# Supplementary material for: Cooperative thalamocortical circuit mechanism for sensory prediction errors
Source: Nature. 2024 Aug 28;633(8029):398–406. doi: 10.1038/s41586-024-07851-w (PMC11390482; doi:10.1038/s41586-024-07851-w)
Supplement: Supplementary file 3 — Source Data Fig. 1 [file 41586_2024_7851_MOESM3_ESM.xlsx]

## Sheet: 1c A1 block1
-0.0535903	-0.197795	0.324666	0.0433715	-0.529672	-0.00111239	-0.167595	-0.336823	-0.259178	-0.230836	0.378134	-0.471498	0.0301181	-0.0197772	0.100762	0.128136	-0.233283	-0.0862348	0.121721	0.0696614	-0.0446147	0.165718	1.15946	2.08515	1.68655	1.70261	1.2292	1.12327	1.00197	0.92293	0.93951	0.748296	1.33491	0.490001	0.434604	0.0965467	0.225529	-0.100614	0.596036	0.402291	0.395104	0.450255	-0.0259033	0.41519	0.253678	0.040897	0.30509	-0.160951	-0.23407	0.286112
-0.159574	0.12405	0.146774	0.106747	0.00318113	0.00455403	-0.0330898	0.0777594	-0.0169891	-0.0491442	0.481238	-0.179979	-0.125408	-0.0100239	0.447079	0.144339	0.0411485	0.137406	-0.26084	-0.0620539	-0.0898841	-0.277967	0.0791817	0.460715	0.307737	0.454091	0.349946	0.69265	0.357485	0.45379	1.23712	0.511357	0.607852	0.29535	0.676283	0.410733	0.0754922	0.00719642	0.255587	0.136474	-0.217579	0.0716288	-0.139751	0.125852	0.00680804	-0.241836	-0.147904	-0.220254	0.138942	0.267295
0.00360925	0.342123	-0.085803	0.070994	0.0383102	-0.0803589	0.260554	-0.124593	-0.0635665	-0.0137267	0.182228	-0.103576	0.0579972	-0.0775498	0.276026	0.025657	0.211238	-0.238281	-0.078111	0.0794967	0.160156	0.322904	0.251404	0.189706	0.188539	0.298689	0.594477	0.733142	1.03998	0.975732	0.898025	0.741987	0.977053	0.819289	0.502444	-0.0940693	0.181604	0.213883	0.323249	0.0471382	-0.173527	0.584928	-0.196764	0.258007	-0.103383	0.385451	-0.0323139	0.371866	0.279289	-0.118488
1.18399	0.769007	0.453279	0.292408	0.165828	0.140795	0.182124	0.261025	0.41212	0.12909	-0.100566	-0.00976241	-0.027365	0.202475	-0.0438967	0.0731279	0.0991881	-0.183093	0.0091035	0.00167343	0.0225484	0.18077	0.242982	0.159723	0.67258	0.995273	0.959365	0.847413	1.35679	1.48846	1.70537	1.40173	0.952411	0.498751	0.358052	0.382317	0.372945	0.310414	0.0990551	0.169599	0.016289	0.0533639	0.0206303	0.148737	0.316751	0.479283	0.56136	0.665402	1.40531	1.11039
-0.302293	-0.172714	-0.107898	-0.205269	-0.00777409	0.210165	-0.3535	0.193206	-0.131154	0.000362534	-0.104122	0.172373	0.107404	-0.432689	0.252785	0.0605172	0.203944	-0.085706	0.0942579	-0.273013	-0.019209	0.259657	-0.131339	0.288902	0.37848	0.121854	0.0847011	0.283104	0.315099	0.938837	0.885041	0.46245	0.896251	0.365149	-0.409587	-0.126001	-0.0928213	0.0276992	0.015919	0.132959	-0.28935	-0.257131	0.118726	-0.0114171	0.0529815	-0.21013	0.260223	-0.29133	-0.0258123	-0.274316
-0.0792666	0.208612	-0.0344833	-0.0312768	0.119225	0.192839	-0.266347	0.425929	-0.13321	0.475879	0.512034	0.390802	0.231538	0.0495336	0.052348	0.269134	0.145559	0.171531	-0.0684582	-0.517765	-0.230078	0.0460346	0.0681916	0.455178	0.0247726	0.441653	0.189678	0.356871	-0.1375	0.508793	0.341531	-0.123183	0.647518	0.0760936	0.415646	-0.00508072	0.127715	-0.253945	0.250203	-0.155171	-0.427785	0.438573	0.333127	0.106858	0.433899	0.165212	0.0316432	0.405315	0.228328	0.0930853
0.328203	0.471846	0.250483	-0.0201147	0.453895	0.126256	0.161681	0.0610797	0.360154	0.346462	-0.0712437	0.0834593	-0.424366	0.498031	0.00517742	-0.0505676	-0.192514	0.269666	0.114674	-0.141259	0.66046	-0.551055	0.429923	0.0208301	0.500294	1.00296	0.532071	0.483679	0.33766	0.451224	0.725253	0.608206	0.483878	0.527087	0.456641	0.793733	0.179559	0.205174	0.075652	-0.0366261	0.612345	0.254524	0.245568	0.114575	0.3871	0.0948363	0.319006	0.112956	0.0655722	0.418776
-0.210132	-0.0153645	-0.0364132	0.0183787	0.0293218	0.286149	0.340953	0.0378121	-0.206138	-0.0148056	0.197527	-0.0402473	0.00529646	0.240648	-0.0928518	-0.124201	-0.23632	0.29071	-0.130161	0.199972	0.131278	0.0492954	-0.168241	0.00777141	0.181199	-0.127587	0.461157	0.105768	0.222968	-0.0569795	0.318554	0.484076	1.87108	1.25732	0.492039	0.484522	0.207871	-0.0706381	-0.130901	-0.442616	-0.0975461	-0.0226025	0.0395639	0.040634	0.00185439	0.137101	0.524776	0.344837	0.292945	0.509903
0.129764	0.250633	-0.0590937	-0.458503	0.0827774	-0.355862	-0.296102	-0.11072	0.229097	-0.113963	0.314825	-0.143368	0.371467	-0.260271	0.145428	0.388748	0.0991207	0.0524901	0.107663	-0.648021	0.560849	0.352246	0.255268	0.393969	0.788942	0.413486	0.722261	0.678846	1.42964	0.288442	1.11081	0.730544	0.908263	1.34631	0.930926	0.497203	0.395745	-0.101036	0.498779	0.544925	-0.110423	0.403935	0.239406	-0.0150121	-0.146254	-0.277842	-0.419921	-0.462557	-0.0940095	-0.632031
0.557863	0.440725	0.180404	0.465543	0.314626	0.168125	0.803508	0.0539943	0.222723	0.401048	0.134831	0.112108	0.471033	0.458019	0.206227	0.0212461	0.068712	-0.0717768	0.11045	-0.128631	0.483704	0.190713	-0.0515755	0.504994	0.821324	0.230325	0.621485	0.941049	0.625783	0.300783	0.532829	0.78751	0.647557	0.601602	0.004173	0.564585	0.327072	0.395	0.0526718	0.0537316	0.0328682	0.19761	0.240986	0.218234	-0.312007	0.326317	0.698898	0.263521	0.448146	0.522719
0.419502	0.312521	0.126742	0.257463	0.457555	0.134486	0.0746563	0.151991	0.285799	0.543026	0.331081	0.480975	0.333181	-0.0940804	0.686853	0.253544	0.163012	0.0275343	0.155164	-0.599254	0.22559	-0.107896	0.294475	-0.0904155	0.830644	0.548019	0.498567	0.292728	0.718054	1.0846	0.725357	0.784613	1.36217	0.831585	0.861655	0.717594	0.617487	0.608252	0.287755	0.714111	0.54323	0.36164	0.348122	0.325349	0.429275	0.077931	0.648343	0.343277	0.335545	0.158738
0.0200144	-0.188099	-0.337329	0.107887	0.0526404	-0.638445	-0.181868	-0.328907	-0.44874	-0.395924	-0.00217988	-0.0966526	-0.118999	-0.172604	-0.012575	-0.0488667	-0.238944	-0.0999823	0.0947593	0.293033	-0.0812277	0.0361103	-0.0368469	0.187453	0.402416	0.352642	0.63175	0.507336	0.455255	0.0810637	0.496322	0.35415	0.224052	0.338843	0.190319	0.379686	0.199995	0.00748605	-0.188412	-0.392206	-0.0387724	0.256857	0.0939177	-0.200889	0.102309	0.146177	-0.15716	-0.063905	0.0788202	-0.345388
0.296013	0.0961265	-0.455242	0.0303459	0.212086	0.0970371	-0.0342535	0.0269304	0.0207159	-0.169594	-0.262848	-0.209305	-0.363024	-0.0390988	-0.00747341	0.200605	-0.304213	0.000862864	0.308698	-0.205953	-0.0271118	-0.303435	-0.153781	0.288125	-0.106129	-0.0311132	0.160072	-0.143038	0.236488	0.396803	0.164202	-0.0082908	0.198857	0.631894	0.0362935	0.244604	-0.0760475	0.473592	-0.0678892	-0.0406931	0.0287273	-0.132284	-0.506978	-0.341842	-0.00549894	0.100728	0.622696	0.759533	0.39742	0.365065
0.699716	0.309691	0.59572	-0.274009	0.0747975	0.318165	0.0437441	-0.0499649	0.356436	0.292655	0.101818	0.106998	0.350454	0.0282616	0.0970149	0.0238579	0.00421946	-0.335078	-0.0430933	0.350094	0.0514802	-0.262136	-0.0504562	0.319878	0.480357	0.61841	0.647561	1.2034	0.780096	1.62102	1.03499	0.950846	1.01481	0.315415	0.23743	0.328839	0.40981	0.554915	0.274879	0.518847	0.348438	0.239465	0.418533	0.396855	0.212175	0.52704	-0.0517274	0.0233344	0.0708337	0.0775142
0.513167	0.214209	-0.348438	0.0101256	-0.477651	0.0816801	-0.327451	0.364174	-0.0501006	-0.151395	-0.0502121	-0.078809	0.190793	-0.208228	0.0785149	0.0194632	0.15589	0.249241	0.0903327	-0.514927	0.16816	0.0524102	0.28671	0.228062	0.652294	0.396329	0.267654	0.431699	0.347952	0.352015	0.253787	1.09029	1.20896	0.772172	0.889678	0.618984	0.273626	0.187956	0.00128059	0.0488669	0.0759413	-0.184439	0.0163606	-0.251243	-0.0178283	-0.0273574	-0.0468954	0.205393	0.17297	-0.223717
-0.394003	-0.17915	-0.103882	0.015842	-0.152844	0.0771607	0.145994	0.17499	-0.32395	-0.0748444	-0.143648	0.278186	0.525388	0.0833708	-0.0220099	0.0562231	-0.0431391	0.140509	0.123885	-0.277478	0.32054	-0.122385	0.288597	-0.153251	-0.119921	-0.0297547	0.224338	-0.000637193	-0.254382	0.101076	-0.229854	0.322492	0.224835	0.878689	-0.0831296	-0.261329	-0.00381869	-0.0920523	-0.276258	-0.221078	-0.423327	0.226735	-0.0355205	0.455195	0.273311	0.0788636	-0.026008	-0.0998829	0.224336	-0.0802244
-0.10275	-0.636546	0.125213	-0.389642	-0.0930734	-0.380695	-0.140952	-0.298341	-0.455813	-0.12655	-0.328198	-0.508068	-0.230886	0.0074767	0.0534966	0.0828842	0.481053	-0.26642	0.0777577	-0.375275	-0.122991	-0.236649	0.104748	0.0518205	-0.139207	0.371388	0.485365	0.0309836	0.0404615	-0.270591	0.165194	0.431235	0.379899	-0.241061	-0.0975558	0.0737587	-0.33033	-0.0214408	-0.138828	0.165696	0.0520124	-0.282681	-0.207086	-0.109824	-0.237891	-0.387271	0.00601949	0.214407	-0.669496	-0.0732867
0.00687007	0.358618	-0.00770186	-0.601226	-0.0163805	-0.000268446	-0.127106	-0.00379757	0.0259011	0.000564804	-0.405076	-0.0442641	0.0917773	-0.251363	-0.481618	0.279216	-0.257244	0.136909	-0.194379	0.0354982	0.0827068	-0.176995	-0.0620872	0.187674	0.181268	0.445194	0.687313	0.9208	0.585142	1.10354	1.18238	1.68228	0.75649	1.01595	0.761508	0.676064	0.625845	0.681877	0.569712	0.814359	-0.0495462	0.237798	0.468372	-0.153923	0.193129	0.0220607	0.423084	-0.0985933	0.421874	-0.409201
0.126183	0.119674	0.283448	-0.248922	0.061297	0.321176	-0.138875	-0.0756431	-0.141586	-0.23699	0.214674	0.240966	0.145402	0.00470549	0.0280128	0.407858	0.107915	0.0906576	-0.457756	-0.148676	0.0945864	-0.129115	0.240402	0.395458	0.898058	0.687	0.990212	0.875018	0.387482	0.53043	0.805284	0.372996	0.333068	0.11742	0.591231	0.682612	0.501577	0.653214	0.309007	0.374689	0.267789	0.644999	0.09736	-0.0841278	0.423689	0.260048	0.101353	-0.0162442	0.380754	0.467417
0.416166	0.905103	0.467058	0.0776243	0.00926775	0.329305	-0.071089	-0.201546	0.197175	0.0640385	-0.349526	0.0264908	0.0676125	-0.173649	0.0735395	-0.108919	-0.015539	-0.0488529	-0.0387011	0.212012	-0.249805	0.0534306	-0.154407	0.000987866	-0.105861	0.355626	0.267263	0.423851	-0.0197892	0.667403	0.894931	0.66751	1.15364	1.11367	0.287263	0.414204	0.0400533	-0.157405	0.039843	0.00555086	-0.216422	0.199937	-0.0454379	0.00609696	0.159112	0.888332	0.289641	1.09315	0.477138	0.49319
0.143942	0.174754	0.241402	0.183607	0.0251727	-0.0705536	-0.11557	0.0879899	0.0273259	0.166245	0.207387	-0.0967669	-0.0675882	0.0938786	-0.0144424	-0.27074	0.01205	-0.102818	-0.0356255	0.397133	-0.0548498	0.0611902	0.734556	1.2839	1.19285	1.14361	0.849209	0.8421	0.915364	1.18139	0.927636	1.30607	1.76571	4.32089	6.41187	5.5222	2.98389	1.73774	1.12902	0.651357	0.587637	0.714367	0.211236	0.0445717	0.213237	0.0727805	0.0508038	0.0862135	0.249991	-0.0186805
-0.0887752	-0.446014	-0.188306	-0.351186	-0.107097	-0.300973	-0.127445	-0.275283	-0.605218	-0.350817	-0.439286	-0.517703	-0.338739	-0.570391	-0.342548	0.11663	0.335346	0.0405642	-0.210781	-0.28176	-0.249201	-0.110793	-0.0609791	-0.124122	0.226194	0.612682	0.485946	0.441373	0.994977	0.624754	0.450282	0.367236	0.615934	0.499422	0.221645	0.284745	0.103414	0.0910839	-0.00484024	0.387901	-0.00862699	0.169419	-0.144423	-0.2928	-0.209055	0.000998139	-0.254784	0.00414392	0.235912	-0.0258486
-0.167837	-0.26681	0.465629	0.580037	0.0867394	0.0644706	0.400996	0.163812	-0.153856	0.0534184	-0.163223	-0.35343	0.236769	0.382928	-0.0925062	0.163119	0.0315908	-0.183712	-0.249627	0.238628	0.156883	-0.18524	-0.280291	0.281299	0.525314	0.607762	0.703769	0.382278	0.823064	0.527619	1.47337	0.722577	1.07418	1.39206	0.475755	0.482255	0.0859384	0.592806	0.274045	0.250839	-0.0705255	-0.119398	-0.330422	-0.149411	-0.190682	-0.308128	-0.210447	-0.262324	0.30225	-0.128003
-0.0397484	0.0690223	-0.114609	-0.33017	-0.195845	-0.18434	0.0308193	-0.0613574	-0.218508	-0.288067	0.175558	0.173807	-0.150537	-0.0716585	0.0629541	0.215853	0.0144529	0.101755	-0.355328	0.0232667	-0.354086	-0.242072	0.322904	0.407767	0.402525	0.616246	0.795919	0.854213	0.727222	0.587612	0.88331	1.05067	0.258087	0.731322	0.195898	0.151297	0.165519	0.255097	0.307989	-0.0343925	-0.467681	-0.0793469	0.0881366	-0.30829	-0.191163	-0.0799164	0.0183913	-0.0944616	0.220094	-0.282161
0.0951356	-0.0876301	0.133239	0.239326	0.0550795	-0.036171	-0.186732	0.166531	-0.62015	0.277675	-0.0351937	0.022199	0.404767	0.208594	-0.00887758	0.236297	-0.172327	0.162611	-0.0189339	-0.207646	-0.144991	0.313407	0.221016	-0.0442254	-0.0937714	0.411614	0.354597	0.721777	0.561437	0.784559	0.298982	0.573507	0.750805	0.80901	0.505168	0.268763	0.307852	0.154627	-0.324717	-0.0406052	0.0980774	-0.449147	-0.00855302	-0.270183	-0.010614	0.644146	0.299766	-0.397207	-0.499652	0.179987
0.0878594	0.122194	0.216109	0.124825	-0.169475	0.0308374	0.0197186	0.242428	0.0676275	0.0271947	-0.00322561	0.0125958	0.198581	0.0918244	0.249576	0.275377	0.0487105	-0.232234	-0.104898	0.0130451	0.330099	0.250505	0.133907	0.107648	0.169588	-0.0390267	0.361047	0.212044	0.248014	0.495651	0.319628	-0.0609806	0.422247	-0.190676	0.310914	0.428813	0.133462	0.396777	0.172981	0.295978	0.402363	0.440149	-0.130158	0.465274	0.185813	0.375779	0.282969	0.310816	0.309689	0.326293
0.311818	0.237238	0.197186	0.00176323	0.046321	-0.147025	0.246537	0.392338	0.585909	0.540289	0.452163	0.30615	0.675336	0.315936	0.814863	0.0167516	0.0247976	-0.181841	0.16399	-0.0236986	0.192351	0.525442	0.290225	0.375289	0.676537	0.488423	0.341199	0.36944	0.273886	0.36427	1.37057	0.993537	1.20248	0.570899	0.260147	0.456687	0.681408	0.301709	0.455776	0.349074	0.608023	0.101524	-0.0219789	0.317689	0.0376123	0.368046	0.325277	0.682906	0.54543	0.589649
-0.244019	0.369654	0.181913	-0.0361274	0.433751	0.0594897	0.353694	-0.0422663	-0.0357397	0.103552	-0.0220752	-0.105198	-0.102787	0.279675	0.0171167	-0.309933	-0.00992225	0.192503	0.051316	0.076036	0.0804763	0.279978	0.223745	0.0342072	0.262284	0.426568	0.881296	1.23479	1.20077	1.01053	0.96163	1.11055	1.05946	0.51506	0.695187	0.396797	0.291467	0.00236676	-0.615222	-0.180689	-0.328895	0.258906	0.378783	0.0154459	0.174457	0.645905	0.274643	-0.13676	-0.131068	0.241004
-0.288078	-0.519173	-0.0838101	-0.0263338	-0.53093	-0.520873	-0.468659	-0.15917	0.035926	-0.194287	0.0697379	-0.400243	-0.155386	-0.330734	-0.0982168	0.102638	0.0844155	-0.105952	0.0829475	-0.164049	-0.10682	0.136375	0.0649975	0.217553	0.0369141	-0.139517	0.945745	0.215706	-0.129687	0.18688	0.602657	0.306306	0.139109	-0.0319306	0.0333358	0.0802677	-0.422294	-0.0651313	-0.352114	-0.507097	-0.24272	-0.378115	-0.0836093	-0.105474	-0.192932	-0.408417	-0.0721908	-0.84708	-0.307694	-0.12906
0.049848	0.201202	0.167481	0.00936971	-0.170182	-0.3038	0.0591665	-0.100911	0.13593	0.0967565	0.211478	-0.25364	-0.242173	0.0810314	0.0205753	0.0956803	0.0763769	0.031612	0.3232	-0.526869	0.318021	0.212782	0.208855	0.381978	0.496117	0.84719	0.914259	0.807116	0.803868	1.09596	0.57201	0.993285	1.79017	1.50493	0.947172	0.767777	0.908612	0.374852	0.841091	0.201158	0.644089	-0.245767	0.292017	-0.125129	0.153644	0.463698	0.29288	0.22281	-0.44422	-0.0545171
-0.779104	-0.445108	-0.0982723	-0.306494	-0.418577	-0.237214	-0.525908	0.00779847	-0.0150518	-0.0285977	-0.461007	0.13844	0.0533796	0.0500154	-0.148532	0.406747	-0.0953947	-0.0735939	-0.245568	0.00780902	0.0193016	0.140322	0.238669	0.170224	0.350388	0.410219	0.193546	0.543322	-0.186342	-0.0420784	0.151012	0.0386049	0.444803	0.569515	-0.170288	0.0868473	0.090248	0.304385	0.169127	-0.0373524	-0.259307	-0.196757	0.234069	-0.31527	-0.106115	-0.185548	0.0493063	-0.122323	-0.0813308	0.0574148
0.000874541	-0.290352	0.11588	0.191115	0.280871	-0.0854415	0.0499603	0.0996119	-0.0771423	0.193389	-0.20206	-0.24818	0.0511394	-0.20336	-0.105597	0.0973066	-0.160096	0.299621	0.0644498	-0.301282	0.0354358	0.23424	0.00439479	0.149423	0.167793	-0.18831	-0.0532499	-0.0586872	0.335835	0.30819	0.142241	0.142078	0.477497	0.304962	0.14254	-0.0423053	0.329788	-0.285177	-0.122449	0.429924	0.553355	-0.277122	-0.190317	0.111933	-0.21848	-0.128636	0.0464385	-0.252168	0.00861108	0.194248
0.252497	0.633835	0.220696	-0.287253	0.0899615	0.418992	0.308216	0.423368	0.0384775	0.0256564	0.420734	0.0159188	-0.0568858	0.170048	0.011186	0.0614234	-0.0061005	0.160631	-0.136785	-0.0791687	0.164708	0.291119	0.173117	0.617095	0.736851	0.429342	0.77596	0.585722	0.467965	0.846557	0.675251	0.652553	0.58671	0.639403	0.301796	0.47565	0.947018	0.22018	0.109602	-0.0375906	0.401477	-0.0162715	0.318339	0.189617	0.175725	0.277017	0.0955981	0.112542	-0.145444	0.446815
0.109271	-0.405681	0.192282	0.101954	0.506754	0.268049	0.334362	-0.278882	0.178654	0.326469	-0.19592	0.251579	0.173217	0.188347	0.147712	-0.394222	0.480317	-0.289112	0.0751859	0.127831	-0.0275655	0.0499136	0.666677	0.564762	0.689274	0.594077	0.522586	1.10293	1.2448	0.848031	0.414515	1.22458	0.661385	0.751085	0.353668	0.38943	0.339191	0.0215739	0.534936	-0.143906	-0.19505	0.349613	0.366772	-0.0271061	0.16928	-0.0614341	-0.21901	0.249139	-0.311505	-0.48945
0.647263	0.578345	0.0543162	0.349025	0.224915	0.257807	0.1793	0.534157	-0.0321121	-0.0175498	0.355279	-0.20142	0.328361	-0.182846	0.277407	0.122508	0.0872964	0.049052	-0.441475	0.182618	0.165579	0.477828	0.0539892	0.434475	0.736887	0.794305	0.363605	0.206935	1.19369	0.52582	0.831138	0.838356	0.760656	0.21391	0.550493	0.585895	0.367779	-0.0343804	0.704343	0.108736	0.417034	0.280647	-0.04016	0.352242	0.258351	0.21484	0.417793	0.343644	0.0504004	0.678919
-0.0736022	-0.0819223	0.108531	-0.0702773	-0.0659328	-0.0629289	-0.0941937	-0.227664	-0.118225	-0.064874	-0.210016	-0.0172894	-0.0959153	-0.10035	-0.0630138	-0.0763733	-0.0410202	0.0413239	0.0606415	0.0154281	-0.00957827	-0.00812095	1.75521	3.90693	4.38431	4.20452	4.0512	3.59654	3.25972	2.87426	2.92808	2.96339	2.76474	2.28437	1.92025	1.31728	0.894757	0.769465	0.576545	0.403621	0.30974	0.309177	0.220548	0.16283	0.0810359	-0.0609075	0.153586	0.176289	0.0646599	0.112425
0.867687	0.58114	0.79782	0.881768	0.794759	0.855705	0.906224	0.322888	0.641797	0.0348779	0.331769	0.581735	0.315353	0.138494	0.299423	0.248334	-0.237247	0.0266587	-0.0786059	0.0408603	0.478362	0.195183	0.0262128	0.298254	0.219433	0.487519	0.663747	0.689124	0.335248	0.22008	0.936706	0.804722	0.973003	1.01697	0.917273	0.448648	0.653897	0.571394	0.522365	0.580785	0.449791	0.0406907	0.396115	0.188418	0.982786	0.507868	0.873164	0.605788	0.949825	0.955109
-0.127177	0.783556	0.904719	0.400004	0.273089	0.098296	0.469903	0.673591	-0.388301	0.022742	0.0607603	0.0627487	0.215955	0.0138758	-0.019789	-0.268312	0.19671	0.119318	-0.0811969	0.033481	0.416942	0.422603	0.472572	0.810063	0.786262	0.266059	0.69988	0.414232	0.485725	0.326369	0.444066	0.346202	1.10202	0.788748	0.533953	0.609909	-0.0887421	0.360342	0.731706	0.484885	0.622965	1.02967	0.645144	0.437942	0.369315	0.904992	0.713083	0.479409	0.707727	0.223208
0.0368963	0.23905	0.48822	0.489496	-0.0174822	0.461267	0.141196	0.0592176	0.205339	0.126307	-0.031856	0.180695	0.18116	0.827396	0.157314	-0.258632	0.166441	0.198125	-0.0483101	-0.0576238	0.187816	0.0988735	0.268377	0.0910211	0.172131	0.634633	0.418443	0.875896	0.914871	0.11446	0.69425	0.312914	0.718298	0.672182	0.902797	0.708139	0.614996	0.191586	0.671381	0.233348	0.571027	0.345895	0.189973	0.915744	0.359078	0.568836	0.495482	0.342764	0.0241814	0.323975
-0.154974	0.0294449	0.550996	-0.00788605	-0.128911	0.505927	-0.0757353	-0.1612	-0.0699677	0.0178281	0.125219	-0.337443	-0.328188	-0.0445013	0.186693	0.1704	-0.204564	-0.315771	0.578463	-0.228529	0.11571	-0.0268321	-0.145436	0.0587445	-0.0429425	0.163526	0.548585	0.24555	0.0451398	-0.471186	0.509367	0.255418	0.176502	0.0766341	0.0141301	0.0344618	0.280163	-0.0813862	-0.160809	-0.549177	-0.288401	-0.218492	-0.30194	-0.0463003	-0.124508	0.106269	-0.0320774	-0.0225409	-0.13889	-0.250802
0.915289	0.983879	1.1796	1.06846	0.614058	0.771444	0.640451	0.417317	0.584345	0.382968	0.629036	0.403788	0.0194839	0.138465	-0.0957937	-0.108895	0.292793	0.22346	-0.222763	-0.184596	-0.368669	0.0512473	0.41518	0.413433	0.214078	0.474856	0.372467	0.380779	0.711884	0.796093	1.07308	0.653547	0.818333	0.593437	0.847975	0.933709	0.919246	0.812944	1.16554	0.262318	0.815243	0.399564	0.126088	0.485703	0.231903	0.0572399	0.880121	0.637922	0.98676	0.969856
0.217531	0.218202	0.140829	0.0897677	0.607956	0.241132	0.152357	0.0267806	0.0236099	0.227486	-0.012335	0.143946	-0.206078	0.249551	-0.185026	-0.229762	-0.0921664	0.242029	-0.14752	0.22742	-0.039105	0.342619	0.16478	0.285214	0.715663	0.211498	0.76918	0.307165	0.717461	0.361356	0.856692	0.665693	0.720429	0.995106	0.478151	0.821155	0.341109	0.197719	0.657706	0.606295	0.611513	0.429071	0.248372	0.0896494	0.0894016	0.567292	0.532312	0.407182	0.398979	0.28039
0.166213	-0.113139	0.166532	0.119159	-0.185293	0.537434	0.160313	0.0790587	-0.166248	0.615317	0.320963	0.263693	-0.0464342	0.0617429	0.435286	0.259358	-0.105647	-0.00941531	0.0979697	-0.242265	0.0327811	-0.0229986	0.0211351	-0.0462763	0.399915	0.121247	0.250792	0.315271	0.0883289	0.624458	0.299244	0.0812656	0.64372	0.173486	0.323767	0.568262	0.492025	0.276319	0.104564	0.304414	0.23687	0.373726	0.171025	0.295974	-0.186096	0.272458	0.21395	-0.144611	0.0979372	0.140999
0.654433	0.299552	0.884041	0.339252	0.670014	0.30466	0.383702	0.249158	0.0476036	0.278029	0.000468254	0.0733081	-0.216803	0.035044	-0.0149323	-0.485975	0.169543	0.310501	-0.210595	0.216526	-0.189816	0.560218	0.355213	0.465433	0.286477	0.518927	0.406795	0.485674	0.489805	0.215461	0.368334	0.76971	0.544608	0.755075	1.13104	0.259334	0.661928	0.471451	0.196521	0.162481	0.162141	0.713443	0.400409	0.433534	0.775236	0.379829	0.333844	0.450712	0.242598	0.411248
0.669505	0.998018	1.09162	0.843687	0.563845	0.704997	0.383105	0.353027	0.591626	-0.148547	0.195479	0.230607	0.434387	0.0813062	-0.363634	-0.175778	0.00556235	0.153898	0.199775	-0.183458	0.49093	0.301065	0.80288	0.32394	0.241396	0.952101	0.311496	0.29575	0.825805	0.444528	0.787955	0.844378	0.859285	0.692305	1.17782	0.649221	0.32397	0.520184	0.579335	0.726098	0.546427	0.083853	0.879642	0.518573	0.40601	0.548811	1.37036	1.26207	1.1928	1.50917
0.298399	0.280737	0.357581	0.741669	0.521151	-0.155415	0.303436	0.269045	0.611139	0.296495	0.328921	0.440283	-0.126262	0.259844	0.203403	0.0243985	0.295792	0.027016	-0.409704	0.0624974	-0.131057	0.230729	-0.10577	0.205524	0.460258	0.503231	0.938894	0.353114	0.674672	0.526141	1.29315	1.03034	1.07551	1.0696	0.597982	0.893489	0.727448	0.631482	0.372276	0.318352	0.475502	0.500262	0.664939	0.333311	0.00767588	0.0318724	-0.0681882	0.265991	0.33097	0.01377
0.830245	1.28019	1.55346	1.96573	1.99245	1.77038	1.74881	1.20313	1.03795	0.683073	0.571607	0.472618	0.320272	0.260681	0.120538	0.106906	0.0151876	-0.00665084	-0.0549895	-0.0604528	-0.139272	-0.135861	-0.00891467	-0.0139997	0.27689	0.194771	0.200052	0.231937	0.27445	0.203572	0.194903	0.234459	0.629549	2.99779	4.13133	3.64921	3.08962	2.38026	1.98443	1.5916	1.19281	1.1322	0.897214	0.698499	0.478994	0.361623	0.360118	0.203617	0.194855	0.0901343
1.19895	0.823548	1.0989	1.06627	0.845178	0.939121	1.00919	0.837428	0.685291	0.274265	0.669501	0.174886	-0.147785	0.209863	0.069771	-0.0198407	0.113577	0.0416419	-0.0822468	-0.0531309	0.170646	-0.439593	0.651518	0.305271	0.386043	0.107425	0.71615	0.0592564	0.534147	0.486165	0.426104	0.63886	0.910117	0.651966	0.673811	0.577757	0.305569	0.379352	0.570334	0.343257	0.587358	0.690748	0.407621	0.153216	0.520348	0.767577	0.416653	0.642443	1.00208	1.36699
0.252206	0.412237	0.363185	0.553908	0.244703	0.660966	0.527395	-0.0217238	0.364056	0.0058269	0.052641	0.0137724	-0.159178	-0.139237	-0.0673314	-0.333579	0.268658	-0.21205	0.0216873	0.255284	0.167573	0.35675	0.582858	0.244696	0.188882	0.982394	0.54377	0.634126	0.593751	0.944472	0.717919	0.889218	0.52726	0.852147	0.648531	0.145207	0.648826	0.619937	0.589215	0.489497	0.654032	0.295433	0.425225	0.184776	0.563595	0.533161	0.331596	0.463102	0.501099	0.293845
0.89579	0.575371	0.703646	0.731345	0.34349	0.517755	0.796874	0.537752	0.31226	-0.0893023	0.0796642	0.175578	-0.180369	0.0802066	-0.109336	0.152129	-0.280978	-0.30054	0.378645	0.0507445	0.192226	0.27664	0.0299233	0.492355	1.11101	0.663753	1.01917	1.25091	0.933039	0.966132	1.02853	1.27398	1.06375	1.1725	1.32176	0.775521	1.16975	1.04496	0.737821	0.555396	0.86157	0.991571	0.470586	0.650525	0.887252	0.495812	0.726804	0.853537	0.458471	0.72665
0.636527	0.496823	0.527242	0.402282	0.123583	0.929237	0.318224	0.383734	0.148612	-0.0207365	0.361454	-0.0485302	-0.108131	-0.0234879	0.174028	-0.127411	0.0413091	0.316188	-0.207419	-0.0226675	0.348626	-0.0326832	0.719871	0.610961	0.364708	0.492298	0.29218	0.820417	0.441296	0.667966	0.782781	1.02757	0.644154	1.04285	0.709996	0.702418	0.657156	0.807361	0.476097	0.114838	0.445465	0.135673	0.808855	0.452934	0.929423	0.478164	1.10297	0.459	0.709458	0.770242
0.303727	0.163184	-0.00244821	0.173114	0.214134	0.754918	0.191003	0.54239	0.409575	0.137282	0.28023	-0.00515997	0.517933	-0.0620242	0.00396803	0.0256336	-0.127167	0.193793	-0.288673	0.196413	-0.106419	0.149293	-0.0303226	-0.0145599	0.0834944	0.137175	0.00131853	0.683882	0.328016	0.365726	0.28068	0.402962	0.505106	0.128493	-0.094608	0.434086	0.151749	0.291702	0.29184	-0.0597979	0.215005	0.228831	0.242611	0.280237	0.0767582	0.0247189	-0.0809753	0.40669	0.0770291	0.487335
0.100894	0.0553064	0.103561	0.10121	0.113345	0.0623364	0.183405	0.0405956	0.00587456	-0.0667712	0.0213803	-0.0201462	-0.0147011	-0.00670951	0.0981148	-0.0406007	-0.0408599	-0.00721335	0.0379165	0.0507575	0.0248733	0.109442	0.390894	1.40054	1.9688	1.65882	1.73952	1.7719	1.66917	1.49225	1.44144	1.8196	2.48637	3.8767	4.66303	4.28644	3.8521	3.30826	2.79919	2.41019	2.07339	1.7975	1.67187	1.56256	1.26367	1.06206	0.936126	0.834003	0.791895	0.668969
0.149543	0.326434	0.221829	0.0174515	0.38751	0.312068	0.0084567	0.214556	0.0486811	0.189363	-0.115982	0.137991	0.0157995	-0.430679	0.0376791	0.0987132	-0.199731	-0.159467	0.142433	0.118052	-0.198127	-0.432192	0.100679	0.185473	0.535966	-0.135351	0.0472585	-0.110724	0.162774	-0.128337	0.54462	0.422388	0.309542	0.848957	0.948614	0.554788	0.788248	0.808187	0.340304	0.519917	0.8008	0.421535	1.06456	0.774758	0.709105	0.681021	0.1061	0.463171	0.0546649	0.23638
0.368041	-0.0937285	0.0280442	0.118519	0.40575	0.535168	0.699058	0.28052	-0.186458	-0.039724	0.266675	0.0923903	0.0610896	-0.53069	0.0543164	-0.0344675	-0.14559	0.140945	0.0477207	-0.0086082	0.22353	0.0496312	-0.365432	0.13426	0.00797801	-0.252948	0.168213	0.126126	0.533644	0.502454	0.246134	0.346251	-0.0179357	0.715489	0.112342	-0.271447	0.521963	0.422884	0.441541	-0.0631897	0.265321	-0.25169	0.274805	-0.16552	-0.127495	-0.00033314	-0.0116987	-0.0210084	-0.0963697	0.21382
-0.06742	0.00937609	0.301362	0.278184	0.255499	0.443275	0.406068	0.19396	0.460673	0.206676	0.282367	0.00825365	0.0395631	0.00859288	-0.0034878	-0.00974158	0.099651	0.0532625	-0.0976837	-0.0454882	-0.103445	-0.068446	0.19827	0.388509	0.78194	1.32856	1.72491	1.92046	2.74628	2.57265	2.4551	2.08904	1.61095	1.52426	1.15759	0.734278	0.777122	0.45678	0.361046	0.372851	0.162037	0.384716	0.232611	0.278048	0.108213	0.374127	0.431847	0.587501	0.788318	0.783017
0.52413	0.135461	0.506406	0.215844	0.340169	0.293968	0.433106	0.490282	0.295276	0.300874	0.252441	0.0856645	0.145611	0.169227	0.34668	0.380451	-0.0796801	-0.151254	-0.143298	-0.00621846	0.530373	0.0844158	0.546315	0.329959	0.292702	0.467981	0.288752	0.588667	0.425131	0.957164	0.624383	0.599888	0.473156	0.635944	0.938826	0.872171	0.870562	0.394297	0.736383	0.0874172	0.472336	0.242889	0.392464	0.377638	0.233019	0.329686	0.570018	0.12418	0.313168	0.119705
-0.0568055	0.0102246	0.0559175	0.312057	0.295548	0.488717	0.130732	0.457323	0.482486	-0.321932	0.22679	0.0100125	-0.05834	0.381141	-0.112166	-0.0212915	-0.021997	-0.163803	0.078481	0.128611	-0.0269664	-0.0949962	0.365023	0.600182	0.48068	0.542755	1.03619	0.798627	1.15802	0.869678	0.500383	0.952902	1.09847	0.888777	1.17306	0.675327	0.509571	0.574468	0.067563	0.452129	0.175033	0.147665	-0.422431	-0.0700755	0.478777	0.497735	-0.144092	0.110658	0.131786	-0.0033548
-0.0445274	0.194135	-0.150512	0.251488	-0.294428	0.774557	-0.0596703	0.151499	0.0806427	0.0953281	0.327528	0.335121	0.378514	0.0587403	0.0141612	-0.0743893	0.11881	0.169082	0.00221358	-0.215716	-0.0160341	-0.0683513	0.429852	0.477703	-0.0326003	0.32134	0.248311	0.422172	0.559235	0.367348	0.520948	0.622284	1.25622	0.827289	0.243433	0.343923	0.316649	0.711852	0.565471	0.291589	-0.137339	0.0194818	-0.0582729	0.545856	-0.00979692	0.140973	0.420928	0.188551	0.237714	0.112383
0.514341	0.362985	0.771997	0.603661	0.55938	0.450128	0.636177	0.43107	0.586913	0.204154	0.116767	0.316445	0.105064	0.218297	0.0499406	-0.0654861	0.21868	-0.397085	0.000960196	0.24293	0.236562	0.442185	0.871376	0.352302	0.749593	0.398727	0.859151	0.695471	0.311384	0.947875	0.604858	0.860533	0.535549	0.488774	0.249963	0.43537	0.569108	0.421652	0.714649	0.38015	0.12334	0.245708	0.234016	0.121455	0.35255	0.120946	0.0888312	0.713089	0.0998133	0.555651
0.0397277	0.215387	0.341763	0.559845	0.885974	1.00323	-0.0406266	0.0131144	0.188426	0.303392	0.118461	0.634457	0.608905	0.240355	0.373793	0.252228	-0.00875253	0.0504278	-0.084525	-0.209378	0.279934	0.453465	0.186476	0.363765	0.457544	0.701896	0.679571	0.302607	0.572682	0.825144	0.864915	0.70873	0.645759	0.946611	0.829223	0.463977	0.537584	0.712747	-0.00235426	0.464991	0.256545	0.530349	0.693675	0.284319	0.20284	0.86867	0.311639	0.783731	0.548922	0.739636
0.0842079	-0.17526	0.0996834	0.249002	0.0575997	-0.196556	0.174339	-0.082741	0.278156	-0.458235	-0.299375	-0.371497	-0.0750441	-0.169734	-0.210545	0.282096	-0.214024	-0.199407	0.0513367	0.0799974	0.0581027	-0.191756	0.270225	0.520411	0.109912	0.681308	0.343781	0.134007	0.923278	0.53315	-0.251797	0.784353	0.354536	0.13499	0.0507694	0.589525	-0.0528157	-0.407781	0.0773078	0.253091	0.548484	0.351802	-0.601316	-0.447915	-0.0121817	-0.219588	-0.461074	-0.152167	-0.0598915	0.1401
0.668817	0.00119083	0.608979	0.145558	0.250734	-0.164641	0.613151	-0.25704	0.260775	-0.391515	0.135825	-0.0708562	0.072528	-0.243236	-0.103667	-0.212978	-0.249257	0.200079	0.247274	0.0148814	-0.0658253	0.45591	0.355708	0.413937	0.725351	0.408249	0.296103	0.525842	0.539252	0.660908	1.27526	0.725965	0.0404808	0.581684	0.499374	0.413459	0.282703	-0.00402788	0.511177	0.288757	0.131795	-0.199934	-0.0528474	-0.255188	0.0422064	-0.170801	0.116111	0.112513	0.106656	0.251358
0.240091	0.048325	0.72769	0.139828	0.0017312	0.180185	-0.0313377	-0.0257724	0.543088	0.313284	0.222533	-0.220176	0.4885	-0.206267	-0.0116456	-0.318618	-0.200775	0.421348	-0.0589839	0.157028	0.395845	-0.416862	0.234964	0.281512	0.4427	0.605502	0.246656	0.0197045	0.105806	0.572941	0.259257	0.695041	0.479037	0.285315	0.356918	0.0268999	0.0439408	-0.296778	-0.0527559	0.129798	0.128838	0.332262	0.215272	-0.317068	0.635517	0.414088	0.0224886	0.259114	0.12583	0.101286
-0.176298	-0.0329481	-0.0409116	-0.0559092	0.316798	0.0205077	0.183892	-0.465812	-0.491289	-0.350265	-0.281091	-0.0292219	0.0209449	-0.0211563	-0.161712	0.0603452	-0.0417522	-0.329588	-0.299647	0.610641	0.352122	-0.255982	0.170369	0.00917041	0.0788044	0.234266	-0.153369	0.00387908	0.19484	-0.0205298	-0.102457	-0.190926	0.176819	0.404213	0.0565164	-0.209131	-0.149511	-0.214854	-0.623041	-0.685687	-0.579616	-0.352973	-0.510077	-0.292944	-0.283004	-0.300233	-0.380103	-0.284957	0.00906597	-0.468774
0.260316	0.083642	0.38952	0.372749	0.361415	0.413998	0.484918	0.0627926	-0.115521	-0.521581	-0.142837	-0.26137	-0.42654	-0.0908372	-0.193814	0.192459	-0.0795589	-0.419936	-0.00846494	0.3155	-0.0346712	-0.0368753	0.230118	-0.539514	-0.138832	-0.451485	0.104956	0.125398	0.635932	0.261062	0.301371	-0.0330563	0.489404	0.0847113	-0.199497	-0.174471	-0.23272	-0.115589	0.0783493	-0.197466	0.0784619	-0.4132	-0.495194	0.0571794	-0.26587	0.0806476	0.43291	0.499088	0.168814	0.01191
0.0332303	0.397573	0.596341	0.300741	0.517528	0.784173	0.334744	0.483006	0.24749	0.00274363	-0.185713	-0.329883	-0.0334052	0.0988635	0.472177	-0.130418	-0.0763879	0.0945263	0.17271	-0.06043	0.0960361	0.119204	0.276728	0.137862	0.0283262	0.359785	0.532686	0.390013	0.956178	0.615919	0.699665	0.840847	0.888373	0.808692	0.490605	-0.0447324	0.430598	0.0996483	0.0069981	-0.171082	0.127053	-0.00212597	-0.189625	-0.0164771	0.271261	0.329711	0.160874	0.625815	0.308313	0.572827
0.0521738	0.216752	-0.00799467	-0.152299	0.648764	-0.0207632	-0.188473	0.0768928	0.407299	-0.423923	-0.239755	-0.0294112	0.0884713	-0.130829	0.106366	-0.372874	0.0329706	0.0830902	0.278154	-0.0213402	-0.309271	-0.232191	0.824776	0.509975	0.234027	-0.167049	0.0949971	-0.176394	0.189769	0.487113	0.254886	0.672521	0.261607	0.911754	0.655006	-0.00827147	-0.179893	0.0743166	-0.252457	-0.0249109	0.0401807	-0.0746144	0.310277	-0.626731	-0.156086	-0.0937042	-0.354585	0.183782	-0.331643	-0.485581
0.108495	0.251935	0.164129	0.228156	0.17142	0.0806791	-0.206181	0.0255481	0.249961	-0.00229972	-0.270172	-0.0532488	-0.260307	0.0137983	0.206637	0.296246	-0.375615	0.0296673	0.106587	-0.0568859	0.0588007	0.322142	0.326471	0.310328	0.497444	0.271515	0.135929	0.528409	0.796993	0.633686	0.292765	0.84961	0.415795	1.0999	0.247623	0.193858	-0.0905535	-0.0933825	0.215892	0.167224	0.227176	0.331446	0.0636987	-0.102647	0.403593	0.15364	0.462714	-0.0205123	0.0969666	0.330359
-0.210319	-0.313701	-0.186455	0.100074	0.142199	-0.145649	0.405957	-0.360966	0.0188738	-0.0121453	-0.471368	0.0380421	0.0406776	0.156622	0.131296	-0.691693	0.12213	0.268133	0.317733	-0.0163029	0.427758	0.239288	0.720199	0.281334	0.354401	0.213497	0.73964	0.15981	0.358905	0.285308	0.825682	0.697122	1.0641	0.326873	0.314554	0.110085	0.56598	0.139136	0.469411	-0.223926	0.0677917	0.0931621	0.250345	0.500377	0.0518887	0.171862	0.445221	-0.0875069	-0.191676	-0.197515
-0.392315	0.214266	0.424974	0.189932	0.445893	0.163711	0.477963	-0.133214	-0.208253	0.262503	0.5262	0.283749	0.335732	-0.110076	-0.661642	-0.13134	0.00320394	-0.00378565	0.203565	-0.0716436	0.0824721	0.20045	0.0448038	0.354457	0.2453	1.26056	1.17171	1.58102	1.00549	1.30619	0.61959	0.373597	0.583809	0.468484	0.41003	0.437657	0.492911	0.185668	0.918935	0.184827	0.256834	0.133243	0.49845	0.0805894	0.317317	-0.462612	0.609639	0.311841	0.524124	0.456835
0.109838	0.285898	0.330731	1.2269	0.542238	0.680156	0.50007	0.700456	0.44795	0.343713	0.17514	-0.100571	0.484667	0.206949	0.502544	-0.0212892	0.0568837	-0.0758791	0.0725441	-0.0322596	0.0636448	-0.181252	-0.0476961	-0.000426697	0.101795	0.390097	0.422711	0.449182	1.10551	1.03562	1.55324	1.33662	1.53906	1.78704	2.37678	2.46587	2.43033	2.14271	1.75672	1.56604	1.22285	1.25003	0.963697	0.933911	0.739256	0.761363	0.489915	0.975754	0.53487	1.18738
0.656486	0.615673	1.16702	1.05492	1.04606	0.624925	0.989582	0.696321	0.853964	0.593093	0.659647	0.528649	0.0883251	0.0465463	0.504199	0.342562	0.163844	0.0265454	-0.264262	-0.26869	-0.0859964	0.200487	0.248596	0.251302	-0.0570116	0.342047	0.364209	0.425619	0.602655	0.608644	0.392861	0.693971	0.97053	0.877604	0.793799	0.786427	0.183878	0.511856	0.120592	-0.127441	0.0119476	-0.260618	-0.456777	0.0410367	-0.0964888	-0.219355	-0.369667	0.141863	0.218772	0.654439
0.697213	0.793236	0.99815	1.07803	0.710111	1.07618	0.891959	0.50463	0.445327	0.367492	0.143684	0.35646	0.689282	0.215357	0.247731	-0.357044	0.209391	0.275162	-0.154638	0.0271297	0.612213	0.324903	0.557444	0.678653	0.714156	0.258283	0.477213	0.637383	0.986457	0.972471	0.48397	0.944802	0.768392	0.862351	1.1889	0.656471	0.734263	0.207207	0.2506	0.153857	0.0308731	0.231864	0.0917523	0.428319	-0.0525082	0.304582	0.462166	0.0764953	0.624922	0.581548
0.106715	0.0446541	0.337936	0.202469	0.233174	0.371901	0.315738	0.0299503	0.00256329	0.0960695	0.0806801	0.0419025	-0.106074	0.220101	0.135674	0.0872779	0.411667	0.00116081	-0.308002	-0.192103	-0.43175	-0.190501	-0.194193	0.125754	0.133302	0.151229	-0.0471369	-0.0595054	0.138356	0.616777	0.368639	0.259251	0.572519	1.02988	1.27953	1.14877	1.25076	0.513366	0.862153	-0.0678214	0.703492	0.421926	0.144736	0.0807369	0.258886	-0.0999102	0.136727	0.467782	0.512159	0.523768
0.0507743	0.0838561	0.299441	0.520483	0.142482	-0.067096	-0.421388	0.253865	-0.0807853	-0.151929	0.309862	-0.392037	0.310566	0.0309471	-0.19152	-0.238193	-0.0797587	0.471226	0.0709977	-0.224272	-0.0722309	-0.0409468	0.138842	0.28938	0.876726	1.54638	1.36703	1.47223	1.7015	1.08904	0.907817	0.786766	0.626745	0.179338	0.650499	0.177886	0.2552	0.589461	0.225575	-0.122149	-0.120158	0.303278	0.356915	0.0752282	0.231727	0.13066	-0.0316265	0.650185	0.255198	0.263916
-0.121293	0.0432403	0.0238583	-0.110731	-0.0723147	-0.0610591	0.00133828	0.156932	-0.0708704	-0.0972559	-0.0112069	-0.027784	0.0559194	-0.118252	-0.013195	-0.0773899	-0.0311657	0.070402	0.057999	-0.0198455	-0.0429826	0.0625936	0.55183	0.884966	0.959844	1.00516	1.03885	1.01896	1.17055	1.35906	1.70151	2.0476	2.56914	4.90491	6.52061	6.22292	5.17913	3.88588	3.07983	2.41423	1.93099	1.47456	1.25288	0.788036	0.765145	0.667007	0.474853	0.480789	0.280341	0.412279
0.229102	-0.468178	-0.251678	0.39746	-0.129283	-0.167079	-0.341939	-0.474627	-0.230163	-0.173008	-0.0373299	-0.0850277	-0.481695	0.347318	-0.112091	-0.302437	0.109558	0.340981	-0.181186	0.0330831	-0.205232	-0.171974	-0.225502	-0.133211	-0.344229	-0.169915	0.359207	0.165938	-0.0101679	-0.00203143	-0.219219	0.305172	0.167669	0.221191	0.217951	0.109684	0.0582328	-0.132781	-0.0506573	0.0790438	-0.207147	-0.230969	-0.0506407	-0.626503	-0.0760093	-0.151116	-0.453314	-0.0380019	0.108427	0.186248
0.545082	1.76793	3.73935	2.87564	1.74541	0.648824	0.323382	0.246183	0.0916089	0.307056	0.0398894	0.172859	0.307726	-0.00660498	0.161872	0.280597	-0.0236894	0.102135	-0.251211	-0.107832	0.0175347	1.23677	0.752865	0.318537	0.00649734	0.382761	0.748446	0.37235	0.5543	0.259358	0.652534	0.551193	2.61	2.85999	1.49726	1.31565	0.544565	0.797205	0.161284	0.905244	0.454906	0.407375	0.456396	0.0890543	-0.050876	-0.0488533	-0.153439	-0.15921	0.0394382	-0.19292
-0.709579	0.120972	-0.387266	0.336754	-0.1382	-0.0980037	0.401486	0.125191	0.0689915	0.285172	0.235969	0.0968274	0.187648	-0.40553	-0.00213346	0.253977	-0.232375	0.249219	-0.0809019	-0.189919	-0.322176	-0.00653345	-0.247741	-0.266678	0.156991	0.300896	0.675248	0.386378	0.190669	0.346205	0.287402	0.44743	0.334679	0.207882	0.787746	0.504096	0.992858	0.58066	0.670417	0.450422	-8.10543e-05	-0.0487623	-0.277618	-0.46754	-0.28278	-0.434965	-0.258511	-0.534273	-0.361942	-0.588141
0.0720179	0.750565	0.815985	0.34193	0.132006	0.178682	0.507528	0.0024672	1.06994	0.63125	0.284486	0.801235	0.454925	0.117297	-0.232775	-0.350709	0.312086	0.177477	0.154232	-0.293087	-0.187799	-0.451158	-0.192184	-0.456165	-0.115993	0.331598	0.161686	0.690555	0.587117	-0.0411616	-0.0617049	0.265246	1.16006	0.411	0.473378	0.392	0.0270846	0.465517	-0.0501359	-0.0172612	0.240532	0.0410551	-0.405334	-0.154357	0.0458377	0.19761	0.298455	0.401793	0.146912	-0.512453
0.149064	-0.42364	-0.37431	-0.17867	0.79612	-0.347489	0.461806	0.0839663	0.00261656	-0.432834	0.223677	0.0464006	0.0761125	0.442809	0.237951	0.0661906	0.00370755	0.167515	0.135782	-0.373195	0.202236	-0.288746	0.162605	-0.219118	0.268037	0.0317841	0.0831951	-0.223993	-0.628717	0.294495	-0.295836	0.289242	0.204274	0.165529	-0.655083	0.457059	-0.198239	-0.33577	0.0633486	-0.377796	-0.0800385	0.446793	-0.462058	1.13134	0.656258	-0.0785474	0.324375	0.202198	-0.9441	-0.163358
0.257786	0.418385	0.0627065	-0.0905573	0.0879251	0.189119	0.354498	-0.171053	-0.309925	0.0569849	-0.106069	0.136903	-0.269128	-0.135652	0.116931	-0.143125	-0.206677	-0.166942	0.0308839	0.48586	-0.127105	0.156576	-0.235949	0.987561	0.777698	0.738012	0.308237	0.564825	0.572982	0.642776	0.943612	0.401873	0.657352	1.35285	1.07571	1.19701	0.713084	0.339411	-0.0262352	0.0808014	-0.162836	-0.00127137	-0.131412	0.202129	0.660561	0.291804	0.71924	0.826763	0.389924	-0.161412
-0.00968041	0.00494963	0.174291	-0.00688198	0.0190546	-0.0397817	0.135137	-0.0864393	-0.186134	0.0389767	-0.0183431	-0.0579445	-0.0263167	-0.0653084	-0.100823	-0.0898307	-0.102466	-0.0102397	0.107871	0.0946651	-0.0507128	-0.0607429	0.538461	1.62452	2.06412	1.71603	1.65226	1.86954	1.79073	1.70936	2.1994	2.01302	2.11947	2.68377	2.56209	2.45073	1.83429	1.33332	1.21405	0.680052	0.539446	0.344832	0.297794	0.231208	0.224192	0.695921	0.688987	0.475094	0.199429	0.0305135
0.189845	0.0853734	-0.0483087	0.553222	0.584395	-0.128378	0.449105	0.199574	0.0986537	0.272666	0.396188	0.00572687	0.131363	0.357661	0.381136	-0.390964	-0.235812	0.556654	-0.155823	0.225945	0.598159	0.376709	0.357595	1.02974	0.302894	1.28327	0.645067	0.872502	0.773005	0.652923	0.467879	0.17537	1.08254	0.627973	0.0407185	0.55423	-0.0577811	0.376478	-0.0839947	0.206244	-0.0721435	0.567769	0.310585	0.90759	0.50035	0.41975	-0.362534	0.610375	0.368451	-0.0365061
-0.518885	0.298542	-0.241711	0.205828	0.343431	-0.339283	0.0896819	-0.570731	0.0517892	-0.301883	-0.331506	-0.0948682	-0.291065	-0.475915	-0.83869	0.128302	-0.342575	0.493896	-0.224043	-0.0555801	-0.527218	-0.435105	-0.786955	-0.380449	-0.347381	-0.580548	0.197415	0.28408	0.214454	-0.0715434	0.389242	0.105539	0.651834	0.417275	-0.278801	-0.168034	-0.632613	0.00669231	-0.264961	-0.259123	-0.0706824	-0.0337816	-0.449057	0.0698504	-0.606791	0.0721268	0.143762	0.1616	-0.605989	-0.438293
0.616417	0.244333	0.75937	0.646072	0.844601	0.274006	0.0228396	0.553673	0.995506	0.272966	0.265161	-0.130377	0.261179	0.0734765	0.391405	0.285682	0.280018	-0.32246	-0.376819	0.133579	0.435694	-0.0343259	0.49731	0.264141	0.103189	0.62207	-0.0493909	0.555654	0.453535	0.833645	0.625695	0.287232	0.490983	1.07409	1.04508	0.191228	-0.114348	0.123085	0.616963	0.556435	-0.0255486	0.179972	0.726613	0.363856	0.639935	0.284848	1.01821	0.00697993	0.485517	0.330198
-0.259016	0.116334	0.186757	0.994576	0.317321	0.608385	1.01987	0.545697	0.622397	0.201574	-0.0424824	0.463101	0.257502	0.240597	0.38519	0.112775	-0.0470239	0.154695	0.013474	-0.23392	0.534311	0.275551	0.0437213	0.528834	0.644439	0.143464	0.107334	0.890207	0.601706	0.531063	0.493252	1.32055	0.396797	0.42187	0.531146	0.844678	0.768051	0.314466	0.285492	0.315648	-0.00697499	0.635392	0.327074	0.533763	0.0488005	0.551876	0.566566	0.209834	0.129719	0.511824
0.281593	0.882612	0.211414	0.131512	0.00321417	0.997235	0.323378	0.555781	0.661566	0.618099	0.798038	0.176094	0.882495	0.293342	0.14285	-0.359302	0.219083	-0.354339	0.214211	0.280347	0.441534	0.0397287	-0.00917963	0.269849	0.360368	0.571733	0.493971	1.76222	0.994415	0.54544	0.519841	0.799516	0.909458	1.02907	1.15931	0.886124	1.54848	1.1878	1.55111	0.288449	0.54968	1.6395	0.0861793	0.979479	0.857588	-0.0126594	0.290312	0.915097	-0.223035	0.690479
-0.263967	-0.163297	-0.130476	-0.0849557	-0.0504049	0.0181252	-0.209474	-0.0780779	0.0763232	-0.116566	-0.0468017	0.10387	0.0536387	-0.0186748	0.222647	0.153897	-0.0185997	-0.0424758	0.035906	-0.128728	-0.354626	0.187427	1.18578	1.7938	1.2371	1.03872	0.329594	0.121121	0.300134	-0.074617	-0.171474	-0.00954268	-0.0544947	-0.393391	-0.212573	0.0134701	-0.205122	-0.164741	0.0337766	-0.0959257	-0.035388	-0.192262	-0.041409	0.0389676	0.0555552	0.00301187	-0.142873	-0.241589	-0.056138	-0.0809873
0.407579	-0.0788447	0.368424	0.321574	-0.0538065	-0.373328	1.26777	-0.0549004	0.33056	-0.612404	0.314056	0.506398	0.0528041	-0.166626	0.271121	-0.341858	-0.321341	0.269472	-0.00539596	0.399123	0.487491	0.328162	0.461449	0.689736	0.47755	0.539138	0.473265	0.918044	0.285964	0.396697	0.425957	0.705815	0.628531	0.760927	0.759278	1.35044	0.95984	1.5426	0.940029	1.5992	0.368801	1.11329	1.08558	-0.0606842	0.63469	1.29141	0.802125	0.690563	0.821236	0.184099
0.487418	-0.159384	0.324917	0.113828	0.172538	0.109515	0.55227	-0.0812061	-0.179346	0.258809	0.240033	0.0328964	-0.346439	0.0774519	0.471026	-0.143436	-0.171042	0.161377	0.463004	-0.309904	0.512094	-0.446763	0.47186	0.671276	1.10372	0.136331	1.10591	0.597412	0.512503	0.575173	0.397193	0.883158	1.18455	0.855359	0.0751901	0.853428	0.255485	-0.240861	0.60988	0.231949	-0.348311	0.319811	-0.120898	0.503589	0.189209	0.726291	0.99225	0.292245	1.04051	-0.02699
-0.23857	-0.570233	-0.557077	0.289477	-0.294773	-0.364441	-0.377696	-0.00129716	0.203808	-0.167763	-0.214387	-0.115875	0.0333857	0.0483858	-0.122417	-0.140715	-0.313265	0.698492	-0.362907	0.118396	0.246607	0.0377065	0.223935	0.334955	0.557154	1.00794	0.122194	0.281075	-0.506527	-0.0560264	-0.141615	-0.291689	-0.11382	-0.320865	0.260955	0.209053	0.013873	-0.360523	-0.460841	0.028169	0.0488905	0.493307	-0.397235	-0.242386	-0.53386	0.30944	-0.160749	-0.700149	-0.223966	-0.261451
-0.512284	-0.25839	-0.945787	0.240146	0.178733	0.280931	0.380782	-0.123901	-0.149699	0.482476	0.112734	0.394694	0.218092	-0.448058	0.43476	-0.112849	-0.306204	0.581999	0.12387	-0.286815	-0.490652	-0.25309	-0.133544	0.828925	0.172472	-0.213259	-0.838245	0.220942	0.289951	-0.438602	-0.0576593	-0.00333795	0.33001	0.633158	-0.502576	0.522417	0.547303	-0.425594	0.809855	-0.266997	0.0701576	-0.393378	-0.219444	-0.286035	0.36995	-0.222657	-0.222977	-0.534433	0.0125527	0.0176597
-0.30357	0.252949	-0.437256	0.0459323	-0.526062	-0.528544	-0.0690664	-0.315235	-0.538877	-0.301284	0.0244472	-0.257092	-0.527396	-0.0219816	-0.572994	-0.121587	0.118639	-0.343163	0.337326	0.00878523	-0.469741	-0.734814	0.219985	0.222526	-0.0493145	-0.173514	0.127261	0.0405266	-0.376737	0.00948026	0.186584	0.106695	-0.0943488	0.23542	0.0519692	-0.452727	-0.0185938	-0.0722664	0.0696475	0.224452	-0.38093	0.290822	-0.307536	0.183569	-0.732138	-0.26673	-0.166127	-0.639054	0.152798	-0.544804
0.710568	0.560795	0.279007	0.572434	0.46793	0.707012	0.0285337	0.436281	0.440121	0.0069877	0.608741	0.249019	-0.180006	0.0205264	0.339007	-0.0540523	0.0557569	-0.0787191	0.132903	-0.0558888	0.515553	-0.111196	0.15897	0.269927	0.902388	0.7605	1.12849	0.70264	0.897202	0.526806	0.357707	0.101187	0.0719306	0.869123	0.330418	0.79665	0.875871	-0.199571	0.764699	0.500095	0.293895	0.585845	0.99172	1.34381	0.59976	0.628605	0.00511134	-0.314328	0.106237	0.0608015
-0.0337112	0.327008	0.373723	-0.115099	-0.149576	-0.0371706	-0.180041	0.0536764	-0.254391	0.234719	0.123476	0.0208453	0.47231	-0.0129828	0.00754257	-0.0777195	-0.340739	0.190532	0.0888306	0.139096	-0.157439	-0.210835	0.406631	0.510619	-0.189168	0.185057	0.752802	1.43514	1.3466	1.00475	0.502443	1.00296	0.460774	0.964307	0.367568	0.58594	0.320868	0.38246	0.426053	0.718712	0.462831	-0.209921	-0.0379703	0.316172	0.215412	0.784137	-0.265821	0.313532	0.600473	0.304087
-0.14454	0.289731	-0.13203	0.373748	-0.246663	0.425252	0.0181763	0.262931	-0.00659171	0.352114	0.227127	-0.0731913	-0.0847196	0.322981	0.279914	0.185229	-0.00843574	-0.237917	0.455015	-0.393891	-0.16307	0.165662	0.150012	0.531859	-0.195068	-0.265763	0.0471989	-0.315616	-0.188802	-0.717674	-0.682414	1.39872	-0.0587268	0.490247	0.170579	-0.194611	0.473792	0.592036	-0.156475	-0.125101	-0.103119	-0.119156	0.287514	-0.033388	0.187272	0.420859	0.590746	-0.123655	0.466715	-0.056848
0.61032	0.322692	0.474708	-0.0857152	0.216282	0.592369	0.525624	0.617172	0.858982	0.327255	1.00255	0.155001	0.470073	0.150102	0.072007	0.259424	1.00157	-0.626911	-0.232338	-0.40175	-0.17088	0.155517	0.203316	0.715408	0.393844	0.481566	0.725127	0.625111	1.23734	0.829282	0.925535	1.01161	1.0461	0.195555	0.993134	0.367734	0.0679771	0.350868	1.18027	0.800643	0.236813	0.169477	-0.295072	0.0685538	-0.122726	0.412014	0.704404	0.0441905	0.259755	0.00996174
-0.399335	0.306496	0.580498	-0.166449	0.558654	-0.429285	0.328669	0.704672	0.16285	0.877785	0.45327	0.21531	0.120802	0.146398	0.330549	-0.0555506	0.210505	0.129495	-0.388515	0.104065	0.285317	0.356831	0.589857	0.447049	-0.290405	1.53318	0.431339	0.643242	0.697273	0.223256	0.361772	0.587713	1.21927	0.359685	0.208992	0.394337	0.262291	0.68568	0.0375296	0.383716	0.524305	0.452084	0.601412	0.289788	0.413836	0.144041	-0.0957197	0.125176	0.203637	0.0368391
0.0217567	0.819114	0.0288813	0.358639	0.0283722	0.7527	0.494387	-0.49785	0.256759	0.409273	0.365959	1.00989	0.229579	0.913448	0.262574	0.193433	-0.0556348	-0.128606	-0.152943	0.143751	0.11483	-0.0151193	0.521818	0.399814	0.387698	0.0841425	0.696576	0.392306	0.885629	0.0514716	1.18158	1.06232	0.15903	1.35775	0.597867	0.910013	0.474298	0.592099	0.0824482	0.464977	0.535196	0.276572	0.716687	0.597377	1.13205	0.50863	0.224259	0.0595799	0.444463	-0.133238
0.609748	0.501624	0.764665	0.772837	-0.097274	0.0678893	0.207206	-0.273403	0.632536	-0.121321	0.560451	0.0884164	0.0473008	-0.0984913	-0.170111	0.121069	-0.0511738	-0.254721	0.0451847	0.139642	0.685969	0.475486	0.228232	0.995297	0.499728	0.793328	0.437161	-0.108976	0.201268	0.377707	0.564499	0.672728	0.605909	0.933508	0.69478	0.713825	0.440226	0.434908	0.0937562	0.3098	0.227051	0.21146	-0.115513	-0.156881	0.331543	0.20301	-0.0356456	0.348652	0.0210362	0.086438
0.325577	-0.147766	-0.0737869	-0.297408	-0.193292	-0.33284	-0.463486	0.51368	0.293087	-0.656083	0.26487	0.57307	-0.0907883	-0.207068	0.0226749	-0.0634598	-0.156068	0.056166	-0.00134347	0.164705	-0.233639	-0.460307	0.172809	-0.240024	-0.0138561	0.38345	0.24946	0.947289	0.258751	-0.0470977	-0.0355391	-0.0217194	0.373662	0.648365	0.187625	0.204095	0.023474	0.198455	0.147309	-0.225847	-0.353955	-0.250431	0.406353	-0.17736	-0.551777	-0.514088	-0.222168	-0.19327	0.344005	-0.253155
0.0151421	-0.257876	0.14149	0.956317	0.181022	0.870598	0.627839	-0.287806	-0.185049	0.156254	0.000531019	0.107062	0.720888	0.281586	-0.20206	-0.000557553	-0.00739951	0.345981	-0.442869	0.104845	0.407163	-0.262884	0.546934	1.01509	0.136642	-0.010159	0.581016	0.434138	1.02072	0.639651	0.194685	0.772806	1.30939	0.511345	0.382757	-0.0692939	0.902381	0.678948	0.448944	-0.146956	-0.224549	0.355081	0.560945	-0.134371	0.291447	-0.190564	-0.246595	0.90504	0.882759	0.986665
0.190836	0.432887	0.527998	0.306257	0.444917	0.142628	0.194889	0.26285	0.543657	1.0523	-0.206411	-0.494198	-0.0490893	-0.448789	0.0919074	-0.563353	-0.313052	0.849078	-0.00349774	0.0308243	-0.371928	0.102938	0.371503	0.776781	0.456236	0.509299	0.79387	0.303338	0.477196	0.989913	0.412574	0.619005	-0.123685	0.672325	0.251888	0.0628006	0.414664	0.40554	-0.171243	0.699343	-0.188216	-0.0418116	-0.0580646	0.454359	0.658569	0.466393	0.46632	-0.0496862	-0.122373	0.878724
0.40902	0.357359	0.430849	0.574558	0.469261	0.34288	0.685219	0.4991	1.08632	0.500705	0.218574	0.797555	0.551078	0.149033	0.106463	0.533269	-0.0582498	-0.135982	-0.116791	-0.222246	0.4572	0.858363	0.952055	0.727155	0.686518	0.420607	1.22066	0.399248	0.993626	0.320031	1.00868	0.982769	1.08994	1.34671	1.51107	0.26472	0.649408	0.450802	1.06465	0.274702	0.261949	0.167761	0.54672	0.135977	0.788946	0.325419	0.18726	0.548006	0.410343	-0.120179
-0.00947645	0.496961	0.530808	-0.285044	0.690053	-0.314171	0.560342	0.364846	0.163442	0.448408	-0.325061	0.00224822	-0.226673	-0.475684	0.693305	-0.0040407	0.0911204	-0.139346	0.392519	-0.340252	0.0706173	0.672895	0.316585	-0.262531	-0.317751	0.248482	0.338837	-0.14326	0.117772	0.759182	0.585039	0.436782	0.0193824	1.28478	0.848138	0.190959	0.542463	0.220639	0.433293	0.477641	0.213277	-0.00915314	0.295614	-0.498521	0.0805148	0.783001	0.739675	-0.0906463	0.031235	-0.197937
0.143836	0.12249	0.0230339	0.586375	0.268728	-0.0781273	-0.261077	-0.217389	0.419319	-0.138903	-0.0590347	-0.0691232	0.211481	0.10133	0.21645	-0.440539	0.0286123	0.200243	0.225696	-0.0140124	-0.0389712	0.427986	0.388865	0.682028	0.576785	0.572038	0.522711	0.182364	-0.0217118	0.725926	0.178419	0.174334	0.75412	3.93526	5.29562	3.84463	3.58954	1.94181	1.5244	1.33227	1.05221	0.720981	0.482464	0.826136	0.786282	0.795559	0.122385	0.175135	0.232285	0.310167
-0.327713	0.51211	0.496115	0.365109	0.636184	0.000768031	0.378166	0.0559931	0.33525	-0.00957311	0.0834832	0.0933375	0.0347177	0.0923524	0.424432	-0.614619	0.0108521	0.403393	0.201696	-0.00132208	-0.0633697	-0.432582	0.453278	0.391147	0.357067	0.0820216	0.722822	-0.285256	0.494181	0.168568	0.246022	0.612146	0.286199	0.269023	0.460703	0.544678	0.402373	0.653663	0.0842481	0.0699411	0.105163	0.308006	-0.0889436	0.337888	-0.15744	0.728855	0.172566	0.33871	0.162975	0.195793
0.0690483	0.431839	0.132873	0.0626355	0.175525	0.331117	0.102152	0.0384717	-0.0880556	0.163579	0.0985032	0.376789	0.132791	0.104129	-0.343296	0.0470023	-0.0118227	0.024492	0.0230282	-0.0826997	-0.0136075	0.394568	1.64403	2.54753	1.64869	2.61967	2.29198	3.14698	1.90269	2.4676	2.70866	2.21568	2.38401	2.33622	1.53924	1.1915	0.992394	1.04804	0.803421	0.706115	0.680488	0.0981274	0.310767	0.277698	0.330685	0.451	0.237792	0.204357	0.201322	0.256722
-0.260714	-0.153518	-0.582116	0.106195	0.122474	-0.285125	0.0442907	0.0477656	-0.257972	0.0251723	-0.411974	0.213625	0.0841138	0.00434544	0.2138	-0.0976915	-0.461404	-0.123984	0.613856	0.0692241	-0.379774	0.0228427	0.124101	0.569525	-0.194493	0.370327	-0.118978	0.713265	0.374428	0.985361	0.0667914	0.258149	1.32281	0.532861	0.189343	-0.0772777	-0.278642	0.184641	-0.189724	-0.331085	0.040334	-0.556048	-0.0862908	-0.528036	-0.153026	-0.349123	0.0677211	-0.0773079	-0.0909053	-0.600937
-0.609464	0.3527	0.383233	0.0587667	0.518756	0.735898	0.324975	-0.103572	1.00507	0.641959	0.41835	-0.0167868	0.230599	0.812081	0.801849	-0.157855	-0.215275	-0.039079	0.184627	0.227582	0.649608	0.211534	-0.0985008	-0.0171173	1.01182	0.846683	0.603146	1.0694	0.388732	0.935422	0.386388	1.12647	1.0049	0.820975	0.173324	0.528609	0.54203	0.334918	0.176043	0.159739	-0.0655478	0.612404	-0.386595	0.272686	-0.195288	0.267282	0.0288944	-0.202208	0.239488	0.761363
0.274967	0.356764	0.759788	0.430513	0.569778	0.121913	0.611655	0.317243	0.563119	0.471069	-0.322102	0.63015	0.691506	0.44167	-0.153419	-0.303401	0.0847303	0.161102	-0.168138	0.225707	0.0880104	0.314875	0.418996	0.659131	0.564691	0.40753	0.326967	-0.0653036	0.272126	1.04228	0.754393	0.323413	1.05176	0.261243	0.717149	0.367046	0.21841	0.18967	0.791908	0.0530629	0.578938	1.3657	0.531498	0.801413	-0.0608908	0.838923	-0.351433	0.607508	-0.104814	0.540922
-0.00764027	0.820745	0.668485	0.358553	-0.127782	-0.151981	0.430495	0.319705	-0.0592808	0.804255	-0.0524294	-0.10658	0.07355	-0.235222	0.158281	-0.10044	0.0940008	0.181243	-0.206279	0.0314755	0.0628923	0.000838938	0.469671	0.99342	0.560379	0.371021	0.164538	0.939788	0.953893	0.510061	1.39973	1.06381	0.523182	0.162427	0.815319	0.702858	0.739209	-0.0342017	-0.112395	0.859264	0.545042	0.0720742	-0.128632	0.543286	0.235431	-0.0566376	0.34459	0.191716	0.833653	1.34976
-0.0361607	-0.192818	-0.403541	-0.331368	-0.162367	0.123974	0.16761	-0.169286	0.115629	-0.525362	-0.0513887	-0.314409	-0.848103	-0.66905	-0.569132	-0.459536	0.20265	-0.0551792	0.00975962	0.302306	-0.54506	0.404865	-0.605388	-0.104061	-0.540654	-0.0992294	-0.245706	-0.88928	-0.560701	-0.154305	-0.359706	-0.244116	-0.779844	-0.0403116	-0.0783244	0.130355	-0.602575	0.00326268	-0.850732	-0.0953603	-0.734654	-0.205155	-1.02008	0.206852	-0.0761378	0.0535822	0.151187	-0.497178	0.582392	-0.685706
0.0137519	0.251227	-0.276697	-0.218612	-0.0545291	0.382105	-0.109062	0.213886	-0.216066	-0.369533	-0.175839	-0.602059	-0.180724	-0.636509	-0.0939943	-0.332267	0.210279	0.163871	0.145323	-0.187206	-0.0221319	-0.439913	0.0180757	0.00409044	-0.000482499	0.497627	-0.559135	-0.317435	-0.0289853	-0.328666	0.174001	-0.131327	0.280887	-0.28937	0.211153	-0.257895	-0.0266765	0.528377	-0.363861	0.265158	-0.2762	0.252932	-0.0417131	-0.195472	0.204381	0.599303	0.431753	-0.216199	-0.264821	0.375557
0.0223719	-0.497008	-0.0408225	0.350734	0.323764	0.0297192	0.519909	0.0957555	0.554685	0.0822841	0.294289	0.29145	-0.274825	0.083375	0.364388	0.0171078	-0.136756	-0.0354052	0.0436433	0.111411	0.159691	0.673215	0.455323	0.235738	0.924219	0.522956	0.217962	0.821992	0.926846	0.319386	0.755274	0.918653	0.902028	0.0718194	1.3023	1.17857	0.272828	-0.00306387	0.173414	0.230574	0.373127	0.505998	0.0452661	0.269572	0.361382	0.237369	1.03122	0.203756	0.0539311	0.151801
-0.866327	-0.757643	-0.417807	-0.631871	-0.467695	-0.786075	-0.542681	-0.310741	-0.32953	-0.474751	-0.143312	0.0633501	0.099305	0.283551	-0.724504	0.0177985	-0.0250694	-0.409535	-0.45447	0.871276	0.721177	0.153897	-0.231515	0.165013	0.304077	1.12948	0.0237052	0.199112	0.107397	0.0120765	0.337826	-0.155787	0.216763	-0.45966	-0.236272	0.0495578	0.0210414	-0.504186	-0.0688163	0.139662	-0.711619	-0.00552116	0.0344676	-0.350213	0.447788	-0.0902583	-0.0753712	-0.582628	-0.315424	-0.417404
-0.512574	-0.495536	-0.716177	-0.394905	-0.111184	-0.102815	-0.557769	-0.664433	-0.181354	-0.59383	-0.346744	-0.201718	-0.221494	-0.163432	-0.370069	-0.291001	0.353548	-0.016837	-0.318921	0.273211	-0.136992	0.368794	-0.0459587	0.236088	-0.521237	0.432767	0.167294	0.136204	-0.0094015	-0.298656	-0.618175	-0.265211	-0.0556355	-0.527599	-0.176131	0.213018	0.305271	-0.251226	-0.13463	-0.235895	-0.394767	-0.181658	-0.384626	-0.27234	0.185371	-0.688235	-0.0316496	-0.188514	-0.437959	0.0129019
-0.0444981	0.10802	0.781181	0.0832431	0.0468534	-0.132875	0.438753	0.778462	0.135105	-0.0676643	-0.372018	-0.198166	0.779124	0.409827	0.401867	0.0625228	0.386011	-0.593327	0.07872	0.0660727	0.354452	0.11895	0.928805	1.06003	0.648039	0.802954	0.64436	-0.196729	1.06409	0.294556	0.485778	0.753857	0.768211	0.778668	-0.110467	0.0380452	0.08083	0.991152	0.515113	0.32164	0.160573	0.586121	0.527822	0.995209	0.42676	0.744786	0.767095	0.50846	0.709966	-0.0290217
0.0360636	-0.484807	-0.601415	-0.1722	-0.118742	-0.236296	0.395705	-0.532646	0.470972	-0.155256	-0.0867547	0.0734809	-0.092739	0.127732	0.0541631	-0.329127	-0.159646	0.22965	0.468845	-0.209722	-0.0365248	-0.62138	0.132388	0.520945	1.3785	1.49956	0.925405	0.599793	1.36076	0.56591	1.22164	0.426723	1.34429	0.905732	0.193209	0.392919	0.162555	0.36209	0.42107	-0.0360639	-0.339096	-0.0517061	-0.298773	0.150953	0.70785	-0.122107	0.193969	-0.458359	0.209339	-0.391777
0.101863	0.0509783	0.0187951	0.050065	0.00619881	0.0737587	0.0358463	0.0909626	0.0697236	0.0570968	0.0116566	0.00878405	0.00939288	0.0358549	0.000298287	0.0153425	0.0267829	-0.0297704	-0.0520434	0.0396884	0.0494784	-0.0108584	0.444258	1.12122	1.68356	2.11678	2.62046	2.87161	2.98496	3.06448	3.61947	3.30249	3.32479	3.64693	3.56665	3.15068	3.06687	3.04734	2.91067	2.49987	2.36175	2.23875	2.06937	1.91483	1.84099	1.53843	1.55959	1.52614	1.38748	1.38098
-0.117494	-0.0802787	-0.207289	-0.110749	-0.443284	-0.0952292	-0.041746	-0.178039	-0.0597052	-0.310135	0.308087	-0.165988	-0.470948	-0.00505758	0.111751	-0.346302	0.158487	0.299491	-0.177197	0.0655206	-0.278068	0.137376	0.31724	-0.146917	0.437623	-0.581367	-1.22486	-0.253977	0.188399	-0.033292	0.138612	0.119009	0.367724	0.578197	0.488103	0.574854	0.63205	-0.329395	0.0921041	0.124634	-0.141111	0.118655	-0.0698663	0.0348883	-0.0425331	0.0381415	0.644073	0.0425915	0.158845	-0.179726
0.375657	0.213848	0.199555	0.556994	0.124039	0.646799	-0.0957937	-0.218519	0.152772	0.312276	-0.170691	-0.12516	-0.222254	0.426853	-0.185554	-0.322368	-0.291476	0.373688	-0.0894805	0.329636	0.470273	-0.245156	0.588635	0.412795	0.408815	0.100545	0.404962	0.26034	-0.0660008	0.822352	1.51395	0.622706	0.115684	0.98031	0.514158	0.113675	1.12555	0.461557	0.105203	0.287385	0.615418	0.753241	0.652335	0.100604	0.527747	0.505053	0.128982	-0.238061	0.0415691	0.237086
0.144157	0.0865235	0.663941	0.295403	0.4539	0.30025	-0.752682	0.281247	0.459505	0.0842651	-0.0160436	-0.387207	0.832392	-0.205196	-0.124425	0.206751	-0.26123	0.178473	-0.136859	0.012866	0.451703	0.71384	0.634274	0.432629	0.135187	0.502807	0.306635	0.20158	0.866922	0.676152	1.21385	0.592268	0.95618	0.456271	0.492032	0.865996	1.16967	0.615441	0.0785125	0.065837	0.257001	0.171211	0.528927	0.459672	0.681099	0.234602	0.842525	0.00011287	0.246528	0.81398
-0.0309127	0.063784	-0.637858	-0.0455589	-0.450925	0.259838	0.231968	0.18247	0.398603	-0.0176633	-0.140385	-0.167385	0.12777	0.336978	0.407479	0.183962	0.0592717	-0.272667	-0.123474	0.152908	0.157774	0.0221225	-0.374716	-0.115148	0.160302	0.385499	0.121145	-0.489416	-0.236852	-0.410962	0.0725738	0.10183	0.127716	-0.0202722	0.265041	-0.140566	0.620806	0.473269	-0.217508	0.185633	0.18917	-0.287821	0.166512	0.302336	-0.548762	0.622885	0.362369	-0.233995	-0.583463	-0.625992
-0.276269	-0.403244	-0.574814	0.126884	0.728173	-0.222236	-0.35988	0.114685	0.245473	0.0288197	-0.0110724	0.702313	0.00651333	-0.325403	-0.51938	0.125013	-0.0745892	0.265146	-0.0855169	-0.230053	-0.242812	-0.534191	0.6842	0.136238	0.845726	0.813501	1.00219	-0.128799	1.14803	0.944841	0.387778	0.651147	0.71782	0.806576	0.584794	0.454145	0.430637	0.484574	-0.0504574	-0.145716	0.333446	0.509498	-0.011292	-0.183073	0.994263	0.106099	0.116864	-0.230023	0.210262	0.425512
-0.0691399	0.50712	-0.144694	0.236452	-0.277582	0.082818	0.00349105	0.298584	-0.193706	0.12997	0.284488	-0.148715	0.516591	0.781724	0.153171	-0.0350984	0.287176	-0.0291252	0.197499	-0.420451	-0.0758625	-0.19416	-0.294802	-0.133457	-0.0937513	0.159048	-0.00911102	0.0247039	-0.0720105	0.202675	-0.0866203	-0.217458	0.319071	-0.0131313	-0.0400375	-0.0451177	-0.0960002	-0.255534	0.0965742	-0.00851183	-0.301617	0.00776547	-0.165276	0.0646999	-0.0504723	-0.169517	0.222288	0.322449	0.0585263	0.351254
0.233394	0.720275	0.488481	0.465476	0.73985	-0.14688	0.365505	0.58405	0.299019	0.358737	0.3271	0.049757	0.120548	0.21849	0.723439	-0.102868	-0.387411	0.231768	-0.0132572	0.271768	0.13225	0.138865	0.584364	0.900034	-0.106143	-0.00795056	0.687666	0.45665	0.430107	0.396526	-0.0944338	1.15469	0.816967	0.903061	1.44053	0.635934	0.196942	0.685019	0.520785	0.701695	0.613271	0.295355	0.367163	0.971608	0.73923	0.907367	0.465912	1.26092	0.345149	0.288622
-0.371034	-0.37085	-0.455442	-0.286563	-0.313857	-0.164052	-0.142441	-0.0741475	0.154513	-0.099107	-0.0470694	-0.0378103	-0.187534	-0.159167	-0.136727	0.0372353	-0.0975051	0.0638879	0.0233369	-0.0269551	0.292635	0.459972	0.710157	0.935907	0.749439	0.838975	0.688901	0.749268	0.746266	0.441382	0.522361	0.268433	0.363329	0.541256	1.14129	1.52437	0.952721	1.27467	0.788448	0.801877	0.839622	0.471311	0.350626	0.379118	0.17791	0.0732296	0.0754941	0.202871	-0.112219	-0.291618
-0.480501	-0.199272	0.0698203	-0.098723	0.449644	0.809149	0.11455	0.681717	0.453066	0.0962747	0.617131	0.62587	0.0943118	-0.165076	-0.0120455	-0.0126044	-0.0332991	-0.181399	0.208097	0.019205	-0.174675	0.0642695	-0.0829374	-0.500296	0.445359	0.206438	0.0428678	0.379078	0.879863	0.287123	0.288959	0.835175	1.54526	0.63712	1.05182	0.966496	0.0504494	0.589016	0.872578	0.835451	1.01103	1.31522	0.781615	1.07068	1.03251	0.752856	0.433938	0.739937	0.602608	1.06791
0.585492	0.41311	0.082164	0.305113	0.695248	0.752199	0.128433	0.34708	0.885882	0.261055	0.717617	0.175972	0.0338958	0.624843	0.0372652	0.0226502	0.155488	0.118245	-0.0580479	-0.238335	0.333493	0.0355798	0.674151	0.747613	-0.0314291	0.387598	0.764176	0.319932	0.615222	0.0130585	0.410078	1.14347	0.84743	1.36775	0.966291	0.358204	0.117501	0.263996	0.420871	-0.0810748	0.507645	0.600355	0.310679	0.881925	0.324171	1.28036	0.0790619	0.973139	0.526679	0.49424
0.365309	0.398457	0.64716	0.468938	0.203934	-0.295873	0.079526	0.318366	0.160547	-0.316602	-0.0320699	-0.0661291	-0.397729	-0.184398	-0.725587	-0.0260972	0.0902597	-0.0890775	-0.0942432	0.119158	-0.233959	-0.336135	0.022966	0.472261	1.29623	0.920293	0.716341	0.775153	0.290343	0.156191	1.07434	0.785871	-0.197652	0.469928	1.12745	1.06927	0.0133415	0.769288	0.206012	0.898591	-0.130303	-0.177855	0.0788648	-0.229305	0.122203	0.422252	-0.0732093	0.863407	0.568339	0.556613
-0.609495	0.200966	-0.305205	-0.924838	-0.41924	-0.615923	-0.486757	-0.538997	-0.582842	-0.82975	-0.472034	-0.395775	-0.367979	-0.0899568	-0.138936	-0.0238176	-0.0939927	0.0704587	0.0439354	0.00341619	-0.362792	0.0796623	0.326182	0.285645	0.0879258	0.112269	0.0761614	0.80991	0.24313	0.302551	0.20979	0.205049	0.153421	0.494741	0.100375	0.681371	0.207268	-0.0692116	0.439226	-0.113633	0.118048	-0.0146633	0.0378449	0.254359	-0.467013	-0.262338	-0.38074	-0.255214	0.00753587	0.31453
-0.190609	0.2476	-0.20404	0.510064	0.159615	0.0198094	0.349634	-0.228937	0.0911692	-0.0300098	0.280302	0.266441	0.478592	0.338225	0.102244	-0.195595	0.166444	-0.527341	0.207894	0.348598	0.1772	-0.0256789	0.0704448	-0.134189	-0.0838379	0.401629	0.180587	0.12598	0.11427	0.130545	0.0873263	0.304544	0.486968	0.629686	0.458922	0.555939	0.315968	0.266117	0.393491	0.300551	0.33396	0.554081	0.170498	0.506068	0.0764402	0.545281	0.622574	0.453316	0.484876	0.306071
-0.0374413	-0.435007	0.0620523	0.287367	0.352674	0.598174	0.0550668	0.06636	0.254137	-0.177921	-0.122528	-0.246147	0.174674	-0.376745	-0.2303	0.0966466	-0.277105	-0.0786781	0.00082835	0.258308	-0.0570198	-0.458488	-0.788711	-0.267599	-0.356329	-0.0775562	-0.287145	-0.247832	-0.424505	0.0639507	-0.362416	0.175623	-0.00604012	-0.212635	0.0255767	-0.563137	-0.110822	-0.342527	-0.0417558	0.32593	-0.010717	-0.0928498	0.024925	-0.119867	-0.302325	0.216806	0.688643	0.409316	0.0426522	0.00759066
0.340021	1.0699	0.510492	1.25053	0.652762	0.729644	0.304351	0.62599	0.22448	-0.0640539	0.855042	0.231856	0.543755	0.87493	0.199516	0.164344	-0.269885	-0.228071	0.579737	-0.246125	0.139794	0.439265	0.713119	0.102936	0.235917	0.695979	0.423905	0.257663	0.391037	0.379591	0.912248	0.601229	0.922852	0.406451	0.819708	0.325629	1.52703	0.631532	-0.245094	0.696996	-0.188108	0.195904	-0.0435107	-0.0123828	0.303325	0.0155099	0.403005	0.428155	0.271294	0.682552
-0.107876	-0.0429718	-0.0962597	-0.0128995	-0.222214	0.0663516	0.507476	-0.163587	0.453429	-0.433374	0.390712	-0.150392	0.02804	0.00147028	-0.318445	0.104086	-0.0494888	0.124577	-0.209051	0.0298772	0.270052	-0.0577925	-0.0272246	-0.040489	0.564824	-0.368594	-0.116786	0.655804	0.749631	0.579212	0.769555	0.53731	0.919238	0.662824	1.52396	0.883399	1.19827	0.853078	0.905595	0.303746	0.399853	1.07769	0.661837	-0.0417266	-0.295433	-0.11089	0.347515	0.0666825	-0.0181251	1.12803
-0.0505541	-0.187446	0.175397	0.0999968	-0.0803289	0.338269	-0.426357	0.165658	0.350088	-0.106612	-0.412315	-0.226052	0.144446	0.186174	-0.21285	0.193892	0.141071	-0.305418	0.0807627	-0.110308	-0.579268	0.0419328	0.557291	-0.344392	0.271071	0.484664	-0.111449	0.354557	0.309655	0.436654	0.191564	0.825824	0.251161	0.470793	0.67061	0.4497	0.237426	0.0117581	0.370397	0.200668	0.527292	0.170993	-0.0236114	0.232656	-0.0295298	-0.300104	0.309849	0.274915	-0.549988	0.103002
1.32971	-0.449001	0.332242	0.835224	0.712831	0.400427	0.0713175	-0.295216	-0.127879	0.0355861	0.3269	0.906799	0.717519	0.60421	0.380013	-0.416174	0.460103	-0.2041	0.196542	-0.036371	0.0791258	-0.00668307	0.434234	0.877059	0.917066	1.30889	1.21685	1.17651	1.31681	0.182068	0.726212	0.604063	0.552263	0.378361	0.653064	1.05638	0.584084	0.0904687	0.0268799	1.52855	-0.252333	1.09626	0.677597	0.19492	0.368395	-0.0362849	0.234984	0.728829	0.34457	-0.146366
0.252951	0.00545012	0.560914	-0.134875	0.338088	0.289097	0.227368	0.0326485	0.553187	-0.276566	0.0601327	-0.121347	0.0335118	-0.239229	0.224431	0.505827	-0.389706	-0.351178	0.142542	0.0925141	0.162624	0.636644	0.543208	0.609866	0.701681	0.601757	0.0635518	-0.148249	0.543769	0.215751	1.32554	0.38541	0.588621	0.937715	0.160183	0.853512	0.792422	0.462861	0.388272	-0.0384475	0.458132	0.282876	-0.00157921	0.428405	-0.0283432	0.575164	-0.26034	0.763274	0.0173807	-0.0235484
0.45795	0.639591	0.584482	-0.183601	0.164399	0.237335	0.799402	0.0874399	-0.228907	0.380106	0.742945	-0.219101	-0.251043	-0.214239	0.666686	0.119754	0.238604	0.113945	-0.284854	-0.187449	0.707105	-0.121226	0.308252	-0.167423	0.614386	0.382742	0.994345	0.306018	0.524571	0.891239	-0.0973194	0.432098	1.3073	0.789507	0.472157	0.544536	0.414432	0.0874759	0.50835	0.269505	0.252383	0.388706	0.31681	0.383152	0.91364	0.647059	-0.122295	0.311352	0.439612	0.360665
1.00552	0.190051	0.360104	0.462608	0.286283	0.37192	0.153862	0.604214	0.32203	-0.118804	-0.167447	0.113033	0.273898	0.369725	0.182668	0.171099	0.200227	0.32427	-0.544269	-0.151328	1.07663	-0.142541	-0.140303	0.209979	-0.138243	0.396773	0.266904	0.506241	1.08876	1.13713	0.77246	0.139322	0.74794	0.546884	1.05323	0.555061	0.255037	0.491159	0.844481	0.0852559	0.169802	0.263118	0.22821	0.57516	-0.103174	0.896368	0.504906	0.345202	0.395342	-0.0598202
0.0691326	0.400169	0.0287174	0.103436	0.168363	0.744597	0.395631	0.515714	0.157336	0.570713	0.247977	-0.0976414	0.0389593	-0.780362	0.261082	-0.0597037	0.0754818	-0.249246	0.136532	0.0969358	-0.00261328	-0.578272	-0.344986	0.466854	-0.289172	-0.276616	-0.162294	0.345595	-0.0597585	0.364225	-0.0493608	0.163418	0.253365	0.338477	0.630874	0.657152	0.767056	0.435942	-0.0782733	-0.566533	-0.211703	-0.620925	0.276651	0.125527	-0.809195	0.418092	0.136506	-0.197202	0.368563	0.0579533
0.487931	0.183684	-0.452198	0.633244	0.811805	0.070581	0.301213	0.223118	-0.0778528	0.427728	0.0993767	0.136255	-0.0280586	0.170702	0.380658	0.0225487	-0.025277	0.116525	0.193508	-0.307305	0.726555	-0.065226	0.804243	0.313428	0.435783	0.478563	0.281552	0.35177	0.319318	0.376011	0.354954	0.0263857	1.14547	0.614838	1.04344	0.570018	0.250439	0.600243	0.662288	0.285994	0.935712	0.360846	0.138523	-0.23314	0.664188	-0.126484	0.854129	0.0420052	0.687958	0.403654
0.575846	0.719973	0.142694	0.422077	0.776827	-0.102226	-0.0834415	0.771733	-0.00463084	0.0761363	-0.0929891	-0.379413	0.568162	-0.0527901	0.161137	-0.214458	0.414421	-0.0293502	-0.242936	0.0723239	-0.23911	-0.0689186	-0.287427	0.576585	-0.152384	0.341395	0.0416659	-0.3885	0.345882	-0.396148	0.164595	0.150478	0.515003	0.44844	-0.154576	0.304455	-0.247372	-0.326668	-0.0292071	-0.0935428	0.00761664	0.64371	0.0591384	-0.0620654	-0.0498274	-0.316871	0.704942	0.354059	0.121855	-0.582037
1.06731	1.01426	0.91483	0.705005	0.764238	1.10351	0.564713	0.6878	0.55778	0.344821	0.168854	0.0589424	0.189469	0.375946	-0.0582527	0.0559393	-0.120957	0.509198	-0.476031	0.0318506	-0.17954	0.17399	0.602083	0.367334	0.212149	0.563162	0.38151	0.374593	0.481487	0.624618	0.126941	0.320604	1.09675	1.53615	0.53046	0.547195	0.490024	0.403242	0.300661	0.46926	0.207645	0.0640499	1.09508	0.288317	-0.0658066	0.464008	0.417812	0.268901	0.559074	-0.101537
0.785175	0.710595	0.593171	0.595179	0.65879	0.580588	0.0534421	-0.0241185	0.672692	0.103352	0.218315	0.996903	0.167905	0.510536	0.594479	-0.112842	-0.0554065	-0.0813538	0.0958219	0.15378	0.807534	0.391642	0.83905	0.354723	1.22738	1.43585	0.890499	0.34543	0.799344	0.194882	1.81453	0.697034	0.606057	0.419977	0.158598	0.218502	0.731452	0.579977	0.641605	0.199851	0.966792	0.511004	0.346977	0.840566	0.23596	0.215863	0.241496	0.640676	0.360385	-0.00991022
0.563189	0.676119	0.444711	0.560917	0.581137	0.0779811	0.182276	0.116856	0.157942	-0.0831991	0.931272	-0.0956834	0.611353	0.160805	0.254411	-0.0731888	0.128168	-0.0588464	-0.283054	0.286921	0.620358	0.253493	0.51951	0.619692	0.752602	0.955167	0.520028	0.604814	0.878928	0.89216	0.767544	0.603077	0.671139	-0.0335682	0.0214869	0.574158	0.333633	0.855447	0.963964	0.257781	1.04278	0.793138	0.0534912	0.725261	0.691443	1.146	0.575129	0.263528	0.172938	0.635646
0.0517241	-0.285272	1.00621	-0.21772	0.239849	0.098969	0.465453	-0.24662	0.360178	0.0752233	0.153638	0.0265084	0.228455	-0.0642786	0.697624	0.245579	0.16012	-0.355558	-0.0280264	-0.0221141	0.326452	0.220375	-0.129325	0.331833	-0.0356713	0.130326	0.0563502	0.071404	0.632664	0.180629	-0.226298	1.03008	1.06334	1.27804	0.167013	0.385874	0.608962	0.0925221	-0.174203	0.109027	-0.138422	0.0957302	0.35594	0.281592	0.130944	0.671492	0.314033	0.633372	-0.193765	-0.081344
0.452872	0.305345	-0.316524	0.631145	-0.157111	-0.173354	-0.309133	-0.148765	0.161473	0.480607	0.659722	0.0385572	-0.184932	0.585376	0.323568	0.472857	-0.209893	-0.200041	-0.20967	0.146746	0.818399	0.213004	0.194015	0.737132	0.761935	1.39957	0.583279	0.581605	0.675881	0.637383	0.085111	0.152558	0.738353	0.0332929	0.508649	0.435734	0.222323	0.267497	-0.00728749	0.715003	-0.312315	0.304051	0.828304	-0.0460769	-0.09152	-0.0708438	0.848807	0.149752	0.188379	-0.24364
0.619175	1.06642	1.22386	0.919841	1.06006	0.485567	1.11366	1.19498	1.00681	0.385427	0.0222487	0.459121	0.157913	0.0826208	0.167316	0.412207	-0.167399	0.0558141	-0.298503	-0.00211812	0.135272	-0.00939442	0.965533	0.283123	0.158192	0.578745	1.00607	0.701735	0.751535	0.910949	0.220893	0.363317	0.826162	0.547065	0.343119	0.876938	0.749923	0.608681	0.235582	-0.0955494	0.0429884	0.893857	0.642156	1.05727	0.337502	0.536285	0.905815	0.670843	0.562188	0.120512
0.333862	0.939079	0.809113	0.404694	-0.255442	0.368388	0.209463	0.24292	0.255233	0.568539	0.385905	0.516785	0.886506	0.187347	0.862733	-0.417783	-0.0777513	0.0777675	0.678415	-0.260649	0.397218	0.659435	0.322693	0.555875	0.573312	0.70562	0.542283	0.985381	0.653952	0.407838	0.398432	1.10297	0.442418	1.12367	0.369488	0.238728	0.712794	0.46611	0.263643	0.149687	0.388895	0.388705	0.105824	0.502881	0.339376	0.336173	0.792003	0.187011	0.0613638	-0.04604
-0.416162	-0.89009	0.152739	-0.0778995	-0.536824	0.0307176	-0.18713	-0.747886	0.136212	0.449182	-0.128412	-0.295443	-0.411812	0.320974	-0.331876	-0.0893446	-0.537085	0.373844	-0.266143	0.518729	0.407925	0.422829	-0.0356266	-0.535145	-0.362815	-0.0116902	-0.419554	0.118242	0.229547	-0.159954	0.239079	0.191266	0.311604	0.862262	0.637959	0.0812913	0.883811	0.870636	-0.472872	-0.351305	-0.271869	-1.04803	-0.577851	-0.292678	-0.244818	-0.676646	-0.374865	0.206302	-0.141803	-0.376902
-0.112857	0.39523	0.592115	0.0278677	-0.0362531	-0.281779	-0.2387	0.160207	-0.347578	0.43003	-0.263481	-0.098104	-0.483195	0.460542	0.79148	-0.155394	0.19506	-0.186783	0.0745248	0.0725927	0.706835	0.537008	-0.0421393	0.490126	0.105543	0.798882	-0.315811	-0.296283	-0.206597	0.372884	0.678592	-0.453356	0.582948	0.230243	0.0180054	0.749023	0.0164841	-0.0747495	-0.631607	0.0616641	0.286664	0.228118	-0.0659427	0.698523	0.124226	0.0861963	0.1423	0.13134	0.237578	0.0930713
-0.0773772	0.652065	0.413002	0.492193	0.476936	0.481791	0.672035	0.530473	1.32793	0.873303	0.791698	0.0876916	-0.329639	1.2128	0.746052	0.213691	-0.0663174	0.130851	-0.0484372	-0.229787	0.311911	0.388737	0.117351	0.325102	0.675702	0.4533	0.845466	0.375161	0.874335	-0.00218373	1.05355	0.0880911	1.14908	1.01261	1.23058	0.53917	0.627517	0.390904	0.988612	0.633702	0.443034	0.592943	0.995089	0.57899	0.577909	0.590911	0.733481	0.40396	1.15746	0.296598
-0.368728	-0.2624	0.177997	0.621162	0.370902	0.403888	0.285306	-0.738695	-0.0648914	-0.277052	-0.344776	-0.105984	-0.0727239	0.183288	-0.606832	-0.00976143	-0.0213479	-0.248495	0.213154	0.06645	0.179883	-0.182243	0.00119665	0.393183	-0.0582534	-0.205285	0.173065	-0.472526	-0.223636	-0.387114	0.268654	0.394816	0.784881	0.615648	0.0920909	0.0796784	-0.046712	-0.258652	-0.10022	-0.32403	-0.0154439	-0.565155	0.14193	-0.217193	0.175003	0.143709	-0.419795	0.0448377	-0.10015	-0.721455
0.336203	0.56479	0.530473	0.661583	0.422005	0.438804	0.0204698	0.195572	0.243283	0.250691	0.0799949	-0.0992684	0.289597	0.0491106	0.319933	-0.0114284	0.112914	0.0352822	-0.0549933	-0.081774	0.304458	0.0323283	0.0566295	0.488957	0.519951	0.538762	0.545848	0.69894	0.879331	0.834162	1.23898	1.041	0.970759	0.799307	1.37907	0.590092	0.550404	0.65545	0.335008	0.636326	0.322288	0.759188	0.543011	0.839835	0.827403	1.24056	1.3965	1.28167	1.29178	1.73307
[truncated: 10 more columns]

## Sheet: 1c A1 block2
0.263703	-0.472759	-0.145008	-0.045955	0.201703	-0.0654781	-0.0504979	0.0453835	-0.00349719	0.335475	-0.141655	-0.0858654	0.0681703	-0.185076	0.228708	-0.0840977	-0.279172	0.368601	0.289624	-0.294955	-0.173693	0.0887474	1.63945	2.01572	2.17221	1.9432	1.52369	1.35623	1.36408	0.455734	0.769972	0.791621	1.22884	0.745083	0.266047	0.428523	0.218337	0.0150264	0.0384637	0.324729	-0.00511138	0.215379	0.211	-0.103068	-0.0485692	-0.013367	-0.0195606	-0.016676	0.152365	0.196936
0.644013	0.223256	0.459454	0.421501	0.371459	0.0720294	0.471926	0.506176	-0.0669032	0.30309	0.238298	0.226385	-0.0985644	0.290146	0.25197	0.120173	-0.0968769	-0.0119877	0.0872383	-0.0985467	0.072954	0.342529	0.406368	0.672329	0.571719	0.492971	0.684542	0.600794	0.37821	0.60444	1.19338	0.333736	0.449164	0.66174	1.26491	0.845856	0.545555	0.0951455	0.309297	0.0328302	-0.0526715	0.227372	0.325403	-0.0924707	0.0446821	0.424967	0.0494626	-0.0156324	0.0705985	0.318209
0.0830883	-0.0196031	-0.0826174	-0.121208	-0.0927224	0.179418	-0.112168	-0.00517281	-0.137169	-0.162826	-0.123622	-0.192992	-0.0827514	-0.0668239	0.0029698	0.00552656	0.138162	-0.0603707	0.00931188	-0.0926298	-0.0681404	0.289356	0.0857408	-0.218633	0.318965	0.214534	0.0864741	-0.061526	0.36695	0.262812	0.104485	0.116887	0.358371	0.518367	0.0782977	-0.148438	-0.037699	-0.142133	0.0021573	-0.315085	0.132062	0.0642607	-0.230095	-0.201015	-0.168872	0.149651	-0.247905	-0.124221	-0.192636	0.173075
0.397071	0.496788	0.393723	0.348523	0.176998	0.189308	0.128569	-0.0275024	0.153429	-0.0462504	0.100213	0.0691702	0.0365756	0.158232	0.0768297	-0.0270044	0.0592459	-0.214024	0.145236	0.0365463	0.0980966	0.08955	0.290197	0.212561	0.524645	0.736775	0.706831	0.964371	0.812329	1.11491	1.22153	1.29441	0.856488	0.508298	0.6748	0.324013	0.335066	0.461995	0.376849	0.40554	0.090739	0.177761	0.141057	0.23364	0.312225	0.194803	0.0503654	0.409632	0.522975	0.463926
-0.36451	-0.000921601	0.226954	-0.00387585	-0.120244	0.0596837	-0.0982472	-0.128339	0.0810737	0.260924	-0.0899182	-0.546657	-0.160531	0.0413182	0.140661	-0.056717	0.0845144	-0.177351	-0.0065483	0.156102	0.026084	-0.255182	0.261033	0.547004	0.121709	0.653987	0.244218	0.651008	0.723464	0.77844	0.392019	0.842956	0.986923	0.315746	0.28966	0.0991682	0.0412267	0.0475564	0.121146	-0.478391	0.0479657	-0.000816783	0.182667	-0.48798	-0.204681	0.0902378	-0.352433	-0.153472	-0.213379	0.0335414
-0.0560506	0.131178	0.116432	0.00201321	0.169603	0.111961	-0.286786	-0.0923864	-0.127209	-0.0136066	0.399285	0.176327	0.0661133	0.0631402	-0.0707235	-0.180383	0.195896	0.169043	-0.044575	-0.13998	0.061067	0.0906674	0.177993	0.456546	0.571156	0.458164	0.539639	0.600092	0.491452	0.823157	0.414795	0.413555	0.638331	0.523772	0.546229	0.46526	0.513914	-0.0758764	0.0468871	0.239025	0.422546	-0.02839	-0.211329	-0.104246	0.441379	-0.23731	0.059758	0.13553	-0.0580594	-0.0519572
0.482156	0.32497	0.308115	0.360971	0.0940454	0.0732947	-0.25907	0.237626	0.226782	-0.340806	0.0569033	0.0262027	-0.263269	0.017612	-0.366166	-0.115922	0.220033	0.333993	-0.292716	-0.145387	0.219485	0.32642	-0.0800182	-0.00481028	0.287722	0.157733	0.0527741	-0.168532	0.072249	0.200814	0.0535471	0.297175	0.372228	-0.0894278	0.305879	0.110495	-0.0888073	0.195547	-0.122209	-0.29852	-0.0227521	0.00876738	-0.165991	-0.127962	0.0816867	-0.286681	0.0792849	0.178962	-0.147458	0.144544
0.0331998	-0.143645	0.0940124	0.0498471	-0.345944	0.0180804	0.0149834	-0.361925	0.116037	-0.309858	0.251104	-0.344751	-0.207075	0.225253	-0.345235	0.167759	-0.324349	0.202376	-0.000102158	-0.0456844	0.121586	-0.161083	0.306081	0.427214	-0.112413	0.128641	0.331252	0.288431	0.136522	0.290402	0.249377	0.473623	1.46306	1.70993	1.07384	0.538429	0.696547	-0.266613	0.301002	0.103103	0.152901	-0.338324	-0.186575	0.0440452	0.611394	0.564295	0.161229	0.429632	0.0462299	0.493352
-0.287328	0.196132	0.0350633	-0.224073	-0.261826	-0.0620233	-0.0208288	-0.208868	-0.165713	-0.283956	-0.330806	-0.254475	0.0199378	-0.323407	0.060841	0.147466	0.0124774	0.066855	0.0448579	-0.271656	-0.544598	0.13642	0.303442	-0.104564	0.385455	0.189663	0.261721	0.725178	0.66898	0.416241	0.934402	0.901013	0.695232	0.495983	0.556094	0.801625	0.337371	-0.165601	0.126412	-0.136222	-0.0733335	-0.206417	-0.0601094	-0.0355177	-0.232647	-0.00120998	-0.256978	-0.405972	-0.402391	0.351602
0.0663038	0.197345	0.0161209	0.397688	0.202785	0.106449	0.0367951	0.210218	-0.157663	-0.0768427	0.450423	0.274268	-0.00178565	-0.0936879	0.319223	0.417588	0.10991	-0.227004	0.0103905	-0.310885	-0.360647	0.0228274	0.0342441	-0.0483116	0.404729	0.334234	0.223115	0.138199	0.403894	0.164587	0.475507	0.07735	0.260441	-0.100167	-0.187826	-0.0620613	0.289966	0.10813	-0.0355691	0.179125	0.325589	0.0405256	-0.0193606	0.0402164	0.251087	0.348216	0.368436	0.253823	0.0814169	0.510573
0.375004	0.352539	0.553636	0.967724	-0.0767032	0.52469	-0.00682355	0.506066	0.0428161	0.469888	0.508345	0.207163	0.13373	-0.000263878	-0.153108	0.141656	-0.0808921	0.0560573	0.0986265	-0.215448	0.194099	0.175726	0.457598	0.0078512	-0.367073	0.129483	-0.0118763	0.105265	0.21777	0.450067	0.520581	0.173744	0.494045	0.385372	0.603159	0.409467	0.131512	-0.0273427	0.424309	-0.0691599	-0.0913183	0.294046	0.0919255	-0.11125	0.174228	0.0849604	-0.223106	0.287709	0.225956	0.454234
0.233261	-0.0292786	0.17921	0.218347	0.0375136	0.138689	0.0567672	0.17979	0.216745	0.351344	0.466918	0.394467	-0.0182387	0.260624	0.0619295	0.373224	-0.13815	-0.256868	0.204703	-0.18291	0.280699	-0.117196	0.478493	0.544661	0.488086	0.377698	0.307399	0.619644	0.127477	0.874143	0.511467	1.06583	0.868219	0.700377	0.372488	0.117837	0.216071	0.323197	0.173566	0.121457	0.0386618	0.211286	-0.103233	0.0413138	0.267204	0.110747	0.107522	-0.503	-0.140096	0.198768
0.281846	0.138863	0.0806051	0.266683	0.144613	0.314083	0.293474	0.0159109	0.155965	0.084588	0.471302	0.436961	0.0259204	-0.279167	0.286246	0.0460307	0.0131111	-0.159487	0.133332	-0.0329859	0.115787	0.462996	-7.0334e-05	0.258484	0.333147	0.111381	-0.0916731	0.836459	0.807431	0.708152	0.821251	0.763464	1.046	0.980657	0.534175	0.18655	0.584555	0.33875	0.145188	0.286864	0.296538	0.0827989	0.0700597	0.261805	0.57961	0.731152	0.407117	1.19007	1.19133	0.861427
-0.219485	0.0531746	0.124671	-0.187676	-0.532945	-0.195396	-0.316844	-0.381532	-0.0814799	-0.480737	0.393972	-0.11287	0.153565	-0.125797	-0.14005	-0.0819656	0.086415	-0.0650971	-0.0398504	0.100498	0.090814	-0.174193	-0.0913333	6.07954e-05	-0.0410512	-0.118813	0.0221391	-0.0777593	0.136689	0.164316	0.299458	0.215271	-0.0243386	0.185504	-0.0488739	-0.0113376	0.171051	-0.142661	-0.0928458	0.0922921	-0.0283987	0.2699	0.112303	0.159555	-0.0996448	0.243095	-0.11501	0.0327569	-0.223432	-0.603101
0.0811281	-0.149027	-0.106899	-0.264867	0.0549183	0.175872	-0.322129	0.00358225	-0.132313	-0.376649	-0.0366763	-0.429819	0.342763	-0.107414	0.124303	-0.122125	-0.05954	0.302212	0.0865561	-0.207102	-0.025359	0.218706	0.198801	0.561885	0.201051	0.0530956	0.533298	0.338909	0.193104	0.0803894	0.207554	0.725247	0.493259	0.704415	0.777688	0.180768	-0.110302	-0.0964472	-0.0111005	0.0106367	0.124178	-0.045084	-0.0966424	-0.211132	-0.0550565	0.331579	-0.209068	-0.128022	-0.320963	-0.176084
0.117177	0.461143	0.0858004	0.0948952	0.295707	0.221124	0.339686	0.183955	-0.169011	0.102672	0.110243	0.146047	0.16353	0.0669331	0.133348	0.0777722	0.0663248	0.0131992	0.0325784	-0.189875	0.0077849	0.292644	0.336309	0.313297	0.53185	0.775379	0.498284	0.606728	0.763014	0.88207	0.724499	0.876857	0.918058	1.79411	1.17893	0.965869	1.0145	0.913543	0.818525	0.389857	0.409631	0.284417	0.485455	0.312678	0.307237	0.218409	-0.135371	0.304978	0.279191	0.477552
0.474632	0.301573	0.317182	0.538741	0.286191	0.113649	0.139739	0.312597	0.307454	0.21551	0.0730704	0.296388	0.197862	0.278028	0.00205078	0.0026977	-0.107045	0.0788296	-0.151914	0.177431	0.13046	-0.01841	-0.202395	0.258213	0.422182	0.34715	0.53947	0.523173	0.510082	0.816481	0.704114	1.30261	0.951313	0.707834	0.335482	0.562843	0.315698	0.340025	0.746017	0.185977	0.0719447	0.18165	0.106178	0.296438	0.34529	0.385724	0.036804	-0.0507249	0.29722	0.179725
0.0308119	-0.139102	0.0803048	0.154555	0.206934	0.0345692	-0.0572273	0.152773	-0.148566	-0.0653514	-0.388797	0.0286626	-0.442728	-0.573186	-0.0234012	-0.0460314	-0.110643	-0.00288193	0.278722	-0.119165	-0.157016	-0.399229	-0.0286912	0.423105	0.7068	0.495857	0.407506	0.806389	0.947787	1.5891	1.28522	1.23944	2.53252	1.37946	1.4467	1.40231	0.554732	0.611706	-0.0712806	0.0859323	0.049048	0.225288	-0.255825	0.324524	-0.0701705	0.220905	0.00990317	0.142432	0.0914861	-0.112531
0.353709	0.171729	-0.113529	0.0680905	0.0450065	-0.308647	-0.165463	-0.279879	-0.225038	0.648466	-0.0990772	0.0948739	-0.199747	-0.344231	-0.167292	-0.0740391	-0.224096	-0.0959466	-0.00752302	0.401605	-0.32423	-0.00540963	-0.150831	0.276116	0.198277	0.44985	0.43991	0.734558	0.722355	0.112651	0.316609	0.503753	-0.066695	0.384972	-0.137101	0.443115	0.0564641	0.179851	0.298511	0.0315431	0.588236	0.273949	-0.145688	-0.133657	0.150206	0.531495	0.0523398	0.373272	0.135052	0.0698846
-0.090706	-0.0498139	0.350462	0.0769658	0.279026	-0.155785	0.328035	0.0612721	0.0634939	-0.235911	0.338908	0.139688	0.401052	0.187837	-0.180376	-0.112729	0.333674	-0.196657	-0.0349243	0.0106355	-0.0366428	-0.144466	0.315164	-0.0670981	0.037616	-0.173048	0.296234	0.66323	0.950545	0.569013	0.920019	0.963884	0.827788	0.86492	0.678077	1.12023	0.0714517	0.169405	0.327538	0.215658	-0.0374439	-0.0393822	-0.181354	0.182069	-0.472213	0.0562231	0.829119	0.557254	0.891643	0.440538
0.107006	0.12313	0.222561	0.0765851	-0.151897	-0.0108965	0.0750142	-0.0974156	-0.181005	-0.00144671	0.0633313	-0.0516953	0.00336997	-0.0430224	-0.117361	-0.0419851	-0.0270963	0.0172486	0.0901931	-0.0383604	-0.0496874	-0.0367169	0.411335	0.759768	0.380659	0.451591	0.438825	0.445174	0.210404	0.170897	0.416765	0.395069	0.674818	1.85981	5.33277	4.7215	2.61675	1.32787	0.856104	0.567128	0.295536	0.00797012	0.0111138	0.252614	0.0924715	-0.131796	0.193729	0.109761	-0.0646555	-0.00373513
0.533635	0.4162	0.466197	0.410962	0.0167502	0.182123	0.453267	0.387646	0.377983	0.195138	0.781754	0.188739	0.357236	-0.0384993	0.215325	-0.168115	-0.021389	0.282672	-0.021584	-0.0715845	-0.0704385	0.120212	0.525966	0.401717	1.07239	0.507738	1.12149	1.37199	0.768242	0.73738	0.457014	0.855503	0.551532	0.441465	0.825797	0.522309	0.360153	0.412742	0.462373	0.37598	0.460684	0.558804	0.128413	0.165992	0.227107	0.0775889	0.393701	0.110943	-0.18266	-0.125561
-0.111438	-0.328634	-0.158984	0.304364	-0.103402	-0.0862146	-0.0768838	0.0718823	0.365558	0.125306	0.0719759	-0.1526	-0.0244706	-0.218586	0.271796	-0.133591	-0.0729687	0.20513	0.178872	-0.177443	-0.0346998	0.303034	0.249191	0.396004	0.647514	0.356665	0.87551	0.694638	0.903702	1.06511	1.16974	0.71555	1.33348	1.21764	0.457802	0.538891	0.408731	0.212418	0.237924	0.136038	0.0967882	0.257707	0.425738	0.205987	-0.13139	-0.239473	-0.0864118	0.437282	-0.301889	0.131802
0.323515	0.244542	0.0471728	0.290713	0.000499693	0.0618406	-0.379739	0.292344	0.176378	0.194174	-0.16297	-0.175817	0.0302546	-0.246311	-0.144968	0.0453942	-0.174856	0.227558	-0.010471	-0.087626	-0.135117	0.197699	0.293346	0.466551	0.451405	0.559032	0.898344	1.36138	1.19193	0.849004	1.33771	0.823924	1.6622	0.957107	0.40572	0.365773	0.707292	0.0957508	-0.00945005	0.415209	0.278229	0.0220595	0.349531	0.0551868	-0.0300641	0.101106	-0.0670549	0.193104	-0.0481929	0.158269
-0.045565	0.0626721	0.146351	-0.0113871	3.86597e-05	-0.232212	-0.182592	-0.149175	-0.14013	0.22715	-0.124509	-0.0108706	-0.0343456	-0.0385948	0.17406	0.128188	-0.428318	-0.180502	0.0701586	0.410473	0.15263	0.372813	-0.0477147	0.612328	0.656858	0.175663	0.469206	0.662381	0.882629	0.603097	0.679984	1.16008	0.278626	1.0599	0.52625	0.253159	-0.325055	-0.0411674	0.164029	0.191295	0.0739276	0.120993	0.00751826	0.0483136	-0.183252	-0.441694	-0.399406	-0.138162	-0.500415	-0.532905
0.447636	-0.209797	0.64822	0.477191	0.26187	-0.0123943	0.633007	0.465081	0.401646	0.107412	0.132048	0.0591136	0.790422	0.40165	0.461431	-0.000891678	0.0359443	0.0768583	0.121931	-0.233842	0.235662	0.30623	0.392312	0.712928	0.211251	0.395487	0.609518	0.821885	0.708949	0.537208	0.334176	0.627765	0.862378	0.767429	0.29897	0.261029	0.374634	0.304506	0.254547	0.350991	0.0964147	-0.0100272	0.484321	0.657379	0.763333	0.732097	0.537908	0.562987	0.218407	0.495145
-0.427342	-0.223255	0.200049	-0.11966	-0.420209	-0.208993	0.0852373	-0.292706	0.0591758	-0.089201	-0.263492	-0.15634	0.0937047	-0.143836	0.168033	0.304528	-0.304434	0.212048	-0.0756881	-0.136454	-0.144026	-0.090923	0.0933243	0.431198	-0.244481	0.0293253	0.0273355	0.385602	0.313724	0.0734833	-0.257125	0.116196	0.512101	0.331762	0.164952	0.00605133	0.277541	0.475745	0.2851	-0.319514	-0.207209	-0.171395	-0.355395	-0.330698	0.491959	-0.133099	-0.163587	-0.173534	0.112732	-0.0278985
-0.00984806	0.0831491	0.159457	-0.120064	0.265231	0.00161594	-0.145068	-0.217451	0.0171509	0.232911	-0.0735006	0.447535	-0.0440567	0.085121	-0.124686	0.125212	-0.257751	0.0993796	0.042731	-0.00957103	0.0812323	0.220335	-0.175775	0.532666	0.388375	0.624612	0.734021	0.663069	0.891186	0.795276	1.70237	0.985154	1.35302	1.04616	0.423252	0.348431	0.25265	0.115932	0.170365	0.231588	0.0522024	0.141498	0.274004	0.153349	-0.276139	0.363614	0.0369028	-0.0794129	-0.255539	0.17359
-0.211672	0.0850228	0.0160714	0.232293	0.157826	-0.150454	-0.341255	-0.270285	0.1107	0.1113	0.0407515	0.30933	0.0722012	0.175483	0.11483	0.337637	0.0808763	-0.193359	-0.0105481	-0.214606	0.0430586	0.0435659	0.688053	0.425735	0.216155	1.19188	0.841331	1.05304	0.619599	0.562738	0.640509	0.966414	0.514554	0.488827	0.280299	0.430498	0.643492	0.426776	0.492675	0.316768	-0.0644996	-0.617195	-0.180143	0.280203	0.30052	-0.457849	0.227128	0.185292	-0.330623	-0.0938383
-0.302348	-0.231224	0.207964	0.0242473	0.28899	-0.0154429	-0.00232531	-0.0210328	0.165546	0.0390146	-0.108501	-0.0356605	0.056709	0.0504816	-0.00802869	0.0740159	0.145063	-0.0967302	-0.14104	0.0186912	-0.125655	-0.102752	0.378296	0.466061	0.890624	0.417785	0.436746	0.558978	0.902611	0.323386	0.689223	0.138194	0.952525	0.392854	0.58524	0.147037	0.524018	0.122085	0.182096	0.11861	0.122627	-0.159776	-0.366255	-0.0844508	-0.0468764	0.244376	0.11888	0.194725	0.338655	-0.161231
-0.201573	0.146253	0.192101	0.305825	-0.00711396	0.0497883	0.173626	-0.0107289	0.167062	0.236377	0.484141	0.602496	0.174613	0.313418	0.12417	0.0365535	0.0876688	0.140097	-0.152443	-0.111877	0.321601	0.34497	0.236798	1.00561	0.788429	0.864316	0.650714	1.08374	0.750111	1.01289	1.3364	0.92679	0.652158	0.528163	0.379214	0.44416	0.380844	0.432508	0.185482	-0.030067	0.119622	0.463662	0.332578	-0.00720099	0.436581	0.148453	0.492509	0.264152	0.248448	0.618185
-0.239889	0.0538044	0.174053	0.289353	-0.22022	-0.0703981	-0.0348099	-0.147688	-0.250156	0.0364731	-0.336133	0.00319246	-0.148309	-0.213851	0.0866417	-0.04192	0.15488	0.24326	-0.238822	-0.117398	-0.142862	0.0750495	0.0621702	-0.172727	0.488715	0.197396	0.363061	0.597602	0.530807	0.917959	1.0186	1.02106	1.46825	1.07967	0.947438	0.424471	0.0862886	0.275561	-0.0198481	-0.0232429	-0.161483	-0.0434587	-0.133607	-0.471025	0.269526	0.529413	0.712189	0.42856	0.341914	0.434282
-0.308224	0.127157	0.393937	0.107329	-0.235603	-0.0919492	-0.0397056	0.0138407	0.0404248	-0.00967349	-0.52736	-0.220764	0.0308884	-0.12013	-0.0348142	0.529523	0.0278521	-0.36317	-0.307316	0.113111	0.0946185	-0.32825	-0.146296	0.59145	0.416643	-0.224645	0.0956912	0.201629	0.101446	0.156442	0.409123	0.693266	0.672704	1.03137	0.374634	-0.0854065	0.109841	-0.137271	-0.109683	0.0977483	-0.457601	-0.434693	-0.333927	0.210152	0.174018	0.0309481	-0.0953283	-0.0199605	0.319881	-0.340512
-0.50068	0.369336	0.0604158	-0.197894	0.0331292	0.0208027	0.541922	0.111698	-0.244996	0.220385	-0.333713	-0.219539	-0.319058	0.162436	0.23132	0.142117	0.0913398	-0.316556	0.227445	-0.144345	0.0370762	0.113575	0.59384	0.337906	0.250802	0.500986	0.99353	0.719154	1.08705	0.873187	0.573921	0.77924	0.756622	0.299841	0.0809059	0.414591	-0.144841	-0.0980809	0.322993	0.364927	-0.0888877	-0.246958	0.214556	-0.011819	-0.054599	0.108374	-0.0250812	0.135616	-0.139791	-0.00350813
0.413981	0.456581	0.0523627	-0.115754	-0.0694651	-0.00492115	0.102151	-0.124236	0.113941	-0.0429486	0.0187001	-0.174511	-0.0849849	-0.104518	-0.000880183	-0.181489	0.0773056	0.386626	-0.230961	-0.0514826	0.0441916	-0.25928	-0.00382762	-0.149634	0.325693	0.398583	0.102557	0.199106	0.751869	0.208138	0.746626	0.589121	0.573851	-0.0412212	0.171669	0.0736128	-0.0890309	0.103686	-0.193966	-0.0550398	-0.194235	0.249075	-0.176484	0.274694	-0.0350738	-0.442863	-0.228613	-0.134056	0.0700979	0.0228906
0.0241902	-0.0906149	-0.0181735	-0.0692798	-0.0698079	-0.114829	-0.162151	0.0779333	0.081372	-0.178419	-0.0238967	-0.118842	-0.113632	-0.153032	-0.0276536	-0.00166173	0.00290759	-0.0466134	-0.0213687	0.0667362	-0.00357148	0.0467406	1.85115	4.26451	4.23156	4.09946	3.7248	3.28426	2.54652	2.97786	2.75154	2.81226	2.51955	2.08291	1.39821	1.02163	0.893481	0.492294	0.328115	0.455186	0.158987	0.311546	0.298815	0.148788	0.152439	0.0908837	0.0473491	0.0355772	0.143289	0.0943478
0.376305	0.160535	0.649284	0.324119	0.532174	0.175047	0.0862984	-0.0779402	0.0955942	-0.0684556	0.0886739	-0.0992712	0.219816	0.250965	-0.171739	0.064307	-0.184685	0.0742192	0.0825544	-0.0363954	0.0669956	0.0630721	0.450775	0.354525	0.100733	-0.0182875	0.169262	0.234972	-0.0902321	0.435716	0.252377	0.739766	0.302873	-0.0233602	0.569177	0.257924	0.496907	0.100153	0.208757	-0.0627181	0.0151571	0.312715	0.225867	-0.122288	0.517852	0.136742	0.425634	0.327368	0.317346	0.384599
0.0342724	0.312836	0.253468	0.115218	0.29037	-0.512914	-0.173612	-0.155148	-0.570242	-0.148013	0.10358	0.0471981	-0.0760827	-0.168448	-0.0416021	0.0831259	-0.0988419	-0.0845279	0.373747	-0.273503	-0.0968438	0.184886	-0.205217	-0.186763	0.42694	-0.247024	0.0913896	0.357064	0.00310404	0.388361	0.256323	-0.00573005	0.321426	0.217055	0.227335	0.714607	0.314505	-0.00416225	0.338366	0.602881	-0.0968884	0.196978	0.401091	0.187332	-0.0211067	0.22769	0.300688	0.148974	0.113269	0.266762
-0.0541878	0.124078	0.127099	-0.150485	0.32225	0.378287	0.0683366	-0.0604168	0.0494958	0.214725	0.108119	0.364655	-0.582238	0.19345	0.0156928	-0.143364	0.249775	-0.060008	-0.149975	0.103572	-0.0284648	0.20467	-0.0644819	0.30136	-0.144118	0.0600369	0.472143	0.156136	-0.0443643	0.236549	1.10333	0.373345	0.388927	0.55189	0.179124	0.351041	0.0301641	0.33545	0.288434	0.482498	-0.0121319	0.491281	0.0419034	-0.285233	-0.0135187	0.0373929	0.201456	-0.37297	0.0355944	-0.363824
-0.316665	0.589	0.0788302	0.537246	0.541533	0.271124	0.367327	0.0715361	0.00650739	0.17042	0.198953	0.11585	0.410694	0.38177	0.0341102	-0.271161	0.0805011	0.00730509	0.0964651	0.0868897	0.0357081	0.517625	0.135762	0.303927	0.2129	0.33114	0.717862	0.506761	0.346331	0.464617	0.870306	1.25524	0.918777	0.811111	0.480589	0.768242	0.624435	0.0779556	0.227981	0.272105	0.557013	0.870228	0.224303	0.296988	0.300706	0.348786	0.270883	0.528749	0.495582	0.254305
0.595754	0.446494	0.522311	0.736353	0.437657	0.622991	0.316065	0.499101	0.319235	0.380272	0.258434	0.0868395	0.183296	0.129444	-0.039038	0.0214618	0.0475553	0.180315	-0.265373	0.0160408	0.229609	-0.00365548	-0.125633	-0.355207	0.26456	0.245879	0.67658	0.557974	0.527014	0.668245	0.712548	0.492402	0.988625	0.623721	0.819156	0.577519	0.349646	0.48984	0.0910455	0.52064	0.449021	0.484891	-0.0218131	-0.00994938	0.487464	-0.176052	-0.0758928	0.284126	0.404109	0.313705
0.302136	0.620647	-0.0969254	0.170483	0.147136	0.203034	-0.0896664	0.221943	0.401276	0.142447	-0.078344	-0.55164	0.302083	-0.387209	0.0531871	-0.0526426	-0.161649	0.186397	0.0177467	0.010148	-0.0859095	-0.0311632	0.0690412	0.543855	0.866645	-0.116892	0.451867	0.337216	0.370919	0.697942	0.787998	0.513912	0.773346	0.469982	0.450439	0.0986378	0.34336	0.458389	0.411614	0.552723	-0.134714	0.269075	-0.0385413	0.0939731	0.139614	0.109104	0.308471	0.242687	0.183936	-0.027694
-0.070884	0.209212	0.695474	0.388426	0.042722	0.104608	0.193341	0.458735	0.134635	-0.20239	0.28053	0.328092	0.125	0.287589	0.108184	-0.0551705	0.0427587	0.0494213	-0.25211	0.215101	0.209752	0.0199314	0.0690363	0.753114	0.386814	0.862475	0.821963	0.926529	0.33007	0.576592	0.396304	0.554856	0.566125	0.566189	0.25732	0.0958344	0.798005	0.970886	0.593822	0.398852	0.103312	0.367169	0.12427	0.360969	0.376141	0.219636	0.275683	0.448051	0.749639	0.385737
0.234378	0.595956	0.301318	0.544288	0.142243	0.392851	0.3103	0.308325	-0.0159955	-0.19234	-0.163742	-0.111438	0.213442	-0.091153	0.0710799	-0.137604	0.0260951	-0.186247	0.466229	-0.168474	0.0234205	-0.0829266	-0.158871	-0.193788	0.287451	0.354832	0.0649241	-0.027598	-0.110339	0.311959	0.467504	0.431896	0.508667	0.186957	0.50264	0.180782	0.547579	0.287741	0.0973124	0.407081	0.331248	0.613985	0.102459	0.132545	-0.0236341	0.329763	0.236843	-0.102784	0.238983	0.0884916
0.485348	1.0639	0.422909	0.679646	0.655531	0.205464	0.645547	0.173346	0.0109326	0.211588	0.139663	-0.159885	-0.147752	-0.170719	-0.15764	-0.0879585	0.120591	0.075223	-0.025677	-0.0821787	0.0688661	0.29259	0.0642582	-0.0661083	0.295303	0.110804	0.303136	0.127874	0.0209064	0.253097	0.227857	0.551691	0.55835	0.283696	0.786378	0.241279	0.512136	0.237366	0.066373	0.153784	0.568453	0.349107	0.73008	0.400879	0.20341	0.378468	0.37788	0.470114	1.08183	0.509569
0.607689	0.663365	0.260202	0.357428	0.051446	0.114621	0.180224	-0.0893452	0.357376	0.304678	0.199077	0.147461	-0.208449	0.115589	-0.113391	-0.289716	0.247301	-0.0732726	0.235521	-0.119834	-0.420729	-0.449806	-0.060127	0.123549	-0.0191594	0.172349	0.137988	0.183166	0.331767	0.70474	0.545253	1.30838	1.29404	1.11259	1.31227	1.33165	0.503516	0.780666	0.255454	0.0930931	0.37987	0.132465	0.266581	0.110571	0.41825	0.0892979	0.328234	0.0123449	0.316562	0.0553885
1.07249	1.29856	1.88937	2.53703	2.65722	2.47369	2.2745	1.69712	1.33062	1.08224	0.789082	0.585216	0.503049	0.41191	0.320399	0.163775	0.0321759	0.00364126	-0.0914027	-0.10819	-0.237049	-0.123023	-0.0363463	-0.0155578	0.0150941	-0.159654	-0.176731	-0.186076	-0.175028	-0.180828	-0.283855	-0.128505	0.40782	2.40364	3.99515	3.75407	2.91017	2.28552	1.95507	1.62388	1.21218	0.892865	0.771029	0.659402	0.340678	0.32662	0.332256	0.27908	0.416911	0.371444
0.146402	0.408445	0.514503	0.740528	0.595916	0.544006	0.288198	0.011637	0.342483	0.191779	0.325233	0.0781934	0.181189	0.139337	-0.149691	0.0711161	0.286714	-0.17642	0.0457956	-0.227207	0.00605061	-0.198601	-0.0535358	0.180523	0.0618681	0.161852	0.0528013	0.0818835	0.279928	0.347023	0.474291	0.417025	0.468657	0.249681	0.228074	0.273614	0.485305	0.490749	0.0524761	0.498844	0.285201	0.0454268	0.269621	-0.105944	0.382934	0.575737	0.365295	0.250332	0.309383	0.417661
0.734357	0.82344	0.69464	0.202143	0.545506	0.68441	0.00278437	0.243598	0.528888	-0.191795	-0.0130839	0.259352	-0.415257	0.100831	-0.269644	0.3475	-0.205314	-0.0453704	-0.245072	0.148257	0.231703	-0.0964952	0.0101469	0.0721869	0.0159762	0.110502	0.516266	0.269553	0.288665	0.307889	0.271786	0.0229043	0.159661	-0.0852813	0.22713	0.182596	0.137703	0.170185	0.19606	0.616523	0.350258	0.347334	0.719839	-0.0240977	0.326409	0.31056	0.257947	0.354122	0.521782	0.727917
0.11926	0.403294	0.270558	0.513631	0.373103	0.782266	0.208956	-0.24964	0.249686	0.114554	0.109418	0.126827	0.0759583	-0.0976508	-0.0308688	-0.0427111	0.329975	0.193865	-0.419169	-0.0619601	-0.0573247	-0.0187113	0.402655	0.0824469	0.734723	0.526864	0.684825	0.654744	0.424476	0.402119	0.727651	0.618944	0.960578	1.14537	0.753206	1.09961	0.228387	0.947676	0.604781	0.395975	0.46769	0.674649	0.266541	0.247182	0.592065	0.329627	0.151814	0.553055	0.0366023	-0.139584
0.177751	0.473341	0.268843	0.552177	0.709509	0.135388	0.0828478	0.309313	0.00634897	0.0801446	0.0631847	-0.00845022	-0.11688	-0.055754	0.00445532	-0.198463	-0.096868	0.255195	-0.119964	0.160099	0.217996	0.303548	0.580359	0.613616	0.586545	0.638449	0.694339	0.64609	0.242024	0.314988	0.485934	0.763262	0.795633	0.584915	0.17416	0.0669073	0.567508	0.0984195	0.36768	0.158384	0.330071	0.446208	0.43849	0.323843	0.191073	0.374699	0.400484	0.12316	0.518107	0.603474
0.747389	0.544457	0.954952	0.877602	1.20977	0.239571	0.625708	0.585385	0.625425	0.301882	0.489102	0.327532	0.114364	-0.00948783	0.396389	0.0145912	-0.147615	-0.00465447	0.374476	-0.236797	0.0936217	0.147849	0.0219144	0.0925518	0.534293	0.469672	0.598135	0.742383	0.243689	0.525155	1.03642	0.84826	0.55494	0.559064	0.513343	0.256328	0.567581	0.300965	0.669779	-0.0207751	0.249354	0.207419	0.685234	0.640539	0.483435	0.647893	0.712953	0.842454	0.300233	0.339399
0.196665	0.12342	0.197237	0.146137	0.190864	0.151417	0.165411	0.168053	0.100553	0.0808845	-0.0321149	0.0962906	0.0595323	0.0566224	0.0142503	-0.018581	-0.0214848	0.0554251	0.0114862	-0.0268455	0.0164103	-0.053269	0.354192	1.3903	1.97744	1.68844	1.4876	1.25803	1.35984	1.03083	1.1461	1.25721	2.10371	3.53097	4.16135	3.8154	3.39606	2.851	2.41659	2.10251	1.91253	1.52052	1.30646	1.26751	1.08923	0.928801	0.90241	0.679007	0.697685	0.561127
0.351435	0.588206	0.403929	0.370084	0.265643	0.333564	0.415585	0.166232	0.291966	0.311566	0.020219	0.0713312	0.190004	-0.0450913	0.00307926	-0.0633523	0.0400744	-0.0685055	0.0534682	0.0383151	0.105132	-0.32935	0.134489	0.416039	0.533208	0.167274	0.0397118	0.606412	0.58108	-0.134287	0.219816	0.964875	0.600571	1.65884	1.66497	1.16369	0.888939	1.25969	1.3142	1.16062	0.948854	1.10596	0.619758	0.90803	0.447709	0.83301	0.454583	0.964425	0.459468	0.31118
0.708495	0.738062	0.805633	0.718127	0.899074	0.449677	0.230623	0.313305	0.00183829	0.252005	0.340705	0.476309	0.289429	0.106092	0.152565	-0.0831692	-0.016791	-0.263155	0.229834	0.133282	-0.0632776	-0.128016	0.0468542	0.478998	0.5219	0.472657	0.662146	0.830314	0.446047	0.529932	0.523644	0.32263	1.0549	0.48751	0.551848	0.744971	0.44096	0.489806	0.321048	0.576963	0.063621	0.516103	0.476416	0.354396	0.22921	0.396094	0.476752	0.548965	0.253882	0.509771
0.230061	0.173444	0.190938	0.219857	0.143755	0.224932	0.414032	0.258685	0.2718	0.274213	-0.179129	-0.060258	-0.0565776	0.144183	-0.106856	-0.013838	0.0605662	-0.0739124	0.0788473	-0.0516632	-0.0580307	0.105931	0.131118	0.298571	0.470509	0.570895	0.985827	1.13934	1.54443	1.75624	1.46044	1.40107	1.12808	1.03683	0.924528	0.686878	0.49968	0.422255	0.276061	0.332547	0.400773	0.20396	0.271608	0.0840351	0.124909	0.165097	0.0503675	0.099821	0.273169	0.170913
0.236636	0.27744	0.00551363	0.269603	0.0522209	-0.247726	-0.129057	-0.15377	0.0462082	-0.00671992	-0.0296656	-0.289613	0.371118	0.543521	0.0124604	0.10994	0.16858	-0.253572	-0.0260678	0.00111936	0.139381	-0.00724755	0.241616	0.123911	0.303587	0.169584	0.326611	0.415419	0.439605	0.369655	0.0359596	0.260919	0.128374	0.257556	0.210304	0.0795425	-0.0333156	0.0754835	0.155355	0.230313	0.0840141	0.213711	0.14279	-0.0827368	0.334792	0.326251	0.0966469	0.0199352	-0.156941	0.0490911
-0.0296409	0.21002	0.538117	0.324417	0.0257209	0.178218	0.736742	0.264868	0.138108	-0.242488	0.0376407	-0.113599	0.0563799	-0.0532228	-0.0247149	0.0404419	-0.0863302	0.179099	-0.0409047	-0.0923056	-0.0888553	0.316183	-0.0242975	0.521051	0.269997	0.627356	1.22386	0.711925	0.584921	1.06782	1.117	1.07454	0.899753	0.837041	0.639161	0.798337	0.408388	0.0345215	0.0499806	0.357495	-0.0258383	-0.367502	-0.166326	0.09492	0.085429	0.0130309	-0.0890986	0.118465	-0.281965	0.0819928
0.204704	-0.00381038	0.158507	0.422537	0.287494	0.194661	0.404284	0.59593	0.0669131	0.0619267	0.0742237	0.0182194	0.228263	-0.138136	0.101333	-0.0192069	0.0168263	0.0884473	-0.358637	0.272571	-0.173799	-0.0402273	0.172716	0.247036	0.358082	0.366933	0.110642	1.09137	0.71621	0.560511	1.19784	0.853	0.767042	0.549555	0.523308	0.497991	0.101271	0.0329744	0.0740626	0.272835	-0.280432	0.0911724	-0.0362388	0.0728839	0.281385	0.0861599	0.237393	0.02627	0.177732	-0.0706388
0.47992	0.0394942	0.294659	0.651267	0.338915	0.775039	0.0142044	0.270947	0.114845	0.1519	-0.174974	0.0140789	0.145556	0.351361	-0.304944	-0.279673	-0.197833	-0.0423266	0.462488	0.0573438	0.180461	0.252458	0.225127	0.357508	0.123962	0.423961	0.0177171	0.583754	1.20114	0.507122	0.165262	0.474206	0.664608	0.538143	0.215847	0.0296212	0.356763	0.142319	0.378381	0.124494	0.05283	0.251378	0.356376	-0.080226	0.155164	0.0930189	0.0796819	-0.0924743	-0.297102	-0.0890548
0.502252	0.943765	0.689	0.199564	0.254365	0.281902	0.467747	0.722862	0.0730575	-0.0560583	0.0449733	-0.0599813	0.335819	-0.0617285	0.066974	0.124717	-0.063116	-0.259255	0.13071	0.0669433	-0.245209	-0.137956	0.54057	0.0779243	0.234598	0.0498793	0.548909	0.57807	0.471109	0.210129	0.635947	0.479513	0.811485	0.428385	0.463169	0.147748	0.336398	0.129413	-0.346582	-0.150644	-0.307962	-0.043508	-0.31487	-0.0634526	-0.219218	0.099446	-0.141275	0.115383	0.00380991	0.367944
-0.068555	-0.101067	-0.145978	0.20628	-0.224817	0.11733	0.0119196	0.336132	0.00325958	0.555206	0.157501	-0.190772	0.241881	-0.315381	0.227518	-0.252584	-0.0542325	0.105586	-0.126535	0.327765	0.12203	-0.155564	0.294284	0.24432	0.751229	0.704413	0.786998	0.436727	0.716001	0.694745	0.618747	0.792067	0.452824	0.296685	0.238631	0.464931	0.320604	0.0296952	0.0110285	0.0769999	-0.144929	0.115044	-0.365787	0.0131061	-0.100354	0.485467	-0.141617	0.120389	0.138173	-0.0667373
0.393248	-0.164413	-0.000267164	-0.496526	0.394605	-0.477369	-0.0536119	-0.00626108	-0.141741	-0.114848	0.135069	-0.272098	0.0310152	0.0242975	-0.0307779	0.0869931	0.252537	-0.204053	-0.087001	-0.0484758	-0.207269	-0.0061884	0.229674	0.265802	0.598829	0.761567	0.300905	0.632171	1.01472	0.245034	0.127291	0.365344	0.41403	0.237301	0.221311	0.627407	0.162848	0.45614	0.466514	1.01958	0.184624	0.329605	0.148294	-0.164727	-0.041293	0.127559	0.098578	0.0621753	-0.03789	-0.0974681
0.284911	0.0301073	0.336717	0.585864	0.14269	0.246598	-0.122559	0.177065	0.194434	0.210645	0.0641701	-0.260476	-0.0721417	0.270606	0.353889	0.231205	0.152186	-0.117842	-0.155696	-0.109854	0.405583	0.436793	0.572597	0.780515	0.162637	0.577354	0.864928	0.803917	0.798323	0.862396	0.837469	1.01016	0.24188	0.770859	0.457	0.371568	0.0411759	0.246868	0.405883	0.496989	-0.105937	0.61507	0.543634	-0.0958834	0.687407	0.299556	0.325329	0.0898581	-0.0142476	0.329477
0.41454	0.740366	0.661444	0.467543	0.186421	0.691443	0.649832	0.3279	0.428483	0.329736	0.375129	0.255609	0.00689022	-0.192118	0.162592	0.13659	-0.0730185	-0.0644444	0.0706654	-0.069793	0.0920623	-0.0375318	0.399059	0.532939	0.555213	0.698531	0.905272	0.51459	0.885744	0.759651	0.480312	0.886536	0.765256	0.618121	0.446977	0.421983	0.0482927	0.113891	-0.107346	-0.00294227	0.0822925	-0.117697	0.0651055	-0.0306437	0.122797	0.162513	0.221421	0.255536	0.163661	0.458348
1.00086	0.966293	0.936817	0.891983	0.890749	0.789331	1.01068	0.327869	0.318469	0.32927	0.111542	-0.00106355	0.11427	-0.285374	0.32507	0.0051193	0.286267	-0.342796	-0.0401253	0.0915353	-0.0185858	0.0870247	0.257943	0.519358	0.748335	0.884007	0.690558	0.687163	0.865732	0.656797	0.624357	1.04223	1.10152	0.266239	0.310634	0.240601	-0.0990987	-0.0497011	-0.0970399	-0.246082	0.00363757	0.090745	-0.0713329	-0.207085	0.181878	0.475966	0.0788521	0.130956	0.210882	0.581627
1.5166	1.43638	1.58499	1.50689	1.38058	1.47547	1.03922	0.583419	0.935779	0.202091	0.285969	0.35893	0.473696	0.286098	0.0854269	-0.0450579	0.0619411	-0.13194	0.208208	-0.0931515	0.360925	0.233392	0.403353	0.18191	0.596687	0.571097	0.739419	1.00404	1.10309	0.995666	0.967752	0.596381	0.594365	0.610402	0.444399	0.101697	0.193116	-0.0647702	0.155728	0.0800442	0.182069	-0.277547	0.194918	0.409858	-0.0847189	-0.0459805	0.124241	0.349774	0.136511	0.422456
0.68706	0.455749	0.376156	0.338766	0.417742	0.41181	0.214897	0.649807	-0.147606	0.253812	0.236645	0.0644054	-0.071533	-0.319204	0.227787	0.0188902	0.0369538	0.0957545	-0.275958	0.12436	0.361626	0.116698	0.212095	0.226675	0.735543	0.689012	0.240048	0.356933	0.429246	0.572716	0.219446	0.880808	0.571449	0.751402	1.05732	0.300248	0.0354492	0.093881	-0.501341	-0.060718	0.0805192	-0.130471	-0.0875458	0.241648	0.0491236	0.0057051	0.319955	0.410194	0.320251	0.134946
0.325122	0.339547	0.205921	0.512384	0.532083	0.075823	0.162533	-0.0962886	0.243377	0.325134	-0.0238705	-0.132083	0.0605993	0.126328	-0.195075	0.396382	-0.275171	-0.0320151	-0.229342	0.140146	0.0919472	0.600068	0.375519	0.552316	0.51185	0.722821	0.829651	0.768414	0.80362	0.267897	0.442541	0.695191	0.994435	1.25138	0.0161773	0.800375	0.190826	-0.0697093	0.65873	-0.00881693	0.13502	0.226928	0.503387	0.165178	-0.163751	0.199246	0.11885	0.210834	0.442663	0.227686
-0.446034	0.214029	-0.154071	-0.142253	0.161946	0.394664	-0.146512	-0.04348	0.282683	0.202249	0.272191	-0.220088	0.0635758	0.464344	0.345722	0.261854	-0.165689	-0.0944828	-0.0932363	0.0915545	0.123886	0.285664	0.343316	0.598399	0.787276	0.218077	0.048277	0.272515	0.368268	0.835572	0.826249	0.512025	0.85208	0.677714	0.576008	0.301435	0.35139	0.315744	-0.0630474	-0.115202	0.0659775	0.17414	-0.068334	0.583313	-0.274503	0.154344	0.138612	0.494369	0.586722	0.135449
-0.221341	-0.436492	-0.290037	-0.055994	0.00459138	-0.186905	0.402789	0.116708	0.130814	-0.346012	0.0885405	-0.0305078	0.255357	-0.281028	0.258093	0.0777206	0.101198	-0.0888118	-0.23282	0.142713	0.207197	0.189678	-0.155026	0.231189	0.452839	0.131918	0.860206	-0.0836856	-0.118906	0.376053	0.0774602	-0.0235878	-0.0739063	-0.259875	0.223296	-0.272016	-0.0910215	-0.0276712	0.153529	-0.0907939	0.0284081	0.223959	-0.169106	-0.0259575	0.166686	-0.29728	-0.156482	0.319687	-0.223013	0.559658
0.105585	0.419445	0.664251	0.898438	1.43761	1.80613	1.26617	1.2957	1.08434	0.625224	0.463865	0.50756	0.232326	0.0915522	0.388029	0.0567939	0.15954	-0.0443514	0.0649273	-0.23691	-0.114163	-0.118271	-0.153979	-0.368784	0.135402	-0.0290958	0.927212	0.51386	1.01419	1.25614	1.37164	1.30721	1.92294	2.02464	2.73688	3.15888	2.89026	2.78302	2.33222	1.94696	1.64433	1.51706	1.077	1.32992	0.93831	1.1446	0.769287	0.99982	0.688558	0.578094
0.452542	0.869317	1.3371	0.699487	1.05423	0.937463	0.501398	0.835298	1.19741	0.946106	0.776745	0.39065	0.329524	0.320155	0.46139	-0.129644	-0.064995	0.218856	0.04397	-0.0681869	-0.164359	0.070393	-0.295829	-0.0335456	0.315665	0.161674	0.0518831	0.104136	-0.127289	-0.00469747	0.234515	0.613231	0.529946	0.476162	0.794533	0.381255	0.468293	0.119532	0.273024	0.429127	0.29558	0.0795588	0.10888	-0.193119	-0.223668	0.0885719	-0.174945	0.217391	0.257122	0.23692
0.984082	0.830913	0.715861	0.402202	0.639686	0.737592	0.833998	0.407279	0.532539	0.126867	0.126684	0.136943	-0.0436282	0.00883876	0.148295	-0.102329	0.0353267	0.0349637	0.0462847	-0.0142464	0.181202	0.387414	0.283428	-0.0451072	0.525134	0.28414	0.398835	0.671665	0.485613	0.274095	0.437805	0.722629	0.984839	0.990351	0.904947	0.593669	0.808776	0.358381	0.173088	0.0842508	0.331157	-0.126704	0.272435	0.094811	0.123857	0.774484	0.412134	0.245935	0.608476	0.438236
0.292897	0.729306	0.432183	1.16123	1.22965	0.995137	0.903959	0.968494	0.397207	0.264949	0.287159	0.333708	0.436265	0.372212	-0.105298	0.0276411	-0.082578	-0.0681963	-0.0388254	0.161959	0.182379	-0.475962	-0.0726275	0.336979	-0.149118	-0.129783	0.267685	0.306434	0.169785	0.493654	0.641113	0.457573	1.49727	1.64701	2.30479	1.83213	1.46845	1.39481	1.44726	0.812597	1.08388	1.05036	0.525043	0.812304	0.739945	0.467913	0.577851	0.834027	0.502669	1.0028
-0.113897	-0.0852818	-0.141497	0.364442	-0.312315	-0.134899	-0.123142	0.118651	-0.115107	0.0847725	0.0377389	0.0725788	-0.254534	0.152957	-0.136905	-0.0576704	0.340618	0.0385105	-0.147628	-0.17383	-0.0433216	-0.0255602	0.0188118	-0.115675	0.550294	0.361675	0.280186	0.212326	0.00683333	0.153366	0.384036	0.0446637	-0.191207	0.0632869	-0.184801	0.167512	-0.107162	0.192043	0.151173	0.0606221	-0.0434075	-0.221371	0.0716923	0.191556	-0.0480686	0.290604	0.445217	0.0648183	0.293184	0.298182
-0.106311	-0.019706	-0.072746	-0.00265895	0.115381	0.164469	0.0179211	-0.0707654	-0.000201012	0.0750157	0.0427083	0.0380268	0.0371932	-0.0681284	0.0369969	0.0426705	-0.0135691	-0.0786833	0.108979	-0.0593973	0.0207266	0.113875	0.211708	0.385884	0.406199	0.40701	0.34667	0.45891	0.360013	0.475333	0.374927	0.363339	0.705911	2.56863	4.85779	4.63625	3.41463	2.36643	1.67456	1.26466	0.948946	0.827067	0.45384	0.304418	0.228873	0.227559	0.142187	0.111056	0.138174	0.0315259
0.816485	0.502963	0.101486	0.274739	0.297204	0.242666	0.288763	0.095987	0.20934	0.121256	0.133775	0.0657159	0.470959	-0.0577432	0.151076	-0.0113356	0.0557855	0.314909	-0.143955	-0.215403	0.344878	0.107932	0.0653015	0.635765	0.605774	0.302573	0.882906	0.840601	0.728344	0.917548	0.542365	0.530335	0.419909	0.228262	0.634309	0.200311	-0.00590534	0.278507	0.989973	0.0481404	-0.0866193	-0.0550371	-0.173311	0.23211	0.241702	0.0335686	0.298833	0.333551	-0.262488	-0.263708
0.833991	0.938711	1.0362	1.7148	0.658851	0.688173	0.417403	-0.0779671	-0.125477	0.31016	0.0236451	0.0443258	-0.0578654	-0.0784667	-0.0155194	-0.209717	0.365528	-0.237884	-0.159761	0.241834	0.0064242	0.228838	0.256954	-0.155151	0.398158	0.372488	0.585286	0.507717	0.394272	0.383304	0.377434	0.846055	2.36785	1.8692	1.12177	0.871932	0.728376	0.202509	0.269685	0.0981183	-0.0271344	0.128811	0.381721	0.106019	0.385637	-0.0957955	-0.123849	0.257021	0.063213	-0.01385
0.449217	0.096818	0.552911	0.411693	0.579019	0.465622	0.435933	0.449948	0.266563	0.264851	0.135922	-0.149554	0.218613	0.143221	0.193686	0.103324	-0.274301	0.256792	-0.204724	0.118909	0.0613589	0.363943	0.675661	0.73119	0.781349	1.08788	0.736022	1.0844	0.713114	0.719949	0.805648	0.817404	0.581324	0.440153	0.730189	0.496228	0.482096	0.847945	0.499942	0.83996	0.268512	0.286103	0.345405	0.133377	0.434202	0.497696	0.253072	0.173319	0.52291	-0.0511716
0.784199	0.223299	0.411959	0.254576	0.16134	-0.109884	-0.0232643	0.610475	0.401608	0.510476	0.45687	1.02714	0.123547	-0.571757	-0.102549	-0.442997	0.399941	-0.328336	0.139822	0.23157	0.531101	0.426605	0.775488	-0.202572	0.549909	0.0779596	0.445924	1.07663	0.490963	0.78951	0.794092	0.560524	0.932993	0.580927	0.454504	0.817788	0.939182	-0.0432375	0.958067	1.01712	0.259988	-0.448077	-0.126011	0.226172	0.181748	0.0366948	0.576781	0.476995	0.413062	0.371403
0.701788	-0.0158794	1.17843	-0.0819603	0.474519	0.0610675	0.0425537	0.46173	0.0307574	0.570104	0.334608	0.31539	0.481198	0.54649	-0.327978	0.0841828	-0.448574	0.516606	0.0853766	-0.237591	0.0374985	0.301509	0.61758	0.342275	0.719699	0.329049	0.863553	0.484641	0.175239	1.13245	0.500223	0.658424	0.271504	0.485459	0.141955	0.126479	0.338611	0.288002	0.0799132	0.150464	0.344681	0.337155	0.283767	0.88337	0.421343	0.387011	0.537495	-0.192538	0.107209	0.465672
0.419889	-0.278703	-0.0279426	0.433993	0.162321	0.0490374	0.239842	0.766481	0.625776	-0.305135	0.0646806	0.443907	0.0241401	-0.0370422	-0.136621	-0.00965992	-0.178433	-0.0548222	0.168624	0.074291	-0.292674	0.0874253	-0.109447	0.371854	0.674383	0.249008	0.434799	0.475849	0.372124	0.961205	0.520532	0.863621	1.71622	0.959076	1.26002	1.14835	0.635692	0.840496	0.64243	0.102428	0.240079	0.207747	0.445365	0.333682	0.228462	0.412067	0.653264	0.177268	0.370918	0.330223
-0.00734906	0.0757354	0.138803	-0.022905	-0.000884833	-0.0436748	0.0401251	0.125693	0.148033	0.0802105	0.16344	0.222101	0.0212447	0.0831942	0.0887904	0.0770319	0.00824112	-0.0674838	-0.0747387	0.0569496	-0.00495744	0.0330079	0.442915	1.56091	1.46802	1.37009	1.79944	1.40667	1.50159	2.08095	1.81394	2.19046	2.06225	3.04854	3.26699	2.41918	1.76061	1.54967	1.01573	0.790833	0.68435	0.300652	0.335942	0.330873	0.337849	0.388315	0.442978	0.475691	0.276795	0.172294
-0.493006	-0.0938127	0.107288	-0.534072	-0.0291845	-0.0710923	-0.202428	-0.701127	-0.159148	-0.128682	-0.137794	-0.466434	-0.559183	-0.16509	-0.319877	0.0708093	0.0528829	-0.236074	0.317438	-0.205056	-0.159241	0.12547	-0.012348	-0.337369	-0.575739	-0.399137	-0.415052	-0.268434	-0.309427	-0.0292624	0.193327	-0.0437244	-0.137894	-0.573158	-0.0326113	-0.536788	-0.294918	-0.109098	-0.605675	-0.574026	-0.0654722	-0.436585	-0.596176	-0.774305	0.179922	-0.851488	-0.868965	-0.321426	-0.319104	-0.317717
0.179387	-0.180151	0.407295	-0.0489225	0.407912	0.469605	0.242419	0.403452	0.215366	0.688982	0.895433	0.554747	0.736337	-0.00730261	-0.132625	0.250992	-0.042727	0.576233	-0.352086	-0.432412	0.186422	0.47453	0.56743	0.251018	0.0593469	0.756666	0.329349	0.468334	0.26922	1.3222	1.20913	0.717859	0.714259	1.08002	0.616896	0.90179	0.161734	0.712075	0.23636	-0.0937896	-0.28444	-0.203816	0.328114	-0.0698741	0.23317	0.323	1.6459	0.156249	0.582776	-0.248611
0.246181	0.50452	0.178068	0.331948	0.636966	0.00894905	0.55681	0.110542	0.678459	0.110253	-0.377636	-0.275548	0.246691	-0.138724	-0.512905	-0.101483	-0.129522	-0.333112	0.4588	0.105317	0.470221	0.162004	0.195289	-0.128245	-0.0356176	-0.0754624	0.246738	-0.153044	0.686231	0.205135	-0.141168	0.230071	0.492818	0.613486	-0.0463915	0.644359	0.566804	0.537852	0.0620032	0.106286	0.457205	0.52081	0.574519	0.277302	0.266081	0.0825345	0.27496	0.680669	-0.151911	0.262234
0.33082	0.136781	0.0438135	0.0489399	0.340122	-0.0633035	0.0131276	0.659933	0.435261	-0.250851	0.408207	0.493014	0.838827	0.0536542	-0.0776598	0.00720409	-0.178286	-0.0313644	0.533259	-0.330813	-0.600316	-0.130173	0.199865	0.257921	-0.59219	0.0431603	-0.0632384	0.568638	0.721045	-0.054772	0.519755	0.490106	0.64942	0.393756	0.591208	0.072626	1.16239	-0.322421	0.444923	0.210671	0.0653758	-0.162701	0.279299	0.347146	0.131488	0.169093	0.804139	0.66335	0.226164	0.394249
0.879775	0.366749	0.0715435	0.489189	0.35709	0.204685	-0.039654	0.56668	0.335596	0.392976	0.476801	-0.00070256	-0.53834	0.650353	0.465142	0.0114873	-0.09706	-0.106511	0.253496	-0.0614114	0.28137	0.301119	0.532928	0.382278	-0.434753	0.687537	0.637673	0.447136	0.505298	0.334789	0.76953	0.227229	1.09087	1.06008	0.991378	0.545314	0.664883	0.463247	0.493116	0.130115	0.0552222	0.259308	0.362759	-0.049484	0.37718	0.0838463	0.533026	-0.131525	0.253914	-0.0677318
-0.208057	-0.207523	-0.183978	-0.110339	-0.179601	-0.0131115	-0.0775255	-0.0449435	-0.0960422	-0.219436	-0.0923022	0.154561	0.0410003	0.0585029	-0.120781	-0.110848	0.082917	-0.0032981	-0.238117	0.269347	-0.166465	0.245313	1.81992	1.90748	1.48322	0.938198	0.377923	0.355203	0.204429	0.0890559	0.144146	0.0694343	0.0113106	-0.183571	-0.20831	-0.0949981	-0.19432	-0.0173081	0.120731	0.094459	0.00266924	0.0360209	-0.0495019	-0.041122	-0.0645902	-0.0148852	-0.18213	-0.0983262	-0.0292537	-0.189424
-0.0833318	-0.159757	0.161229	0.19904	0.100761	-0.394159	0.291611	0.213892	0.342862	-0.416614	-0.0843762	0.0820399	0.237638	-0.037708	-0.356585	0.178311	-0.300026	0.0129317	0.242843	-0.13406	0.244301	-0.215014	0.321153	0.370666	-0.172254	0.188446	-0.209696	0.261303	0.469602	-0.169601	-0.309749	0.30522	0.190163	0.221645	0.538105	1.2904	1.20833	1.20436	0.971324	0.400053	0.635272	0.618933	0.377048	0.164311	0.566822	0.492283	1.59943	2.03875	1.32524	0.904699
0.900498	0.269838	0.656301	0.689681	0.63524	0.77208	0.516637	0.344457	0.596039	0.388065	0.241537	0.724991	0.601708	0.458265	0.0763858	0.194284	-0.170735	-0.075006	-0.183682	0.235139	0.13279	0.447452	0.647917	0.416283	0.343797	0.834472	1.22855	0.0836448	0.816349	0.238752	0.912073	0.614047	0.476013	0.660694	0.889914	0.636636	0.724784	0.527454	0.822112	1.22576	0.567942	0.394411	0.846443	0.644899	0.921646	0.757997	0.777978	0.643351	0.784092	1.07185
0.508298	-0.216258	0.357503	0.227137	0.52883	-0.133104	0.513178	0.389447	0.816384	0.313428	0.101894	0.610262	0.380512	0.254556	0.619201	-0.193019	0.0507227	0.0301946	-0.114452	0.226553	0.571556	0.332321	1.07963	2.00443	1.38899	1.02805	0.895192	0.382509	0.506244	0.496504	-0.356225	-0.0276798	0.44152	-0.196943	0.178426	0.0680336	-0.155974	0.167436	-0.132899	-0.0129316	0.101842	0.161453	0.233257	0.305548	0.0944695	-0.165651	0.80506	0.0325722	0.414377	0.178833
0.0864722	0.660013	0.348054	0.34675	0.15091	0.467301	0.283717	0.41081	0.646916	0.242569	0.804645	0.731005	0.265335	-0.65463	0.0675969	-0.365255	-0.444185	0.545348	-0.128072	0.392164	0.851444	0.0885052	0.316062	0.276486	0.436195	0.30609	0.915884	0.898222	0.41639	0.198096	0.495069	0.368549	0.508331	1.00706	0.642474	0.721509	0.373683	0.936069	-0.312942	-0.144869	0.263626	0.645049	-0.321581	0.268462	0.549105	0.486136	0.575701	0.0412813	0.150129	0.854927
-0.0269307	0.470192	0.244087	0.212814	-0.065173	0.212677	-0.14796	-0.0940881	-0.109959	0.139992	-0.515575	-0.154093	0.0102046	-0.0170552	-0.233434	-0.0251797	0.0725491	0.361887	0.0347773	-0.444033	0.452257	-0.0571087	0.343028	0.520789	0.442668	0.960151	0.985328	0.652391	0.196168	0.125101	0.475705	0.413037	0.121964	1.16002	0.554905	0.134397	0.038403	0.0764497	-0.0689646	0.183761	-0.00262714	-0.0486058	0.302922	0.0449847	0.50458	-0.141567	0.0191709	0.629555	0.463962	0.31596
0.327242	0.119216	0.698179	0.0846124	-0.247315	0.165672	-0.171936	0.237314	-0.159023	-0.105908	-0.147921	-0.0990106	-0.432848	-0.228493	-0.228951	0.559734	-0.854343	0.2128	0.367033	-0.285225	0.155015	-0.0870749	0.0215027	-0.665313	0.253702	0.0346726	-0.277348	-0.471018	0.471158	0.471123	0.345197	0.0942666	-0.298436	0.496879	0.607254	0.19786	0.223938	0.245354	-0.242568	0.447553	-0.287095	-0.147343	-0.596536	0.241337	-0.236598	-0.441197	0.129042	-0.204329	-0.618906	0.0960696
-0.0211484	0.268471	-0.0120164	0.45519	0.281931	0.612932	-0.110654	0.198062	0.673907	0.425445	0.0332056	-0.0148274	0.37659	0.213931	-0.238989	0.292067	0.0742354	-0.377815	0.113194	-0.101682	-0.27164	0.0540806	0.0887531	0.467903	0.396212	0.24359	0.488707	0.016892	0.614319	0.667827	0.339595	0.489505	1.08867	0.632218	0.793245	0.843511	0.133391	0.292099	0.311493	-0.172358	0.425888	-0.445442	0.20271	0.122456	0.467902	0.547425	0.327836	0.09362	0.0911804	0.451517
0.319696	0.64871	0.64815	0.143304	0.317307	-0.646453	0.294247	-0.381836	0.266374	0.319019	-0.226777	0.425255	-0.113427	0.205733	-0.269419	0.162106	0.269745	0.242588	-0.317501	-0.356938	0.493588	-0.399378	0.68407	0.231651	0.876621	0.426406	0.607852	-0.187078	0.130869	0.52658	0.917227	0.548292	0.840488	0.646504	0.27538	0.77911	-0.284512	0.0635184	-0.369083	0.473692	0.746429	0.487482	0.197705	-0.13758	0.807871	0.306891	-0.0248633	0.373914	0.197262	-0.362049
0.193446	0.0364673	0.349581	0.193288	-0.138854	-0.247939	0.129025	0.306339	-0.0107955	-0.0152021	-0.0830679	0.215556	0.0960399	0.331426	0.451975	-0.603381	0.851682	-0.155564	0.178926	-0.271662	0.150932	-0.0353146	0.519683	-0.291676	0.522901	0.447112	0.252068	0.806971	0.541612	0.345776	1.58765	0.290504	0.387309	0.483981	1.291	0.747366	0.864962	0.381368	0.663967	0.332887	0.784384	-0.0368574	0.173183	0.283495	0.2363	-0.323212	0.131682	0.76461	-0.147886	0.674135
0.418574	0.391896	-0.0274834	-0.520062	-0.424445	-0.0147821	-0.217716	-0.1811	0.476328	0.576152	0.453892	-0.404079	-0.171376	-0.146603	-0.550002	-0.243315	0.385672	-0.0539026	-0.195824	0.10737	0.794456	0.290035	-0.106996	-0.0563302	-0.463795	0.244189	0.475214	-0.357	-0.366784	0.379247	-0.0231097	0.304744	0.258045	0.899314	1.15523	0.37312	0.0216416	-0.43001	-0.576401	-0.0934235	0.489126	-0.0621763	0.0599492	0.349007	0.0922673	-0.0930705	-0.438733	0.0291476	0.448625	0.148995
-0.113666	0.265698	0.386593	-0.162197	-0.601807	0.166528	-0.152828	0.0608291	0.430447	0.227913	-0.30184	-0.222563	-0.709563	-0.243773	-0.0295465	-0.132471	0.0493026	-0.186373	0.0708672	0.198674	-0.55019	-0.11294	-0.32178	-0.103531	-0.0128411	-0.44985	-0.0244201	0.0683998	0.183286	0.200209	0.162793	-0.0949765	-0.0799486	0.134462	0.460256	-0.252313	-0.452645	-0.694236	-0.0868991	-0.397644	-0.675678	-0.329106	-0.0043844	-0.0135062	0.0824492	-0.417312	-0.290418	-0.152352	-0.130602	-0.0519763
0.510006	0.1303	0.221216	0.0236393	0.306611	0.35201	0.391501	0.0219704	-0.53246	-0.208382	0.0344629	0.308099	-0.151118	-0.248541	0.220327	0.239912	0.0225218	-0.079858	-0.0458205	-0.136755	-0.412772	-0.0101696	0.153731	0.735517	0.00504758	0.739824	0.393633	0.266072	0.436973	0.589765	-0.100034	0.474949	-0.00390939	0.249419	0.085861	0.328149	0.333566	0.233596	-0.0563477	0.270398	0.228822	-0.0595291	0.227702	0.184624	0.116166	0.205259	0.306219	0.0356717	0.430747	-0.145637
0.933305	0.50075	0.602606	0.410191	0.33471	0.510243	0.60166	0.503368	-0.037056	1.40434	0.471752	0.749208	0.350015	0.421986	-0.21506	-0.0644511	0.0257368	0.296107	0.0069841	-0.264376	-0.234944	0.406654	0.688479	0.260935	0.348842	0.368103	0.349553	-0.0248287	0.259936	0.684546	0.67648	0.834229	1.05649	1.12687	0.684007	0.0537765	0.732054	0.106383	0.3736	0.494667	0.14129	0.726387	0.984566	0.523417	0.480344	-0.0189431	0.306768	0.490263	0.187661	0.626542
0.167461	0.0457982	-0.163847	0.25849	-0.964935	0.0411704	0.313737	-0.0738304	0.218679	0.245261	0.0675918	0.4109	0.808941	-0.30176	0.184514	0.00476944	0.431929	-0.282617	-0.193385	0.0393035	0.33072	0.194743	0.490819	0.220935	-0.19782	0.460913	0.119361	0.431924	0.265581	-0.533267	0.32166	0.152646	0.154843	-0.334403	0.255986	0.10406	-0.112774	0.347018	-0.1471	0.586383	-0.342	0.227699	0.0542279	-0.252023	-0.3479	-0.176961	0.187689	0.554839	0.480242	0.690498
-0.444349	-0.218919	-0.204054	0.191995	0.790497	-0.0151628	0.260022	0.37234	0.123405	0.0443856	-0.0838917	-0.190217	-0.000477269	-0.117229	0.414948	0.23921	-0.361076	-0.0134203	-0.0152799	0.150567	-0.19009	0.18273	-0.035389	0.167744	-0.0678122	-0.242845	-0.661187	-0.319573	-0.269149	-0.396902	-0.191968	0.27692	-0.207195	0.12081	-0.102262	0.674406	-0.22865	-0.0118126	-0.0281979	-0.203552	-0.511141	0.285346	-0.0442416	0.481317	0.106029	-0.513004	-0.223168	-0.372952	0.270516	-0.0277582
0.00540603	0.383012	0.245613	-0.325233	0.709606	-0.00375227	0.155631	0.159228	0.378808	0.348562	0.18764	-0.31793	-0.148322	0.294478	-0.0408718	0.327837	-0.0526178	-0.0357396	-0.400428	0.160949	-0.168198	-0.0125281	0.471922	0.230271	0.663681	0.22912	0.242133	0.869248	1.27764	0.314804	0.342234	0.746006	0.716336	1.07747	0.963476	0.384506	0.271069	0.294711	-0.134561	0.106005	-0.0175135	0.0962362	-0.532837	0.441817	-0.442335	0.547226	0.380322	0.547494	-0.589604	-0.0762963
0.507458	-0.140644	0.000528103	0.0895352	0.0776186	0.756989	1.10501	0.536185	0.172763	-0.0559113	0.412802	-0.125278	0.310759	0.829271	0.068298	0.0441495	0.0346127	-0.122032	-0.443892	0.487162	0.921564	0.792076	0.529223	0.443248	0.890601	0.644102	0.445474	0.210353	0.625886	0.128449	0.615235	0.780571	0.15945	0.38924	1.54868	0.967119	0.858902	0.103169	0.321965	0.313193	-0.0579545	0.150227	0.691959	0.500436	0.638253	0.245782	0.483871	0.643629	0.287735	0.013214
-0.150746	0.036187	0.317206	-0.0552702	0.362505	0.0464885	0.182038	-0.0196131	0.10199	0.281917	-0.35022	-0.0150029	0.117794	0.334176	0.0306973	-0.204304	0.0185883	-0.13418	0.0624363	0.257459	0.396706	0.200417	0.661278	0.80537	0.782998	0.611314	0.633709	0.417751	0.0788582	0.497169	0.266629	0.699318	1.01752	3.22235	5.91281	4.83752	2.91339	1.95478	2.01223	0.881803	0.904734	0.424673	0.397426	0.570377	0.50112	0.749049	1.19414	0.822683	0.466653	0.277626
-0.136678	-0.0693658	0.597824	0.215271	-0.0159407	0.234459	0.509803	0.232573	0.43539	0.1208	-0.00404721	0.211398	0.135583	0.38761	-0.147913	0.153658	-0.382671	0.00130337	0.177492	0.050218	0.0137538	0.125594	0.397735	-0.166775	0.0787676	0.741653	0.967718	0.287187	0.507867	0.393203	0.41057	0.753526	0.877038	0.618465	0.672158	0.771721	0.380111	0.867984	0.222094	-0.201842	0.595722	0.00134604	0.47096	-0.0333092	0.373429	-0.0390195	0.446554	0.24639	0.70204	-0.0717265
-0.219032	0.109757	0.127845	0.0195024	-0.027883	-0.151229	-0.0233619	-0.112443	-0.300687	-0.2635	-0.0478764	0.0396095	-0.266775	0.0200497	0.343257	-0.0474561	-0.140065	-0.107595	0.133352	0.161763	0.0566778	0.0977871	1.01094	1.91944	1.37112	1.78299	2.40783	1.69495	1.90281	1.81538	1.96395	2.1052	2.25749	1.60545	1.22823	1.0192	0.857843	0.416771	0.89476	0.248783	0.908816	0.26054	0.39871	0.423869	0.631809	0.261595	0.559266	0.113891	0.0603144	0.347976
-0.446621	-0.25039	0.36435	0.454283	0.424908	0.0548742	0.135218	0.154185	-0.429055	-0.0970648	0.143325	0.353864	0.0173961	0.0625821	-0.295022	0.187262	-0.0865127	0.368709	-0.717284	0.247826	0.103193	-0.259924	0.0441174	0.32695	1.19841	0.649173	0.373535	0.853203	1.1739	1.47933	1.09519	0.708361	1.34581	0.803667	0.806087	0.216058	0.229696	0.00848482	0.403701	0.326622	0.340856	0.160301	0.236789	0.0984458	-0.282173	0.0566658	-0.192324	-0.623481	-0.126112	-0.27528
0.412407	0.236802	-0.16524	-0.104749	-0.190535	0.230314	0.245602	-0.258189	0.602918	-0.3665	0.528886	0.37312	0.546306	0.545029	0.277516	0.161134	0.260179	0.041089	-0.257886	-0.204516	0.545041	0.340487	0.31594	-0.0982463	0.582486	0.918927	-0.430903	0.988274	0.552053	-0.0415964	-0.0182995	0.582411	0.518916	0.47165	0.133778	0.0129681	0.130135	0.0502851	0.0496907	0.0253875	-0.256328	-0.584905	0.373956	-0.63839	0.0914099	0.0197934	-0.191113	0.38688	0.430858	0.282236
0.214981	-0.169353	-0.0454458	0.527488	0.412407	-0.0882123	0.812448	0.10655	0.659361	0.307713	-0.388575	-0.166785	-0.134974	-0.06271	0.146599	0.126107	-0.602639	0.403824	0.145439	-0.0727315	0.238753	-0.00863563	0.900124	-0.0995424	0.119904	0.635591	-0.617784	0.627909	0.519327	-0.23858	-0.402552	-0.223844	0.251139	-0.0287026	-0.236184	-0.108422	0.226417	0.229328	0.127899	-0.0472879	-0.100298	-0.235086	0.108917	-0.0146864	0.368591	0.198459	0.229963	-0.0481773	-0.0465958	0.351516
0.132713	0.183601	0.409859	-0.0626208	0.555393	0.0854925	0.786638	0.544444	0.334544	0.324924	-0.00188907	0.990052	0.439153	0.386808	-0.347452	-0.0923794	0.0849023	-0.0811835	0.348017	-0.259356	-0.312014	0.248012	0.214004	-0.254237	-0.324805	0.251754	0.319496	0.473494	0.364502	0.727916	0.513419	0.225216	0.235818	0.0856762	-0.0609389	0.507459	0.409146	0.337714	0.129994	-0.1146	-0.373821	-0.238471	0.241829	-0.208421	0.01905	0.262997	0.305254	-0.487314	0.577846	0.195585
0.0681472	0.408071	0.504581	0.50769	-0.243055	0.153535	-0.270322	0.48804	-0.256036	-0.223737	-0.174901	-0.528673	0.23334	-0.32903	0.199072	-0.278288	-0.0123563	0.0201081	0.301621	-0.0310847	0.0301975	-0.302307	0.299946	0.40122	0.739774	1.27148	1.27663	0.722861	0.0445564	0.188899	0.887572	1.06841	0.629452	0.509056	0.617108	-0.0854127	0.777121	-0.150827	0.089013	0.113466	0.37448	-0.15626	1.0482	0.40034	0.151704	-0.156688	0.68679	0.238208	0.501736	0.486502
0.476368	0.572133	0.990136	0.271299	0.0857303	-0.105471	0.391024	-0.120355	-0.00965091	-0.0922021	0.333922	0.608903	0.302955	0.166053	0.197136	-0.00507038	0.110552	0.0565625	0.149573	-0.311617	0.601295	0.42715	0.69198	0.616342	-0.486026	0.189864	0.473644	0.684305	0.476044	0.45726	1.02685	0.825424	0.097245	0.473859	1.165	0.420199	0.107889	0.307197	0.189573	0.753996	0.664487	0.4654	0.165721	-0.0242323	0.632716	0.51583	0.435349	0.194988	0.246315	0.521292
-0.341941	-0.00407703	-0.376876	0.102881	0.124235	-0.08973	0.0929367	-0.16567	-0.922158	-0.0436637	-0.306121	-0.0949024	0.23345	0.0220035	-0.138182	0.115215	-0.356708	0.147343	-0.0182111	0.11236	0.171988	-0.302326	-0.0941674	0.348298	0.314691	0.0487708	0.116144	0.247421	0.301777	0.200967	0.456352	-0.0781391	0.180552	-0.146153	-0.048078	-0.277126	0.191338	0.230922	0.349628	-0.096769	-0.245748	0.000297819	0.0816152	-0.405433	-0.213208	0.51397	-0.072631	-0.0733819	-0.0309097	-0.585394
0.150102	0.175947	0.408892	0.502491	-0.255985	-0.0228788	-0.263718	-0.440758	0.310413	-0.0594198	-0.616414	0.533936	-0.293221	0.34664	0.239679	0.153301	-0.536632	-0.275492	0.460763	0.198061	0.231667	0.195638	0.838528	0.342336	1.05746	0.608936	0.778649	0.68595	0.741597	0.436393	1.03318	0.386625	0.465095	-0.0571933	0.0361066	1.02047	-0.16374	0.212412	0.490212	0.158815	0.443887	0.578255	-0.200681	-0.223426	-0.250076	-0.191409	0.602261	0.714476	0.308215	-0.0410586
-0.289393	0.149873	0.14965	-0.526531	0.498891	-0.309775	0.479841	0.531367	0.419164	0.238245	-0.085258	0.0296519	0.328342	0.308845	0.696906	0.0333444	-0.0864161	0.0976969	0.145499	-0.190124	0.297635	0.379452	0.826385	0.399075	0.591538	1.15992	0.44641	0.247011	0.434544	0.559661	0.316122	0.731055	-0.0488308	0.746449	0.53299	0.262718	1.00213	0.275145	0.717803	0.254384	-0.0497863	0.113156	0.250906	0.211523	0.471357	-0.0120427	-0.202597	0.47405	0.00218587	0.267453
-0.0723618	-0.285702	0.464926	-0.0541069	-0.0390962	0.581136	-0.183605	-0.382813	-0.169054	-0.530526	0.0869957	0.0356839	-0.195623	-0.524079	-0.0203535	0.0233027	0.131016	0.00303705	-0.0409964	-0.116359	0.27437	0.625667	-0.0911128	0.153483	0.138025	0.0308874	0.207208	0.3231	0.696122	0.154936	-0.0607562	0.0829317	-0.0486091	0.593518	0.99668	0.0506271	-0.270104	0.102588	0.102834	-0.321586	-0.257469	0.145131	0.128567	0.0791658	-0.41504	-0.607675	-0.362338	-0.0509597	0.0529609	0.00911852
-0.270378	-0.1389	-0.176591	0.230192	0.32754	0.0869501	-0.138286	-0.0530065	0.146753	0.437148	0.439887	0.104681	0.574461	-0.140075	-0.299633	-0.194522	0.118347	-0.34827	0.0227542	0.401691	0.25701	-0.594401	0.0621218	0.621484	0.905708	0.143097	0.527402	0.481184	0.404738	0.621409	-0.191991	-0.134965	0.421652	0.139413	0.276332	-0.0803707	0.813243	0.481742	0.179758	-0.0990816	0.180003	0.191082	0.0175213	-0.611374	-0.488757	0.472649	-0.155023	-0.195205	-0.499092	0.182897
-0.00805091	0.0426467	0.083495	0.0285852	0.0360766	0.0105316	0.0484828	0.0298689	-0.00942127	-0.0808988	-0.00543566	-0.0495524	0.032914	0.0373446	-0.0169351	0.0086198	0.000803662	-0.00185672	-0.0127559	0.00518912	-0.0373665	0.00430351	0.180639	0.71218	1.39687	1.79288	2.22816	2.67709	2.88135	2.78821	3.11094	2.87858	2.96381	3.31833	2.97238	2.55598	2.65084	2.41475	2.00323	2.04654	1.93651	1.8006	1.52731	1.55047	1.48514	1.26863	1.23885	1.1403	1.03034	1.08289
-0.231294	0.74586	0.652459	0.179017	0.897927	0.349364	0.594418	0.433159	0.937439	0.90274	0.452037	0.897733	0.0942156	0.347552	0.156493	-0.211991	0.408031	0.100431	-0.313116	0.0166452	0.272105	0.334576	0.410921	-0.00245926	0.192453	0.432687	0.296425	0.602523	0.28277	0.750568	0.410778	1.06545	0.753952	0.785953	1.36091	0.350216	0.547702	1.16286	0.605489	0.299801	0.375607	0.524906	0.437008	0.475905	0.493974	0.518612	1.00927	0.838958	0.695135	0.994115
0.56862	-0.160161	0.11027	0.194518	0.328522	0.0601606	0.127213	0.515515	0.457145	0.505104	0.0619298	0.532216	0.114603	0.0070706	-0.141741	0.23805	-0.188	-0.0353965	0.403225	-0.417879	0.256799	0.162009	0.634402	0.142188	0.846071	0.764963	0.204837	0.665628	0.0824879	0.31617	0.310978	0.322037	0.46862	0.185127	0.601513	0.817602	0.562803	0.428632	0.514286	0.507207	0.121846	0.22516	1.21058	-0.311305	0.479997	-0.10362	0.18777	-0.198463	0.149412	0.685612
-0.244593	-0.0399971	-0.564886	-0.349617	-0.401493	-0.437413	0.134679	0.0958461	0.25858	-0.0297453	0.238627	0.37568	-0.164801	-0.284358	0.0664723	-0.166439	-0.00423617	-0.0358371	0.14873	0.0577824	-0.18653	-0.0695343	0.52973	-0.10599	-0.106919	0.0445176	-0.282083	-0.0889155	0.249715	0.1468	0.358862	0.413651	0.0584445	0.452642	0.117301	-0.028842	0.596751	-0.0171141	0.0206993	-0.232917	-0.374438	-0.231994	-0.31621	0.235259	-0.409412	0.295305	-0.112324	0.218779	0.00071111	-0.0686516
0.29735	-0.301778	-0.224575	0.597553	0.410619	-0.10888	0.580225	0.919479	0.811573	0.934853	0.0888894	-0.0835525	0.973608	0.527371	0.521448	0.0531385	-0.0410352	-0.0724802	-0.271012	0.331389	0.306717	0.294268	0.657329	0.456762	-0.0528088	0.383395	0.653331	0.720952	0.838936	1.02227	0.261025	0.815334	0.297852	0.457862	0.672765	0.680246	0.417225	0.691471	0.983702	0.247666	0.288257	0.626375	0.0708816	0.612361	0.469091	0.551704	0.675373	0.344095	0.116133	0.638855
-0.319803	0.166716	-0.106512	0.365417	-0.195806	-0.239036	-0.127334	0.359163	0.0266474	0.124463	0.779342	0.0276396	-0.41825	-0.106823	0.494531	0.476149	0.434902	-1.02013	-0.109463	0.218541	0.129296	0.0277959	0.332092	0.763167	0.724123	0.8103	0.381946	0.666636	1.30819	0.719767	0.672067	1.75862	0.535115	0.710091	0.801495	1.06963	0.596442	0.484308	0.883857	0.0801461	0.33825	0.386384	0.449365	0.500118	0.520685	0.619655	0.105605	0.591582	0.330583	-0.329131
-0.695605	-0.155744	-0.516187	-0.564323	-0.854592	-0.471691	-0.213627	-0.618045	-0.427801	-0.849646	-0.625304	-1.00926	-0.850494	-0.581132	-0.316146	-0.123351	-0.145511	-0.154014	0.368709	0.0541679	0.331912	0.0405483	0.490995	0.32158	0.81834	0.503192	0.944367	0.233279	0.538569	0.930521	1.06482	0.740902	0.618989	0.760444	1.2551	1.0449	0.889728	0.80701	0.801018	0.394757	0.615227	0.932314	0.771597	0.403117	0.276105	0.374595	-0.193881	0.511277	-0.178827	-0.121852
0.155285	0.0525374	0.587144	0.370336	0.161854	0.24936	0.219076	-0.134815	0.0910541	0.197964	-0.296297	-0.347096	-0.0576434	0.15057	-0.149027	0.551775	-0.41216	-0.46538	0.384129	-0.0583628	0.29074	0.107875	-0.127819	-0.17825	0.0157215	0.387494	0.16289	0.422872	0.272342	0.0685334	0.154369	0.488641	1.29105	0.753046	0.953592	0.601538	1.20043	0.55493	1.24381	0.245872	0.649665	0.23425	0.699791	0.887686	0.740251	0.240947	0.575136	-0.251648	0.6414	1.36575
-0.149873	-0.229782	-0.131272	-0.397015	-0.25957	-0.0793046	-0.279987	-0.100741	-0.261223	-0.210054	-0.151346	-0.161184	-0.21482	-0.123404	-0.150711	-0.0192439	0.0144497	0.0258234	-0.10661	0.0855811	0.0464083	0.28639	0.488592	1.01281	1.19796	1.37822	0.933634	1.08103	0.885991	0.833162	0.708481	0.31906	0.576657	0.595814	1.11982	1.70214	1.49222	1.03414	0.932471	0.641353	0.491019	0.4875	0.541995	0.310876	0.325314	0.318275	0.0258786	0.20239	0.0467676	0.0654176
0.42069	0.766702	0.184432	0.289415	0.0618774	0.392075	0.833789	0.509085	0.83308	0.293835	0.814952	-0.132184	0.364066	-0.22435	0.238975	0.228844	-0.148787	0.0337963	-0.330216	0.216362	0.113615	0.0873624	-0.0329733	0.124051	0.080557	0.0858858	0.397659	0.500847	0.539067	0.865662	1.42292	0.65048	1.34925	1.5935	0.428846	1.41677	0.954531	0.537632	0.751747	0.949609	0.485641	0.2547	0.603391	1.02658	0.453166	0.881691	0.622057	0.638325	1.04469	1.44236
0.278629	0.18784	-0.201235	0.330943	0.111039	0.844025	0.150205	0.0714585	0.173205	0.285876	0.0941635	0.270144	0.698043	0.2256	-0.220513	0.486039	-0.587533	-0.0226377	-0.0512696	0.175401	0.0777128	0.0358585	0.682589	0.348924	0.556689	-0.0767265	0.371593	0.0354918	0.0641597	0.480533	0.598658	-0.0822061	-0.125693	-0.334409	0.28862	0.497446	0.205637	-0.174856	0.60724	0.197482	-0.154317	0.101916	0.6389	0.419574	0.757318	-0.206494	0.686667	0.212261	0.272998	0.716206
0.962098	0.50379	-0.00423383	0.305719	0.0513726	0.00949431	0.378509	0.692124	0.21638	0.509944	0.566717	0.242414	0.418604	0.829507	-0.0189939	-0.652836	-0.339167	0.212318	0.0237376	0.755948	0.0869474	-0.127838	0.488164	0.231745	0.42229	0.513539	0.331627	0.548911	0.832345	0.883344	0.364183	0.462797	1.05145	0.793616	0.517243	0.901628	1.15925	0.581049	0.705946	1.0266	0.543587	0.462465	0.160774	0.322011	0.867424	0.479862	0.309726	0.62019	0.400374	0.577955
-0.771841	-0.830262	-0.899371	-0.703144	-0.830119	-0.748925	-0.36006	-0.56325	-0.791971	-0.848398	-0.542861	-0.471888	-0.415548	-0.214744	-0.473908	0.0104206	-0.147193	-0.0445908	0.410172	-0.228808	0.23307	0.811803	0.71892	0.831617	0.432125	1.16021	0.96741	0.722042	0.677967	0.607968	0.517269	0.605287	0.872347	0.168928	0.553198	0.388652	0.149797	0.552904	-0.0584078	-0.213804	-0.293564	-0.217073	-0.538287	-0.313233	-0.884395	-0.426931	-0.281421	-0.496485	-0.610442	-0.731447
0.0138331	0.143107	-0.328779	-0.475591	0.126001	-0.0997723	-0.27649	-0.121058	0.133736	-0.268136	0.118212	-0.273331	-0.10182	-0.321976	-0.128871	-0.163443	-0.203427	0.393491	-0.205894	0.179273	-0.15841	0.0570715	0.2172	0.435649	1.558	1.09107	1.12877	0.596709	0.56373	0.129689	0.189852	0.0786724	0.443493	0.483205	0.485866	0.311242	0.438035	0.212575	0.0258505	0.381697	0.326039	0.00352548	-0.189739	0.15598	0.258337	-0.366528	0.383944	0.364579	0.116629	-0.185199
-0.162787	-0.659158	-0.333417	0.140531	-0.614707	-0.396594	-0.946717	-0.374175	-0.581856	-0.419335	-0.893951	-0.197143	-0.233256	-0.132925	-0.230003	-0.171825	0.00676877	-0.0493589	-0.0443749	0.25879	0.881669	0.545945	0.177274	0.599739	0.381926	0.0750453	0.193144	0.867347	0.549588	0.891479	0.519361	1.39064	1.86306	0.643804	1.06028	1.02009	0.274271	0.9053	0.553117	0.536391	0.258496	0.823076	0.729001	-0.194841	-0.066547	0.24656	0.12154	-0.243866	0.0189668	0.39643
1.22038	0.674904	0.547459	0.303665	0.654608	0.0679121	0.120037	0.40731	-0.185617	0.479504	-9.49189e-05	0.448057	0.0876462	-0.364854	0.37971	-0.0248471	-0.158384	-0.162272	0.0337316	0.311772	-0.15073	0.209804	0.137593	-0.10408	0.50026	0.319626	0.164117	0.382477	0.843554	0.698714	-0.0315128	0.715477	0.674474	0.78436	0.318031	0.865007	0.633898	0.888349	0.837387	0.575199	0.388469	0.0258907	0.0484638	-0.135005	0.0114898	0.315209	0.0105911	0.257151	0.502833	-0.0361028
-0.288942	-0.354636	-0.399011	0.281781	-0.0849471	-0.258067	-0.120312	-0.033891	0.468112	0.444865	0.380728	-0.0724751	0.370868	-0.0433111	0.289356	-0.288523	-0.136031	0.263152	-0.42533	0.586733	0.399396	0.370913	-0.100054	0.219541	0.461805	-0.54871	0.0542285	0.337387	0.645362	0.514409	1.15129	1.23157	1.00564	0.992095	0.669492	1.02466	0.90201	0.796267	1.34508	0.398555	0.348627	0.552013	0.61618	0.0773369	0.234491	0.406767	0.563492	0.287146	0.814947	0.163939
0.929274	0.32065	-0.0262347	0.673664	0.591532	0.406068	0.672605	0.337525	-0.0257431	0.418374	0.289191	0.454515	0.369874	0.240163	-0.0284374	-0.0673884	-0.027303	-0.0858287	-0.00268941	0.18321	0.368815	0.286267	0.845845	-0.05565	0.677186	0.355556	0.491143	0.269931	0.62343	0.365034	0.452028	0.59279	0.426112	0.535169	0.956324	0.635075	0.298938	0.224393	0.416527	0.500394	0.41374	0.418815	0.35539	0.256183	0.384592	0.0720363	0.618507	0.295374	0.177668	0.495618
-0.484113	0.641836	0.0339251	0.560366	0.102786	0.406647	-0.485429	-0.426532	-0.590964	0.0652981	0.0683196	-0.0843372	-0.0477972	-0.429054	0.167804	-0.310974	0.0537092	0.252031	-0.284447	0.28968	-0.0888624	-0.203911	-0.0921505	0.631786	0.141431	0.496931	0.641176	0.121139	0.0994531	1.15329	-0.155193	-0.249541	0.325011	0.0737407	0.769941	0.154529	-0.0766744	0.0964564	0.218881	0.330676	0.298102	0.237175	0.173313	0.376238	0.20729	0.0391138	-0.0258625	0.679464	0.152744	-0.21422
0.582632	-0.0555327	0.367972	0.66845	0.292278	0.604546	0.195963	0.000332052	0.0027011	-0.112972	0.159747	0.383674	-0.0234374	0.130889	-0.289361	0.211025	0.0791641	-0.0724765	-0.0210702	-0.196642	0.232687	0.964769	-0.201851	0.205088	0.205931	1.0145	0.197406	0.123959	0.0564912	0.0369104	0.0660602	-0.400693	0.0088019	0.893879	0.305587	-0.0473849	0.38096	0.470373	0.209419	-0.0373443	0.00954409	0.320781	0.117778	0.0142672	0.0736942	-0.104827	-0.0443458	0.996709	0.693973	0.90047
-0.142555	-0.00720657	0.512528	0.050829	0.249054	-0.148081	-0.310782	0.313529	0.141369	0.193456	0.0613395	-0.135013	0.376104	0.0854416	-0.0643051	0.340473	0.660143	-0.583268	-0.13057	-0.286778	-0.0779216	-0.00230109	-0.214314	0.0899101	0.175061	0.22022	-0.172215	0.141798	0.318668	0.0915227	0.130391	0.221342	-0.501912	0.112439	0.379379	0.208891	0.102357	0.122222	-0.188019	-0.0331436	-0.334129	-0.191169	-0.403878	0.084529	0.00423029	0.49528	0.178287	-0.406359	-0.382834	0.30661
0.145813	0.10594	0.115901	-0.158653	-0.213576	-0.587291	-0.165338	0.134985	0.212278	0.0876822	-0.0119992	-0.164213	0.325418	0.038537	-0.274215	0.112749	0.0716902	-0.0374175	0.145754	-0.292775	-0.473914	0.443574	-0.525515	0.106919	0.480625	-0.052494	0.373564	0.135324	0.475393	-0.019107	0.532749	0.51764	0.303697	0.283208	0.203907	0.492759	0.070426	-0.132476	0.197434	-0.0363383	0.324414	0.153524	0.202554	-0.0692816	0.0346444	0.460018	-0.565841	0.20709	0.0925909	-0.039173
0.312235	0.862932	0.197109	-0.00176821	0.528522	0.0562847	0.241107	-0.0703893	0.250352	0.193397	0.212755	0.718763	0.361762	0.27526	0.431168	0.112638	-0.204214	-0.201413	0.137593	0.155396	0.248539	-0.144375	0.370751	0.243826	0.0712055	0.159109	0.598828	0.852563	0.629536	0.311704	1.14206	0.538674	0.347995	0.524477	0.728719	0.433037	0.612721	0.408822	0.207733	-0.117445	0.362199	0.434753	0.542036	0.565549	0.270211	0.30992	0.228238	0.62891	0.350507	0.254784
-0.433074	0.0483325	0.378814	0.670208	0.0997256	0.0891686	-0.222409	-0.168781	0.0360075	0.142011	0.226574	-0.151622	-0.201535	-0.318822	0.0619051	-0.209528	-4.39544e-05	0.199938	0.0771017	-0.0674675	-0.00499841	0.201056	0.111424	0.3296	0.0293359	-0.0595612	0.292078	0.658327	-0.671244	0.241173	-0.0919121	0.258455	0.608154	0.172089	0.169922	0.16808	-0.0419671	0.672325	0.205075	0.133121	0.0237247	-0.310813	0.188595	-0.290599	-0.152156	0.416554	-0.00118396	-0.168142	-0.445756	0.405319
0.359213	0.387137	0.48907	0.349075	0.806974	0.54623	0.389925	0.358253	0.258568	0.074982	0.100348	0.189028	-0.221526	-0.195653	0.0817675	-0.0818534	-0.0440711	0.101351	0.159528	-0.134954	0.123447	0.366799	0.590835	0.411788	0.187324	0.308125	0.385727	0.832693	0.702405	0.850213	0.863381	0.952229	0.677164	0.721703	0.374931	0.792405	0.448128	0.551466	0.245991	0.826022	0.334195	0.338352	0.19216	0.662406	0.223384	0.868335	1.20217	0.907284	0.845123	0.397843
0.364894	0.595737	0.610728	0.793265	0.602427	0.759672	0.225101	0.252515	0.305865	0.13353	0.0290549	-0.451266	0.393049	0.146026	-0.0786315	0.0126722	-0.225278	-0.0891691	0.430372	-0.128597	0.186014	-0.0272926	-0.33779	0.308261	0.190161	0.200268	0.617563	0.969864	0.705336	0.0757301	0.49785	0.879102	1.40211	0.988653	0.829626	0.69658	0.669978	0.59616	0.885362	0.181183	0.195954	0.0824802	0.199939	0.585266	0.884189	0.581562	1.23982	1.07056	1.80814	1.99545
0.380472	0.565238	0.0208591	0.313232	-0.214058	0.0469831	-0.263784	-0.30645	-0.400275	0.521123	-0.111613	-0.320026	-0.276328	0.187662	0.255639	-0.694604	0.415173	0.0446915	0.299951	-0.0652126	0.565416	0.0773629	0.588684	-0.584428	-0.300691	-0.243004	-0.680182	-0.506168	0.0140076	-0.0971356	-0.357213	0.252048	0.426665	-0.120732	-1.06055	0.199654	0.418835	-0.164444	0.345395	-0.224218	0.47041	-0.377701	0.100584	0.292194	0.478245	-0.245308	-0.511315	-0.0823531	0.287043	-0.0575354
-0.139028	-0.117248	0.175554	0.394909	-0.209031	0.718432	-0.0877868	0.586792	-0.179689	-0.296896	0.0644789	0.459137	-0.291269	0.546976	0.359022	-0.118291	0.191006	-0.233093	-0.115274	0.275652	0.37814	0.459573	-0.402571	0.0403585	0.174178	0.335106	-0.0169501	0.30904	0.586857	0.120168	0.526477	0.418737	0.599813	0.316875	0.157295	-0.0121656	0.0755439	0.442574	0.0351796	0.291564	0.23746	0.132166	0.00805239	0.837695	0.276563	0.0477952	0.371916	0.31604	0.412533	0.449905
0.767796	0.164908	0.519186	0.495787	-0.0902187	0.0336164	0.69581	-0.380015	0.239645	0.289456	0.713488	0.0553326	0.268133	0.134997	-0.025395	0.0935961	0.138252	-0.160821	-0.140322	0.0692953	1.00075	0.733211	0.505946	0.704884	0.444585	0.372231	0.563192	0.3751	0.310979	0.307586	0.331371	0.525337	0.941462	1.12716	0.809311	0.429056	0.669892	0.446756	0.0454727	0.441534	0.0397964	0.0860885	0.231715	0.724852	0.877711	0.271474	0.445198	1.01351	0.451726	0.0586394
-0.183959	0.623009	0.398709	0.493756	-0.158678	0.104149	0.294853	0.74433	0.490806	0.566739	0.361281	0.31526	0.305179	0.720067	-0.115969	0.0384172	0.133527	-0.00610212	-0.105187	-0.0606552	0.0922257	-0.076738	0.329719	0.149011	-0.0643846	-0.0823442	0.494903	0.332992	0.861811	0.102701	0.125034	1.23222	0.965603	-0.0171544	0.471466	0.0714224	0.774441	0.530241	0.533659	0.211861	0.458192	0.718678	0.0521825	0.2487	0.113279	0.791194	0.797025	0.807451	0.598251	0.118029
0.945022	1.24443	0.880129	-0.0704569	0.868437	0.659146	-0.095296	0.15096	0.37573	0.116836	0.252778	0.216795	-0.130632	-0.165083	-0.257989	0.187326	-0.0647703	0.225565	-0.199622	-0.148498	0.293384	0.177068	-0.347836	0.0947502	0.751987	0.443691	0.302006	0.0124442	0.527769	0.417905	1.07201	0.783125	0.40461	-0.0905979	0.145747	0.333736	0.290502	-0.24289	0.207238	-0.191706	-0.0186311	0.294636	0.354176	0.81881	0.607395	1.23611	0.624701	0.935659	0.264673	1.11961
-0.26276	0.0953271	-0.581253	0.0896235	-0.223782	0.424874	0.0513999	-0.129525	-0.53513	-0.103993	-0.122291	-0.239638	-0.08263	0.0968962	-0.973312	0.0281409	0.0995045	-0.0976226	-0.103832	0.0738091	-0.43981	-0.464816	-0.187549	-0.508225	0.339736	-0.339582	0.18614	0.246916	-0.27336	-0.319678	0.300832	-0.413019	-0.138612	0.0980491	-0.283457	0.773215	0.0817666	-0.172628	-0.152018	0.312638	-0.0193739	0.0865581	-0.265589	0.307361	-0.428329	-0.0822066	0.126102	-0.0437704	-0.582108	-0.0220595
-0.227194	-0.326216	-0.0686605	0.407508	-0.152619	0.33811	-0.249942	-0.137536	0.486332	0.0675008	-0.267059	-0.00908411	-0.379746	-0.245387	-0.198422	0.00599719	0.387278	-0.473063	0.177654	-0.0978663	0.09413	-0.107894	0.144891	0.122466	0.532575	0.589414	0.725198	0.062717	0.601453	0.807284	0.89543	0.76517	0.371493	1.75999	0.67788	0.807209	0.78417	0.412008	-0.22738	0.00824352	0.326581	0.383372	-0.0747884	-0.275087	0.909842	0.381205	-0.13698	-0.0445276	0.701874	0.652625
0.0405066	0.409263	0.361069	-0.0545185	0.31259	0.340501	0.325402	0.240851	-0.274096	0.302356	0.553965	-0.15042	0.433288	0.0373499	0.0335211	-0.63039	-0.0217437	0.0812665	0.140743	0.430125	0.563215	0.985308	0.721401	0.0836739	0.790633	0.339219	0.352475	0.73777	0.63228	0.464347	0.39965	0.882517	0.636076	1.22997	0.138601	0.527055	0.437778	0.860808	0.073793	0.579252	0.683819	0.235984	0.0318053	0.414468	0.453063	0.0643968	0.112664	0.123965	0.18628	0.872412
-0.291646	0.0867913	-0.425343	-0.529253	-0.667084	0.545864	-0.380612	-0.454813	-0.0989771	-0.442534	-0.0409656	-0.128134	-0.177623	-0.0700369	-0.134454	0.201891	-0.251212	0.138564	0.148317	-0.237559	-0.428805	-0.555682	-0.404187	-0.502894	-0.551799	-0.0961842	0.302762	-0.41256	0.100991	-0.23696	0.271321	-0.252828	0.54497	0.639977	0.176746	-0.264397	-0.0319918	-0.11757	0.00561478	-0.224474	-0.122651	-0.377972	-0.106682	-0.103284	0.0152755	-0.410832	0.64064	-0.31477	0.204629	0.320287
0.279471	0.545139	0.485728	0.339843	0.535834	0.410375	0.376021	0.622912	0.175284	0.452616	0.426968	0.0974295	0.377386	0.474184	0.556128	-0.375665	0.109282	0.0402442	0.209959	0.0161796	0.543742	0.223516	0.0739364	0.624231	0.99595	0.673119	0.540051	0.395488	0.698769	0.689214	0.707254	1.06883	0.895493	0.73068	0.702913	0.475573	0.355556	-0.113092	0.867138	0.280577	0.0361016	0.232098	0.4106	0.591344	0.655531	0.574395	0.64204	0.237957	-0.316271	0.81358
0.154788	0.159638	0.0309927	-0.0367663	-0.0634117	-0.117178	0.0868547	-0.0760946	0.0440834	-0.0780729	-0.164896	0.0360149	0.046469	-0.145402	-0.098934	-0.0900925	0.0851604	-0.0233029	0.200463	-0.172228	-0.216875	-0.0993103	0.128784	0.397023	0.38032	0.428307	0.257124	0.454205	0.92528	0.852564	0.960991	0.651236	1.15555	0.639738	0.766479	0.610765	0.478238	0.248369	0.317157	0.299127	0.446829	0.375101	0.467445	0.718528	1.1978	1.63835	1.96056	2.71813	2.63865	2.24765
[truncated: 10 more columns]

## Sheet: 1c B2 block1
0.234037	0.050764	0.0436246	-0.0878125	-0.266283	0.0127412	-0.492979	-0.0616186	0.100174	0.00357404	-0.560905	-0.326337	0.264197	0.114488	-0.110521	-0.358699	5.97849e-05	0.238838	0.234258	-0.114457	-0.0748872	-0.864	0.0594295	0.210953	0.456066	0.253793	0.282842	0.586312	1.05945	0.503879	0.930804	0.675319	0.877791	0.662506	0.327447	0.635386	0.398268	0.293965	-0.0434977	0.248722	0.239485	0.0582864	0.129322	-0.00959322	0.439768	0.322582	0.196112	-0.174924	0.224294	0.628038
0.396225	-0.13302	-0.0232914	0.137928	-0.0364163	0.199669	-0.114373	0.18704	-0.31172	-0.144042	0.0438543	0.0743584	0.10084	-0.0227364	-0.0306371	0.0151487	-0.110183	0.0824699	0.00783969	0.00472425	-0.0245605	-0.36278	0.183701	-0.1003	0.298543	0.4165	0.948099	1.48001	1.09449	1.67713	1.43235	0.734922	0.937796	0.740297	0.645556	0.757169	-0.233171	0.243072	0.272909	0.0465405	-0.257153	-0.276906	0.0765824	-0.134836	-0.0992064	0.190517	0.0723522	0.115767	0.0453807	0.0606726
-0.366987	-0.177547	0.00292994	-0.165375	-0.363997	-0.102033	-0.276573	-0.0641072	-0.0583321	-0.171688	0.093266	-0.0161328	-0.273802	-0.165307	-0.0776761	-0.0618144	0.0248652	0.0633841	-0.00538175	-0.0210531	-0.121906	1.07157	4.04134	4.49424	3.83131	3.49602	2.26308	1.88784	1.52056	0.924262	1.38601	1.1939	1.2406	1.01093	1.05066	1.15443	0.746649	0.237684	0.272597	0.162557	0.024139	-0.207526	-0.0209702	0.0976248	0.105867	0.172297	0.0738285	0.182615	0.308763	-0.0466015
0.192177	-0.0843015	0.372798	-0.151474	0.461227	-0.137634	0.18812	0.146105	-0.234954	0.0549892	-0.110151	0.148567	0.356574	-0.0315905	-0.0981179	-0.406667	0.253495	0.330798	0.0614955	-0.239121	0.108826	0.145115	0.635063	0.436279	0.809444	0.117026	0.209872	0.72535	0.737581	1.06397	0.173337	1.21488	0.44927	0.886231	0.982488	0.121641	-0.168668	0.551169	0.0136196	0.109971	0.163313	0.126002	0.121008	0.159349	-0.0454114	0.073036	0.163182	0.0328587	-0.270253	0.0625551
-0.494993	0.144532	-0.421094	-0.140078	-0.298436	-0.888928	-0.357964	-0.219665	-0.260867	-0.269981	-0.620501	-0.473635	-0.38884	-0.377935	-0.0163169	-0.0861302	0.00404449	-0.0523676	0.0545856	0.0798677	-0.296422	0.0689825	-0.361412	0.4138	0.575686	0.132582	0.563475	0.423709	0.5414	0.234277	0.617407	0.68702	0.0503472	-0.336158	-0.16457	-0.578371	-0.21126	-0.218936	-0.166313	-0.567619	-0.172392	-0.251966	0.273667	-0.0787166	-0.0801309	-0.175018	-0.046089	-0.20422	0.190729	-0.0156309
0.819439	0.905816	0.65567	0.745568	0.377572	0.362386	0.438912	0.604057	0.266029	0.155504	-0.032564	0.0948549	0.051327	-0.0553994	-0.036645	-0.0709323	0.043962	-0.0160766	-0.0872964	0.130343	-0.134811	-0.0759579	0.0685789	0.39087	0.140523	0.614485	1.03336	0.845517	0.72991	0.903496	0.693204	0.904795	0.858242	0.388096	0.689238	0.0646489	0.19501	0.119704	0.290361	-0.0499271	0.0629225	0.023302	0.0156367	0.131434	0.227874	0.415555	0.280782	0.384123	0.258695	0.210046
-0.189639	-0.281618	0.0183089	-0.0473065	0.00292237	0.00359261	0.105141	0.385025	0.0726909	-0.015834	0.194615	-0.219029	-0.330184	0.11619	0.18338	-0.117987	0.124308	0.183126	-0.121528	-0.0679198	0.211457	1.48701	1.49865	2.24447	1.68336	2.4921	1.79695	1.54286	2.35179	1.06387	1.44098	2.74614	3.29401	1.57084	0.565547	0.199376	0.106403	0.466846	0.414016	0.273566	0.176326	0.0801719	0.162797	0.0578942	0.234582	0.328759	0.220166	0.188839	0.0623209	-0.0738653
0.10565	-0.100159	0.182009	-0.250546	0.139859	-0.0789344	0.339708	0.0434269	0.173133	-0.0752566	0.290758	0.0308957	-0.0184725	-0.0973689	0.166068	0.161257	-0.105945	-0.168651	0.203441	-0.0901012	-0.22129	0.0842502	0.136314	0.29245	0.136187	-0.0879268	0.2972	0.541316	1.02088	0.722293	0.304872	1.46362	0.914061	0.649459	0.824505	0.514219	0.348213	0.202294	0.0776741	0.0579233	-0.0742742	0.297474	0.280891	0.268591	-0.297341	0.0704476	0.109497	0.277586	0.112062	0.131063
-0.280736	0.288957	-0.377253	0.13627	-0.298726	-0.169159	-0.406941	-0.0717517	-0.453306	-0.153028	0.0209993	0.0535056	0.313171	-0.119295	0.155043	-0.224941	0.0786082	0.0475016	0.0822162	0.0166145	-0.0680708	0.025217	0.17138	1.32102	1.55826	1.80672	1.56795	1.71098	1.08204	1.02512	0.729839	0.478676	0.0551489	-0.058642	-0.0485625	0.0972693	0.0822698	-0.157814	-0.17796	0.0532349	0.0763092	0.222301	0.617287	-0.0193784	0.111347	-0.0047968	0.25882	-0.0398694	-0.180419	0.0121583
-0.181489	0.21148	-0.00908527	0.0655397	0.068341	0.245873	0.0959357	0.318607	-0.180391	-0.234589	-0.0869286	0.0679731	0.276421	0.281568	0.131116	0.119298	0.128032	-0.0162158	0.0157406	-0.246854	0.175887	0.0945421	-0.0951933	0.0873815	-0.102084	-0.394092	-0.452967	0.389636	-0.239705	-0.0806082	0.0847822	-0.0752664	0.160783	0.0374335	0.216987	0.16212	0.276537	-0.0877701	-0.180125	-0.184359	0.159654	0.189874	0.544661	0.0673362	0.0325558	-0.335276	0.132925	-0.339479	0.15298	0.514105
-0.590197	-0.0893933	0.101929	-0.353271	-0.359762	0.226322	0.106544	-0.313847	0.0194898	-0.0859669	0.323814	0.0778526	-0.311182	-0.337334	-0.509333	-0.167036	-0.137355	0.320256	0.189616	-0.205481	-0.0497446	0.0160616	0.425828	0.769597	0.347617	0.970953	1.13867	1.06314	0.832992	0.994449	0.991575	0.349459	0.495417	0.444818	0.0815208	0.0542726	0.202652	0.151196	-0.310905	0.0743037	0.440844	-0.15326	0.212726	0.346281	0.0651393	0.367398	-0.322837	0.385366	0.0915662	-0.427007
-0.362014	-0.154421	-0.81359	-0.64044	-0.370414	0.0700174	-0.252914	-0.485162	-0.302551	-0.797536	-0.574374	-0.392926	-0.464485	-0.584253	-0.443563	0.0939112	0.0556296	-0.12074	-0.100151	0.0713506	0.053681	-0.205743	0.216219	-0.228013	-0.174169	0.235828	0.0710865	0.408886	-0.00775047	-0.300244	0.138057	-0.186651	0.125928	0.0180346	-0.143058	-0.112888	0.210892	0.121056	-0.563993	-0.0025881	-0.316131	-0.553672	-0.330118	-0.445219	-1.00487	-0.925774	-0.608172	-0.587636	-0.304348	-0.558286
-0.0519633	0.283286	-0.16142	0.121517	0.391786	-0.324767	-0.0224618	0.137277	-0.119125	0.198346	0.138888	-0.244077	0.305722	-0.049791	-0.394564	-0.0589576	-0.00709766	0.0429659	-0.139694	0.162784	-0.0916241	0.076935	0.0461341	0.195228	0.532899	1.44079	1.52616	1.27528	1.20929	0.519673	0.812135	0.607397	0.616419	0.411028	0.553238	0.290358	0.124479	0.119749	0.411611	0.255892	0.185274	0.393945	-0.0944234	0.204082	0.122207	-0.259684	0.586381	-0.081219	-0.106094	-0.0432535
0.269705	0.132697	0.16048	0.312457	-0.0113612	0.0729679	0.0216966	0.00218051	0.0321892	-0.182614	-0.00892577	0.314779	0.156495	-0.482278	0.0104072	0.144524	-0.0761844	-0.106647	0.0817174	-0.0434097	-0.392588	0.0184875	0.312018	0.761711	0.682048	0.70674	0.520779	0.706378	1.32972	1.59827	1.38975	0.900499	0.984851	0.551936	0.450642	0.0378184	0.314091	0.178476	0.141253	0.0962251	-0.260237	-0.218569	-0.448534	0.348169	-0.48633	0.0881304	-0.165621	0.215244	0.0976106	0.193326
0.126627	0.113977	-0.0115694	0.293974	0.216884	0.358454	0.0151389	0.0204828	0.186557	0.498311	0.317636	0.203293	0.482686	0.112954	0.111814	0.148134	-0.0131897	-0.079107	-0.102789	0.0469518	0.130733	0.108278	0.637397	1.39037	2.35421	1.76896	1.26907	1.30076	1.12502	1.17274	1.29493	2.04505	2.19914	1.00207	0.879142	0.34784	0.38057	0.336708	-0.0801767	0.149586	-0.0498612	-0.0944306	-0.0139938	0.472215	0.248432	0.355156	0.292938	0.150729	0.213333	-0.0509328
0.068372	0.14711	-0.0477428	0.0191165	0.172444	0.0514742	0.00507759	0.347071	0.261957	0.0363896	0.0143306	0.0882732	0.159658	0.132368	0.0589602	-0.271022	0.354938	-0.10362	0.13114	-0.111437	0.0575605	-0.0750309	0.656948	1.12475	1.16791	1.66943	1.68858	1.77129	2.04042	1.82261	1.93781	1.91547	1.83809	1.72868	1.46828	1.66826	1.1126	1.18659	1.33249	0.870358	1.04406	0.123543	0.454496	0.452774	-0.0251654	0.312118	0.106119	-0.175047	-0.148805	0.0934354
0.452603	0.643868	0.218599	0.231134	0.480156	0.585599	0.598291	0.587414	0.819554	0.483028	0.495915	0.279815	0.316004	0.212922	0.0522979	-0.0153014	-0.0117113	0.160569	-0.0851573	-0.0483989	0.053252	0.352799	0.420697	0.55496	0.697938	0.72744	0.829928	0.727063	0.683015	0.517816	0.63027	0.629789	0.427638	0.303337	0.315237	0.273687	0.231751	0.306877	0.287864	0.332322	0.37045	0.18154	0.253246	0.676128	1.37331	1.85598	1.76256	1.55875	0.998885	0.868107
0.138982	0.176391	0.283132	0.271414	0.309577	0.159379	0.175314	-0.0358181	-0.0797117	0.0662491	0.239808	0.314686	0.108759	0.10343	0.0410942	-0.0290848	-0.0107097	-0.140164	0.0831743	0.0967842	-0.0689526	0.261556	0.387714	1.14125	1.28646	1.1682	1.25854	1.14203	1.28548	0.893512	0.662696	0.518693	0.149396	0.126423	0.181382	0.128023	-0.00128277	-0.0866378	0.00462715	0.0542092	0.20818	0.0648814	0.171319	-0.0448697	-0.00670673	0.149931	0.134721	0.116136	-0.260417	-0.0747364
0.164197	0.144897	0.472427	0.289658	-0.22828	0.513666	-0.305295	-0.045143	0.626989	0.0384254	0.289233	0.287745	0.696962	-0.091712	-0.0473276	0.0439924	-0.126694	-0.146663	0.151969	0.0773957	-0.108201	0.352475	0.730834	0.292341	0.363716	0.212637	0.977631	0.48199	0.503211	0.370257	-0.159909	0.398623	-0.0329794	0.2841	0.0223112	0.331416	0.109273	0.0752729	0.0623989	0.0975491	-0.0971575	-0.0203389	0.489621	0.187614	0.0496195	0.54691	0.0739466	-0.125129	0.638675	0.161406
0.210888	-0.105875	-0.299492	-0.0868766	-0.261102	-0.462423	-0.554147	-0.129508	-0.434295	-0.0944865	-0.189923	-0.152732	-0.0634748	0.154858	0.048144	0.0990741	-0.285163	0.296023	-0.364323	0.254389	0.00983846	0.115366	0.216876	0.2459	0.556359	0.44637	0.203268	0.81248	0.723045	0.510039	0.603382	0.260069	-0.0345102	0.711105	0.61879	0.458599	0.672161	0.552101	0.434902	-0.228044	0.225726	0.0364578	-0.204157	-0.284046	-0.308208	-0.586504	-0.452895	0.118879	-0.408807	-0.980565
0.63604	0.369103	0.700225	0.47217	0.837931	0.66977	0.554712	1.00452	0.667406	0.525918	0.431623	0.304159	0.25709	0.0175184	0.0529124	0.106529	-0.0979152	-0.0712218	-0.0393224	0.101931	-0.051377	0.00197958	0.329596	0.441825	0.526122	0.599514	0.698287	0.837981	0.520988	0.643647	0.926498	0.330739	0.810401	0.489939	0.387596	0.283163	0.149429	0.00937946	0.0718059	0.211867	0.352084	0.430654	0.897281	1.54896	1.46723	1.27782	1.45479	0.879062	0.913071	0.765018
-0.318424	0.128527	0.505566	0.195296	0.121705	0.451371	0.243865	0.618758	0.562181	0.222949	0.281117	0.541657	0.464557	-0.00158617	0.151422	0.207619	0.0565713	-0.14794	-0.0679938	-0.0482564	0.0735346	0.0892993	0.101902	0.129935	0.580298	0.884227	0.600505	0.466407	0.564912	0.991373	0.652258	0.688072	0.646907	0.421326	0.270231	0.603747	0.383963	0.284235	0.469428	0.278403	-0.316387	0.459531	0.639898	0.833117	1.18923	0.914313	0.744319	1.12768	0.677241	0.707914
-0.00366177	-0.130059	0.026629	-0.169691	-0.121683	-0.261863	0.223274	0.00263619	0.075201	-0.285206	-0.135927	-0.0644376	-0.378152	-0.534548	0.00906095	-0.268248	-0.0352133	0.368591	-0.209095	0.143966	-0.200364	-0.0695631	0.462407	0.267263	0.543624	0.457414	0.360171	0.890402	0.577804	0.146021	0.189193	1.16569	0.445857	-0.00439549	0.0918315	0.364353	-0.0610591	-0.147128	0.497946	-0.132316	0.0138711	-0.248946	-0.431015	0.339794	0.031111	0.466521	0.058876	0.382627	-0.123687	0.348408
0.0623121	-0.0761734	0.164767	0.366451	0.131956	-0.102592	0.351884	0.22747	-0.025188	-0.11731	-0.203206	0.0776822	-0.0383662	0.0313314	0.0284524	-0.127125	0.174538	0.0139698	0.113494	-0.174877	0.0374595	-0.0609553	0.230051	-0.123934	0.651205	0.412645	0.321137	-0.387387	0.541889	-0.0706495	0.420741	0.39871	0.288294	0.0135695	0.0771428	0.441175	-0.281968	0.0299068	-0.0169433	-0.373076	-0.185077	-0.203787	-0.280217	-0.453968	-0.0349114	0.0318562	-0.171097	-0.150558	0.00702231	-0.0132501
-0.190997	-0.220339	-0.00550902	0.0244125	-0.313578	-0.670622	-0.0972967	-0.172118	-0.0326342	-0.310103	-0.564175	-0.427575	-0.129418	0.161108	0.173369	-0.212236	-0.0155283	0.212759	-0.0124688	0.0274747	0.185129	0.216802	-0.0880284	0.290022	0.302638	0.155994	0.527798	0.276404	0.450021	0.871205	0.673654	0.433791	0.486703	0.658688	0.389138	1.79313	1.07315	1.00313	0.627915	-0.100735	0.284455	0.0497287	0.155956	0.0569554	0.230733	0.464271	-0.0760951	-0.0965906	-0.0598381	0.108243
-0.366697	-0.0290481	0.0970215	0.15999	-0.127848	-0.104454	0.151469	-0.109014	0.259259	-0.0722377	0.00579582	-0.279631	0.0390481	0.25224	0.0118229	-0.148158	0.0944374	0.0401198	0.0112384	0.0023626	-0.247887	0.303053	0.305753	0.262682	0.527912	0.526461	0.223364	1.14966	1.08795	1.04286	1.31478	1.00495	0.474068	0.767867	0.840835	1.00792	0.416545	0.417002	-0.00830042	0.141329	0.260337	0.601139	0.185948	-0.0371723	-0.367439	0.0143372	0.185108	0.413435	0.516875	0.599066
-0.0735799	0.16893	0.57722	0.296382	0.262861	0.292481	0.0931935	0.257815	0.0445989	0.556267	0.457083	0.339585	0.255266	0.265543	0.196696	-0.329918	-0.00917123	-0.0222006	0.138535	0.222755	-0.0879949	-0.00477342	0.468329	0.6527	0.736041	0.728257	0.710674	0.428265	0.396863	0.445967	1.2237	1.0214	1.60926	1.94408	1.47639	0.91922	0.444008	0.417632	0.219617	0.528959	0.28937	0.29199	0.094296	0.0266537	0.24516	0.388346	0.348444	0.583382	0.439018	0.408152
-0.11839	-0.271304	-0.354646	0.287473	-0.261677	-0.027588	0.0755018	-0.569286	-0.390498	-0.147188	0.284746	0.14344	0.22906	0.144986	-0.0446899	-0.000135539	0.366078	-0.280977	0.249423	-0.334389	0.0633271	-0.240233	0.358309	0.84366	0.630822	0.49395	0.959041	0.0688672	0.114851	0.344928	0.563508	0.690624	0.176031	0.566902	0.380748	0.32088	-0.205202	0.391596	-0.310929	-0.0190389	0.109281	0.0832894	0.172039	-0.212484	0.0609394	0.172399	0.164123	-0.0931248	-0.29787	-0.111069
-0.104941	0.0950478	0.672759	0.152773	0.0154265	-0.156276	0.3863	-0.084663	0.230091	0.157658	0.0892634	0.14518	0.558781	0.344608	-0.00465086	-0.212851	0.225479	-0.175844	0.319332	-0.156115	-0.0397677	0.0947676	0.671966	0.637851	0.833719	0.347233	0.295468	0.214029	-0.00118522	0.0556613	0.39884	0.356198	0.624115	0.205107	0.356214	0.251839	-0.150122	-0.181632	0.234781	0.0252987	0.0185189	0.396676	0.277821	-0.0772869	0.395383	0.323977	0.115692	-0.342672	-0.0462034	0.342057
-0.412972	-0.258619	0.0401166	-0.0155889	-0.136615	0.249175	0.204182	0.0634875	0.0764837	-0.346078	-0.109836	0.192284	0.529582	0.0558523	-0.0644906	-0.0271293	0.0924571	0.133692	-0.328554	0.129534	0.0958891	-0.0782735	0.23661	0.416627	0.247067	-0.00500663	0.322622	-0.0207597	-0.147864	0.603438	0.592119	0.431404	0.583583	0.142748	0.0889006	0.431446	-0.193775	-0.0953139	0.231759	-0.143195	0.0434349	-0.23815	-0.329213	0.190413	0.0200857	0.233411	0.241698	0.515607	0.408862	0.494437
0.0233507	0.0399592	0.00419727	0.226129	-0.00507083	0.182221	-0.269401	0.606012	-0.266141	-0.23396	0.245753	-0.0644055	-0.0751904	-0.182297	0.0126309	0.0710542	0.00692176	0.137454	-0.0845716	-0.130858	0.0714617	-0.233648	0.469102	0.565907	0.557403	0.378824	1.02495	-0.0576147	1.07546	0.843264	-0.019817	0.398603	0.339427	0.596651	0.891173	0.421976	0.638803	0.751487	0.155657	0.419379	-0.36593	0.518823	0.144815	-0.074885	0.199275	0.171142	-0.0890819	0.267591	0.41952	-0.0814597
0.162992	-0.273524	0.45396	0.308919	0.151513	0.216593	0.0524911	0.127238	0.464233	-0.0592318	0.236443	0.138092	0.0807608	0.182509	0.212998	-0.144552	-0.0758357	0.0773516	0.0388321	0.104204	0.330646	-0.106684	0.765063	0.303522	0.689159	0.744812	0.756367	1.2141	0.594467	0.696072	0.54285	0.463241	0.824786	0.774372	0.741526	1.05767	0.678527	0.734133	0.126528	0.273962	0.336587	-0.0125424	0.176316	0.423147	0.331789	-0.209582	0.221543	0.299531	-0.0027116	-0.141051
0.477677	0.0788523	0.0795051	0.230502	0.319581	0.880751	0.34652	0.0387154	0.524763	0.01286	0.0813636	0.343858	0.31073	0.0241155	0.379778	0.0587536	0.353637	-0.0957961	-0.185319	-0.131276	0.821276	0.215265	0.221523	0.281484	0.125833	0.973674	0.13715	0.444555	0.679494	0.806647	0.784697	0.799006	1.3324	0.892282	0.471943	0.310392	0.363459	0.0213791	0.161043	0.399174	-0.0362937	0.3063	-0.373953	-0.0114597	0.051766	-0.11508	0.008403	0.282573	0.0805634	-0.129727
0.285709	-0.210551	0.532401	-0.211132	-0.247919	-0.568178	0.163807	0.100766	-0.443499	-0.135993	0.236228	0.0442875	-0.0405246	0.151593	-0.102576	0.0733425	-0.0217585	0.147318	-0.348427	0.149525	0.266891	-0.102961	0.10295	0.903592	0.903273	0.244499	1.01429	0.596735	1.0659	-0.0430736	0.800532	0.560531	0.357678	0.693519	0.848744	0.601456	0.310078	-0.00395839	0.143768	-0.129565	0.189784	0.12773	-0.252341	-0.189661	-0.196593	0.0470675	0.0470433	0.503074	-0.0810023	0.263349
-0.131966	-0.184323	0.0466494	-0.525107	-0.112903	-0.179608	0.267016	-0.131907	-0.35554	-0.325128	-0.105264	-0.30808	-0.352403	-0.14911	-0.178521	-0.492984	-0.302406	0.339706	0.333102	0.122582	0.445936	-0.318776	0.169797	0.183102	0.158486	0.549757	0.488317	0.545538	0.351759	0.665849	0.0499983	0.200375	0.179056	0.483158	0.818652	0.199315	0.637188	0.0597268	-0.152912	-0.0729239	0.0391868	0.233839	-0.170251	0.0183999	-0.00807704	0.260216	0.122747	0.515917	0.0349135	-0.187457
0.0292892	-0.222598	0.194338	-0.224652	-0.183344	0.111658	0.178257	-0.0295905	-0.274703	0.246508	0.105403	0.278451	0.0613927	0.466216	0.341044	-0.0199788	0.222846	-0.0164561	0.126309	-0.31272	0.288669	-0.0709626	0.22359	0.136849	0.506001	0.197212	0.818505	0.726424	0.715656	1.06416	0.605076	-0.257409	0.237376	1.34518	0.70127	0.808891	0.912321	1.01798	0.704506	0.17837	0.0908616	0.147805	-0.154072	-0.243877	0.41399	-0.442073	0.253976	0.150118	0.33391	0.14703
0.0381728	-0.432229	0.0607895	0.0544485	0.100343	0.152873	-0.0270469	-0.101566	0.042587	0.221637	-0.202049	0.323083	-0.123744	0.0710694	0.0561101	-0.338756	-0.296177	0.232292	0.402363	0.000278286	-0.380732	-0.157481	0.148692	0.629556	0.537911	0.311389	1.35285	0.590984	0.820005	0.536483	0.687612	0.75641	1.06036	1.47443	1.13098	0.637332	0.722314	0.815463	0.173294	0.42908	0.501794	0.249329	0.1927	0.194595	0.31808	-0.129412	0.107193	0.125338	0.121142	0.0172902
0.0551104	-0.272417	-0.0330547	-0.0288826	-0.227498	0.125551	-0.300979	-0.144683	-0.186472	0.095834	0.213496	-0.103061	-0.141883	0.0120091	-0.408443	0.117661	-0.0581766	0.0471933	-0.0724741	-0.0342033	-0.451934	-0.0856943	0.264909	0.101966	0.416131	0.439762	0.165125	0.510463	0.182887	0.589089	1.33737	0.722627	0.628231	0.587051	0.571614	0.749251	0.27029	0.266274	0.0448754	0.182846	0.273622	-0.11784	0.140522	0.141508	0.125183	-0.160542	0.435629	0.191106	-0.155345	-0.36177
0.338911	0.097534	0.325334	0.19807	0.475443	-0.171054	0.513964	0.518567	0.154364	0.42413	0.252667	-0.0697249	0.275021	-0.127804	0.197175	0.0538023	-0.111736	-0.130176	0.0494156	0.138694	0.185255	0.169382	0.756248	1.03529	0.968233	1.00459	1.37589	1.51132	1.44438	1.26126	1.38205	1.87096	0.817575	1.18393	1.07935	1.38846	0.778503	0.446497	0.40197	0.11359	0.595272	0.457127	0.305015	0.301298	0.325461	0.440282	0.436285	0.87277	0.40421	0.34452
0.512422	0.370471	0.515944	0.278095	0.269482	0.25966	0.566247	0.363106	-0.125607	-0.059426	-0.159148	0.146211	0.549604	-0.292707	0.162291	0.0371655	0.19572	-0.106214	-0.064311	-0.0623607	-0.227739	0.0319762	0.268557	0.0759262	0.386552	-0.0527489	0.322031	0.0543292	0.134894	0.290948	0.149621	-0.108179	0.498989	0.0069511	0.320644	0.495679	0.80593	0.435377	0.169735	0.434267	-0.18774	0.484805	0.220653	0.280297	-0.0589218	0.517355	0.390537	0.311369	0.217234	0.240149
-0.032361	-0.160943	-0.0538749	-0.0414455	-0.1524	0.117011	0.0698404	-0.1988	-0.079956	0.045424	0.541617	-0.237119	-0.270104	0.359993	-0.0842304	-0.0511629	-0.317339	0.322598	0.0636146	-0.0177103	0.195522	-0.349766	0.109056	0.197238	0.37311	0.684586	1.29871	0.72385	0.892972	0.548686	1.13616	0.512525	0.605846	0.812087	1.23466	0.189201	0.433446	0.15764	-0.303566	0.137313	-0.665202	-0.436094	0.24347	-0.128285	0.0888859	-0.0622907	-0.110028	0.0194141	0.272541	-0.0769614
0.586782	0.0725385	0.0430793	0.493384	-0.00770479	0.254189	0.326685	-0.195933	-0.0340304	0.235645	-0.0883161	0.22656	0.344352	-0.304641	-0.0608604	-0.30884	-0.133383	0.201777	0.117458	0.122988	-0.460315	0.115954	0.124338	0.169185	0.250704	0.428253	0.577602	0.535074	0.742991	0.425813	0.423282	0.833497	0.558793	0.616801	1.05945	0.284572	0.293415	0.122843	0.442879	0.801259	0.0722361	0.0478516	-0.11778	0.141523	0.200808	0.373591	0.0283086	0.764907	-0.0622681	0.0859355
-0.205485	-0.205368	0.242931	-0.261046	0.0165542	0.0450628	0.452327	0.0964922	0.552043	-0.181733	-0.0719206	-0.375408	0.14287	0.112	0.185357	-0.0651987	0.34112	-0.305872	-0.0557058	0.0856561	-0.243648	0.24225	0.641229	0.524876	0.541035	0.486416	0.649671	0.655092	0.674148	0.659863	0.0347512	0.133932	0.748361	0.0766278	0.735185	0.570723	0.234052	0.335597	0.658702	0.156128	-0.0243927	0.124827	0.0809051	-0.0174715	0.202629	0.345602	-0.0975011	-0.114419	0.245637	0.162949
0.162122	0.614407	0.302034	-0.368831	-0.0326371	-0.161523	0.65025	0.548789	-0.290791	0.457492	-0.196204	0.0615522	0.0731148	0.299822	0.0801806	-0.199154	-0.0938085	0.485988	-0.0424064	-0.150619	-0.200543	0.426457	0.123273	0.516204	0.659497	0.76104	1.14052	0.486669	0.569477	0.841346	0.544591	0.727454	0.655875	0.827995	0.648131	0.413598	0.180215	0.316835	-0.319227	0.189345	0.160819	0.264131	0.0559466	0.305655	0.499583	0.0689289	0.426626	0.334366	0.128155	0.464659
-0.145108	-0.0668684	-0.364663	-0.417436	-0.180232	-0.435691	-0.392214	-0.0130102	0.255686	-0.372696	-0.446097	-0.144992	-0.0913784	0.136223	-0.382482	-0.19497	-0.00151341	-0.0587725	0.176179	0.079077	0.0286135	0.0620126	0.000555507	0.0993674	0.608519	0.563401	0.274357	0.431346	0.379973	0.184496	-0.0723782	0.480116	0.172214	0.245647	-0.135808	-0.240993	-0.11419	-0.0568811	-0.210965	-0.22193	-0.221151	-0.125703	-0.0756322	-0.379086	-0.0630416	0.33892	0.15405	0.0209491	-0.0628328	0.0209562
0.146857	-0.19915	-0.103292	-0.634975	-0.498597	0.117666	-0.516777	-0.102063	-0.123882	-0.309335	-0.234457	-0.261527	-0.405157	-0.105491	-0.082265	0.166853	-0.00944084	-0.051552	-0.106782	0.000921543	0.2389	0.0860707	0.293849	0.666072	0.936338	0.62097	1.05263	0.754886	0.58161	0.731027	1.05425	1.00264	1.09705	0.970323	0.607886	0.921324	0.101336	0.0493814	0.156341	0.39461	-0.282387	0.221993	0.376846	0.0595214	-0.246386	0.281577	-0.407203	0.32699	0.193969	0.0321102
0.207182	-0.331334	-0.0883813	0.103992	-0.122796	0.220684	0.369384	-0.199311	-0.016891	-0.403057	0.0127395	-0.156479	-0.0511108	-0.379582	0.240203	-0.0770746	0.083742	-0.177546	-0.0586725	0.229551	-0.0284273	-0.0142952	0.401581	0.604331	0.408103	0.560186	0.343507	-0.15752	0.507434	-0.0207069	0.595479	0.0721827	0.216921	0.239689	-0.229967	0.27062	-0.14982	0.481931	0.0789212	-0.0557146	0.145935	0.0149791	-0.000646187	-0.204848	0.246924	0.00766146	-0.421609	0.14589	0.0344064	0.26563
0.242882	0.116046	0.151288	-0.0170866	0.0935457	0.019711	-0.0578162	-0.33877	-0.0672633	0.200929	0.291183	0.0834145	0.197669	-0.00685754	0.420138	-0.0136747	0.0884328	0.29261	-0.267534	-0.0998338	0.621931	0.261702	0.582613	0.360641	0.852452	0.729968	0.393824	0.807222	0.890993	0.680137	1.12044	0.351986	1.20799	0.90934	0.694349	0.629358	0.727632	0.545313	0.250932	0.175692	0.119208	0.162801	0.167036	-0.134334	0.194768	0.0870618	0.196917	0.263445	0.355958	0.616067
0.2122	0.412438	0.157861	0.0869543	0.234157	0.274593	0.386521	0.0926338	0.533203	0.220133	0.443428	0.15907	0.177663	-0.273205	0.106257	0.361723	0.425228	-0.487212	0.0129258	-0.312665	0.193535	0.341461	-0.0459917	0.503695	0.759982	0.215322	-0.11706	0.667297	0.676953	0.575583	-0.348562	0.453007	0.608048	0.602874	0.193169	0.159282	0.183973	0.22281	0.318752	-0.014605	0.0788913	-0.055826	0.253529	-0.0275129	0.0937759	0.279432	0.0375502	0.378203	0.182625	-0.41198
0.606064	-0.113658	0.109761	0.0620902	-0.104523	0.188403	-0.210398	-0.0378194	0.0862963	-0.219353	-0.12827	0.573332	-0.185616	0.451117	-0.13361	0.02011	0.00915025	0.0767462	-0.200218	0.0942111	0.116593	0.369949	0.623231	0.833926	0.0669563	0.27288	0.323377	0.212814	0.227949	0.596247	0.956058	0.626396	0.95169	1.77101	1.33838	0.972919	0.793576	0.573747	0.919508	1.09273	0.648567	0.809718	0.602017	0.670571	0.355333	0.239263	-0.134932	0.604758	0.469996	-0.232153
-0.0108502	0.568187	0.015634	-0.0370186	-0.0813583	-0.113982	0.0314266	0.211846	0.175886	-0.0531561	0.258474	-0.403969	-0.0569249	-0.422937	-0.0300197	-0.233366	-0.0877465	0.642427	-0.072633	-0.248681	-0.0244808	0.302873	0.286449	0.877596	0.614826	0.889319	0.556878	0.574347	0.617812	0.474788	0.67187	0.732077	0.623784	0.452266	0.416855	0.566701	0.716658	-0.0664124	0.278534	-0.0807795	0.554255	-0.113986	0.435058	0.363262	-0.0830742	0.0423652	0.0266769	0.276613	0.52332	-0.0238893
0.445373	-0.00839384	0.106822	0.314313	-0.228374	0.139484	0.327224	0.107314	0.693661	0.447866	0.747171	-0.0113589	-0.0670259	0.138786	-0.0989436	0.195452	0.182349	-0.259097	-0.0195115	-0.0991926	0.164908	0.0714285	-0.157498	0.663186	0.741631	0.409755	0.0214105	0.523043	0.656492	0.929138	0.480664	0.24612	0.605417	1.17616	0.597752	0.0516286	0.194451	0.53681	0.179595	0.103523	-0.105925	0.11803	0.60232	0.236896	0.317918	0.0423532	-0.361442	0.106637	0.548172	0.15121
0.174447	-0.0110152	0.186667	0.0701996	-0.0149465	0.109308	0.168209	0.0536012	0.02903	-0.140387	0.020419	0.0388713	-0.0795856	-0.0600845	-4.13074e-05	0.00828658	-0.0474863	-0.101027	0.118724	0.0215026	0.00906729	0.0314049	0.858899	2.61639	2.72441	2.25512	1.51461	1.3029	1.09011	0.843395	0.641231	0.609902	0.742138	0.553889	0.419913	0.209031	0.182292	0.183102	0.103226	0.143806	0.18116	0.185841	0.108128	0.0668128	-0.0185307	0.027907	-0.0379969	-0.101791	0.00407319	0.0164961
-0.210367	-0.0649354	-0.591428	-0.346457	-0.0442233	-0.319661	-0.278395	-0.183243	-0.15304	-0.0691589	-0.217967	-0.506418	-0.010947	-0.251917	-0.459323	0.114244	-0.0145709	-0.125161	-0.270075	0.295563	-0.681307	0.261865	0.159971	0.460556	0.464858	1.12142	0.847164	0.600109	0.495901	0.418528	0.228783	0.419504	0.562908	0.694686	0.815238	0.307062	0.077192	0.660071	-0.0169424	0.104152	0.277624	-0.241335	0.107068	-0.390842	-0.482492	-0.489936	0.491191	-0.308523	-0.571792	-0.189149
0.606307	0.221323	0.298576	0.565756	0.322471	0.529808	0.240655	0.261402	0.393844	0.397455	0.700609	0.520547	-0.219553	0.434885	0.0763719	-0.0339598	0.237152	0.0254301	-0.13145	-0.0971722	0.0637472	-0.10025	0.0898069	0.617063	0.488526	0.232252	0.0850656	0.851686	0.742575	0.736771	0.625147	0.494596	0.547367	0.580911	0.684094	0.593063	0.753185	0.498408	0.779872	0.629598	0.515394	0.365324	0.297988	0.386574	0.135206	0.0817037	0.712734	0.0244267	0.437084	0.252201
0.012379	0.407215	0.303577	0.245735	0.0518407	-0.0231355	0.351256	-0.189626	0.456861	0.0224549	-0.120494	0.0316102	0.000962654	0.0381317	0.139497	0.11541	-0.221216	0.279265	0.16605	-0.339509	0.167342	-0.00988705	0.285917	0.0408408	0.557003	0.101468	0.263119	0.139138	-0.221961	-0.0410172	0.259039	0.0937688	0.567497	0.0306494	0.0646346	-0.0242898	0.291321	0.232802	0.361012	-0.0348261	-0.00451997	0.071696	0.245025	0.0181957	0.0318304	0.0223896	-0.0839442	0.065619	0.0661476	0.433925
-0.156641	0.354321	0.122219	-0.0993078	0.133273	0.198908	0.17091	0.223449	0.135196	-0.189948	0.355135	0.23539	0.07995	0.111124	-0.0827192	-0.0505389	0.164944	-0.0427041	-0.0921304	0.020429	0.474853	0.199527	0.301886	0.0928672	-0.0429621	0.0435378	0.207202	0.208834	0.78697	0.561592	1.22815	0.582765	0.834736	1.04888	0.904804	1.13231	1.65203	0.845408	0.490319	0.208403	0.334705	0.165697	0.370846	0.242213	0.017312	0.650041	0.355146	0.291426	0.530272	0.197964
0.446992	0.37501	0.229963	0.186533	0.230733	0.232145	0.192763	0.352439	0.216494	0.202531	0.164824	0.0897577	0.00780478	0.0694701	-0.00179534	0.00919496	0.0147601	-0.00782248	-0.0252047	0.00907218	-0.0421758	0.0772382	0.080679	0.248626	0.46295	0.680335	0.754544	0.653391	0.627136	0.648722	0.551736	0.465992	1.03308	2.61907	4.10653	3.78701	3.13597	2.71848	2.20786	1.85073	1.46172	1.30709	1.07691	0.915998	0.613382	0.66621	0.611639	0.453443	0.396561	0.314036
-0.271624	-0.0130575	0.0907217	0.534633	0.162699	-0.032283	-0.302897	0.175968	-0.192692	-0.394945	0.036682	0.122516	-0.199026	-0.0142178	-0.216636	-0.197542	0.0209456	-0.133543	0.211392	0.0987479	-0.335469	0.263467	0.531029	-0.0897181	0.0738192	0.266305	-0.129841	0.282816	0.342633	0.107706	0.512318	-0.0694809	0.0989181	-0.216407	0.181843	0.613716	0.133849	0.190372	-0.232592	0.0301361	-0.0171659	-0.0501523	0.0848019	0.0308753	0.0889038	0.00978082	0.260917	-0.0376613	-0.0934737	0.339674
-0.202138	-0.189574	-0.0763333	-0.00766345	-0.245073	-0.0804753	0.0902197	-0.124383	-0.315231	-0.146954	-0.100447	0.0736484	-0.0394559	0.0531695	0.0138035	0.0273131	0.108452	-0.101129	-0.0139914	-0.0206447	-0.128078	0.0708779	-0.393784	0.0125991	-0.0324384	-0.0449852	-0.115032	-0.098152	0.2375	-0.387356	0.454153	0.295289	0.128681	-0.226075	-0.358117	-0.484794	-0.170098	-0.0923568	-0.25596	-0.108759	-0.411207	-0.31615	-0.13081	-0.148711	-0.288571	-0.56174	-0.168203	-0.304137	-0.226719	-0.0484949
-0.0253853	0.337836	0.112573	-0.0759247	0.284162	0.251669	0.260131	-0.00101548	-0.109487	0.458131	-0.0629111	0.353501	0.156511	-0.0968599	-0.314357	0.0947472	0.0642007	0.0285502	0.273517	-0.461015	0.183994	0.182963	0.546632	0.0936217	0.420562	0.083952	0.328616	0.586307	0.554139	0.615014	0.848182	0.249826	0.912206	0.753254	0.734075	0.42226	0.297853	0.110838	0.241967	0.227713	0.0323801	0.169983	0.120992	0.204075	0.243152	0.245036	0.247678	0.140214	0.780466	0.583993
-0.115335	0.265369	6.31577e-05	0.216992	0.0965559	-0.142555	0.278245	0.262818	0.0639239	0.0340445	-0.10548	0.276499	-0.158065	0.202136	-0.0916958	0.362274	0.101093	-0.220294	0.0779582	-0.321031	0.0220883	0.0606021	0.135059	0.915115	0.455525	0.383441	0.192931	0.331377	0.368178	0.079475	-0.108167	0.16149	1.21386	1.76079	1.24053	0.517017	0.662138	0.571503	0.522971	0.63052	0.759299	-0.0562529	-0.0171999	0.0377169	0.163319	0.0346258	0.0554134	0.150874	0.145919	-0.308707
0.0222085	0.0927541	0.120893	0.0328879	0.029087	0.0905846	0.0208957	0.0279663	0.0350191	0.0641884	-0.00215972	0.0698329	0.00179767	-0.0159141	-0.0284319	0.0614879	0.0211216	-0.0929663	-0.0565853	0.0669422	0.0256867	-0.0575972	0.190058	0.825259	0.983032	0.903065	0.667831	0.698439	0.608487	0.601336	0.769326	1.19362	2.64147	4.06679	4.4028	3.84717	3.10378	2.82033	2.58322	2.12122	1.87109	1.63435	1.40426	1.2477	0.992404	0.922872	0.717908	0.63394	0.667158	0.524568
-0.305595	-0.639224	0.00406241	-0.0218045	-0.150407	0.0838947	0.118518	0.00661281	0.390597	0.369601	0.266475	-0.0623937	-0.0666151	0.122632	-0.102146	-0.0750169	0.187886	-0.299888	0.128525	0.0584934	-0.1406	0.0542242	0.118139	0.194357	0.625944	-0.114061	-0.109285	0.0084959	0.749437	0.53403	0.384844	0.299698	0.169697	0.655203	0.394172	0.436534	0.393914	0.282825	-0.22553	-0.194411	0.256611	0.542845	0.141353	-0.171769	-0.245446	-0.0479185	-0.118954	0.321363	0.26466	0.421815
-0.0222836	-0.39614	-0.477853	-0.000297473	-0.400499	-0.275312	0.200232	0.1908	-0.222468	0.111781	0.190174	-0.53996	-0.235995	-0.434977	-0.016056	0.207795	-0.17235	-0.454828	0.607041	-0.187658	0.247022	-0.0108547	0.0367801	0.37121	0.688176	0.28248	0.0634486	0.260932	0.356073	0.595462	0.613312	0.233533	0.279816	0.432479	0.397398	0.00471055	-0.338489	-0.381709	0.159382	-0.0939965	-0.122986	0.425412	-0.214572	-0.289645	0.126723	-0.295373	0.347344	-0.186003	-0.343349	0.249039
-0.0892008	0.0281847	0.0555354	-0.161421	0.0892356	0.0242694	-0.0616661	-0.352867	-0.0316287	-0.388241	-0.0996838	-0.0442571	-0.395126	0.172593	-0.237224	-0.217026	-0.259245	0.26744	-0.00803537	0.216867	-0.359197	-0.0404425	1.05951	2.05042	1.94331	1.5908	2.56592	1.59955	1.58321	1.0003	1.23708	1.76241	1.3347	1.18546	0.754422	0.267155	0.0243234	0.60021	-0.169959	0.2741	0.342684	0.066207	0.376852	0.188781	-0.196883	-0.232487	-0.10732	-0.185074	-0.538898	-0.212366
0.213737	0.339877	0.207012	0.190224	-0.0122583	-0.0224275	0.0941895	0.0443523	-0.212721	0.0132344	0.237036	0.0428616	0.183126	-0.207388	0.213362	-0.0516975	0.270559	-0.118349	0.0371395	-0.137652	-0.0293972	-0.318071	0.0149584	0.494973	0.517999	0.436281	0.90414	0.687865	0.827572	0.696464	0.4062	0.622368	0.597611	1.21204	0.35021	0.6349	1.30856	0.227326	0.432868	0.102475	0.235273	0.235536	0.362322	0.11874	0.0326668	0.608799	0.481213	0.119714	0.410571	0.00549462
-0.00170476	-0.117891	0.18108	0.255343	0.225589	0.569646	0.143686	0.0989707	0.337387	-0.0217673	-0.187704	-0.148584	-0.297241	0.00378423	0.390688	0.279152	-0.0950103	-0.0921513	-0.0266894	-0.065301	0.0460278	0.0893928	0.204437	0.363547	0.657299	0.785403	0.54886	0.378373	0.87006	0.468744	0.579765	0.28172	0.518429	0.501033	0.433592	0.725395	0.295475	0.504582	0.42398	0.293048	0.619654	0.31839	0.866381	-0.0579909	0.670972	0.603866	1.05488	0.360339	0.35228	0.380197
-0.440948	-0.402637	-0.111151	0.25152	-0.920084	0.0811407	-0.097747	-0.509853	0.0221919	-0.0400967	-0.0723861	0.210177	0.157998	0.0982201	-0.141336	-0.00954336	0.466444	-0.232969	0.0121424	-0.236073	-0.704694	0.0501836	-0.0734011	-0.26877	0.0609254	0.703052	0.177234	0.245311	0.6711	0.499122	-0.163205	-0.175762	0.27719	0.0884111	0.029818	-0.0604472	-0.0968485	-0.0542255	0.0201538	-0.353357	-0.307458	-0.0491924	-0.354238	0.103512	-0.245496	-0.261394	0.15474	-0.400218	0.0151333	0.0236199
0.190824	-0.196547	-0.0706186	0.620365	0.0295429	-0.0870179	0.514881	0.0670762	-0.350405	-0.0746938	-0.0713322	0.302173	-0.00470429	-0.268144	-0.0567854	0.193063	-0.296338	-0.294203	0.495317	-0.0978396	-0.054981	-0.130883	-0.177815	0.0901474	0.0763792	-0.0377427	-0.09602	-0.149343	0.267109	0.258368	0.408156	0.969144	1.14603	2.21948	3.53512	2.56115	1.54026	1.12467	0.83316	0.700775	0.308495	0.120926	0.636122	0.460597	0.416888	0.35211	-0.0856961	-0.0983805	0.193095	0.201411
0.243103	0.219999	0.47308	0.557737	0.469668	0.756239	0.302212	0.358098	0.503005	0.364011	0.3401	0.248121	0.0656873	-0.21018	0.278224	-0.539234	0.438149	0.00110087	-0.126296	0.226279	-0.125927	-0.234322	0.146933	0.14797	0.312786	0.49883	0.448206	0.654436	0.804827	0.460044	0.872574	0.515456	0.386755	0.841488	1.2084	0.884387	0.74493	0.581898	0.535483	0.346649	0.339446	0.358775	0.547353	0.281545	0.222381	0.111112	0.349817	0.149175	0.326973	0.614542
-0.00997593	-0.274976	0.0251783	0.20735	-0.0956322	-0.160961	0.182432	-0.0812702	-0.113755	0.0772673	0.0503887	0.135309	-0.41984	0.728536	0.445829	-0.336819	0.313649	0.114942	-0.304477	0.212705	-0.034223	-0.0216368	-0.0154324	0.383218	0.188703	0.462686	0.630238	0.150727	0.700668	0.215881	1.00961	1.10443	1.54648	0.87556	1.23703	0.64603	0.119193	0.151084	0.0200045	-0.252962	-0.0179637	0.274282	0.284541	0.36151	0.260206	0.19051	0.535448	-0.293196	0.104052	0.182508
-0.0431352	-0.487076	0.00744024	-0.185237	0.189751	0.0252353	-0.139236	-0.295257	-0.476154	-0.414223	-0.386014	-0.476621	-0.308216	-0.35053	-0.1603	-0.192719	-0.0370551	0.134355	-0.112173	0.207592	0.0760924	0.0385433	0.412092	0.296023	0.346713	0.383666	0.537074	0.956154	1.12609	1.0509	1.29633	1.40007	2.02436	2.1613	2.32687	1.16543	0.556097	0.722977	0.449786	0.317865	0.317532	-0.144467	0.00970133	0.441408	0.0886758	-0.183016	0.0356865	-0.0148331	0.117425	-0.390677
0.163825	0.00537732	-0.248772	0.0896874	-0.274016	-0.138867	-0.163167	0.00911248	-0.0780536	-0.0487415	0.137994	-0.0232346	-0.00692896	-0.285155	0.190884	0.0970062	0.00110591	0.165649	-0.0508786	-0.212882	0.339681	0.14297	0.397219	0.859446	0.289654	0.393185	0.539143	0.794667	0.602474	0.528924	0.530667	0.561768	0.516705	1.06963	1.5863	1.72227	1.91319	1.40004	0.786421	0.855089	0.389022	0.587196	0.596574	0.0636181	0.112884	-0.0449163	0.208864	-0.307038	0.120092	-0.174621
0.419982	0.228267	0.0766301	-0.19446	-0.10641	0.0790913	0.58081	0.0824288	0.763022	0.566792	0.204996	0.285633	0.169439	0.162474	0.347544	0.149078	-0.0698649	-0.348199	0.165548	0.103438	-0.298945	0.406802	0.23757	0.162287	0.527396	0.360809	0.2656	0.383059	0.936231	0.621134	0.846487	0.558509	0.185777	0.902264	0.51444	0.257562	-0.0988694	-0.348523	0.0675068	0.327497	0.12563	-0.0263927	-0.0705981	0.0968519	-0.147774	-0.0767412	0.0671515	0.784504	0.0921981	0.0975608
-0.569647	0.244969	0.840281	-0.31869	-0.0664121	0.673987	0.339961	0.0754861	-0.0937569	0.837341	-0.0580576	0.64028	-0.13929	0.023395	0.33869	-0.0829075	0.203913	-0.368683	0.443803	-0.196125	0.860548	0.0277872	0.743109	-0.128942	0.405506	0.354074	0.482246	0.514373	-0.0172194	1.04493	0.336472	0.332851	0.758497	0.770393	1.04478	0.530755	0.500114	0.38182	-0.193709	-0.270978	0.0994927	0.690073	0.547543	0.46411	0.103125	0.0957634	0.338096	0.936171	0.238305	0.500355
0.438317	-0.38384	0.101062	0.47434	-0.0729572	-0.130037	0.751404	0.160478	-0.144858	0.170609	0.11165	0.270746	0.443065	0.419575	-0.59986	-0.100697	0.45994	0.00582985	-0.0842085	-0.280865	0.27148	-0.175781	0.291086	0.279962	-0.109413	0.0599881	0.901615	0.807634	-0.122416	0.274454	0.0450007	0.109194	-0.163978	0.0709849	0.731341	0.328255	0.245483	0.397807	-0.123485	-0.54899	-0.227114	0.244983	0.710815	0.00482198	-0.249838	0.002563	0.21402	0.665159	-0.207865	-0.0809509
-0.109911	-0.227584	0.119462	0.00463309	0.000110718	-0.784469	-0.360607	-0.407573	-0.507219	-0.198737	-0.155227	0.175746	-0.0798548	0.168954	-0.0785368	-0.179491	0.1532	-0.352004	-0.136224	0.514519	-0.0391265	-0.166177	0.0415869	0.278362	0.440159	0.543481	0.532542	0.0748574	0.380569	1.26621	0.248987	1.02677	0.708268	0.64922	0.412328	0.432095	0.515167	-0.181785	0.164018	0.0268217	-0.171393	-0.565005	-0.059258	0.69176	0.15261	0.0394128	0.0648536	-0.559006	-0.808051	-0.0168473
-0.199744	-0.128667	-0.21154	-0.0742702	-0.243921	-0.190452	0.046497	0.111518	0.0314964	-0.121014	-0.158269	-0.333555	-0.0288936	-0.0160894	-0.0711956	0.0144997	0.0210338	-0.0671621	-0.0511033	0.082732	-0.0832648	0.134175	2.93462	4.3343	4.2471	4.78463	3.9147	3.06245	3.38385	2.88859	2.61126	2.62215	3.25942	2.10311	1.59863	1.29019	0.785614	0.450153	0.372429	0.493441	0.393895	0.189321	-0.0462828	-0.291832	0.0713545	-0.14603	-0.220526	-0.309934	-0.174613	-0.206569
-0.507209	0.28672	-0.170409	-0.0929979	0.406366	0.787337	0.481621	0.664576	-0.129046	-0.348563	-0.489162	-0.471209	-0.487872	-0.268478	-0.0124749	-0.497418	0.25962	-0.217481	0.276035	0.179242	-0.335575	-0.658341	-0.145582	-0.0421683	0.657643	0.370129	0.0650876	-0.206846	0.188707	0.0883575	0.18911	-0.00626347	0.129701	0.174977	0.401999	-0.104156	-0.0802308	-0.225677	-0.612092	0.296977	-0.326787	-0.0320019	-0.510127	0.0592631	0.193001	0.33795	0.370265	-0.124595	0.651267	0.0374841
0.953254	0.786455	-0.246558	1.11885	0.649405	0.29723	0.773857	0.557661	0.297245	1.33554	0.381613	0.40779	0.371263	0.442561	0.482559	0.091797	-0.618038	0.381271	0.03333	0.11164	-0.100251	1.06762	0.164399	0.457475	0.418756	0.665689	0.780191	0.723922	1.21418	0.587921	0.395988	0.92584	0.746409	1.08892	0.623433	0.175339	0.660395	0.929374	1.12089	0.850687	0.0496457	0.658358	0.0990389	0.780456	0.613154	0.130859	0.75424	0.483098	0.576321	0.295492
0.444463	-0.100802	-0.0787544	0.285586	0.10996	0.137534	-0.125	0.0426856	0.288978	-0.0869634	0.0459731	-0.021701	-0.0810062	0.331868	0.278733	-0.236559	0.303415	0.0441898	-0.0995244	-0.0115219	-0.341199	0.148358	0.489045	0.751486	-0.151948	0.342051	0.29529	0.772069	1.47845	0.712705	0.695316	1.32533	0.413309	1.20154	0.959529	0.0536685	0.213926	0.680352	0.313082	0.364369	0.362511	0.707707	0.975612	0.177897	0.338434	-0.220101	0.00012477	-0.45826	0.38889	0.164172
-0.318062	0.482975	-0.189129	0.303437	0.037705	0.561609	-0.397995	0.101666	-0.300529	-0.464845	-0.306828	-0.0029051	-0.0778344	0.131431	0.137796	-0.356257	0.170487	-0.0674103	-0.0222088	0.275389	-0.144214	0.678304	0.67534	1.27536	1.20636	0.53337	0.586763	0.667125	0.649246	0.697037	1.3645	0.0438366	0.440197	1.4416	0.115139	-0.137142	0.691115	0.29514	0.545041	0.358247	-0.0553752	0.463741	0.538271	0.365784	0.393523	0.30721	0.405705	-0.391062	0.144561	0.117378
0.250869	0.398954	0.151615	0.255574	0.189709	0.106571	-0.225499	0.130711	0.64323	-0.0204215	0.277492	0.29904	0.52102	0.0873837	-0.014238	0.0320615	-0.258746	0.189241	-0.171763	0.209207	0.176314	0.24931	0.378259	0.396086	0.564547	0.815105	1.28746	0.759402	0.201897	0.0913247	0.550181	1.45373	1.22622	1.12602	0.768631	0.349827	0.847167	0.891656	0.127255	0.20022	0.509001	0.636309	0.424207	-0.0464589	0.0460235	0.00475845	0.288513	0.321102	-0.0210468	1.12712
-0.798754	-0.68065	0.0252988	0.134055	-0.310504	0.691316	-0.20101	-0.247028	0.554073	-0.0857163	-0.00490598	0.57529	0.0878015	-0.254275	0.0395158	-0.135806	-0.134516	-0.212802	0.42673	0.0563932	-0.356333	0.335125	0.314443	0.300578	0.398737	1.51231	0.841706	0.634137	0.15121	0.506009	0.982001	0.572331	1.02065	0.518197	0.294319	0.182977	-0.0218964	0.418178	0.0378096	0.549537	0.230729	-0.114947	0.848655	0.184366	0.372129	-0.389515	0.427356	0.278051	-0.0263701	0.406802
0.163192	1.12652	0.72901	0.206162	-0.0801229	0.389363	0.208718	0.0463929	0.250533	0.221797	0.860134	0.533966	-0.125183	-0.215297	-0.00656978	0.0266232	-0.0441398	-0.123136	-0.118829	0.259481	-0.0760862	0.778947	0.0626323	0.735197	0.196979	0.646343	1.16214	0.160431	0.301216	0.0313224	0.49802	0.478497	0.986251	0.966806	0.432645	0.982758	1.36224	0.797434	0.637815	0.366581	0.658208	0.592829	1.11592	0.534525	1.32859	1.05013	0.261878	-0.0288295	0.608735	0.496005
-0.0959325	-0.0462213	-0.101112	0.0274014	-0.0720945	0.0268101	-0.0675414	0.0453863	-0.0465998	-0.107597	-0.0890653	-0.0886619	0.0920692	0.0282398	-0.0475197	0.0461198	-0.0324353	0.0800104	-0.0801644	-0.0135305	0.0428839	0.189332	0.467332	0.41323	0.715662	1.17697	0.969352	1.2386	1.50481	1.55545	1.8121	2.43831	2.46169	1.81302	1.85359	1.38089	0.713046	0.818651	0.49982	0.627906	0.292379	0.358401	0.155269	0.341439	-0.0586054	0.0646913	0.123626	0.0513451	0.0453867	-0.0398401
0.463921	0.436716	0.369679	0.690271	-0.0422111	0.401951	0.323611	-0.0839249	0.423337	0.33691	0.69606	0.244714	0.54427	0.569439	-0.0483714	0.316274	-0.725851	0.207135	0.00548474	0.196956	-0.257065	0.24267	-0.106139	0.238648	0.646107	0.235596	0.341362	1.012	0.780523	0.409068	0.727515	0.83982	0.738663	0.693168	0.194076	0.677315	-0.377888	0.320289	-0.0693904	-0.135822	0.151436	0.0937165	0.124912	0.457776	0.15368	-0.300801	0.696081	0.453855	0.135339	1.01552
0.40335	0.636638	0.0223144	0.109513	-0.244473	-0.155319	-0.162779	-0.132074	0.00775339	-0.0720549	-0.0471902	0.0353516	0.00365892	0.0552668	0.402071	0.202199	-0.0953316	0.01145	0.20609	-0.324407	-0.266615	0.28576	0.474542	0.655672	0.715051	0.80354	0.506191	1.23938	1.06934	0.812232	0.862059	0.850639	0.538249	0.319796	0.271151	0.113535	-0.10322	-0.0274258	-0.162817	-0.084189	-0.634583	-0.253647	-0.288563	-0.156036	-0.328243	-0.319133	-0.561802	-0.129582	-0.179288	-0.350084
-0.37238	-0.273209	0.0950293	-0.349309	0.411144	-0.364555	-0.512112	-0.0847463	-0.265796	-0.32607	-0.401394	0.0729492	-0.280405	-0.683668	-0.612414	-0.766877	0.909447	-0.296633	0.140785	0.0132778	-0.528579	-0.55946	-0.324607	-0.196642	0.00221183	-0.413046	0.753516	-0.0705541	0.298216	0.308994	0.635332	-0.067372	-0.193035	-0.260365	-0.0464867	-0.0171753	0.0830583	0.195989	0.0921294	-0.42142	0.231984	0.370799	-0.342841	-0.152568	-0.0157328	0.547496	0.0434429	-0.757594	0.290354	-0.0630757
0.248173	0.430754	-0.0867172	0.642923	0.0422685	0.191015	0.705915	0.502155	-0.0454401	0.258372	0.676671	-0.0434087	0.432635	0.486318	1.03927	-0.0907386	0.0234472	0.133515	0.161624	-0.227848	0.5899	0.340983	0.446201	0.268899	0.730083	0.806059	0.11088	0.511751	0.298517	0.437826	0.521745	0.507983	0.252976	0.342612	1.48687	0.251375	0.290217	0.0727467	0.18235	0.34639	0.238881	0.441107	0.229155	0.691923	0.320041	0.375675	-0.143011	0.310292	0.621824	0.366221
-0.13885	0.3299	0.31628	-0.273236	1.01992	-0.141456	-0.11402	-0.567101	0.229449	0.104209	-0.60655	0.116494	0.653677	0.211647	0.0748993	-0.134617	-0.145591	-0.292396	0.349045	0.22356	0.0695029	0.378586	0.592387	0.320547	1.18536	1.15747	0.7075	0.637391	0.854886	0.430038	0.431764	0.643531	0.458621	0.573057	0.446223	-0.132872	-0.431143	-0.0066173	0.278591	-0.471596	-0.281572	-0.460774	-0.464295	0.54388	-0.222565	-0.281468	-0.376112	-0.379291	0.177304	-0.0270665
-0.361113	-0.049018	0.24575	0.692925	0.400667	0.478194	0.124808	0.152084	-0.0415932	0.125409	0.0832808	0.139313	0.0909011	-0.0700895	0.377846	-0.217508	0.194244	-0.23399	-0.0215851	0.278839	0.495364	-0.407705	0.845538	0.796084	0.600094	0.127952	0.0434399	0.71867	1.32739	0.757699	0.698769	0.0709791	0.789858	1.20712	1.12002	0.229087	0.608022	0.767565	0.464568	0.332795	0.145982	0.292783	0.332647	0.945181	1.15391	-0.133661	0.00659533	0.53704	0.45045	0.00987241
0.011552	0.489802	-0.587951	-0.305259	0.626488	-0.0121674	0.351665	0.545424	0.272453	0.526375	0.308729	0.14574	-0.464479	0.153753	-0.153023	0.263384	0.526951	-0.520139	0.356299	-0.626495	-0.471693	-0.116473	-0.048425	-0.270306	0.0355347	-0.201767	-0.16241	-0.392471	0.357766	0.856482	-0.110745	0.110046	0.247808	0.575061	0.418179	1.02611	-0.0266001	0.289139	0.288423	0.793047	0.285386	-0.188232	0.514579	-0.20014	0.0279032	-0.265536	0.72415	0.543953	-0.090907	0.303383
0.855993	0.484458	0.687497	0.883935	0.780913	0.194655	0.933185	0.859218	0.59555	0.540235	0.232199	0.865592	0.01157	0.161757	0.484162	-0.481948	0.241592	0.00412309	0.222844	0.013389	0.29557	0.199673	1.01987	0.555403	0.687347	0.582943	0.433038	0.403423	0.898459	1.52875	0.868613	0.500143	0.577541	0.0480477	0.663067	0.129349	0.448504	0.282818	0.632341	-0.103547	0.143157	1.03394	0.193958	0.609209	0.435012	0.32767	0.86011	0.0528541	0.498211	0.528195
-0.00735762	0.0333629	-0.0389271	-0.513467	0.298266	-0.628602	0.397006	-0.531454	-0.153279	0.185786	0.0540416	-0.528818	-0.714128	-0.279449	-0.147761	0.191776	-0.278663	-0.0646936	0.0167718	0.134809	-0.171231	-0.166789	-0.0451081	0.0557839	0.285568	0.120718	-0.41952	0.272925	-0.131027	-0.428021	-0.33836	-0.0711618	0.000536008	-0.686684	-0.746469	-0.504315	-0.286477	-1.18861	-0.0183428	-0.504131	-0.426625	-0.35994	-0.0716946	0.01367	-0.404705	-0.398221	-0.49023	-0.611018	-0.214378	-0.550581
1.06743	0.952817	0.786998	0.44925	-0.0832322	0.0791717	0.0711574	0.839447	0.35671	0.0167117	0.213966	-0.185658	-0.21544	-0.485247	0.576495	-0.0744992	-0.438153	-0.127292	0.51263	0.127315	-0.156927	0.491016	0.169753	0.340503	0.1429	-0.149136	0.1702	0.0404874	0.121276	0.403773	0.237746	-0.187498	0.107688	0.419854	-0.0410295	0.195726	0.211686	-0.362921	0.667771	0.498421	0.216862	0.411229	0.140064	0.233436	0.466882	0.710778	-0.0581615	0.801138	1.08305	0.74288
-0.531635	-0.417005	-0.608684	0.069461	-0.636782	-0.926821	-0.493688	0.165115	-0.357459	-0.75696	-0.131764	-0.512254	-0.598444	-0.412814	-0.338501	-0.159354	0.0982802	-0.666641	0.0642013	0.663514	0.0922726	0.0672544	-0.30819	-0.223634	-0.302204	-0.702966	-0.977594	-0.847359	-0.626087	-0.37989	0.119403	-0.870027	-0.463478	-0.99102	-1.19437	-0.741551	-0.753495	-0.200754	-0.0153613	-0.458185	-0.862991	-0.607858	-0.267096	0.0474107	-0.560693	-0.922242	-0.00891297	-0.308135	0.22441	-0.188954
0.772748	0.355652	0.224436	0.211569	0.17288	0.910591	-0.161999	0.221955	-0.148118	0.257618	0.651527	0.0607578	0.736235	0.346343	0.184709	0.301636	-0.155911	0.157624	-0.27766	-0.0256889	0.347287	0.271025	0.579039	0.335437	0.0421834	0.768322	0.838725	0.417172	-0.159973	0.160471	0.795321	0.924943	0.540969	1.41526	0.266524	0.284951	0.450379	0.835727	0.386401	0.255536	-0.308852	-0.170488	-0.315191	0.237095	-0.28069	-0.149643	0.352996	0.249932	0.295181	0.0204218
0.215353	-0.334264	0.426494	-0.417104	-0.716347	-0.0540949	-0.360521	-0.347035	0.0829096	-0.194057	-0.387606	1.00233	0.471007	-0.347417	-0.191926	-0.801922	0.219972	0.226076	0.0216736	0.334201	0.19919	-0.216105	0.182769	-0.0377062	-0.266562	-0.00209516	0.115464	-0.0490097	-0.24376	0.616732	-0.512964	0.172963	-0.248434	-0.495151	-0.740467	0.629079	0.304436	0.759642	0.0130278	-0.229135	0.335095	0.761358	-0.333012	-0.146473	-0.386463	-0.138722	0.382371	-0.265833	0.312568	-0.0606394
0.926262	0.13407	0.87097	1.07092	0.595535	0.211238	0.430365	0.307355	0.496395	0.53307	0.705497	0.0030629	0.318292	0.701146	0.202519	0.090874	-0.166985	-0.306363	0.793829	-0.411355	0.19514	0.440183	0.357159	0.638028	0.320963	0.436019	0.716752	1.12335	0.321412	0.719772	0.405397	0.168842	1.06759	1.066	0.782037	1.01936	0.550319	0.553516	0.325579	0.163038	0.478311	0.412454	0.451331	0.331875	-0.101232	-0.285649	0.0543748	-0.182644	0.580917	0.567052
0.519602	0.10346	0.0143757	0.167072	0.573312	0.151761	-0.246885	0.341365	-0.466001	-0.313383	-0.80547	-0.200139	0.0964494	0.146922	0.095987	-0.0118143	-0.155406	0.408579	0.17916	-0.420519	0.176026	-0.336501	0.27672	-0.196259	0.391479	0.611	0.322591	-0.354949	0.403031	0.362137	-0.444445	0.271783	0.0123526	0.671963	0.456868	0.0910628	-0.281018	-0.122551	0.183819	-0.834551	-0.182419	-0.681829	-0.153531	-0.664911	-0.0953045	-0.625579	-0.00792048	-0.520936	-0.412768	0.26351
-0.32666	0.0509252	-0.101553	-0.309237	0.0137264	0.0576639	0.383861	-0.597605	-0.237534	-0.0356638	-0.526205	0.0585932	-0.517846	0.113256	-0.291374	-0.286705	0.194388	0.260614	0.107804	-0.2761	0.218587	0.0190483	-0.625934	-0.204182	0.392488	-0.419845	-0.578683	-0.400319	0.560787	0.107007	0.139711	0.91262	0.306594	0.569752	0.628978	0.227344	0.601419	0.703821	-0.251168	-0.155528	0.296369	-0.471857	0.0115147	0.162843	0.117363	0.129966	0.788317	-0.474198	0.414533	0.0516475
0.753254	0.223749	0.512458	0.784893	0.601518	0.546687	0.242779	1.05146	-0.105191	-0.185191	0.569458	0.239129	0.314351	0.399548	0.662539	-0.241185	-0.0981738	0.391034	0.309768	-0.361443	0.656448	0.876906	0.725609	0.471229	0.450212	1.14915	0.481815	0.803775	0.772299	0.428446	1.08177	0.629984	0.816947	0.88065	0.23963	0.224882	0.326447	1.42882	0.0997543	0.593088	1.00197	0.455581	0.340512	0.754624	0.544498	0.16608	0.519001	0.730879	0.745576	0.261621
-0.459168	0.0845256	0.556404	0.0465554	-0.417723	-0.270828	-0.341371	-0.246627	-0.110011	-0.29261	-0.135962	-0.395297	-0.19394	-0.00344677	0.297321	-0.394255	0.0810933	0.109789	0.400114	-0.196741	-0.0196749	0.047086	0.394959	0.788856	0.598707	2.13775	1.24538	0.895653	2.75033	2.01257	2.90529	3.70001	2.406	1.85163	2.3497	1.19558	1.32203	0.829691	0.466528	0.487986	0.076692	0.542959	0.221875	-0.0540584	0.473585	0.101753	-0.07978	-0.348073	0.280912	0.461821
-0.0260416	-0.223773	0.153068	0.181868	-0.756195	-0.000328234	-0.111986	-0.0294015	-0.303459	-0.314634	0.386681	-0.187063	0.207617	-0.3351	-0.0100987	-0.25688	0.131004	-0.152495	0.100146	0.178224	0.207089	-0.0643063	0.0175169	1.24618	2.68511	1.37111	1.85792	1.3926	2.06433	2.76257	3.17238	2.74641	3.65514	2.71199	1.98171	1.62042	1.44674	1.49511	1.14345	0.600002	1.14337	0.566454	0.456898	0.398532	0.378726	0.386453	-0.102621	-0.0776467	0.48219	-0.302376
0.577945	0.581691	0.809779	0.555134	1.51241	0.873676	0.592185	0.455755	0.315146	0.365667	1.01548	0.326715	0.688385	-0.0363803	0.108286	-0.258886	0.547963	0.000869115	0.187062	-0.477008	0.505827	-0.255456	0.549337	0.327267	0.524755	0.480877	0.412275	0.275015	0.497143	0.964693	1.00672	0.96151	0.917191	0.811211	1.14385	0.545898	0.148658	-0.0883225	0.00504661	0.257971	0.858876	0.815237	0.193899	0.0834411	0.583516	0.028431	0.642997	0.660213	1.10888	0.586416
0.318096	0.137398	0.493908	0.461723	0.368856	0.530669	0.385848	0.740621	0.463347	0.348685	0.231584	0.30777	0.144176	0.24606	0.0691186	0.192231	-0.0392513	0.0801915	-0.125417	-0.107754	0.0501764	-0.00125627	0.246464	0.844756	0.654356	0.388924	0.360198	-0.0138742	0.677186	0.519532	0.568459	1.08499	0.926596	0.845319	0.229491	0.451352	0.333226	0.172967	0.0793251	0.142058	0.0483099	0.316383	0.0632695	0.196553	0.173888	0.106752	0.168886	0.412982	0.0155594	0.0920811
0.190669	0.57915	0.151434	0.325096	0.232165	0.162169	0.167085	0.145982	0.408864	0.080048	0.132899	0.0287985	0.244287	0.178002	0.246383	0.0788655	0.0249537	0.0532562	-0.106329	-0.0507464	0.00468253	0.342234	0.99241	1.86733	2.84254	2.52061	1.74176	1.88186	2.99061	3.58927	3.77424	4.3651	3.87785	2.73238	2.82467	2.2463	1.71775	1.39984	1.25441	0.895148	0.871108	1.0599	0.633516	0.728871	0.531551	0.642448	0.741646	0.581469	0.364697	0.618835
0.203755	-0.121273	0.929837	-0.223807	0.498402	0.953948	0.599329	0.351736	-0.167992	-0.468537	-0.149328	0.253513	-0.172353	-0.139501	-0.120874	0.201554	-0.316517	-0.487123	0.172638	0.429448	0.123903	0.308004	1.23613	0.333118	0.177678	-0.0246224	0.3325	0.525799	0.180032	-0.428262	1.04137	1.30681	0.300302	0.376825	0.274843	0.278634	0.316377	0.302306	-0.0158618	-0.0233986	-0.193176	-0.488484	0.0368379	-0.472106	-0.464421	0.559949	1.18476	-0.292907	0.896441	0.63048
0.0150898	-0.422768	-0.0531513	-0.106309	0.949428	-0.152252	0.0365741	0.51947	-0.317598	-0.0364309	-0.166215	0.281691	0.481597	-0.348875	0.0269132	0.351997	-0.239345	0.275332	-0.284143	-0.103841	0.196054	0.511464	0.697768	0.225036	-0.0151468	0.143299	-0.226836	0.870016	-0.094602	-0.0889554	-0.048824	0.691213	0.000887183	0.197157	-0.170388	0.169631	0.386252	0.536823	0.0187249	-0.494382	-0.449234	0.422018	-0.0780139	0.0600582	-0.0542067	-0.475355	0.804488	0.242802	0.316552	0.10715
-0.662262	0.0793766	0.740421	0.0465057	-0.473653	0.145981	0.0251828	0.0316924	-0.0616907	-0.136989	-0.142396	-0.0256649	0.293871	-0.347531	-0.322767	0.00365589	-0.0600295	-0.412867	0.399176	0.0700641	0.116261	0.16334	0.0785822	0.0170629	-0.279133	0.505529	0.107971	-0.0962599	-0.131505	-0.109668	0.431818	-0.261054	0.237292	-0.0188479	-0.288983	-0.332419	-0.353982	-0.379602	0.28625	0.262664	-0.0942177	0.114047	0.304529	-0.098351	0.00113093	-0.247277	0.325633	-0.185446	0.147287	-0.1862
0.338092	0.775018	1.03424	2.01042	3.00308	2.01257	2.7426	2.71223	2.08507	1.41829	1.3424	1.36283	1.16707	1.19809	0.317407	-0.0854995	-0.110833	0.0499468	0.353159	-0.206773	-0.409674	-0.0434245	-0.111859	-0.44223	0.455553	0.606004	0.0847954	0.252991	0.584428	1.05487	1.34674	1.88659	1.53856	1.05979	0.528234	0.14509	0.3226	0.147892	-0.0794803	0.677954	0.212891	0.0577198	0.215736	0.33238	0.424336	0.326224	0.646087	1.01042	0.586909	0.317469
-0.239106	0.367738	-0.266699	0.230477	0.37825	0.66189	0.385403	1.0343	0.24527	-0.0235306	0.988503	0.710937	0.515137	0.246439	0.113048	-0.33244	-0.533277	0.143576	0.813177	-0.0910369	0.603124	0.699498	0.322238	0.812579	0.409343	1.36137	0.401921	0.329247	0.983661	0.286269	0.682353	0.653128	0.749229	0.366322	0.920779	0.114797	0.297826	0.28126	0.432896	0.518019	0.413139	0.549816	0.517359	0.0617824	0.714996	0.168313	0.656436	0.362947	-0.336119	0.778845
0.121863	0.753134	-0.549476	0.0124246	-0.0961198	-0.26442	-0.00880715	-0.407955	0.467682	-0.431932	-0.483766	-0.354112	0.18902	1.06872	0.37502	0.142316	-0.388569	0.445226	-0.13787	-0.0611026	-0.250559	-0.00648591	0.0774255	-0.0361392	0.452125	0.0451651	0.527549	0.532907	0.526562	-0.197319	0.124154	-0.171559	0.883708	0.264105	-0.68573	-0.221852	0.293406	0.201278	0.085953	0.788135	0.493726	-0.541159	-0.441335	0.229011	0.369714	-0.063638	-0.0157649	-0.487393	0.15287	0.11852
0.172066	-0.286382	0.601761	0.513941	-0.888527	0.146695	0.285078	0.379836	-0.20686	-0.013211	0.126882	0.593172	0.224663	-0.165341	-0.144169	0.224573	-0.207403	0.120011	0.148469	-0.28565	-0.233642	0.178657	1.39772	2.89572	2.40659	2.81987	1.30394	1.50884	0.913801	1.67257	0.563738	0.140096	-0.00234699	0.370461	0.0346817	-0.00410393	-0.0180948	0.154068	-0.22416	0.203999	0.183984	-0.325094	0.0152265	-0.100833	0.0840392	0.805395	0.0659409	0.122426	-0.128831	0.594247
-0.579532	-0.263267	-0.176905	0.0253712	0.421068	0.522861	0.513038	1.0039	0.996067	1.28851	0.468427	0.785935	0.74766	0.153264	-0.0343643	0.109935	0.231903	-0.267125	-0.186639	0.111926	-0.590549	-0.450977	0.0503367	0.470537	0.844938	0.508124	0.340473	0.494348	0.617322	1.20944	1.17994	0.638435	0.974718	0.608044	0.30811	0.186445	0.711803	-0.0322851	-0.0473289	0.0534642	0.296612	-0.22287	-0.263939	0.120342	-0.308296	-0.116799	0.160812	0.115639	0.0813117	-0.219677
0.190637	0.611207	0.413269	0.384737	0.991922	0.59248	0.39601	1.14881	-0.0337955	0.69213	0.508756	0.876153	0.456751	0.177563	0.735456	-0.0303799	0.36327	-0.0634234	0.137342	-0.406808	0.402685	0.746204	0.76577	-0.0275175	0.646151	1.2613	0.58657	0.568912	0.682895	1.58838	2.44321	1.11458	1.63069	1.82318	1.60885	0.955884	1.38032	0.882189	0.901707	0.60613	0.959722	0.931622	0.861647	1.0549	0.77433	1.31332	0.225805	-0.0643623	0.755821	0.111046
0.145116	0.410904	-0.0460179	0.648415	0.554946	0.353536	0.325509	0.357652	-0.0939162	-0.0218564	0.380204	0.774753	0.286037	0.127453	0.489407	0.136068	0.169458	-0.154937	-0.0797794	-0.0708096	0.713475	0.153652	0.516635	0.889719	0.23912	1.06941	0.709887	0.00514443	0.261579	-0.0920536	0.423814	0.534602	0.285048	1.04484	0.785568	0.620641	0.672053	0.0622838	0.0874963	0.0134544	0.347028	0.509821	-0.09532	0.136412	0.472616	1.17486	0.917632	0.455649	0.430689	0.341928
0.130379	0.521847	0.0884882	-0.0451715	-0.0500897	-0.0538483	0.536626	0.193051	0.346956	-0.675021	0.387953	0.492433	0.179122	0.0794396	0.2423	0.0396673	-0.158264	0.026793	0.317517	-0.225713	-0.127186	0.829827	-0.173914	0.424509	0.62777	1.24369	0.389589	0.947138	1.28291	1.2972	0.962372	0.873747	1.0861	0.639786	-0.0788126	0.185642	0.623528	1.10843	-0.158556	1.01003	0.584093	0.15484	0.127957	0.860412	0.201949	0.273499	0.53398	0.432878	0.306439	0.764549
0.139928	-0.674926	0.149549	0.0687025	0.378472	0.933615	-0.0333381	-0.141192	0.163888	0.0156384	-0.184941	-0.0108063	0.193082	0.0638578	0.0404596	0.310054	-0.334686	-0.0216878	0.103308	-0.0569879	0.707014	0.185236	0.555983	0.323969	0.511202	0.503229	0.0774673	0.409166	-0.174911	0.201188	0.125165	0.381933	0.622348	0.503109	0.340823	0.169045	0.458293	-0.25357	0.343355	0.101326	0.093363	0.21794	-0.0939967	0.316927	0.467596	0.850602	-0.291721	0.56552	-0.37848	0.160017
0.0279727	0.059436	-0.170427	-0.104314	-0.10118	0.742817	-0.289671	-0.317431	-0.355425	0.693179	-0.0166613	0.433652	-0.0885908	-0.0784471	-0.19422	0.230892	-0.399514	-0.314605	0.343653	0.139575	0.238468	-0.0443206	0.0373962	0.804245	0.778726	1.19949	0.733153	0.577459	0.553117	1.2289	0.940181	0.555481	0.610784	0.669486	-0.0303076	-0.120414	0.436331	0.51288	0.459301	0.582338	-0.104414	0.73848	0.0878711	0.292501	-0.0688302	0.638953	-0.630028	0.0235385	0.40735	-0.478427
0.618179	0.386248	0.50226	0.540447	-0.0904209	0.633731	0.396769	-0.0746063	0.417004	0.375514	0.376548	0.0287385	0.471033	0.169808	0.831708	-0.342423	-0.226054	-0.0583362	0.581435	0.0453776	0.338658	0.71692	0.173273	1.13613	0.40141	0.88761	0.991836	0.573933	0.46527	0.334529	0.464638	0.756314	0.949807	-0.237257	-0.202276	1.05885	0.917362	0.219143	0.121465	0.350895	0.497775	-0.109729	-0.0201121	0.179018	0.753733	0.599352	0.673327	0.360567	0.764164	-0.167657
0.510926	0.61443	0.593455	-0.0124652	-0.348271	0.535036	-0.346191	0.0400669	0.559527	0.00934682	0.52759	0.845635	0.667476	0.299553	0.26113	0.102003	-0.215166	-0.205595	-0.0357455	0.354504	-0.0212763	0.380887	0.0100044	0.368481	0.533539	0.526155	0.578408	1.26277	0.720693	-0.115072	0.64959	0.790385	1.13061	0.330631	0.38091	0.555488	0.175732	0.21117	0.50262	0.0165847	0.665183	0.213448	0.627244	0.759735	0.899741	-0.399611	0.291916	0.61776	0.211953	0.601017
-0.205022	-0.0665719	0.370882	0.441945	0.422165	1.06144	0.283529	0.133995	0.788989	-0.0128227	0.127674	-0.1685	0.397701	0.0845264	0.0332032	-0.161787	0.119918	0.17293	-0.326113	0.195053	0.144612	0.376792	0.0842475	0.330574	0.148554	0.478485	0.381341	0.610414	0.763941	0.556292	0.614321	0.51532	0.367126	0.74759	1.13506	0.489915	-0.00842936	0.256671	0.242141	0.30302	0.0956542	0.117471	0.633606	0.462396	0.133417	0.344031	0.780602	1.67181	0.265651	1.67765
[truncated: 10 more columns]

## Sheet: 1c B2 block2
0.0159893	0.11856	-0.121246	-0.10388	-0.372312	-0.0181008	-0.200367	-0.0775667	-0.0292361	-0.0987304	0.237212	0.343482	0.157375	0.388443	0.13188	-0.260353	0.348067	-0.112426	0.00888981	0.0158227	0.279866	-0.0801246	-0.0401511	-0.214337	0.570696	0.563815	0.598535	0.960352	0.787085	0.234462	0.702977	0.667865	0.753042	0.564096	0.753214	0.218147	0.135642	0.0313946	0.0292921	0.169264	-0.0996348	-0.0587461	0.120987	-0.087395	0.139449	0.0839587	-0.175082	-0.370659	-0.120946	-0.0763211
0.25805	0.250518	0.131426	0.200206	0.0747164	0.161684	-0.443478	-0.00367035	0.21993	0.193217	-0.14681	-0.0687326	-0.171673	-0.183117	-0.234604	0.141583	-0.280102	0.148219	0.00237314	-0.0120733	-0.0780598	-0.21244	0.314566	0.215525	-0.114021	0.254515	0.417391	0.0404799	0.200474	-0.437098	0.192498	-0.0821762	-0.15224	-0.223552	-0.253755	0.11175	-0.180926	-0.228442	0.0642879	-0.141055	0.120445	0.152671	-0.0351366	-0.24214	-0.0679466	0.274346	-0.0626186	-0.330383	-0.0249684	-0.0796678
-0.277425	-0.242161	-0.0622936	0.097555	-0.23059	-0.112427	-0.188071	-0.0136015	-0.0706717	-0.109197	0.0279887	0.0309247	-0.0909838	-0.0355737	0.0902051	-0.0364718	-0.205127	-0.0478776	0.0666914	0.222785	0.0744287	0.912468	4.97113	4.68773	3.93928	3.21212	2.54866	2.66874	2.07624	1.54213	1.47194	1.17437	1.46386	1.24864	2.1465	2.31495	1.10557	0.611133	0.0375435	0.232769	-0.0371403	-0.0335864	0.0902596	0.174296	0.0230185	-0.00301712	-0.232751	-0.0949944	-0.00776599	-0.199759
-0.0255468	-0.0159243	0.14636	-0.39071	-0.135466	0.432345	-0.00828209	0.0194582	0.186772	0.146122	0.107067	0.325242	-0.0617532	0.315873	-0.395912	-0.104802	-0.270139	-0.0863456	0.140579	0.320708	-0.0909468	0.0999917	0.0634261	0.529023	0.715243	0.0137894	0.547751	0.552248	0.0833596	0.30505	0.28661	0.135226	0.53488	0.410391	0.593959	0.654449	0.242396	0.431592	-0.0908217	0.220939	0.0347447	-0.0813758	0.136477	-0.2056	-0.202741	-0.395763	0.235153	-0.233374	-0.252838	0.356064
-0.115027	0.411951	0.0192083	-0.127716	-0.0408789	-0.0261554	-0.164411	-0.119714	-0.145595	-0.146037	-0.286012	-0.0463668	-0.133601	0.111913	-0.147983	-0.0629317	0.207408	-0.0164977	-0.213123	0.085144	-0.0188708	-0.1904	0.0719368	0.149565	-0.0201708	0.727529	0.623176	0.65611	0.75385	0.926003	0.986359	0.737285	0.856769	0.68663	0.158704	0.405619	0.0976821	0.344646	-0.257485	0.14482	0.158712	-0.186171	0.145571	-0.0219597	-0.434004	-0.0899331	-0.0713507	0.141244	-0.245634	0.211705
0.135961	0.128661	-0.0468628	-0.0673718	0.268005	0.24696	0.0267606	0.0711178	-0.0508121	-0.0457771	-0.0498405	-0.0366953	-0.0833654	-0.14996	-0.119681	0.0432185	0.0955698	-0.00200514	-0.19467	0.0578865	-0.260286	-0.120391	-0.1162	-0.023853	0.123541	0.00772607	0.381036	0.43777	0.72476	0.349324	0.622632	0.428439	0.22057	0.321522	0.437827	0.302217	0.208592	0.00249317	-0.0247321	-0.0495462	0.0905244	-0.173049	-0.157903	-0.0362933	-0.0788634	-0.179051	-0.151691	0.0512469	-0.193939	0.245954
0.0907601	-0.0386066	0.00589318	-0.152368	0.0606845	-0.217773	-0.254721	0.00360015	-0.358926	0.0899026	-0.425141	-0.130201	0.0105056	0.00940541	-0.222272	0.0377193	0.0655099	0.0394212	-0.027757	-0.114893	0.387721	0.626544	0.977385	1.65652	1.56014	1.42078	1.7625	1.82813	1.83919	1.45686	2.34653	1.56035	1.88227	1.2448	0.369262	0.0777453	0.308358	0.185039	0.509729	0.229007	-0.148355	0.076845	0.317871	0.128437	0.331601	0.053269	-0.0978664	0.328403	0.125285	-0.12343
-0.0607742	-0.108174	0.0418967	-0.0990226	0.300923	0.248614	0.0341025	0.188883	0.396582	0.114629	-0.0155869	-0.0020613	-0.0118768	0.340303	0.0831796	0.0136584	-0.0334614	0.0248774	0.0170254	-0.0220998	-0.136451	0.264206	0.00888796	-0.0448844	0.353009	0.22386	0.0922609	0.534331	0.0299676	0.13147	0.429618	0.556149	0.188534	0.771718	0.385352	0.36387	0.264826	0.502622	0.302399	0.350689	0.246839	0.221135	0.125874	-0.0577748	-0.108082	0.276941	-0.0165487	0.102274	0.148317	0.210307
0.128951	0.296544	-0.0256408	0.199427	-0.380869	-0.282544	0.166004	0.0815691	-0.00730715	-0.354558	0.296913	-0.0583087	0.0142591	0.0704394	0.250622	-0.00390184	-0.0227354	-0.0316238	-0.0951696	0.153431	-0.0767345	-0.00149165	0.513358	1.42611	2.60632	3.06145	2.91249	2.59531	2.63467	1.81328	1.71317	0.72095	0.833543	0.827657	0.392281	0.281974	-0.0593035	-0.162242	0.0347717	-0.0615103	-0.108854	0.107586	0.0632474	-0.06409	0.193385	-0.00724986	0.157293	0.0267946	0.0118784	-0.142792
0.238843	0.445388	0.482293	0.220643	0.202933	-0.026515	-0.044349	0.175318	-0.282918	-0.0308373	0.193497	0.196494	-0.0257914	0.270154	-0.0431917	-0.163836	0.27451	0.0608304	-0.190745	0.0192401	-0.0389616	-0.169505	0.429778	0.197799	0.205101	0.306409	0.403387	0.467216	0.408896	0.485923	0.544065	0.753859	1.01515	1.055	0.480806	0.274765	0.62261	0.67859	0.191686	0.00411849	0.256917	0.164386	0.15724	0.277848	-0.118445	0.267316	0.0937748	0.335996	-0.0957152	0.359018
0.504244	0.393553	0.3827	0.157974	0.254225	0.14037	-0.274836	0.343956	0.232159	0.0499615	0.0665642	0.165868	0.158745	0.109709	0.155272	-0.0014151	-0.203273	-0.0851222	-0.10589	0.3957	0.390829	0.0195902	0.524874	0.838412	0.892793	0.763106	0.960287	0.500171	0.837806	1.29097	1.34688	0.964619	1.08741	1.08468	0.208066	0.942382	0.240368	0.410093	0.105198	0.418013	0.213686	0.303665	0.464943	0.404778	0.0893957	0.00176927	0.142489	0.124458	0.217629	0.395027
-0.0257552	0.224867	0.284563	-0.270654	-0.163412	0.13715	-0.478794	-0.595409	-0.332957	-0.033402	-0.0142041	-0.228401	-0.250752	0.0338865	-0.0433213	-0.193244	0.052577	0.107092	0.294632	-0.261057	0.231682	-0.239784	0.864051	0.129025	0.916135	0.550617	0.812983	1.26274	0.886794	0.0764396	0.597408	0.431307	0.28405	0.382355	0.212906	0.129477	-0.0678625	0.261268	-0.0279774	0.201551	-0.168714	0.375845	0.163214	0.134254	-0.236471	-0.149131	-0.0380255	-0.284593	-0.440065	-0.27018
-0.248534	-0.107392	-0.0977344	0.117978	0.0373335	-0.131556	0.0316831	-0.11632	-0.188132	-0.230549	-0.210566	0.39793	-0.326422	0.112801	-0.32968	0.069901	-0.180593	-0.0694089	0.0302858	0.149815	-0.0466507	0.133879	-0.355596	0.217416	0.307073	0.434428	0.655803	0.777907	0.970925	0.498894	0.21193	0.388166	0.824443	0.0927034	0.524499	-0.0927268	0.143484	0.0763927	0.27683	0.175193	-0.291246	0.0148623	-0.00927836	0.0995023	0.31106	-0.12585	-0.0491128	-0.00776715	0.0488716	-0.119727
0.198782	-0.208823	0.138163	0.175799	-0.180122	-0.298215	-0.0525743	-0.26921	-0.237997	0.081075	-0.36962	0.343738	0.12219	-0.113479	0.104264	-0.415993	0.0169589	0.0942395	0.0454537	0.259341	-0.204012	-0.00197785	0.380906	0.485993	0.240758	0.258142	0.3348	0.515276	0.328369	0.953745	1.0273	0.713526	0.633225	0.610662	0.00711382	0.0550095	0.187631	0.501148	0.142804	0.238233	0.457515	0.470494	-0.0130553	-0.217578	0.412541	0.226144	-0.11536	0.168663	-0.107622	0.169576
-0.179919	-0.164831	0.251601	-0.204199	-0.207229	-0.206692	-0.00316722	-0.206619	0.0825968	-0.0800581	-0.0633228	-0.163372	-0.0906318	-0.0367096	-0.0780289	0.0446004	0.0725609	0.0414432	-0.108691	-0.0499132	-0.02092	0.180088	0.771307	0.916961	0.703493	0.891123	1.01908	1.23715	0.620857	0.962707	1.0944	1.60616	2.55269	2.22567	1.07181	0.628947	0.411198	0.132043	0.245674	0.145187	0.14543	-0.0305981	-0.22526	-0.406774	0.0163121	-0.137326	0.0478027	0.0844076	0.181198	-0.0820643
-0.0146735	-0.0948596	-0.0372982	-0.0191553	-0.232841	-0.150635	-0.277895	0.0553155	-0.383111	-0.253259	-0.00644503	-0.0840851	-0.209141	0.0842762	0.0223437	-0.00885023	-0.0534674	0.0828567	-0.161287	0.140748	-0.0100955	-0.0967284	0.474999	0.958961	1.46267	2.33408	2.37178	2.5194	2.86426	2.96654	2.69812	2.82062	2.68261	2.51866	1.9685	2.19318	1.93911	2.09713	1.64748	1.40405	1.38643	1.0751	0.898199	0.787962	0.526969	0.311044	0.719346	0.922492	0.718584	0.479264
0.0900653	0.165699	0.245713	0.128412	0.2902	0.0118752	0.0911274	0.0435613	0.215067	-0.153435	0.290307	0.215463	0.221957	0.0762268	-0.267092	-0.194057	0.155465	0.0174589	-0.0263733	0.0475068	-0.0199454	0.161817	0.251829	0.519297	0.503994	0.58097	0.778909	0.654843	0.824896	0.445051	0.596423	0.168734	0.365475	0.192374	0.0725422	0.113536	0.0528485	0.178105	-0.0790604	-0.132621	0.00312132	-0.0878936	-0.0064366	-0.0257352	0.515713	1.11451	1.47311	1.38473	0.801967	0.236299
0.103192	-0.0755462	0.0726901	0.0327582	-0.221371	-0.0278447	0.0422325	-0.101636	-0.00613437	-0.323514	-0.184265	0.0276832	-0.0103075	-0.0683571	-0.205586	0.00106962	0.0577536	-0.108682	-0.033838	0.0836966	-0.264641	0.284447	0.0824397	0.971166	0.621529	1.2419	0.847122	0.920927	1.13566	0.981392	0.749273	0.423179	0.123354	0.076147	0.318833	0.212643	0.268872	0.127225	0.00360398	0.00126519	0.209478	0.0865533	-0.272007	-0.041434	-0.271458	-0.430604	0.00380377	-0.0705172	-0.342392	-0.107214
0.163912	-0.146171	0.301978	-0.179013	-0.13635	0.42671	0.0493015	0.186428	0.333159	0.250784	0.075329	0.121037	0.0545648	0.794727	-0.0285789	0.0380796	0.0212976	-0.262431	-0.214915	0.417969	-0.324391	0.422152	0.647958	1.06034	1.20148	1.48006	1.07771	1.02453	0.590081	0.522731	0.0500839	0.526682	-0.0170039	0.347632	-0.028721	0.120264	0.0562566	0.156752	-0.457549	0.276501	-0.30703	0.000325864	0.324018	0.223778	0.554606	0.537675	0.111794	0.237692	0.0188023	-0.208705
-0.0085458	-0.328069	-0.419334	0.149726	-0.612166	-0.0594116	-0.286759	-0.174228	-0.23248	-0.300049	0.00211845	0.333743	0.0477094	-0.371269	-0.297644	0.0981533	0.014768	0.100608	0.0687399	-0.282269	-0.236455	0.178659	0.148505	0.228445	0.43027	0.697158	0.984211	0.719708	0.846752	1.18825	0.870084	0.688253	0.773469	1.16348	0.99075	0.577085	0.825037	0.580587	0.305131	0.714012	0.548494	0.556203	0.134093	0.220478	-0.202527	-0.136263	0.0214798	-0.0769599	0.11242	-0.205367
0.341018	0.140773	0.111609	0.0853593	0.248171	0.308587	0.406939	0.919935	0.744063	0.524176	0.418717	0.256962	0.239307	0.202267	-0.0612642	-0.0325796	-0.0165002	-0.0205263	0.0296638	0.0399423	0.0801127	-0.0749498	0.251436	0.337668	0.414763	0.546318	0.311499	0.757943	0.867831	0.704999	0.847439	0.585654	0.708579	0.454659	0.380784	0.388931	0.321607	0.208371	0.307315	0.314779	0.317999	0.57191	0.857786	1.64255	1.52596	1.38336	1.40602	1.29304	1.03623	0.836181
0.189215	0.182582	0.295376	0.299829	0.404718	0.179584	0.297292	0.299141	0.548565	0.506592	0.341621	0.430526	0.422966	0.222389	0.0146577	0.136742	0.0184712	-0.000468314	-0.0843931	-0.070352	-0.0617184	0.140902	0.204873	0.330207	0.507202	0.153589	0.332676	0.497682	1.2121	1.36989	1.02236	0.767704	0.476457	0.49347	0.534164	0.349398	0.594319	-0.111508	0.513002	0.0794822	-0.00672793	0.130848	0.268559	0.58444	0.775214	1.28351	0.34383	0.525015	0.420455	0.147751
0.0681856	0.0517116	0.226599	0.150895	-0.185709	-0.315387	-0.340694	-0.268353	-0.172103	-0.380257	-0.380193	-0.0114983	-0.0468045	0.243275	-0.281406	-0.122724	0.0982499	-0.159897	-0.000506604	0.184878	0.189852	-0.148776	0.371541	0.664522	1.07069	0.970797	0.862691	0.860548	0.260435	0.907942	0.485116	0.503675	0.260776	0.227252	0.465769	0.0404062	-0.120426	-0.0118909	-0.153832	0.014901	-0.177724	-0.0639803	-0.405063	-0.204684	0.192383	0.0148375	0.480437	-0.187212	0.353801	0.485019
0.0982553	0.0708311	-0.220981	0.13829	0.201481	-0.0603466	0.260204	0.0950163	-0.101745	-0.000717396	-0.0599621	0.16644	-0.0840049	0.173219	0.285644	-0.377564	0.14886	0.212221	-0.0786313	0.0951142	0.132524	-0.159014	0.678966	0.391881	0.602706	0.613986	0.935527	0.987165	0.923979	1.0411	0.446469	0.412329	0.44159	0.324676	0.381245	0.0297992	0.332759	0.289597	-0.0782431	0.297	0.0724912	0.0850907	-0.00509274	0.0587094	0.118059	0.0306474	0.513843	0.20209	0.64806	0.431884
0.105215	-0.00651923	0.278882	-0.149022	0.0529731	0.140461	0.225699	0.0978117	-0.0912222	-0.0224771	-0.106265	-0.098387	0.233014	0.0744344	0.28353	-0.0275751	0.134241	0.0176332	-0.249064	0.124765	-0.0311603	0.140778	0.110786	0.476824	0.735722	0.841382	0.842903	0.627075	0.695584	0.503512	0.983153	0.994101	0.682629	1.3929	0.794999	1.20343	1.15828	0.967027	0.654804	0.592999	-0.145155	0.646362	0.247241	0.0561495	0.265471	0.182525	0.462969	0.181453	-0.0497872	0.109578
-0.0445237	0.0770168	0.472292	0.0802971	-0.255765	0.104761	0.119987	0.0255326	0.157171	-0.141887	0.191782	-0.211885	-0.05993	-0.171684	0.0368746	0.28307	-0.148413	-0.244996	-0.0871122	0.197452	-0.177417	-0.141205	0.0238643	0.0541269	0.185614	0.133402	0.69135	0.882011	0.030321	0.212321	0.577048	0.359603	0.245999	0.527521	0.0848147	0.518749	0.557774	0.423364	0.0865694	-0.165285	0.167505	0.285795	0.215033	0.103932	-0.0838674	0.297113	0.142932	-0.0132574	0.0255218	0.407376
0.0665844	0.0206116	0.00517492	0.26224	0.061199	-0.120999	0.429087	-0.263873	-0.162124	-0.075391	-0.109727	0.0610152	-0.322791	-0.277852	-0.193317	0.156151	0.177762	0.0251327	-0.363444	0.00439797	0.260455	-0.00389027	0.47099	1.07635	1.22299	0.39313	0.297536	0.520985	0.379046	0.67032	0.447379	0.492742	0.637494	0.98913	0.687998	0.210569	0.271245	-0.036225	0.673831	0.353901	0.330456	0.0452115	0.401803	-0.32434	0.237369	-0.072907	0.105195	0.509367	0.253751	0.190878
-0.190741	-0.246985	0.19694	0.132559	-0.253492	-0.0545745	-0.232462	0.197222	-0.0126745	-0.199432	0.186529	0.0421209	-0.0538798	-0.110041	-0.0198467	-0.208344	0.243014	-0.215819	0.353466	-0.172317	0.0444597	-0.249485	0.208092	0.705163	1.13964	0.773552	0.57773	0.543154	0.13762	0.00801947	0.430307	0.618093	0.929521	0.950696	1.13199	0.430736	0.111245	0.527792	0.203485	0.134255	0.107434	0.177983	0.149256	0.153876	-0.144523	-0.0527959	0.0476058	-0.110387	0.240122	0.0299478
0.255212	-0.0527803	0.0262023	-0.187941	0.157701	-0.577403	-0.286583	0.00627125	-0.0214676	-0.082425	-0.216275	0.155744	0.0329122	-0.287027	0.380167	0.0944555	-0.188328	0.00812335	0.107807	-0.0220584	-0.0300047	0.237127	0.575908	1.60437	0.852441	0.810703	0.92087	0.496831	0.846638	0.490744	0.760773	0.818677	0.41697	0.561857	0.589699	0.562358	0.301758	0.237026	0.225437	0.267626	0.498661	0.0723998	0.100281	-0.0817672	0.402818	0.0101718	0.379506	-0.0780995	0.0443126	0.148287
0.211424	-0.34212	-0.0280135	-0.278616	0.0569435	0.000350151	-0.245488	-0.081539	-0.0252785	0.356692	-0.264212	0.24505	0.0719393	-0.187278	0.0540805	0.0656437	-0.0381463	-0.0713185	0.157471	-0.11365	-0.115992	0.266755	0.289181	0.260864	0.380698	0.669029	0.345792	0.681735	0.996161	0.387016	0.231363	0.610546	0.722785	0.503032	0.536025	0.0752304	-0.101088	0.0663123	0.125415	-0.0670583	-0.155926	-0.517274	-0.0329712	-0.0227047	-0.077172	0.00123831	0.595951	0.124075	0.147089	0.83765
-0.166555	0.112647	0.0292903	0.11994	-0.266452	-0.00836396	-0.0476897	0.282676	-0.186608	-0.198365	-0.104228	-0.0457779	0.0468526	-0.401204	-0.361351	0.0974398	0.113764	-0.214918	-0.0499984	0.053713	-0.120729	0.0273242	-0.352906	0.29718	0.21352	0.548099	0.353568	-0.0736478	0.531066	0.189796	0.0819902	0.964708	0.923305	0.212464	0.730943	0.363417	0.190792	-0.0546437	0.553632	-0.0175417	-0.16283	-0.0320467	0.0409023	-0.333579	-0.119319	-0.144931	-0.106739	-0.0613466	-0.244346	-0.0591121
0.0355433	0.0570539	-0.0953898	-0.318865	0.0580041	-0.241432	0.00375054	-0.148037	0.260889	0.227691	-0.182296	0.0517429	0.335599	-0.264441	0.033583	0.0111575	-0.0232964	0.00651592	0.135491	-0.129868	0.252016	-0.0714045	0.131805	0.326994	0.769471	1.31201	0.596151	0.901093	0.988138	0.721092	0.511455	0.470663	0.52257	0.773887	0.982438	0.383867	0.68889	0.713538	0.408797	0.404601	0.0219041	0.43119	-0.0755853	0.132413	0.300269	-0.19643	-0.507676	0.387533	0.268192	0.205884
-0.305811	-0.273865	-0.0238501	-0.393987	-0.222185	-0.0344891	0.0829936	-0.0631595	0.258952	-0.0853401	0.0578469	-0.125785	-0.085454	-0.0748048	0.0509304	0.235259	0.0927562	-0.409982	0.0305818	0.0513852	0.100035	-0.00555956	0.152355	0.539447	0.617977	0.657968	0.245182	0.759283	0.451699	0.146115	0.581236	0.828722	0.494926	0.472011	-0.0920363	0.414606	0.208985	-0.193164	-0.308847	-0.0302826	-0.135442	-0.396286	-0.371107	-0.193039	-0.381489	-0.648853	-0.283849	-0.590272	-0.177089	-0.544303
-0.395381	0.0812206	0.102452	-0.0369678	0.00969338	-0.0454314	-0.340225	-0.140557	0.112536	0.231124	0.117529	-0.156836	-0.154622	-0.104868	0.00139575	0.0657483	0.0426742	-0.181289	-0.0794767	0.152343	0.035297	0.177954	0.30618	0.209215	0.470838	0.286946	0.510903	0.785486	0.895327	0.585888	0.566835	1.27159	0.530431	0.689387	0.597546	0.483513	0.132084	0.273342	0.157912	0.363053	0.481927	0.129619	0.123664	-0.204039	-0.144989	0.245046	0.0879475	-0.267512	0.14079	0.270782
-0.0835468	0.201605	-0.26633	-0.0970183	-0.0313129	-0.375005	0.0882289	-0.148823	0.0507589	0.11612	0.124509	0.151781	-0.17025	0.134949	-0.0185903	-0.209293	0.399355	-0.0844579	-0.0993341	-0.00627038	0.23337	0.314179	-0.1913	0.0448861	0.187506	0.559099	0.803302	0.596168	0.702235	0.585218	0.70857	0.957536	0.57406	0.73939	0.572919	0.548273	0.219911	0.0164674	0.294339	0.150915	0.0188172	0.0918765	0.0528028	-0.00371979	0.032881	0.220128	-0.201931	-0.278778	0.118505	-0.0336421
-0.0480879	0.0816109	-0.410649	-0.0230376	-0.117789	-0.148244	-0.171007	0.224568	-0.267068	-0.142831	-0.349199	-0.345873	-0.269276	0.174908	0.029617	0.000145089	-0.18577	0.238662	-0.0787334	0.0256964	0.226691	-0.0702942	-0.251432	0.888136	0.88396	0.833843	0.859465	0.450804	1.01913	0.550991	0.421243	0.470824	0.888664	0.505089	0.663279	0.869779	0.683244	1.12832	1.03454	0.668814	0.246636	0.0429296	0.185248	0.0942341	-0.0414103	-0.0694914	-0.237855	-0.0626997	-0.0165435	-0.0388164
0.0862242	-0.185006	0.418466	0.0590368	0.473875	0.305152	0.240744	0.152452	0.10578	0.144142	-0.0930232	-0.104531	-0.00813178	0.290394	0.179917	-0.235601	-0.0191771	0.0820435	0.3096	-0.136865	0.438887	0.314856	0.038882	0.356144	0.581557	0.427217	0.626687	1.06567	1.41218	1.22913	1.23534	1.74554	1.14905	1.91991	1.48497	1.51586	1.39124	1.01001	0.516847	0.788956	0.438068	0.633295	0.27958	0.140063	0.0216651	0.161507	0.291579	-0.18963	0.0354248	0.146751
-0.00940772	0.0154116	0.407797	0.305336	0.322133	-0.0104531	-0.184859	-0.133566	0.351623	-0.175501	0.398582	0.143977	0.191198	0.238392	-0.108294	-0.0258957	-0.384319	0.066692	0.30977	0.0337528	-0.0120675	0.155845	0.0815999	0.075898	0.335933	0.385882	0.584086	0.936627	0.708998	0.99099	0.460507	0.631209	1.43688	0.478196	0.562568	0.415605	0.638368	0.0558046	0.306887	0.681634	0.0960985	0.0191345	-0.0501761	-0.302654	-0.0852067	-0.193676	0.15727	-0.100652	0.191154	-0.115393
0.0256029	0.256147	0.041496	0.0722049	-0.172454	0.0857688	0.353064	0.176843	0.213969	0.0640171	0.166679	0.166072	0.0170761	0.348802	-0.115763	0.234335	0.0476007	0.0393161	-0.188092	-0.13316	0.0600248	-0.416383	0.313394	0.0329488	0.856512	0.604983	1.62359	1.39517	1.24302	1.16386	1.00111	1.13195	1.244	1.18417	1.06753	0.805442	0.434021	0.699347	0.277743	0.381239	0.135982	0.216796	0.208517	0.078918	-0.051528	-0.146098	0.122062	-0.023911	0.396615	0.0459947
0.367868	-0.244535	-0.0290756	-0.100833	0.219686	-0.135326	-0.0360807	0.135533	-0.277445	0.0159437	0.204897	-0.0563756	0.0800191	-0.0211375	0.2018	-0.210075	0.203232	-0.106368	0.0401934	0.0730177	-0.050359	-0.350468	-0.0847241	0.638004	0.252805	0.518555	0.524494	0.531544	0.780844	0.877688	0.817511	0.399182	0.306899	0.732368	0.730034	0.531234	0.138014	0.682098	0.6128	0.263236	0.195668	0.424539	0.238647	-0.0159164	0.0776116	0.3541	0.139985	0.334907	0.176698	0.295284
-0.438039	-0.0224236	-0.385666	-0.0626615	-0.103784	-0.430319	-0.382565	-0.261258	-0.232223	0.114256	0.245674	-0.284262	-0.0372796	0.330057	0.043666	-0.0536114	0.188434	0.216096	0.107182	-0.4581	0.19893	0.0590525	0.00454982	0.194219	0.849703	0.71238	0.589241	0.931775	1.01653	0.535266	0.407568	0.702208	1.34816	0.913704	0.736518	0.353388	0.0338686	-0.034395	0.0555183	-0.0146412	0.0324453	-0.145313	-0.252013	-0.025562	-0.0811225	-0.389053	-0.0187355	-0.463544	0.21108	-0.178056
-0.00295381	-0.0907033	0.0424193	-0.115276	0.0871849	0.139917	0.0502154	-0.182709	-0.183026	0.172685	-0.101814	-0.0531257	-0.0948469	0.267461	0.133302	0.0224282	0.22804	-0.0828172	-0.231721	0.0640695	0.0221689	-0.117368	-0.478176	-0.0193674	0.228892	0.27459	0.523032	0.442623	0.448714	0.678958	0.534005	0.804797	0.563988	0.364061	-0.0347489	0.20175	-0.0134562	0.0343292	0.0358071	-0.132744	-0.213867	0.566523	-0.0151329	0.0403063	0.0166564	-0.214142	-0.107681	-0.0498239	-0.0513421	-0.447014
0.193508	0.113249	-0.292453	-0.271349	0.0186697	-0.124954	0.0182185	0.0584434	0.0022817	0.104537	-0.244986	-0.240625	0.252359	0.0259411	-0.404838	0.00601777	0.289392	-0.357302	-0.107804	0.169696	-0.0060039	0.104222	0.190492	0.504502	0.223628	-0.141045	0.383697	-0.0389599	0.910175	0.0553868	0.458885	0.140793	0.248575	0.403912	0.015043	0.57092	0.887058	-0.1421	-0.138926	0.0943282	-0.201029	-0.369978	0.0504366	-0.0227144	-0.100028	-0.217933	0.171986	-0.172079	-0.0165732	-0.129258
0.230222	0.449265	0.303203	-0.0179016	0.304335	-0.000364358	0.170897	0.112067	0.343835	0.254112	0.061545	0.117473	0.262121	-0.0845288	0.225721	-0.0393829	-0.0388233	0.0952084	0.105063	-0.122065	0.151291	0.533723	-0.184982	-0.224612	0.0436192	0.323274	0.758072	0.563449	0.636707	0.641234	0.506591	0.952631	1.30161	0.943749	0.822565	0.516928	0.033165	0.466809	0.0256257	0.0109571	0.295787	0.365391	-0.022941	0.0430087	0.143789	0.177793	0.0319108	0.531103	0.769681	-0.199368
-0.0687212	0.00656526	0.158573	0.231347	-0.134727	0.15862	-0.198374	-0.285348	-0.0755325	0.130014	0.255738	-0.11394	0.239325	0.149627	0.0641575	-0.0343116	0.0331754	-0.0060685	-0.234426	0.241631	0.226215	0.123777	0.382075	0.670796	0.786953	0.538892	0.87426	1.27759	1.3987	1.40055	1.03862	1.23342	1.25163	1.03473	0.891183	0.211405	0.518325	0.658034	0.150766	0.458762	-0.0260686	0.350355	0.118385	0.173769	0.0016696	0.364686	0.252783	0.221942	0.259738	-0.0249865
-0.0150084	0.0588042	0.239179	0.0617053	-0.227927	0.116207	-0.00272726	0.0118454	0.0615507	0.192729	0.0566106	-0.0377455	-0.193278	-0.034378	0.17138	-0.173311	0.026312	-0.000199647	0.16384	-0.0166416	0.105883	0.0479931	0.427382	0.948944	0.898186	0.772922	1.19658	1.1147	1.19035	0.916507	1.37345	1.05523	0.915032	1.50692	1.07869	0.550903	1.1938	0.723375	0.364349	0.176059	0.101106	0.0534799	0.113712	0.0968432	0.471963	0.176077	0.0212767	0.32281	0.0410083	0.258978
-0.0342779	-0.419803	-0.190005	0.0426942	-0.1541	-0.451574	-0.389285	0.0829977	0.0639337	-0.0924015	0.117789	-0.163285	0.0261463	-0.0865385	0.113556	0.135209	-0.166956	0.116633	-0.0018968	-0.0829891	-0.223316	0.186552	0.0906458	0.798617	0.935578	0.101195	0.544698	0.633555	0.683948	0.594417	0.874301	0.763347	0.516471	0.437686	0.413479	0.0814806	0.184046	0.21387	0.185744	0.18715	0.259551	-0.085151	0.0683344	0.147621	-0.0812272	-0.280267	-0.122532	-0.329865	-0.123167	-0.00319546
0.572566	-0.0841995	0.204773	-0.341064	-0.112029	-0.0764719	0.136988	-0.0190082	-0.107485	0.17298	-0.287295	0.218358	-0.00749482	-0.198466	-0.325012	-0.0264667	0.160691	-0.0518359	-0.0806902	-0.00169839	0.163887	-0.45189	-0.246901	-0.263967	0.334871	0.0603091	0.696254	0.00803279	0.366052	0.514854	0.51926	0.995311	0.743062	0.400275	0.254766	0.142105	0.449614	0.219432	-0.0336382	0.304524	-0.0581008	0.372841	0.0436356	-0.0767414	0.0741066	0.221283	-0.0925574	-0.173716	0.10355	0.231107
-0.125756	0.239915	0.325552	-0.116184	0.204891	-0.598927	0.139656	-0.0643791	-0.398861	0.101065	-0.0219524	0.0519766	-0.117798	-0.0982272	-0.131284	0.0952588	-0.0546546	-0.0486074	-0.0142868	0.02229	-0.185008	0.260079	0.117888	0.744627	0.494319	1.17315	0.732547	0.858292	0.469586	0.783951	1.21409	0.856846	0.886326	0.77141	0.41271	0.311397	0.365541	0.455924	0.0914065	0.351777	-0.0374731	0.203972	0.0442405	-0.209068	0.0771928	-0.321579	0.168539	-0.0604372	-0.120469	-0.150258
-0.0428818	0.39829	-0.242778	0.161646	-0.299684	0.0707884	0.114627	0.601087	0.317171	-0.280891	-0.0556737	-0.0525288	0.110076	-0.0235094	0.103811	-0.0324798	-0.159382	-0.0797644	0.0375801	0.234046	0.348844	0.81625	1.61884	1.39994	0.454381	0.367719	0.448457	0.622206	0.451977	0.494497	1.04462	1.1943	0.911534	0.929845	0.55423	0.254222	0.129369	0.395326	0.68387	0.519587	0.107934	0.409931	0.235628	0.36542	0.452141	0.382803	0.331948	0.0350121	0.140498	-0.149754
0.433261	-0.163846	-0.04866	-0.106683	-0.0944263	0.33149	0.0478652	-0.0585894	0.370346	0.107585	0.208953	-0.0938008	0.212924	0.0975045	0.389898	0.120493	-0.368151	-0.133315	0.0623533	0.31862	0.048602	0.275215	0.105857	0.203583	0.0693898	0.512271	0.00367977	0.234344	0.942564	0.13171	0.34766	0.802531	0.776936	0.679998	0.692168	0.194063	0.425177	-0.210735	0.0104363	0.551757	-0.0405704	-0.0109257	0.104151	-0.181925	-0.0663999	0.343041	-0.134128	-0.0483975	-0.0525698	0.0725061
0.0343428	0.00183766	-0.0585182	0.119221	-0.2518	-0.0608239	0.148602	0.0696411	-0.0951425	0.116978	0.192732	-0.0614828	0.0960373	-0.571597	-0.150776	0.336383	-0.400109	0.0574473	-0.236038	0.242317	-0.195973	0.297186	0.315139	0.26363	0.226561	0.496268	0.740572	0.354182	0.323378	0.218444	0.542046	0.0976859	0.371959	0.112055	0.647093	0.340576	0.677861	0.0771865	0.0381795	0.010881	-0.0935812	0.297597	0.12389	-0.120158	0.0608527	-0.132553	-0.271184	0.0675269	-0.0069242	-0.102081
0.0944146	0.0333519	-0.0546356	-0.0788468	-0.0151253	-0.0439319	0.1319	-0.147818	-0.0840907	-0.00822816	-0.11703	-0.0374353	-0.0489331	-0.0713488	-0.0253618	0.0134786	0.00267603	-0.0682789	0.059016	-0.0068917	-0.0240166	0.0782451	1.40283	3.15496	3.16377	2.53412	1.89158	1.60744	1.29534	1.26459	1.03823	1.17461	1.10695	0.835866	0.740871	0.485853	0.239156	0.327172	0.140498	0.149319	0.0780119	0.0868926	-0.0348697	0.0509104	0.0770152	-0.0865737	0.0314027	-0.032127	0.0094723	0.0153126
-0.190551	-0.0299275	0.181263	-0.14624	-0.346811	-0.0855075	0.0840944	0.00747173	0.1518	0.140949	0.063011	-0.228373	0.146804	-0.294313	-0.119866	0.180862	-0.205007	0.190794	-0.199437	0.0327882	0.0845965	0.126543	0.940668	1.05153	1.15892	1.96796	0.2503	0.561062	1.46641	1.19416	1.05498	1.20368	1.06446	0.982637	0.743597	0.918079	0.598333	0.473376	0.0297528	-0.0201259	-0.20504	0.115157	0.27813	0.201856	0.0401999	-0.141686	0.135454	-0.197328	0.0509137	0.213092
-0.201692	0.237036	-0.220615	-0.156802	-0.0240182	-0.143017	-0.371112	0.489851	-0.119857	0.0278964	-0.172846	0.290363	-0.118936	0.0784878	0.193237	0.105863	0.182843	-0.189462	-0.0424714	-0.0567725	-0.17689	0.026638	-0.0449076	0.483535	0.14902	0.454687	0.0886763	0.453135	0.459391	0.54307	0.332274	0.15332	0.368913	0.417954	0.474294	0.333307	0.0499659	0.13652	0.0513706	0.135476	0.185357	-0.00165919	0.00312406	0.0670495	-0.093663	-0.0435581	0.179914	-0.0808743	0.361023	0.296363
0.287591	0.869986	0.516857	0.312831	0.188295	0.18481	0.56402	0.255705	0.060721	0.227887	0.360761	0.420883	0.150098	0.182116	0.333524	-0.0783208	0.230972	0.0535066	0.00723259	-0.21339	0.0224912	0.131352	0.776332	0.410921	0.419556	0.463942	0.768249	0.433014	0.78602	0.563752	0.452734	0.638678	0.559185	0.132871	0.121822	0.597649	0.352752	0.151264	0.434229	0.481505	0.433741	0.470181	0.545402	0.431162	0.545704	0.403091	0.151256	0.570399	0.559506	0.296394
0.0756623	-0.0796327	-0.331932	0.0468675	-0.130826	-0.0616789	-0.192464	0.0702807	-0.10058	-0.0874035	-0.169022	0.189563	0.014116	-0.0931238	0.131413	-0.208717	0.181342	0.128665	-0.155214	0.0539242	-0.115611	-0.445827	0.00895602	0.0915161	-0.0461171	0.347309	-0.023839	-0.205013	0.644143	0.346419	0.74823	0.987459	0.823538	1.26994	0.862537	0.891238	0.664323	0.251041	0.082655	0.228446	-0.0822024	0.384754	0.091015	0.348252	0.0570029	0.276347	0.142538	0.0338889	-0.10189	-0.135918
0.309052	0.428215	0.448839	0.615609	0.644403	0.634867	0.760067	0.75314	0.694049	0.585622	0.633045	0.365167	0.244135	0.207013	0.0892516	0.0371626	0.0490071	0.0351111	-0.0268907	-0.0943901	-0.0585952	0.00579434	0.0184902	0.0596864	0.0354456	0.0342272	0.0847269	0.0944153	0.0790385	-0.00103816	0.0335104	0.000700665	0.180828	1.30023	2.66278	2.60732	1.98435	1.56767	1.15198	1.08082	0.68568	0.642087	0.547015	0.330865	0.37944	0.264125	0.260386	0.250553	0.605007	0.862916
0.418765	0.100615	0.0996112	-0.0526714	0.138795	0.597023	0.239693	-0.0433378	0.013537	0.132511	0.519053	0.0200936	-0.247446	0.50407	0.0889455	-0.033412	0.0651136	0.0679824	-0.375666	0.275982	0.0747823	0.248815	0.675842	0.319611	0.915946	0.261353	0.575454	0.435086	0.579226	0.55804	0.72087	0.389523	1.02139	0.272787	0.491102	0.56621	0.482002	0.421976	0.524909	-0.0805711	0.377284	0.0443219	-0.0813773	0.00392785	-0.0522077	-0.207245	0.192616	-0.0246694	0.316236	0.0480788
-0.362699	0.128774	0.0198523	0.27909	0.280745	-0.217833	0.0507638	0.102994	0.134934	0.0312905	0.0914431	-0.291186	0.055034	0.169454	0.0906456	-0.0859399	0.247095	-0.00581366	0.00563016	-0.160972	0.321457	-0.00219617	-0.196072	-0.152733	-0.133649	-0.246476	0.0412056	0.495264	0.975019	1.21461	2.04156	1.78219	1.75415	1.37592	0.478621	0.641449	0.464592	0.613394	0.450481	1.20206	0.73442	0.110397	0.463855	0.438027	0.136358	-0.0648066	0.560554	0.579925	0.090671	0.596129
-0.00805649	0.273461	-0.0900302	0.0225689	0.421811	0.298497	0.00606333	0.588055	0.156073	0.130193	0.272269	0.0488399	0.104503	0.752284	-0.0076713	0.222375	0.083056	0.0183418	-0.291775	-0.0319976	-0.0236305	0.23028	-0.0986809	0.263143	-0.0207778	0.254718	0.465452	0.564647	0.216911	0.355426	0.211327	0.355681	0.308843	0.399038	-0.0060565	0.386769	0.269895	0.121207	0.111791	0.0948695	0.0642235	0.19054	-0.2183	-0.143508	0.0565375	0.335077	0.341132	0.175987	0.430818	0.501735
0.183568	-0.0233769	-0.197514	0.455333	-0.00550079	-0.087958	-0.0527127	0.0818885	0.026587	0.55679	0.431614	0.703257	0.634661	0.217232	0.365409	0.0418979	0.00302213	-0.193733	-0.205426	0.354239	0.208522	0.134281	0.62443	1.54792	1.55734	1.22078	0.579803	0.431687	0.268921	0.485239	0.325455	0.656595	1.67031	1.6477	1.44699	1.39309	1.79556	1.59284	1.43685	1.01086	1.03083	0.784827	0.38836	0.284163	0.389451	0.444831	0.0804623	0.184747	0.2704	0.118732
0.11813	0.0868215	0.0960497	0.0732769	-0.000534987	0.0558094	0.0206108	0.0432339	0.0430539	-0.0133668	-0.0097096	0.0842743	-0.0482784	0.00957275	0.0430923	0.0443158	0.0117403	-0.0535576	0.0308064	-0.0333048	0.0150094	-0.0106228	0.202264	0.549439	0.539631	0.57718	0.363649	0.344493	0.318333	0.186357	0.306384	0.606049	1.56099	2.83758	3.2004	2.82277	2.20078	1.85164	1.59532	1.5019	1.06435	0.986313	0.883561	0.747217	0.706043	0.514227	0.456145	0.478772	0.342942	0.359279
0.540098	0.00494343	0.138596	0.0962306	0.55996	0.044151	0.152226	0.136207	0.231232	0.719467	0.248599	0.361578	0.238591	-0.0169792	0.200597	-0.125089	0.16868	-0.233262	0.284204	-0.0945323	0.171428	0.369652	-0.155384	0.345901	0.862525	0.716087	0.518367	0.760878	0.582855	1.1284	0.633134	0.0642557	0.765024	1.00345	0.283312	0.561584	0.305672	0.0758765	0.400845	0.38835	0.298956	0.291061	0.487631	0.486635	0.0418406	0.195015	0.0355847	0.388413	0.0431934	-0.0474956
0.294891	0.095237	-0.329013	0.034977	-0.0101149	0.307226	-0.157838	0.244386	-0.299395	0.110084	-0.0662691	0.183072	-0.180748	0.16892	0.0776543	-0.10619	-0.263604	-0.00345887	0.154285	0.218968	-0.114647	-0.0855986	0.214311	0.0431762	0.307369	0.601919	0.614075	0.324873	0.872728	0.628641	0.997902	0.898787	1.10198	0.906465	0.69439	1.01519	0.998859	0.72675	0.430556	0.303715	0.457171	0.530714	0.317835	0.353655	0.346195	0.326483	0.177373	0.111202	0.37616	-0.00793969
0.226539	0.290085	0.195103	-0.226874	0.0874281	-0.0755305	0.215926	0.206253	-0.221777	0.0678264	-0.187765	0.636515	-0.241329	0.0669031	-0.0365076	-0.0588374	-0.00867992	0.15532	-0.0286005	-0.0592026	0.0817665	0.386186	1.13473	1.66285	0.9618	1.20164	0.729689	1.30807	0.914025	1.18845	0.98228	1.36345	1.20929	1.58088	0.801299	1.08108	0.60223	-0.00126548	0.222462	0.773557	0.369482	0.114985	0.12524	0.357911	0.252302	0.397152	-0.225742	0.406153	-0.0659264	-0.0731275
-0.209756	0.246816	0.19003	-0.554675	-0.499913	-0.143109	-0.0106408	-0.415411	-0.0779773	-0.0709441	0.031563	-0.352756	-0.300279	-0.315486	0.162091	-0.0924593	0.0821251	-0.539624	0.417709	0.132249	-0.219633	-0.0729315	0.330875	0.545971	0.268026	0.0787073	0.31032	0.293987	0.504773	0.709636	1.29949	0.919411	0.715256	0.863842	0.791113	0.426986	-0.104448	0.449955	0.138265	-0.0985866	-0.0788921	-0.0108647	-0.0457238	-0.155308	0.0597419	0.190773	-0.0498454	0.274246	0.334508	0.296653
0.162898	-0.0153804	-0.227918	-0.188811	0.083089	-0.286306	-0.503195	0.493096	0.479046	0.000822624	0.274892	0.42204	-0.303296	0.0396982	0.214742	0.00484206	-0.263643	0.350097	0.179689	-0.270985	-0.212061	-0.175576	0.144712	0.160422	-0.0815875	0.456165	0.149194	0.467482	0.420588	0.423033	0.310144	0.514877	0.262463	0.270878	0.544476	0.610611	0.12057	0.297951	0.0742073	0.198284	0.0925136	0.127553	0.277511	-0.238535	-0.00223755	0.524899	0.474874	0.0787576	0.594244	0.551267
0.311778	0.235542	-0.0645681	0.463884	0.0924824	0.358815	0.570767	0.282246	0.418364	0.548715	0.316734	0.525841	0.163383	0.441029	-0.00448419	0.192682	0.211754	0.116525	-0.15774	-0.363221	0.299482	0.493556	0.693498	0.315372	1.04118	0.999326	0.65816	0.816163	1.10382	0.726114	0.899962	0.511126	0.0908532	0.636072	0.607542	0.342278	0.325177	0.365372	0.357434	0.447207	0.241721	0.295226	0.30503	0.414866	0.423804	0.246968	0.544861	0.627471	0.00427046	0.377975
0.0782586	0.102601	0.0642197	0.285059	0.328112	-0.117502	-0.0229825	0.0773025	0.682749	0.374973	0.150685	0.359302	-0.340324	0.335293	0.0580111	0.160035	0.177869	-0.0212462	-0.0191535	-0.297504	0.0110809	0.164875	-0.0544278	0.180192	0.100465	0.0218754	-0.129728	-0.196473	0.115117	-0.4323	-0.0961009	-0.0289598	0.422224	0.61826	0.63866	0.567424	0.27093	0.010086	-0.235971	-0.513249	-0.0111217	-0.359425	0.0438312	0.00305313	0.131843	0.0292676	0.065516	-0.0880912	0.0133181	0.0172916
0.421601	0.144696	0.22225	0.0774634	0.413197	0.531679	0.448357	0.510805	0.61895	0.284481	0.269996	0.516586	0.157275	0.570939	0.370747	-0.0278532	-0.0152497	0.0682524	-0.145367	0.120218	0.183857	-0.0132741	0.305122	0.328724	0.302082	0.39966	0.340477	0.202779	0.425845	0.172491	0.276683	0.311063	0.400273	0.89309	0.615873	0.471686	0.611699	0.0844948	0.223072	0.371049	-0.222771	0.0336011	-0.00293993	0.0937121	0.296678	0.582735	-0.196479	0.113995	0.398402	0.407921
0.21059	0.36236	0.471595	0.275305	0.477282	0.0585199	0.332478	0.445496	-0.0444869	0.206031	0.428771	-0.126548	0.0215876	0.0637792	0.420159	-0.141247	0.240442	0.16845	-0.307076	0.0394318	0.475705	0.467922	0.175341	0.242084	0.213522	-0.224206	-0.0297646	0.481815	0.521341	0.135667	0.290844	0.332158	0.316669	0.61984	0.638047	0.0123269	0.436914	0.194953	0.603939	0.545818	0.278899	-0.0926386	0.0165171	0.229573	0.184145	0.233804	-0.203147	0.0589173	0.182832	-0.0168359
0.431942	0.375444	-0.0513433	-0.118088	0.085412	-0.129788	-0.294413	-0.0120167	-0.146132	-0.322283	0.131759	0.0207452	0.0755909	0.214643	0.101077	-0.167973	0.0225993	0.02202	-0.0845311	0.207885	0.0100469	0.0266681	1.11905	0.761783	0.870536	0.837073	1.17685	1.2447	1.25131	1.64538	0.856079	1.46033	1.19597	2.24799	3.31296	2.72173	1.40594	0.744945	0.61735	0.469265	0.434241	0.351737	0.17081	0.0591959	0.0229178	0.310825	0.0330729	-0.0304134	0.0557619	-0.0728377
-0.250623	-0.0770256	-0.224085	-0.0337423	-0.30518	0.0933862	-0.263751	-0.258372	-0.379705	-0.434279	-0.184136	0.0433496	-0.202426	0.00395634	-0.174056	-0.177813	-0.0206216	0.188869	0.0557285	-0.0461625	-0.0440925	0.166047	0.183855	0.204534	0.0306439	0.319971	0.0742689	-0.179889	0.0920662	-0.292995	-0.00250099	0.131864	-0.239939	-0.253054	0.391543	0.621202	0.468413	0.466599	0.358057	0.109113	-0.234852	0.00595458	-0.123466	-0.0204512	-0.22522	-0.143632	-0.28923	0.0329364	-0.202261	-0.25496
0.159457	0.231444	0.111988	-0.223632	-0.0114898	0.19385	-0.0210126	0.410684	0.103864	0.119276	-0.0461916	-0.0587262	0.166855	-0.0941396	-0.219542	-0.299637	-0.107358	0.0236244	-0.0865486	0.469919	0.066358	-0.023764	-0.0744863	0.162404	-0.23452	0.112552	-0.137743	-0.0910673	0.367038	0.140726	0.343147	0.285703	0.584528	0.762052	0.243344	0.642222	0.169879	-0.175626	-0.10246	-0.372434	-0.273992	-0.0546222	-0.178043	-0.00970285	0.10414	-0.32502	-0.304461	0.227763	-0.208303	-0.037499
0.26354	-0.0937272	-0.321936	-0.389483	0.0916707	0.255477	-0.0310616	-0.130505	0.360576	-0.145906	-0.0980054	-0.650066	-0.551513	0.0225661	0.019473	0.665827	-0.198041	-0.141497	-0.298459	-0.0278294	-0.129177	-0.433638	0.437576	0.0543092	-0.0934224	0.158806	0.274294	-0.153021	-0.208596	-0.164224	0.352907	0.540641	0.345155	-0.226783	0.327242	-0.246316	0.281595	-0.269571	-0.332467	-0.256475	0.0117791	-0.276336	-0.163094	-0.376177	0.112967	-0.129762	0.612688	0.468022	0.0479918	-0.113439
0.562435	0.489469	0.186326	0.244138	0.212153	-0.0716488	0.597453	0.271828	0.15025	-0.318056	-0.0758363	0.386852	0.502404	0.524523	0.86604	0.017338	0.120717	0.187981	-0.303557	-0.0224789	-0.00650172	-0.307344	0.0123712	0.460018	0.836947	1.11409	0.359651	-0.0682727	0.37237	0.435656	0.359928	1.00972	0.490288	1.06873	0.410776	0.700056	0.580865	0.147113	0.161296	0.550159	0.399567	0.195933	-0.0894681	0.199809	0.0108378	0.867484	0.409668	-0.199098	0.287259	0.549209
0.374087	0.790133	0.230922	0.359172	0.361696	0.170338	0.648613	0.272282	0.361533	0.311634	0.0137633	-0.148962	0.311454	0.703383	0.314643	0.13402	0.145105	-0.310709	-0.0339553	0.0655396	0.190337	0.0319582	-0.00934538	0.680374	0.384355	0.270825	0.40895	0.401463	0.369552	1.28008	1.13177	1.47059	0.969052	1.31069	0.330705	0.386987	0.362929	0.287013	0.550432	0.55794	0.393224	0.280104	0.777262	-0.266464	0.48729	0.248659	0.0811791	0.0723599	-0.130668	0.291027
0.0241704	0.117206	0.0839747	-0.0896041	-0.0891883	0.0883134	-0.0178013	-0.213183	0.0788853	-0.059599	-0.101193	-0.165234	-0.0599749	0.00799306	0.00814965	0.0104916	0.0801575	0.139989	-0.124025	-0.106613	-0.0839888	0.259257	3.14822	4.94766	5.22221	4.01856	3.54035	3.52778	4.15166	3.23047	2.9782	2.76667	2.51212	1.66042	1.60221	1.26357	0.641139	0.224056	0.375408	0.538936	0.669546	0.234194	0.0610082	0.360457	-0.264572	0.0472362	0.171084	-0.12196	-0.140743	-0.00117216
0.647537	0.144905	0.429042	0.317396	-0.342241	-0.553238	-0.0325845	0.230777	0.668999	-0.62492	0.571922	0.291751	-0.384258	-0.00161626	-0.329949	0.0360075	-0.407126	0.172247	0.452842	-0.253971	-0.0362113	0.44444	0.0736775	0.36674	0.629968	0.595896	0.951415	0.641024	0.90649	0.240512	0.153398	0.268056	0.64498	0.771547	0.632764	0.890051	0.717891	0.547925	0.39225	0.102052	0.523714	0.280448	0.402098	0.592651	0.431521	0.885845	0.466114	0.482421	-0.421727	0.459302
0.0623815	0.446207	0.22807	0.322557	-0.0639584	0.00577865	0.182092	-0.316837	-0.00125651	-0.171485	-0.0162498	-0.102748	0.0287882	0.976775	-0.33612	0.153453	-0.0551558	-0.0699118	-0.0746772	0.0462915	-0.422262	0.672536	0.0652086	-0.0666167	0.723266	0.747572	-0.104011	-0.298958	0.568775	0.301958	-0.291691	0.231076	0.0814184	0.00919141	0.412924	-0.174986	0.0611477	-0.0396297	0.137106	0.140974	-0.0285347	-0.065638	0.454135	0.241652	0.437773	0.0927277	-0.152087	-0.0126578	-0.00779713	0.00644153
0.0929645	-0.661256	0.337866	0.14073	0.0186968	-0.00214353	0.351686	-0.3078	-0.000790486	0.0345597	0.165425	-0.149129	0.300468	0.0430961	0.0640929	0.187192	-0.0278203	-0.000536825	0.150067	-0.308902	-0.102616	-0.156781	0.56616	0.430054	-0.0749844	0.402718	0.0635473	0.495007	0.628607	0.635192	0.630275	1.39289	0.421859	-0.0542609	0.491218	0.592547	0.398115	0.377121	0.07596	0.37926	-0.294429	0.00331621	-0.213324	-0.301238	0.0275014	-0.343956	0.78946	0.207733	0.482468	-0.0947563
-0.0104919	0.0813251	-0.179305	-0.23473	0.451747	-0.0374726	0.0514803	0.308649	-0.530622	0.131595	-0.142286	-0.201951	-0.0907276	0.207744	-0.411917	-0.218897	-0.00701417	0.204406	0.361961	-0.340456	0.36123	-0.570343	1.20871	0.525219	0.595525	0.929933	1.13472	0.352443	0.606231	0.763868	-0.131755	0.469056	0.538711	0.801644	0.303913	0.377283	-0.146668	0.0170362	-0.129045	-0.0453926	0.160249	-0.404406	0.0278428	-0.235837	0.116825	-0.229075	0.447945	0.211138	-0.501806	0.0792605
-0.0661126	0.157546	-0.107081	-0.453642	-0.0893269	-0.143599	0.0400417	-0.418489	0.023961	0.244986	-0.298598	0.0871227	0.00754306	0.321563	-0.154322	-0.0664527	0.102491	0.262814	-0.119264	-0.179588	-0.0237838	0.174263	-0.480721	-0.450805	0.281787	0.312224	0.634383	0.438356	1.34998	0.775423	0.773038	1.09644	2.14725	2.76326	1.50701	0.689382	0.190628	-0.071641	0.268695	0.46295	0.0880261	0.536156	0.217271	0.391619	0.618703	0.0857455	-0.107698	-0.42952	0.46259	0.134006
0.637945	0.222599	-0.126137	0.061275	0.00205585	0.239923	0.163874	0.196306	0.0468738	-0.240307	-0.22557	-0.502433	-0.282621	0.0402618	0.210705	0.141821	-0.0434828	-0.0709259	0.156977	-0.18439	0.174544	0.239635	0.582648	0.50697	0.638595	0.413533	0.874725	0.808948	0.118321	0.869911	0.592983	0.591085	0.679078	0.210787	0.416512	0.231006	0.154655	-0.0418611	0.413346	0.302826	0.160185	0.202531	0.0365477	0.0406242	0.214066	-0.0938177	0.200682	-0.292888	0.459609	0.0326344
-0.109418	0.0799123	0.00240756	-0.124293	-0.531735	0.0411291	0.486214	-0.314709	-0.343927	0.0524961	0.601992	-0.276364	0.0523077	-0.354441	-0.158922	0.0279064	-0.000225797	-0.260518	0.18307	0.049768	0.106225	-0.380717	-0.0308185	0.114322	0.396247	-0.444349	-0.200054	0.0532714	0.0309923	0.186262	0.281059	-0.32206	-0.33934	-0.251573	0.129317	-0.133568	-0.263396	-0.102648	-0.0585489	-0.166342	0.381451	0.293907	0.127815	-0.137459	-0.248529	0.191653	0.519858	0.369471	0.181483	0.0189455
-0.0155547	0.0204464	0.154815	0.0751639	0.0976955	0.115232	0.0787511	-0.143808	-0.019415	-0.0522781	0.0103389	0.0533518	0.0334961	-0.00453969	0.069973	0.134648	-0.00241974	-0.0653275	-0.0281853	-0.0387151	-0.00975631	0.122667	0.137279	0.180553	0.22741	0.284978	0.420728	0.631856	0.915073	1.31439	1.66999	1.69276	1.48898	1.34496	1.25501	0.791747	0.599066	0.731561	0.330991	0.497687	0.321524	0.172551	0.235564	0.160441	0.1685	0.108986	0.0444418	0.10184	0.108117	-0.0132844
-0.406796	-0.25175	-0.343563	-0.355352	0.118626	-0.295887	-0.199968	-0.0280786	0.0835468	0.190354	0.342685	0.160317	0.0803011	-0.1788	-0.0131793	-0.391574	0.367391	-0.0558632	-0.0661752	0.146222	-0.0993017	-0.139808	-0.399373	0.0121256	0.0418889	-0.414428	-0.151134	0.258836	-0.123701	0.448041	0.330156	0.8553	0.625293	0.428232	0.233925	-0.198012	0.102312	0.0789766	-0.245755	0.0914223	0.15559	-0.214758	-0.226559	0.0930355	-0.00917412	-0.561118	-0.324647	-0.251553	-0.19569	0.304472
0.647625	0.215257	0.419062	0.235347	0.414203	0.309699	0.441486	0.113031	0.420735	0.256695	0.274551	-0.231848	-0.0206592	0.0490694	0.00517281	0.0466167	0.00781397	0.0248268	0.036583	-0.11584	0.00650092	0.132491	1.05405	0.733552	0.539083	0.179592	0.31254	0.364105	0.624161	0.649741	0.609446	0.589771	0.142834	0.477354	0.305384	-0.212077	0.138276	0.15921	-0.0379189	-0.0124195	-0.308282	-0.129109	0.135415	-0.183005	-0.028961	-0.228604	-0.27692	0.0467496	0.11463	-0.270579
0.684026	0.12408	1.3142	0.252292	0.375642	0.287303	0.52785	0.699728	0.301427	-0.0961224	0.339768	-0.753583	-0.245278	-0.186162	-0.390692	-0.0832959	0.413033	-0.079884	0.0808698	-0.330723	0.70143	0.0160865	-0.16997	0.685746	0.483869	0.559232	0.537367	0.978339	0.230602	0.560399	0.862402	0.640036	0.814972	0.204878	0.115842	0.149158	0.423254	0.80522	-0.0960703	0.0915612	0.420884	0.355886	0.296019	0.443323	0.654125	0.560094	0.38808	0.516516	0.616356	0.193507
0.0999316	-0.28458	-0.325827	0.302651	0.0302974	0.0110272	0.203958	-0.00731344	-0.216406	-0.133795	-0.355517	0.132552	0.0275748	0.0478299	0.335297	-0.200694	0.157461	0.311084	-0.0857343	-0.182116	-0.318352	0.128903	-0.159205	0.196529	-0.0444356	0.110614	0.168544	0.455694	0.398907	-0.318468	-0.0203022	0.123948	0.170652	0.181336	0.416978	-0.21939	0.336398	0.344537	-0.399991	-0.102347	0.153827	0.373379	-0.736257	-0.335359	-0.229182	-0.343498	-0.0933654	-0.687531	-0.123986	-0.023533
0.553137	0.227681	0.454872	0.596235	0.344556	-0.179044	0.217609	0.288032	0.285771	-0.121765	0.213978	0.085187	0.979871	0.038698	0.788554	0.593649	-0.188623	0.285795	-0.421728	-0.269093	-0.250429	0.639233	-0.000143495	0.592998	0.0682261	0.285627	0.177909	-0.0471738	0.217255	0.00614383	-0.333699	0.671116	0.32447	0.150846	0.301333	-0.240432	0.0298849	0.713631	-0.0244803	0.327248	0.111643	-0.817076	-0.218461	-0.450452	-0.352836	-1.07179	-0.449732	-0.159091	0.0705939	-0.440195
-0.201386	0.105429	0.318564	-0.0908168	-0.0908638	0.282432	0.0936049	-0.329096	0.323667	-0.360534	-0.0653824	-0.532834	0.234585	-0.236466	-0.414144	0.0977235	0.131117	-0.0802491	0.323126	-0.471717	0.0426002	-0.938881	-0.0551772	-0.178911	-0.0895157	0.0110178	-0.14283	0.0752312	0.274753	1.11831	0.582871	0.476491	0.626257	0.678434	0.404931	0.476057	0.378527	0.434301	0.329121	0.23317	0.430931	0.641292	0.103531	-0.355768	0.0334728	-0.101558	0.0675791	-0.185105	-0.0636788	0.31009
0.956143	0.278085	0.0985742	0.200882	0.14438	-0.310792	0.335645	-0.0789619	0.083742	-0.11779	0.65588	0.625005	0.0851643	0.00668676	0.450846	0.0646764	0.383484	0.0423864	-0.250369	-0.240177	0.0739349	0.505877	0.64935	0.419363	0.664486	0.901497	0.504123	0.168521	0.654319	0.257337	0.0318269	0.552096	0.390816	0.811113	0.965877	0.618336	0.310186	0.51239	-0.015789	0.11412	0.473836	0.372101	0.547261	0.545398	0.723715	0.650841	0.450036	0.601394	0.547411	0.422332
0.148553	0.060474	0.139956	0.667531	-0.105621	0.0831409	-0.391155	-0.0222308	0.0405904	-0.189298	0.0889891	0.495393	-0.253911	0.400079	-0.083306	-0.151624	0.213981	0.15303	-0.0799136	-0.135474	-0.21612	0.3883	-0.074506	0.52231	-0.798786	-0.092653	0.0274008	-0.158961	-0.17186	0.11515	-0.411995	0.220171	0.0272226	0.277237	0.193385	-0.281153	-0.0689919	-0.769434	0.168929	-0.0858539	-0.345743	-0.114185	0.692659	0.275511	-0.0205666	-0.167038	0.586266	0.128393	0.477297	0.721749
0.298312	0.0408067	-0.0547603	0.0467466	-6.42454e-05	0.516443	0.779707	-0.522716	0.456122	0.688784	0.395612	0.408274	0.379276	0.34111	-0.0109261	-0.132292	0.179259	-0.107068	0.142155	-0.0820538	-0.0519673	0.299143	-0.0964189	0.13671	1.20956	1.18958	0.609978	1.31414	0.454081	0.55873	0.464147	0.00112608	0.991796	0.214826	0.133939	0.723949	0.233434	0.117011	0.209469	0.0493854	-0.220809	-0.0571311	0.0303773	-0.0989839	-0.393054	-0.544115	-0.215422	-0.0442472	0.132466	-0.377398
0.740249	0.985793	0.442867	0.352947	0.560366	0.450145	0.0273398	0.418853	0.396082	0.197502	0.531619	0.218972	0.884128	0.693465	1.04186	-0.16898	0.143764	-0.0494287	0.222296	-0.147652	0.464629	0.794206	0.768398	0.0872575	0.762896	-0.144813	0.681582	0.449112	1.04567	0.266959	0.166199	0.792187	0.87386	0.963479	0.883987	0.806361	0.936328	0.927572	1.12419	0.692048	0.649269	0.695084	0.340537	0.747775	0.447646	0.724658	0.699954	0.667491	1.20939	0.193972
-0.0113605	0.478472	0.0103388	0.115415	0.55193	0.109972	-0.0979255	0.583509	0.240481	0.660055	0.584834	0.332126	0.0536027	0.40808	0.921972	0.194296	0.0860462	0.0863591	-0.0943393	-0.272362	0.630368	-0.0435418	0.515328	0.645559	0.866924	0.0610572	0.398068	0.83343	0.631927	0.624107	0.25681	0.478959	-0.0178065	0.729479	0.854729	0.179954	-0.0724497	0.954826	0.215936	0.261928	0.332679	0.189402	0.216909	0.489139	0.595246	0.162543	0.194959	0.321841	0.184852	0.882352
-0.151365	0.0898504	-0.348843	-0.0530433	0.0606466	-0.365826	0.229999	-0.322437	0.32909	-0.200857	-0.509252	-0.136113	-0.094539	-0.551968	-0.354647	0.650216	0.10616	-0.490424	-0.329839	0.0638885	0.299173	0.71879	0.21626	-0.602151	0.212971	-0.0350344	-0.246267	0.10379	-0.180757	0.0949433	-0.395153	0.0835926	-0.257785	0.265781	-0.174536	0.0602909	-0.167189	-0.215917	0.197089	-0.181694	-0.495068	-0.0245172	-0.313042	-0.178276	0.266817	0.234856	-0.0972341	0.0626353	0.07745	-0.0394969
-0.0436258	0.678025	0.140907	0.29182	0.789287	0.260479	0.552486	-0.105616	0.383313	0.284836	0.853272	-0.00103138	0.286337	0.632257	0.567279	0.191587	-0.03026	0.142083	0.00640093	-0.309811	0.943617	0.399039	0.852668	0.922585	0.677197	0.516935	0.318355	0.753377	0.452177	0.325469	0.48675	0.514225	-0.188564	0.482729	1.19289	0.776261	0.0161951	0.377615	0.551175	-0.241304	0.565494	0.36056	0.859922	0.988201	0.607783	0.101042	0.388789	0.313999	0.663898	0.469528
1.01609	0.638347	-0.412064	-0.0240491	0.457536	-0.0801405	-0.237174	-0.000294677	-0.0522571	-0.342088	0.215107	0.20347	-0.0976186	0.358291	-0.0187722	-0.308397	-0.0993402	-0.0460948	0.172022	0.28181	-0.00330396	0.0842827	-0.0245738	0.136224	0.234051	0.29488	0.33387	0.506905	0.213453	-0.206494	0.491052	-0.00685519	0.174305	-0.0328086	0.258778	0.487802	-0.213786	0.124279	0.048516	0.136809	-0.362748	0.0910365	0.35437	-0.124387	-0.0307522	0.0971056	-0.113761	0.122653	0.05398	0.672251
0.294805	0.467923	0.688149	0.197627	0.228397	0.49142	0.848108	0.154402	0.018999	0.0320373	0.353038	0.383894	-0.124139	0.227511	0.407678	-0.2546	0.319222	0.018702	-0.112659	0.0293343	0.0463523	0.508243	-0.165473	0.0727784	0.294723	0.780235	0.853883	0.78618	0.654475	0.620272	0.351608	0.570667	1.36249	0.15237	0.561456	0.55721	0.421869	0.360815	0.180788	0.14163	0.232664	-0.288848	0.186696	0.337435	0.228033	-0.00103995	-0.0974857	0.160729	1.14923	0.448462
-0.211101	-0.178356	-0.0159967	0.15998	0.457085	0.431367	0.817276	0.0308101	0.509429	0.469444	-0.308874	0.394232	-0.244511	0.244606	-0.142848	-0.237231	-0.124542	0.25633	0.203566	-0.0981232	0.805389	0.746829	0.239172	0.367172	0.68121	0.486248	0.564887	0.745513	0.0687205	1.0649	0.978295	0.954506	0.399481	0.144972	0.449793	0.0712305	0.813345	0.386732	0.429401	0.748381	0.334462	0.140691	0.491514	0.633947	0.0441194	0.0611341	0.604915	0.307815	0.543547	0.127401
0.0694679	-0.149578	-0.197296	-0.755885	0.092269	-0.15191	-0.0609709	-0.345544	0.10482	0.389897	-0.0918368	-0.0232782	0.343513	-0.766293	0.180773	0.0978482	0.0596849	0.333091	-0.507175	0.01655	0.219554	0.0822171	-0.144268	0.072382	0.26513	0.0987889	-0.111042	-0.262234	-0.0176201	-0.194847	0.496331	-0.0640978	0.283062	0.298113	0.572959	0.197403	0.59759	0.506956	-0.0765782	-0.117538	-0.107811	0.277617	0.00672736	-0.550081	-0.314294	-0.384475	0.336851	-0.323351	-0.318819	0.660153
0.491903	-0.0322853	-0.709104	-0.386762	-0.308574	-0.526476	0.0167071	-0.264934	-0.599492	-0.347907	-0.541311	0.324739	-0.420504	-0.305655	-0.0580219	-0.0846657	-0.192689	0.288038	0.0255869	-0.0362698	-0.517878	-0.185793	-0.294354	0.184966	-0.324534	-0.240963	-0.133111	0.695548	0.534117	0.797181	1.20836	1.00489	0.508444	0.583579	0.727956	0.357697	-0.0894034	0.079179	-0.158209	0.097222	-0.0363369	-0.132101	-0.437612	-0.375345	-0.306921	-0.088371	-0.136467	-0.0727523	-0.46467	-0.403179
0.792956	-0.283992	0.0677733	-0.233872	-0.200196	-0.0393079	0.291824	0.107204	-0.175043	0.364789	-0.189568	-0.134019	0.332887	0.152567	0.663985	-0.199834	0.145755	0.0130554	-0.0649007	0.105925	0.339587	-0.199575	0.333015	0.690174	0.220836	0.599185	0.649869	0.583383	0.705722	0.717575	1.17241	1.12611	1.04691	0.966933	1.07917	0.830296	0.742894	0.165394	0.364732	0.112881	0.0123278	-0.0575936	0.231429	0.447946	-0.0842761	0.229127	0.0671101	0.294594	0.587245	0.163239
0.0432375	-0.338775	-0.12498	0.31857	0.478899	0.147931	-0.592374	-0.357022	-0.501132	-0.273872	-0.127743	-0.0500119	0.00928079	0.0645563	-0.249344	0.455264	-0.0440722	-0.140783	-0.0432475	-0.227161	-0.0442086	-0.198616	0.114325	-0.0545053	-0.0569719	-0.0977682	-0.422885	0.272173	0.0638428	0.674165	0.123395	-0.237506	-0.0688918	0.0390213	0.179397	0.414015	-0.197737	-0.649631	0.159736	-0.100492	-0.23893	0.0666136	-0.74559	0.281928	0.185723	-0.483316	-0.433853	-0.12416	0.107704	-0.307869
0.260929	0.191905	0.205529	-0.0237947	0.183905	0.161802	0.164207	0.119296	0.270085	0.0540884	-0.0473452	0.0379689	-0.0858878	-0.0346623	-0.06078	0.16412	0.0644511	-0.194294	0.00656346	-0.0408405	-0.0252823	-0.0112438	0.076246	0.365277	0.221514	0.0407557	0.317257	0.0384791	0.233815	0.135644	0.478122	0.652384	0.76959	0.521216	0.518093	0.414787	0.231362	0.223956	0.0772933	0.115486	0.0805193	0.0124256	0.0891728	-0.102527	-7.01923e-05	0.139489	-0.153152	0.0157131	0.12737	-0.0567224
0.152685	-0.118499	0.276701	0.0917114	0.0396209	-0.0373424	0.149641	0.266825	-0.182271	0.0475975	-0.0389011	-0.157471	-0.0989825	-0.176347	-0.353309	-0.192869	0.0141367	0.0645793	0.0353667	0.078786	-0.0358364	-0.233952	-0.0599748	0.378721	0.332285	0.264129	0.510984	0.570469	1.53693	1.41978	1.76909	1.84152	2.17725	1.78858	1.43406	1.18527	0.708489	0.41964	0.268279	0.651757	0.425922	-0.185127	0.0704818	-0.247435	0.0922049	0.187363	0.157708	0.452516	-0.0953365	0.150216
0.238605	0.16815	0.287694	0.077233	0.261594	-0.519251	0.780606	0.300754	-0.068614	0.342667	-0.17532	0.143008	0.260964	0.22748	-0.0367752	0.334405	-0.371938	0.00076641	0.0952362	-0.0584692	-0.0411759	-0.1841	0.289179	0.132778	0.394495	0.379542	0.398654	0.51056	0.331054	0.334134	0.90015	0.521585	0.83656	0.900357	0.823578	0.472888	1.06538	1.1744	0.059837	0.143617	0.511371	-0.0877547	0.824457	0.24422	0.725907	0.229911	0.524187	0.515647	0.374302	0.540577
0.738977	0.413871	-0.0889704	0.24782	0.345285	0.262988	0.0698509	0.0111406	0.546535	0.764235	-0.0545496	0.409759	0.71834	0.620494	-0.0729858	-0.149623	-0.447147	-0.0740674	0.450926	0.219911	0.290568	0.127055	0.00838681	0.160741	0.546953	0.790393	-0.0775819	0.528395	0.574919	0.808872	0.626626	0.216524	0.877337	1.16396	0.404615	0.894298	0.589837	0.849412	0.296937	-0.058135	0.139506	0.00672175	0.799393	0.323456	1.19424	0.588614	0.151001	0.639188	0.459924	0.554703
0.289331	-0.0911033	0.761288	0.101942	-0.362235	0.415925	0.521341	0.103457	0.370326	0.747683	0.633228	0.312828	0.354813	0.20238	-0.00963871	-0.0995631	-0.14651	-0.221959	-0.0758143	0.543846	0.139012	0.55943	0.328041	0.326993	0.642664	0.296804	0.350731	0.548977	0.151099	0.441517	0.463028	1.63964	0.311992	0.912922	0.788833	0.0669296	-0.155656	-0.0150162	0.25173	-0.240799	0.569898	0.166836	0.446293	0.00323717	-0.137907	0.0785731	0.252561	0.262887	0.371781	-0.258054
1.19606	1.21419	1.45628	1.35677	1.29926	1.33287	1.47104	0.894927	1.14592	0.597247	0.485865	0.732002	0.01173	0.10753	-0.1576	0.0368466	0.0310114	0.0770352	-0.0175876	-0.127306	0.15702	-0.196144	-0.44947	-0.176123	-0.100126	0.0945399	0.155219	0.280494	0.101188	0.397763	0.497081	0.824284	0.979352	0.730287	0.498774	0.116451	0.129132	0.294626	-0.328032	0.00451174	0.395252	0.0646374	0.130216	0.0957154	0.278763	-0.390556	0.212074	0.198808	-0.0504657	0.268283
0.00482561	0.740385	0.815787	0.76977	0.406258	0.448579	-0.0312193	0.82509	0.721369	0.358929	0.0839191	0.332274	0.622397	-0.131945	0.310589	0.263276	-0.201381	-0.0250191	-0.1906	0.153723	-0.426463	0.414724	0.916024	0.554325	-0.327298	0.151506	0.0976163	0.789099	-0.127264	0.62652	0.77386	0.729585	0.469277	0.902514	0.28931	0.244234	-0.00188853	1.05247	-0.146031	0.106965	-0.0974403	0.668097	0.683715	0.754089	0.320363	0.139498	0.47151	0.82123	0.223831	0.313977
0.2957	0.206636	0.336414	-0.524265	-0.0784059	0.214409	-0.0501832	-0.015258	0.544067	-0.305385	-0.193087	0.559953	-0.009024	0.193083	0.475077	0.0991145	-0.0433577	-0.00306378	0.216681	-0.269374	0.348213	0.34902	0.417784	0.572541	0.520865	0.681916	-0.150766	-0.0108167	0.62151	0.726479	0.590637	1.70943	0.298625	1.04198	0.440749	0.109792	0.332925	0.782156	0.358727	-0.115202	0.0809566	0.643929	0.340503	0.314883	0.66765	0.282962	0.183377	0.263677	-0.094274	0.0253738
-0.0455311	-0.240701	0.101578	-0.165343	-0.0408126	-0.0517659	-0.418533	0.0146158	0.395301	-0.0767078	-0.0806134	0.180351	0.251117	0.116584	-0.0140172	0.0491394	-0.170654	0.147263	-0.185213	0.159464	-0.506419	-0.0110013	1.3911	1.71379	1.7686	1.41311	1.04714	0.678516	-0.347122	-0.00384227	-0.0397749	-0.0915767	0.0489355	0.0439137	0.044334	-0.166708	-0.123631	-0.684904	0.00742248	-0.389971	-0.174333	-0.413088	-0.029963	-0.011625	-0.147419	-0.0396166	-0.437443	-0.0975356	0.149456	0.031182
0.316303	0.00294522	0.209799	0.128821	0.12396	0.577658	0.584116	0.343532	0.186065	0.17061	0.13946	0.277962	0.634872	0.0123395	-0.500083	-0.408495	-0.475041	0.0234903	0.279841	0.580205	0.222115	-0.0153065	-0.328965	-0.0530256	0.566627	-0.0231895	0.719835	0.219104	0.673598	0.512015	0.809319	0.379964	0.742216	0.585299	0.174736	0.998273	0.591858	0.188943	-0.0269507	-0.0912027	0.145411	-0.194503	0.0960859	-0.0095085	0.115012	0.063378	0.476602	0.243115	0.841572	0.21642
-0.0564988	-0.286819	-0.0258695	-0.262015	0.0677408	-0.541004	0.52121	0.0898732	-0.168109	0.0122524	0.00196018	-0.272055	-0.165338	-0.0814774	-0.180888	0.137916	-0.0447212	0.311973	-0.451886	0.0467185	0.32939	-0.181039	-0.10976	0.043026	0.382344	0.491762	0.688442	0.586767	1.45311	1.61303	1.3199	1.57115	0.983563	0.495415	0.156943	0.358539	0.312912	0.736107	0.248311	-0.250659	-0.132345	-0.147022	-0.174807	0.108019	0.104799	-0.0424646	0.0271724	0.127898	-0.583813	0.436974
0.0553862	-0.229785	-0.037352	-0.250556	-0.160984	-0.309555	0.017134	-0.129114	-0.387562	0.376302	-0.50828	0.385678	-0.220859	0.0763201	-0.0271724	0.666654	0.0869137	-0.184917	-0.291874	-0.276776	0.376429	0.308743	0.105591	-0.00422375	0.434618	0.142673	0.410678	0.11015	0.527656	0.356759	0.573611	-0.485101	0.462058	0.397204	-0.0431734	-0.182825	-0.167875	0.193562	0.485107	-0.245843	-0.0315303	0.475995	0.0332403	-0.38149	0.70757	0.074026	0.586704	0.327487	0.471574	0.197957
0.512298	-0.419004	0.477067	0.733478	-0.0214723	-0.0417549	-0.662952	-0.238591	0.612567	0.129232	0.303529	-0.278625	0.070522	0.480763	-0.2617	-0.191471	0.0663809	0.192588	0.151961	-0.219458	0.2349	-0.0235168	0.384178	0.788435	0.874652	0.901095	0.4091	0.517107	1.66608	1.61293	1.23842	1.27839	0.872926	0.186719	0.452314	1.00184	0.527094	0.631131	1.0236	0.199576	0.451884	0.435756	0.505936	0.29101	0.102601	-0.0667909	0.433958	0.14636	0.136223	0.267749
0.500399	0.445629	-0.368369	0.299574	0.60055	0.857501	-0.0542712	0.773836	-0.0567065	-0.0523926	-0.0891781	0.965829	0.139638	0.362741	0.0632597	-0.517268	-0.227974	0.316694	0.065992	0.362557	0.280028	0.422148	0.236113	0.722454	0.344057	0.180847	0.719905	0.430134	-0.145519	0.268923	0.484185	0.711154	0.860141	1.16202	1.03452	0.545035	0.352362	0.371066	0.224042	0.761031	0.267888	-0.0853107	0.304053	1.07407	-0.367177	0.385078	-0.130103	0.573089	-0.139389	0.173645
0.460115	0.0781436	0.0513131	0.207694	0.229413	-0.0321806	0.000411936	0.0512959	0.105784	0.0778944	-0.0369774	0.153651	-0.0274382	0.0593532	0.486063	0.158333	0.226259	-0.0334642	-0.25235	-0.0987775	-0.0897425	0.144201	-0.0896531	0.6632	0.722241	0.563301	0.430634	0.93735	1.11209	0.834909	0.676183	0.59578	0.843978	-0.129376	0.467102	0.180829	0.276742	0.578509	0.144545	0.195207	0.260075	-0.154411	-0.161935	-0.159394	-0.221234	0.0725377	0.0638492	0.328702	0.226069	-0.113907
-0.399747	-0.0422474	0.624722	0.357753	-0.125487	-0.278985	0.0480143	0.39378	0.441788	0.379947	-0.0639651	0.324867	-0.338093	0.553744	0.245817	0.128023	-0.0426183	0.0389455	0.0158141	-0.140164	0.247167	0.208842	-0.0395476	-0.0386279	0.538933	0.00667191	0.219622	0.117693	-0.291653	0.0541246	0.219433	0.327091	0.492762	0.36797	0.287642	0.595968	-0.182438	-0.00870099	0.280322	0.286414	0.394878	-0.186479	0.455242	0.252455	-0.187522	0.157442	0.233294	0.0369983	0.181326	0.499875
-0.197304	-0.0703757	0.129777	-0.103592	-0.0651606	-0.425917	0.313088	-0.00833564	0.114831	-0.0881117	-0.213265	-0.180699	0.0825447	0.578168	-0.00309667	0.0881316	0.193357	0.332959	-0.122779	-0.491668	0.023263	0.235453	0.395573	-0.0805312	-0.0230127	-0.138837	0.0347385	-0.562452	-0.17477	0.173092	0.0330173	-0.34719	0.0687865	-0.0828039	-0.912017	-0.0106742	-0.270147	-0.147416	0.0511103	-0.0799484	-0.285935	-0.148772	-0.224854	-0.232577	-0.0201139	0.662993	-0.140071	-0.712184	-0.194008	0.244583
-0.194085	0.256453	0.258127	0.219285	0.223397	0.113912	0.0987304	0.230882	-0.190267	-0.0139462	0.577873	-0.26976	0.279439	-0.0540405	0.0245435	-0.067613	-0.117789	0.668434	-0.329199	-0.153832	-0.84418	0.648821	-0.104873	0.172955	-0.425595	-0.355938	0.114575	0.0627574	-0.157593	0.6397	-0.293997	0.672261	0.541958	0.326561	0.0634942	-0.265528	0.329808	0.323692	0.411782	0.0616467	-0.0562958	0.0995411	0.773379	0.97073	0.164863	0.530671	0.55656	0.100582	0.585387	-0.397013
[truncated: 10 more columns]

## Sheet: 1c A3 block1
-0.00959785	-0.0605273	-0.185174	0.0179289	-0.062256	-0.369858	0.241419	-0.113183	-0.0945924	0.0719834	-0.0815315	-0.00366722	0.0168281	-0.260077	-0.178488	0.072731	-0.211127	-0.0560836	0.0426203	0.151859	0.220638	-0.109774	1.06437	2.11083	1.54804	1.68632	1.02048	1.11829	0.822919	0.775768	1.00926	1.23451	1.24645	1.0676	0.523183	-0.303986	-0.116042	0.0224529	-0.016779	-0.0508845	-0.215152	-0.254256	-0.236749	-0.453317	-0.167761	-0.548267	-0.537611	-0.263662	-0.308153	-0.251376
0.2654	-0.0602669	-0.405585	0.17626	-0.246537	0.163711	-0.0562982	-0.00829178	0.0831387	-0.239247	-0.2385	-0.0796927	-0.207025	0.124569	-0.243465	0.0841692	-0.136342	0.0228157	-0.261508	0.290865	-0.169945	-0.228134	-0.209421	0.406113	0.550892	0.311806	0.348966	0.455068	0.577215	0.219274	0.695585	0.18688	0.372531	0.268185	0.0942089	0.345695	0.154657	0.262992	-0.0994135	-0.239275	0.753057	0.454957	0.214465	0.113234	-0.00127649	-0.139095	-0.133629	0.236837	-0.290236	0.180231
-0.0203039	-0.134897	-0.152917	0.107021	0.026599	-0.132136	-0.412319	-0.108757	-0.443797	-0.420818	0.145623	-0.07568	-0.319745	0.349689	0.00750941	-0.128235	-0.373332	-0.0151724	0.552818	-0.0360782	0.203812	-0.0160635	-0.128281	0.0801535	-0.0013824	0.869489	0.166839	0.137615	0.22719	0.377011	0.41829	0.401814	0.394595	1.11173	0.329993	-0.15983	0.157549	-0.338863	-0.198466	0.162766	-0.149373	-0.442106	0.144568	-0.207213	-0.0323908	0.0244357	-0.149988	0.145606	0.162548	0.409658
0.149522	0.552279	0.136395	0.192976	0.355659	0.16781	0.034519	-0.107564	0.25724	-0.163442	0.191958	-0.128146	-0.0497866	0.0902916	-0.0547608	0.172147	0.057415	-0.00109206	-0.253822	0.0253526	-0.185346	-0.1195	0.220475	0.671962	0.721672	0.792493	0.887334	0.472331	0.655797	0.73871	0.454503	0.652164	1.00731	0.491973	0.423033	0.168124	0.535299	-0.331072	0.197879	0.41784	-0.068964	-0.0669829	0.0232287	-0.103532	-0.0840581	0.0391434	-0.0706783	-0.246719	0.223661	0.281211
0.364653	0.432808	-0.146507	0.213372	0.227932	0.066948	0.379803	0.0325328	0.0184127	0.0159942	-0.041232	-0.288501	-0.069894	-0.220005	-0.226104	-0.0920054	0.189352	-0.024929	0.0253591	-0.0977764	0.199296	-0.181138	0.380309	0.449771	0.788094	0.458207	0.53343	0.535363	0.470085	0.527478	0.485608	0.449709	0.566818	0.00987548	-0.0976438	-0.164399	-0.199285	-0.146774	-0.134484	0.647982	-0.317585	-0.0525671	0.225372	0.350476	0.109141	0.343938	1.00966	0.0413517	0.731229	0.25057
0.165843	0.962758	0.423303	0.31475	0.395983	0.178647	-0.063594	0.372291	-0.0394506	-0.152705	0.156841	-0.0900027	-0.0444621	0.0282098	-0.0358067	0.169507	-0.213304	0.121752	-0.160296	0.0823423	-0.4013	-0.225826	0.154879	0.0786453	0.227962	0.507887	0.771019	0.97681	0.915053	1.4381	1.66277	1.73676	1.46091	0.979837	0.473181	0.428244	0.394586	0.385419	0.290777	0.266703	0.0972847	0.0706367	0.279076	0.0992302	0.122358	-0.0607735	0.507349	0.744258	1.04231	1.07816
-0.127832	-0.187647	-0.0555426	-0.286162	-0.0368758	0.0594813	0.257743	-0.0196122	0.0747731	0.0608594	0.183863	-0.0269046	-0.00200529	0.48618	0.310854	0.047174	0.20351	-0.243742	0.1107	-0.117642	0.189423	0.466214	0.148784	0.19043	0.548106	0.846035	0.384235	0.207162	0.687248	0.781391	0.897177	1.04251	1.36599	1.25257	0.399122	0.445513	0.0678397	0.221344	0.152888	0.119014	-0.0162431	-0.000579602	0.196979	-0.176152	-0.270906	-0.22317	0.107653	-0.162063	-0.200855	-0.177268
-0.0440009	-0.378807	0.336831	-0.0222627	-0.0033433	-0.0141719	0.026438	-0.126737	-0.403166	-0.362791	0.746296	0.0484289	-0.0178503	-0.11872	-0.222525	0.0284278	0.0480412	0.144375	-0.0199162	-0.200928	-0.211899	-0.596745	0.043402	0.443469	0.0963442	0.96478	0.0994695	0.777157	0.786781	0.550691	0.844656	0.785962	1.14771	0.639711	0.358107	-0.106125	-0.119021	-0.0282371	-0.0386518	0.411246	0.256139	0.0256273	-0.118263	0.0646249	-0.596308	-0.0879453	0.00164903	0.0692256	0.423817	0.619449
0.166236	0.736661	0.350258	0.209193	0.181289	0.453462	0.381715	0.167914	0.214424	-0.197385	0.44965	0.197461	-0.211248	-0.128325	-0.309149	0.24334	-0.0976191	-0.271642	0.00987919	0.116041	0.287149	0.281835	-0.142964	0.183607	0.245891	0.474457	0.0470194	0.144898	0.712783	0.216228	0.341798	0.668029	0.495423	0.625338	0.36968	0.541735	0.565808	0.291758	0.484991	0.193362	0.206447	0.524315	0.212411	0.249669	0.19822	0.312361	0.513875	0.0916451	0.315183	0.779143
0.846564	0.443058	0.717766	0.438193	0.680016	0.622743	1.0744	0.706432	0.636418	0.740741	0.898159	0.828196	0.437424	0.189419	0.370852	-0.063331	-0.319457	-0.0861887	0.156439	0.312538	0.259586	0.243175	0.384252	0.0412263	0.11575	0.718814	0.72627	0.53093	0.802797	0.678543	1.06701	1.62448	1.59502	1.26313	0.972504	0.313116	0.614094	0.916508	0.419489	0.776704	0.703019	0.42553	0.374663	0.751759	0.921557	0.575144	0.636157	0.66159	0.827575	0.700426
0.19575	0.269793	0.0604152	0.277446	0.2149	0.703402	0.717366	1.30449	1.28195	1.17138	0.735774	0.79644	0.539239	0.537515	0.255616	0.0147915	0.162702	0.0542777	-0.246877	0.0151053	0.0323819	-0.111954	-0.133372	0.0944817	0.338388	0.310991	0.554223	0.457649	0.83651	1.38608	1.61727	2.14735	1.96821	1.53459	0.99982	1.11971	0.47979	0.530634	0.175228	0.619881	0.738839	0.562919	0.581273	0.690714	-0.121035	0.116107	-0.0210266	0.162669	0.286715	0.339607
0.158901	0.215296	0.333894	0.26531	0.161168	0.173852	0.568664	0.0101863	0.819623	0.343129	0.51034	0.55699	-0.0782534	0.32629	-0.102529	-0.465328	-0.153296	0.0115436	0.411422	0.195659	0.286116	-0.111383	0.0878617	0.0500101	0.586355	0.401135	-0.193236	0.781036	0.815543	0.0226898	1.16478	0.9116	0.896687	0.647189	0.608535	0.347726	-0.0354431	-0.0130552	0.2212	-0.00340019	0.168678	0.119628	0.148086	0.183779	0.659429	0.403808	0.318853	-0.412235	0.100071	0.56371
-0.200805	0.169123	-0.403771	-0.167819	-0.0163276	-0.012984	-0.177882	0.257566	-0.0514025	0.342509	0.576023	-0.16697	0.352598	-0.147806	-0.149996	-0.171978	0.0085086	-0.0242684	-0.0548565	0.242594	0.149638	0.218679	-0.165696	0.364126	0.174149	0.0489471	0.564108	0.212313	0.885038	1.30153	1.16226	0.499335	1.05172	0.744032	0.357154	0.853422	0.637656	-0.143106	0.34661	0.357157	0.43795	0.00539903	0.380612	0.0935291	-0.0847721	-0.149905	-0.0645332	0.183946	0.432712	-0.509146
-0.237703	0.265597	-0.418463	-0.0766196	-0.0256923	0.0380661	-0.310296	-0.278296	-0.266667	0.254232	-0.23638	-0.427056	0.112103	-0.201907	0.196999	0.115877	0.140336	-0.121397	0.0730184	-0.207835	-0.263507	0.0786434	0.146846	0.358637	0.354308	0.207731	0.634011	0.613259	0.439791	0.553275	0.744824	0.729815	0.154524	0.686047	-0.17021	0.341739	-0.194255	0.128858	-0.531502	-0.450053	0.0588834	-0.0364428	-0.125297	-0.202188	0.00902357	-0.0886237	-0.0645832	0.144011	0.100863	0.225548
-0.549572	-0.0223928	0.116807	-0.336464	-0.0897336	-0.411427	-0.257888	-0.300704	0.152862	-0.173687	-0.0190879	0.155528	-0.0986246	0.0335601	0.179119	0.271159	-0.0385519	-0.102124	0.0463698	-0.176853	0.0177914	0.140701	-0.187097	0.00289696	0.210218	0.328349	0.632645	0.120756	-0.12884	0.269131	0.340309	0.649251	1.06864	0.70288	0.764321	0.546089	-0.064073	-0.0737644	0.344882	-0.284897	0.160342	-0.258764	-0.293265	-0.116389	-0.234733	0.0191773	-0.281678	0.0411394	0.0271006	0.19729
0.174681	0.394236	-0.0390493	0.110954	0.297247	0.407037	0.106044	0.0102135	0.087979	0.200629	0.208924	0.289855	0.40213	0.241525	-0.0370705	-0.184861	-0.358766	0.232351	0.299655	0.0116206	0.0888799	0.287744	-0.00925206	0.233254	0.367417	0.439128	0.0583696	0.519058	0.359142	0.014517	0.581434	1.39253	1.19507	1.5568	0.833279	0.464152	0.232465	0.414265	0.605924	0.177765	0.156478	0.232736	0.344475	0.633455	0.339632	0.11426	0.3898	-0.0998333	0.0628025	0.423113
0.275489	-0.279172	0.301025	0.029711	0.0909406	-0.0724413	-0.0760057	0.0213465	0.305027	-0.260038	0.0331634	-0.356553	-0.128163	-0.19685	-0.139792	-0.123501	0.119357	-0.196798	-0.0422073	0.24315	0.115389	0.250938	0.827518	0.435539	0.0101542	0.210605	0.460576	0.479693	0.0959558	0.180465	0.529814	0.239482	0.676145	1.03439	0.84019	0.436985	0.0697833	0.23394	-0.217948	-0.0463266	-0.221704	0.441018	-0.0595297	-0.283771	-0.265262	0.186091	0.19342	0.46552	0.40027	-0.0128917
-0.114861	0.132191	-0.0686234	0.335759	0.199093	-0.107259	0.0608705	0.034655	-0.564307	0.252216	0.144395	-0.022728	-0.174935	0.0215335	0.0784405	-0.238641	0.492507	-0.149081	-0.0409722	-0.0638137	0.128045	0.0827946	-0.10444	-0.0083289	0.496816	0.553693	0.809995	1.45561	0.749669	0.831693	0.951392	0.810148	0.988099	1.40994	0.850849	0.91414	0.714667	0.494367	0.507636	0.712293	-0.0447061	0.0828273	0.0402298	-0.0993058	0.35372	0.263855	0.359478	0.0012341	-0.031335	0.16671
0.330172	0.208973	0.446662	0.0669059	0.303323	0.092395	0.392573	0.426812	0.286446	-0.0986295	-0.0475125	0.291191	0.290396	0.0446737	0.401436	-0.364869	0.0249589	-0.0374945	0.167675	0.20973	0.0566793	0.0996358	-0.301925	0.386848	0.317745	-0.236219	0.26968	0.134691	0.0411534	0.415361	0.50887	0.257766	0.618923	0.747331	0.568867	0.451261	0.446351	-0.240477	-0.00323339	0.154567	0.403766	-0.353534	-0.0862897	-0.241963	0.0539545	0.0596082	0.104433	0.15397	0.232501	0.485048
0.0181443	0.00936624	-0.322359	-0.370129	-0.319226	-0.405395	0.343536	0.159423	0.216656	-0.508852	0.299397	0.117637	-0.0413623	-0.165146	-0.000539746	0.189293	0.363642	-0.37369	-0.291239	0.111994	-0.330074	-0.233368	-0.103632	-0.252166	0.205623	-0.0330702	-0.212996	0.0344815	-0.120996	0.285402	-0.573418	0.325193	0.144312	-0.576247	-0.268864	-0.246375	0.0966177	-0.58156	0.0113033	0.489061	0.0830909	-0.35637	-0.43574	-0.0723059	0.0188397	-0.0884403	-0.127781	-0.058212	-0.397471	-0.257808
0.349183	0.265223	0.932809	-0.0879272	0.348139	0.0676408	-0.266872	-0.00485535	0.0161404	0.103515	-0.251433	-0.0866795	-0.0149959	-0.0745777	-0.579569	0.210219	-0.0869632	-0.256895	-0.210993	0.344633	-0.148955	-0.357596	0.468925	-0.0528365	0.133764	0.474835	0.478259	0.976777	0.610866	0.386763	0.721979	0.520916	0.535482	0.211858	1.08647	0.657373	0.155826	0.187185	0.551523	0.0355735	0.372077	0.327912	0.248109	0.434212	0.132321	-0.236476	0.165196	0.106306	0.161491	-0.0667145
0.122116	-0.057948	-0.0876119	-0.0876956	-0.12555	0.0443006	0.0410036	-0.146462	0.0209249	-0.0481848	-0.0139095	-0.12547	-0.180563	-0.0629218	-0.102011	-0.0491137	0.000411652	-0.0101943	0.310212	-0.251315	-0.0333576	0.0993023	0.146219	0.923793	1.09396	0.661163	0.63924	0.650423	0.885248	1.06361	1.25488	1.39427	1.53602	3.1914	5.942	5.42136	3.35193	1.7839	1.05339	0.697008	0.450848	0.324731	0.448438	0.262889	0.274629	0.258701	-0.0660141	0.0562446	-0.0274063	0.24724
0.0568173	0.303924	-0.00446823	0.20924	0.201905	0.022069	0.406344	0.198417	0.403525	0.26928	-0.086791	0.241382	0.368499	0.222749	0.313683	0.113447	-0.254952	-0.0789098	0.0190362	0.201378	-0.0497433	0.0333184	0.103434	0.937309	0.514924	0.437594	0.341632	0.633331	0.148596	0.56364	0.19683	0.0895879	0.383204	0.566234	0.468007	0.804171	0.721083	0.584316	0.305349	0.22233	-0.0941808	0.108299	0.143182	0.227128	0.275458	0.127652	0.26486	-0.307693	0.438576	-0.18154
-0.0367807	-0.0914908	-0.385841	-0.205316	-0.141562	-0.334754	-0.284961	0.0876189	-0.296199	-0.193628	0.0154609	-0.163417	-0.514255	-0.297646	0.0234921	-0.0367307	-0.173795	0.326378	0.254581	-0.370433	-0.438502	-0.186595	-0.265314	-0.28468	0.243803	0.185566	0.767091	0.408162	0.401699	0.716115	0.758132	0.219852	0.739981	0.686579	0.144845	0.437517	0.485143	0.186788	-0.1371	-0.132874	-0.426153	-0.308626	-0.472524	-0.732756	-0.0644801	-0.50586	-0.178591	-0.334797	-0.0203799	-0.262884
0.384154	-0.341215	-0.114823	0.262667	0.346678	-0.0627874	0.136329	-0.160468	-0.152461	-0.161769	0.0350775	0.305535	0.172157	0.0807153	-0.0632186	-0.145601	-0.256191	-0.00760444	0.336002	0.0733937	-0.0246815	-0.136711	0.106371	0.234095	0.302175	0.251781	0.186136	0.44194	0.147672	0.213384	0.368699	0.0741235	1.27067	0.465164	0.186147	0.050722	0.240453	-0.217421	-0.18762	0.00295302	-0.149527	0.0643257	-0.0686788	0.232874	0.057419	-0.181704	-0.19365	0.240931	-0.238718	0.15858
-0.249316	0.108218	0.125642	0.113979	-0.0441881	0.084704	0.118102	0.11033	0.0550178	0.375113	0.0126126	0.00997798	-0.119371	-0.296933	0.224231	-0.379231	0.201444	-0.0643204	0.336616	-0.0945088	0.202	0.0759891	-0.293091	0.404684	0.344564	0.819997	0.811155	0.698331	0.913581	0.854557	0.500828	1.04464	0.720513	0.723421	0.65105	0.454398	0.266615	-0.106392	-0.182866	-0.0543129	0.00630507	-0.278387	-0.0470378	0.313345	-0.0674873	0.232488	0.540576	0.38707	-0.00598956	0.495029
-0.0781635	0.225538	0.251628	-0.251905	0.112135	-0.0185718	0.212979	0.0291221	7.20972e-06	0.0549557	-0.0119735	0.000814546	0.162014	0.488488	0.174249	0.185764	-0.0354464	-0.34358	0.235566	-0.0423031	0.269359	0.0464331	0.0639257	0.362274	0.105798	1.05103	0.424495	0.674272	0.774807	0.4704	0.369078	0.230798	0.756162	0.429154	0.051783	-0.253803	-0.160524	-0.229772	-0.254261	-0.381621	-0.491571	-0.227611	-0.242732	-0.09047	0.176137	0.0645596	-0.0139329	0.270949	0.0629375	0.0382684
0.158749	0.105954	0.199552	0.19758	-0.0111588	-0.16141	0.0273455	0.0942636	-0.0949005	-0.223007	-0.367569	0.0146898	-0.140576	0.0233406	-0.0690465	-0.204989	-0.0414357	0.117873	-0.138189	0.266742	-0.0412799	0.245047	0.0800403	0.0977709	0.601767	0.981895	0.482273	0.553637	1.15274	1.4354	1.23748	1.11932	0.895226	0.642867	0.881341	0.727574	0.653575	0.487084	0.204357	0.284297	0.175808	0.0424736	0.0595481	-0.299831	0.296772	0.756035	0.0211786	0.200756	0.726314	0.198629
0.277626	0.295137	0.207812	0.208187	-0.0783121	0.26416	0.249269	0.192768	0.276641	-0.0455284	0.443797	0.376917	0.10995	-0.829295	-0.092046	-0.0543176	0.0362851	-0.0499883	-0.142403	0.210424	-0.383966	0.169206	0.383735	0.287876	0.548268	0.524364	0.819706	0.760003	1.12504	0.749438	0.714486	0.798013	0.553748	0.413732	0.500303	0.652459	0.309729	0.546488	0.0338694	0.406134	0.115468	0.613987	0.126914	0.470328	0.404524	0.298445	0.201702	-0.0364087	0.0208635	-0.0365366
0.162106	-0.100534	0.0164817	0.299654	0.45108	0.336789	0.498729	0.436696	0.244405	0.364595	0.428676	0.127552	0.0344831	0.189019	-0.0634681	-0.144934	-0.143625	0.311052	-0.120741	0.0982477	0.216416	0.207003	0.334114	0.482372	0.5114	0.531137	0.368039	0.439957	0.549044	0.635874	1.03711	0.449511	1.06038	0.206257	0.299451	0.177159	0.239175	0.222169	0.23442	-0.544088	0.0556448	-0.337161	-0.188071	-0.309923	0.0116986	-0.229379	-0.136187	-0.755656	0.00747073	-0.040855
0.37047	0.179635	0.368263	0.296727	0.0975366	0.424541	0.150821	0.391777	0.18224	0.488062	0.0546249	0.563654	0.27496	0.115853	0.0915333	-0.158758	-0.229769	0.286441	-0.134499	0.236585	-0.246359	0.500042	0.22954	0.115802	0.731638	0.433885	0.479471	0.647775	0.571611	1.1055	0.677598	0.99002	0.705795	-0.0425384	0.46295	-0.1226	-0.510612	0.171445	-0.0478653	-0.302155	0.212706	-0.0446742	0.0828401	0.342933	0.0723639	0.193457	0.601109	0.0769669	0.185402	0.503075
0.139745	-0.405541	0.523453	0.11213	0.0203321	0.0795619	0.131845	-0.0310028	0.36461	0.370174	-0.10868	0.0109756	0.215817	-0.0416226	0.399692	-0.0280658	-0.1658	0.00436552	0.308966	-0.119466	-0.0278179	-0.103806	-0.0909493	-0.262501	0.318163	-0.358715	0.231497	-0.0860454	0.299928	0.0549981	0.297814	0.046312	0.0411837	0.268831	0.282521	-0.30607	-0.352515	-0.135317	-0.457306	0.377448	-0.25162	0.162476	-0.115684	-0.508118	0.137388	-0.216171	-0.112334	-0.0794668	0.074122	-0.194171
0.792021	0.225501	0.223495	0.293778	-0.221855	-0.0502036	-0.0235229	0.156328	-0.0999508	-0.171261	0.0978775	0.0832704	0.075009	0.313604	0.193405	0.121771	-0.134853	0.212396	-0.369512	0.170198	0.102235	0.0223779	0.263029	0.222533	0.635421	1.07166	0.62675	1.01713	1.40351	1.08181	1.33475	1.67658	1.23053	1.03664	0.46891	-0.0757175	0.997274	0.418561	0.398079	0.303925	0.20617	0.212083	0.10018	0.208836	0.34097	0.908163	0.242216	0.410239	0.438646	0.378527
-0.0770943	0.141073	0.127505	-0.0326096	0.0618326	0.0553157	0.0139355	0.312133	0.364494	-0.224038	0.0331281	-0.105358	0.387198	-0.497762	-0.221524	0.178567	0.121821	-0.172854	0.192988	-0.320522	0.062519	0.394117	0.240496	0.0374905	0.497275	0.600546	0.573102	0.309958	0.3203	0.286762	0.442486	-0.30832	-0.224778	-0.077685	0.0854146	-0.117522	0.00512294	-0.406131	-0.0352805	0.059519	-0.20333	0.157827	0.0282823	-0.347778	-0.139511	-0.154704	-0.58266	0.000416324	-0.129203	-0.473601
0.498455	0.223921	-0.205268	0.178889	0.0696909	-0.20171	0.117346	0.425406	-0.0243177	0.0407101	0.258397	0.251575	0.316721	-0.219493	0.335995	-0.00078616	-0.079313	0.120483	-0.129023	0.0886391	0.299589	0.0247941	-0.0744389	0.0087368	0.068825	-0.047563	0.838901	0.630669	0.971739	0.782787	1.07892	0.564095	0.442741	0.68199	0.348363	0.481995	0.605833	0.325134	0.240543	-0.118478	0.163007	-0.0205246	-0.0651476	0.0359759	-0.122603	0.132962	0.2436	0.210993	-0.456998	0.700395
-0.0324851	-0.0287472	0.028633	0.0625796	0.0718435	0.183206	0.10779	0.0880036	0.00934845	-0.0607972	-0.0390205	0.1644	0.203901	0.30206	0.200431	0.000987556	0.262788	-0.156143	-0.0932691	-0.0143632	0.162511	-0.0266175	0.315427	0.251596	0.0179075	0.0300429	0.265305	0.216709	0.152184	0.440214	0.676793	0.956172	1.3142	1.53486	1.45789	1.28171	1.09382	0.671046	0.616477	0.389469	0.576694	0.550549	0.109337	0.315921	-0.00119899	0.0343169	0.323637	0.102023	0.190174	0.151908
-0.025848	-0.273913	-0.135964	-0.0799478	0.193669	0.263657	-0.0963947	0.149643	0.124303	0.045608	0.018682	0.0160666	-0.302972	0.0500153	-0.290806	-0.0718837	0.22331	-0.251182	0.110135	-0.0103793	0.0494908	-0.0736573	0.476418	0.316937	-0.0900526	0.28512	0.437142	0.0409166	0.256724	0.0903616	-0.0031426	0.0135708	-0.260756	0.202488	0.0839728	0.572207	-0.0138332	-0.0808935	0.06994	0.0406652	-0.0155313	-0.22069	-0.0167937	0.0841687	0.0128669	0.097329	-0.156925	-0.195735	-0.311302	-0.39437
0.180224	-0.144044	0.151844	-0.0223764	-0.155763	0.195505	-0.140842	0.147052	0.0714107	0.277318	-0.0573894	-0.111021	-0.275758	-0.179703	0.043346	0.0643986	0.161101	-0.40966	0.047566	0.136595	0.410922	0.539085	-0.135134	0.610025	-0.32335	0.1881	0.269601	0.320079	0.386667	0.120717	0.464152	0.512931	0.299208	0.708014	0.542709	0.471211	-0.116673	0.150037	0.490263	0.0392709	0.348224	0.0478874	-0.00460153	0.0426945	-0.119976	0.090381	0.476079	0.483128	0.544477	0.526729
0.840699	0.374106	0.16803	-0.0142057	0.817064	0.289014	0.0669019	0.299638	0.16957	0.421205	-0.0583779	-0.00519282	0.309136	0.286514	0.368453	-0.259391	0.0940202	0.17512	-0.0476717	0.0379221	0.38514	0.131482	0.395832	0.190411	0.303158	0.49704	1.36018	0.651595	0.364084	0.445091	0.699943	0.597902	0.802324	0.254883	0.0519334	0.504332	0.136912	-0.185682	0.0853665	0.575221	0.162877	0.42379	0.0498795	0.259941	0.503397	0.164655	0.396986	0.176974	0.300862	0.533679
0.0548039	0.0791606	-0.25137	-0.0557614	0.34999	-0.249515	-0.343339	-0.18188	-0.317659	-0.268222	0.116712	0.34324	-0.156796	0.281069	0.320591	-0.0886147	0.167795	-0.109289	-0.0921644	0.122273	-0.14238	-0.165227	0.104279	-0.286756	0.491179	0.266091	0.399687	0.664482	0.699838	1.11805	0.612362	1.14647	0.580763	0.373793	0.565985	-0.0205168	0.248694	0.00579138	0.59587	0.169927	-0.337119	0.33107	0.457308	0.16982	0.276439	0.289414	0.379782	0.480519	0.752988	0.0874561
0.0839946	0.514306	0.798613	0.470217	-0.138825	0.348661	-0.0341191	0.390455	0.220351	0.145098	-0.0221619	0.769511	-0.0704151	-0.11146	-0.0371104	0.174389	0.237232	-0.270807	-0.238959	0.0981451	0.137332	0.112686	0.270302	0.405366	0.373822	0.418469	0.53226	0.780545	0.427528	0.906053	1.00941	0.628126	0.711649	0.888395	0.114142	0.4602	0.372325	0.112079	-0.00403014	0.0891609	0.450701	0.145924	0.503899	-0.0774802	0.0994694	0.459832	0.23365	0.303069	0.177887	-0.161426
-0.231362	-0.100533	0.129534	-0.00326617	-0.0422133	-0.184443	-0.0595575	-0.173033	0.00607734	-0.0799262	-0.238326	-0.0453896	-0.0911612	-0.150056	0.00692863	-0.0569849	-0.0265854	0.00649523	0.0427242	0.0343509	-0.178111	0.0506953	1.2505	3.61086	4.29817	4.65324	4.19133	3.50582	3.40668	3.30706	2.95599	2.78098	2.72239	2.21103	1.64994	1.23035	0.890423	0.937742	0.455331	0.369056	0.162771	0.199361	0.110614	0.288037	0.151434	0.0589654	0.13907	0.0487593	0.133428	0.0942118
0.70598	0.654096	0.53486	0.591104	0.298816	0.425419	0.105912	0.54212	0.529004	-0.0816293	0.283599	0.506844	0.294679	0.238435	0.0382214	0.33399	-0.218407	-0.0524303	-0.0706498	0.00749773	-0.289869	0.146907	0.516377	0.58503	0.309751	0.345869	0.543104	0.487151	0.198241	0.902604	0.392164	0.674298	0.507577	0.857473	0.633612	0.117919	0.572802	0.607836	0.388708	0.292914	-0.00352987	0.455268	0.317034	0.344102	-0.126461	0.132115	0.386896	0.128595	0.215623	0.277441
0.33013	0.171376	0.40197	-0.304723	0.0596842	-0.396706	-0.200909	0.00898807	-0.175791	-0.0361961	-0.216169	0.0354105	-0.420559	-0.288547	-0.105984	-0.0726021	0.424638	0.110569	-0.15244	-0.310165	0.27455	-0.024952	0.112999	0.328814	0.0635057	-0.426146	0.240156	-0.542951	-0.414248	-0.483892	0.0380965	-0.00268789	0.130305	-0.100382	0.0416091	-0.63855	-0.181585	0.14333	-0.350135	-0.038782	0.12538	-0.0991764	-0.01065	0.209645	-0.0958588	-0.044774	0.0203632	-0.24525	-0.417463	-0.100057
-0.0195589	-0.018095	0.154523	-0.520999	-0.139767	0.0899971	-0.464119	0.0715634	-0.0800458	0.173042	0.2058	-0.0797765	-0.143217	0.0414583	-0.0372349	-0.306621	-0.177977	-0.0338687	0.227467	0.290999	0.161657	0.352118	-0.36959	0.120331	-0.502371	-0.138782	0.498402	0.412955	0.264092	0.249845	-0.082871	0.342974	0.0809914	0.286103	0.313551	-0.0928129	-0.0948999	-0.159136	0.548189	0.277066	-0.0168893	0.280483	-0.0588394	0.3013	-0.391662	-0.24746	0.216776	0.0876871	0.123027	-0.0640709
-0.336299	0.189713	0.183179	-0.0199095	0.498747	0.332488	0.2256	0.208198	-0.429935	0.14091	-0.0961198	0.316962	0.371169	-0.0754164	-0.010079	0.018414	-0.0850745	-0.371302	0.139291	0.298671	-0.0340543	-0.189714	0.23088	0.595236	-0.393466	-0.262211	0.0148063	-0.0774164	0.206033	0.544059	-0.0806961	0.106403	0.230794	0.0798937	0.267433	0.297064	0.395094	0.19104	-0.108686	-0.13764	0.211734	0.261312	0.0273918	-0.00404288	0.00391552	-0.0677563	-0.0722717	0.232566	0.622942	0.288766
0.542962	0.0618264	0.38403	0.678732	0.0113699	0.275116	0.433708	0.0430467	0.326558	0.0776787	0.356941	-0.256729	-0.331196	0.0251741	0.37539	-0.170431	-0.0961629	0.34311	0.0131156	-0.089632	0.0149987	-0.134988	0.188498	0.583453	0.266236	0.128805	0.465381	0.24376	-0.00547547	0.676433	0.515986	0.589265	0.448373	0.255918	0.428871	-0.100528	-0.155748	0.342705	-0.0587303	0.143144	-0.215906	-0.110921	-0.0999004	0.466902	-0.199806	0.289197	0.43587	0.084349	0.110491	0.0817172
0.318553	0.254521	0.357891	0.379346	0.424	0.442292	0.413998	0.467417	0.390661	0.24553	0.21705	0.155261	0.153256	0.13739	0.0699611	0.00828454	-0.00208847	-0.0259662	0.0257074	-0.00593733	-0.0220296	-0.0836853	0.0597064	0.191815	0.228816	0.225913	0.342975	0.414727	0.402551	0.426323	0.317472	0.382904	0.558519	2.47268	4.13759	3.84403	3.16049	2.66035	2.09049	1.96034	1.44602	1.19616	0.978797	1.00161	0.823327	0.802365	0.763426	0.572265	0.522961	0.42776
-0.167754	0.0801742	0.0726562	0.249814	0.0933776	-0.369958	0.178435	-0.503743	0.0863164	-0.0106538	0.129824	0.020961	0.359784	-0.283855	0.144989	-0.162066	0.094404	-0.000814834	0.14925	-0.0807735	0.11944	-0.324456	0.266382	0.407597	0.40342	0.329645	0.235855	0.152015	0.0602426	0.690352	0.283278	0.230515	0.775925	2.20406	0.943095	0.638849	0.68753	0.176889	-0.1366	0.140557	0.0678706	-0.0806661	-0.382015	0.354322	0.234037	0.331348	-0.0671848	0.0745388	-0.0130732	0.194004
0.144386	-0.145195	0.14731	-0.103845	0.136997	0.0105106	0.147384	-0.212415	0.00879136	0.0328815	-0.0175724	-0.184957	-0.293362	0.0166647	0.0992892	-0.611435	0.181454	0.107103	0.121094	0.201785	0.0456919	0.372118	0.243957	0.199528	0.304517	0.648611	0.527576	0.691392	0.597982	0.739182	0.57127	0.355547	-0.0413938	1.01095	0.456261	-0.0384564	0.208382	0.0882643	0.382113	0.0739796	-0.0642939	-0.033253	-0.0293744	-0.172378	-0.306594	0.112346	-0.0883389	0.0818749	-0.0498034	0.451598
0.316171	0.314907	0.231442	0.305572	0.147956	0.130012	0.114867	0.151756	0.0667156	0.152432	0.0299142	0.088076	0.0446929	-0.0284283	-0.0591377	0.00195686	0.0202232	-0.0164672	-0.0275411	0.0218282	-0.0500462	-0.0502553	0.309208	1.67462	2.36079	2.33692	2.16383	1.93079	1.8887	1.53198	1.70167	1.82206	2.90236	4.49147	5.08989	4.8687	3.96789	3.65677	3.28871	2.86107	2.72119	2.35255	1.76399	1.55324	1.57383	1.23778	1.14719	1.00605	0.914443	0.843107
0.204575	-0.0966892	0.109094	0.163176	-0.056335	-0.106721	-0.070762	0.246386	0.106079	0.171117	0.20913	0.0545149	0.435089	0.0105021	0.0276579	0.460663	-0.286222	-0.154654	-0.0580951	0.0383082	-0.390941	-0.255847	-0.276529	0.817446	0.355655	0.29507	0.000489479	0.158885	-0.158887	-0.0591634	-0.00898474	0.257356	0.227226	0.986112	0.809349	0.36924	0.500207	0.308069	0.569227	0.552425	0.137876	0.766062	0.317423	0.106644	0.476176	-0.429343	0.144553	-0.0588637	0.105117	0.31489
0.39595	0.349128	0.23704	0.415809	0.437787	0.180204	0.526594	0.661002	0.503854	0.752995	0.648557	0.521942	0.478775	0.167786	-0.0331009	0.017037	0.105424	0.11006	-0.100105	-0.132416	-0.167798	-0.297022	-0.213027	0.318695	0.5623	1.09443	1.13117	1.46751	1.73971	1.90323	2.0876	1.75517	1.32641	0.803684	0.558687	0.302252	0.115416	0.257231	-0.0514646	-0.161471	-0.174157	-0.212804	-0.339679	-0.505448	-0.249648	-0.292957	-0.333483	-0.0518869	-0.0566663	0.0926171
0.0675452	0.263513	-0.323097	-0.295331	0.116077	0.0087835	-0.0677466	0.305266	0.20221	0.157677	0.0762002	0.49734	0.207081	0.196917	-0.0573285	0.0829241	0.136848	-0.127139	-0.0107761	-0.081857	0.070414	0.126633	-0.169738	-0.039033	0.529392	0.235214	0.87283	0.612334	0.577693	1.16686	0.981285	0.487096	0.69804	0.669529	0.327585	0.65466	0.745849	0.63114	0.0541291	0.161836	-0.0780756	-0.00159414	-0.21688	-0.322917	-0.070045	0.399442	-0.000676217	-0.208625	-0.246568	-0.06201
0.132952	-0.197239	-0.437691	-0.174197	-0.387632	-0.337727	0.0714629	-0.275086	-0.0554727	-0.511313	-0.106828	0.311932	0.0684676	-0.179883	-0.0862804	0.163752	0.186002	-0.027757	-0.355805	0.033808	-0.164152	-0.000349548	-0.48909	0.144662	-0.0150405	0.0674162	-0.470816	0.582426	0.177975	0.0747464	0.604826	0.292124	0.00890114	-0.142628	0.153802	0.140061	-0.0816145	-0.164595	0.330455	-0.309219	-0.451485	-0.136666	-0.105973	0.16596	-0.348426	-0.266511	-0.173982	-0.193286	0.0949794	0.0677533
0.0402499	0.352391	0.0919497	0.32122	0.566012	0.655391	0.111129	1.04919	0.246715	0.125829	0.238184	0.377665	0.278626	-0.0027036	0.00863991	0.323064	0.0642831	0.0658934	-0.273282	-0.179958	0.0444163	-0.234106	0.2881	0.10284	0.396937	1.10261	0.433627	0.474428	1.1101	0.452488	0.523049	0.878277	0.236161	0.536307	0.806575	-0.105444	0.30061	0.438539	0.0742369	0.353798	0.186996	-0.241734	0.138317	-0.00367806	0.130965	0.387632	0.430021	0.611108	0.226913	0.597817
-0.277437	-0.0264575	0.163858	-0.19546	0.11046	-0.36995	-0.264936	-0.148732	-0.00588814	0.210027	-0.16821	-0.0255908	0.113155	0.343561	0.445998	0.109277	-0.126014	-0.263711	0.486444	-0.205997	-0.159686	0.0674578	-0.186648	0.324471	0.532401	0.737818	0.00109987	0.00208274	-0.24412	-0.0226873	0.344838	0.445512	1.10419	1.08741	0.702518	-0.062733	-0.0130755	0.116432	0.173461	-0.487377	-0.657938	-0.261002	0.0833284	0.071649	-0.321094	-0.34025	0.11039	0.0166901	0.242842	0.0283723
0.288541	-0.276965	-0.140871	0.16008	-0.322213	-0.180683	-0.299306	0.105691	-0.259346	0.0831445	0.0895006	0.349814	0.380836	0.403995	0.171909	0.0663883	0.199349	-0.0177343	-0.261858	0.0138549	0.24269	-0.314833	0.354866	0.315365	-0.159593	0.309767	0.38642	0.0281283	-0.0607425	0.0515705	0.216829	0.231023	0.329698	-0.0380892	0.0145921	-0.235068	0.0971777	-0.0795067	-0.0554502	-0.178099	-0.189116	0.473723	0.106367	0.448368	-0.178795	0.184367	0.133192	-0.175907	0.00406822	-0.119094
0.301794	-0.100511	0.227309	0.111325	0.587767	0.203874	0.082846	0.36969	0.632239	0.702326	0.333261	0.0632667	0.147213	-0.177465	0.0610613	-0.131744	0.159563	0.0709726	0.0386186	-0.13741	-0.275415	0.00990207	0.0317277	-0.104053	0.255742	0.359414	0.289878	0.348929	0.269602	0.318156	-0.184866	0.572949	0.455942	0.688869	0.482192	0.628549	0.389998	0.258824	0.865299	0.524623	0.30608	0.527164	0.414625	0.133208	0.147996	0.449342	0.0298559	-0.023268	0.762736	0.640748
0.00688643	-0.448351	0.0273935	-0.0464871	-0.442212	-0.183729	-0.565304	-0.131192	0.460098	-0.0774632	0.0861829	-0.242281	-0.101933	0.0646427	-0.2584	-0.363877	0.437339	0.226795	-0.130999	-0.169257	0.198915	0.0561229	-0.079932	-0.191082	-0.316588	-0.0720572	0.462848	0.213305	0.15117	0.223659	0.263898	0.393949	0.01893	0.540328	0.301427	0.668067	-0.0890136	0.548113	0.138434	0.199017	0.00668176	0.385757	-0.390587	-0.476579	0.210482	-0.324998	-0.703733	-0.045198	-0.513596	-0.00251169
0.227789	0.303091	0.11989	0.307775	0.209256	-0.248823	-0.107633	-0.0894862	0.136117	-0.0401222	-0.27583	0.0717987	0.111958	0.0305364	0.298553	0.153535	-0.421023	-0.129394	0.396318	0.000565321	0.220917	0.470582	0.105131	0.315273	0.224027	1.36145	0.947748	1.67506	1.53097	1.1885	0.8199	1.45875	1.25081	0.719572	0.882491	0.382243	0.478108	0.862241	0.479834	0.832305	0.464989	0.364842	0.221172	0.14503	0.349161	0.348297	0.502287	0.346869	0.23515	0.783418
0.105044	0.11807	0.133512	0.204301	0.382493	0.602264	1.18263	0.762372	0.826785	0.695251	0.46099	0.677162	0.599526	0.64424	0.496625	0.0993915	-0.0333215	-0.00533139	-0.0233999	-0.0373387	-0.107293	0.131363	-0.0327454	0.0344317	-0.103611	0.139676	0.540078	0.788048	0.918485	1.02416	1.32794	1.56305	1.56956	1.4181	2.24045	2.54152	2.23456	2.11271	1.83952	1.64153	1.13405	1.0565	1.03345	1.04087	0.423174	0.674505	0.520228	0.659358	0.843864	0.968259
0.147524	0.499487	0.474427	0.370202	0.2162	-0.0321771	0.606794	0.157359	0.417548	0.258088	-0.160039	0.134769	0.159965	-0.114839	-0.222148	0.0898093	0.155195	-0.0428721	-0.234096	0.0319632	0.213515	0.109557	-0.0431865	-0.268752	0.328212	0.37198	0.178141	0.104875	0.329356	0.837428	-0.121667	0.349156	0.808902	0.232817	0.638797	0.430203	0.392879	-0.0964762	0.259251	-0.325209	-0.111539	-0.109245	0.0506487	0.375005	0.134932	-0.23901	0.745487	0.617685	0.29899	0.294129
0.091807	0.431943	0.287172	0.536584	0.859056	0.711498	0.720491	0.81054	0.569378	0.331148	0.496001	0.560479	0.264263	0.26171	0.302391	0.145112	0.195636	-0.00831837	-0.403682	0.0712532	0.113426	-0.0333696	-0.0808082	0.554337	0.184799	0.844386	0.714817	0.335807	0.77756	0.585882	0.773805	0.846877	0.981725	0.726823	1.02109	0.950239	0.268524	0.806416	0.370036	0.678581	0.565676	0.388872	0.0177276	0.436858	0.528017	0.271843	0.26876	0.578191	0.735357	0.48493
0.111433	0.345027	0.188293	-0.229535	0.366157	0.649014	0.189969	0.316527	0.672756	0.231829	0.334153	0.606437	0.264384	0.0687816	0.488468	0.299617	-0.182681	0.0841197	-0.178907	-0.0221491	-0.0822394	-0.0882107	0.311254	0.272638	-0.219916	0.274524	0.172966	-0.0246705	0.356113	0.400534	0.569483	0.00581549	0.430179	0.666962	0.984059	0.721626	0.664869	0.567147	0.913056	0.699714	0.338443	0.592204	0.595933	0.323734	0.463323	0.228694	-0.178016	0.447347	0.482375	0.118556
0.659357	0.420098	-0.0375496	0.117837	0.231893	-0.364835	0.136446	0.429072	0.0546352	0.153918	-0.0398638	0.22053	-0.21463	-0.0218578	0.0608559	-0.00416712	-0.0342802	-0.186764	0.0574857	0.167726	0.108224	0.487508	-0.0282428	1.17195	0.887807	1.11613	2.3738	1.61716	2.30775	2.37436	0.825428	0.775567	0.620015	0.431462	0.726328	0.627078	-0.0881118	0.868954	0.214406	0.342742	0.497899	-0.255577	0.159487	0.218456	-0.0469686	0.256701	0.341837	0.631609	0.349807	0.081069
-0.0557606	0.0787663	-0.0391721	-0.105376	0.0290071	-0.0848157	-0.0924941	-0.0702219	0.00460002	-0.127656	-0.040259	-0.0533712	-0.0608676	-0.012127	-0.0506558	0.0470143	-0.000618576	0.0497202	0.0110738	-0.10719	-0.0995101	-0.00616368	0.670479	1.45782	1.52274	1.1479	1.25686	1.16156	1.19498	1.19119	1.31501	1.52739	1.99752	3.64644	6.15916	6.02045	4.62753	3.7051	2.87287	2.29083	1.75395	1.37782	1.06446	0.806778	0.611738	0.714462	0.491048	0.336607	0.393801	0.30954
-0.168908	-0.217159	-0.291689	0.134486	-0.0818414	-0.414613	-0.21303	-0.369044	-0.254357	-0.321142	-0.18656	-0.560378	-0.22475	0.00111458	-0.148769	0.0145294	0.125145	0.0806519	-0.0642876	-0.156038	-0.291202	0.153187	-0.0129155	-0.0878461	0.451194	-0.0345581	0.0317565	-0.100625	0.506823	0.0975402	-0.215459	0.152369	-0.197535	-0.191767	-0.0881928	-0.406602	-0.197976	-0.420224	-0.311733	-0.635951	-0.476286	0.0130691	0.259566	-0.215446	-0.128466	-0.166807	0.134776	-0.0549318	-0.421045	-0.45426
-0.119086	-0.204325	0.199024	0.403228	-0.28707	-0.169378	0.050528	0.260912	0.616102	-0.224368	0.394007	0.304005	0.128187	0.392677	0.424256	0.110478	0.124265	-0.130176	0.00459008	-0.109157	-0.0535996	-0.0466975	-0.13769	0.275944	0.177893	0.456909	0.664604	0.561761	0.507473	0.299892	0.28	0.0359565	0.377059	0.341276	0.135144	0.697313	0.430566	-0.0941486	0.101868	0.382251	0.0261315	0.268109	0.157315	-0.684018	0.328163	0.104285	0.597438	0.003842	0.0146131	0.232614
0.0444773	0.140039	-0.0354875	0.203157	-0.0215464	0.210183	0.330059	0.472634	0.0553936	0.501425	-0.19566	0.156959	0.0454499	0.282674	0.300391	-0.262513	-0.0725116	0.39262	0.184294	-0.241889	0.0418626	0.148242	0.259207	0.460657	0.215921	0.211513	0.318498	0.288984	-0.299147	-0.0851205	0.0483107	0.401498	2.42761	2.21445	1.20774	0.598487	0.852365	0.450096	0.18143	0.125092	0.377203	0.373141	0.146858	0.163401	-0.139165	0.0434401	0.385473	0.578724	0.79737	0.189972
0.491036	0.114845	0.233454	0.268537	0.24348	-0.14796	0.212813	0.16717	0.0277028	-0.161267	0.456482	0.101165	-0.161032	-0.2875	0.0649258	0.152461	-0.343435	0.146338	-0.066706	0.111342	-0.158097	0.0392759	0.30605	0.620736	0.706797	0.439617	0.48423	0.455857	0.834786	0.440147	0.255368	0.511426	0.763268	0.790714	1.10743	1.85396	1.82996	1.50964	1.48617	1.69315	0.967273	0.813002	0.791636	0.735602	0.386729	0.431218	0.324728	0.440194	0.155945	0.846797
-0.213571	0.0724427	0.108215	0.542974	0.287585	0.133447	0.53768	0.135771	0.255864	0.339945	0.161059	-0.0992954	0.153878	-0.495085	-0.16093	0.182168	-0.217139	0.148152	-0.0918959	-0.0212841	0.0372074	0.181285	-0.262468	0.0583875	-0.0447633	0.692322	0.531845	0.316424	0.196529	0.558922	0.672323	0.691036	0.402265	0.525015	1.03446	0.578502	0.535562	0.153053	0.205616	-0.230468	-0.0667136	0.131992	-0.292477	-0.183492	-0.0841054	-0.0766162	-0.0700792	0.247565	0.0773423	0.495857
0.398622	-0.0858845	0.452441	0.467234	0.57495	0.273868	0.210128	0.217293	0.810768	0.431951	0.793598	0.527368	0.334084	0.780122	0.211346	-0.0468132	0.321415	-0.183128	0.0479717	-0.139445	0.138784	0.0115875	-0.0568308	0.0565986	0.0106438	0.218937	0.879539	-0.0100621	0.296929	0.763706	0.837741	0.39597	1.21271	0.949247	1.389	0.872953	0.590753	1.24866	0.0833433	0.984162	0.490449	0.568271	0.177815	0.439376	0.538318	0.577874	0.077291	0.74159	0.424166	0.790142
0.261655	0.353678	0.367327	0.309844	0.199735	0.468394	0.277317	0.449363	0.438207	0.567097	0.223322	0.181966	0.278774	0.243463	0.0147103	0.0291119	0.165895	-0.170737	-0.100919	0.0766488	-0.0438923	0.140366	-0.0882597	0.193821	0.205431	0.162059	0.416419	0.376011	0.474859	0.693581	0.53237	0.832156	1.10948	1.29828	1.09774	1.64036	1.51092	1.38917	1.08712	0.856015	0.860972	0.641339	0.7968	0.837181	1.25991	1.2997	1.32104	1.28803	1.35601	1.61991
-0.233702	0.0234434	0.0983495	0.305891	-0.085803	-0.138208	0.200549	0.17276	0.199658	0.40227	0.19482	-0.149194	-0.127157	0.131617	-0.116348	-0.417253	0.439647	-0.323042	0.348669	-0.0480206	-0.631069	-0.385001	0.152478	0.821527	1.50189	1.48166	1.60107	0.701278	1.0278	1.07644	0.651781	0.835485	0.286567	0.779729	0.186638	0.772598	0.0902925	0.30323	0.218061	-0.00726408	0.128042	0.330647	0.390181	-0.0843415	0.359385	0.205743	0.0771031	0.152464	0.47061	0.353798
0.350989	0.533374	0.83563	0.105929	0.451932	0.547525	1.04944	0.66962	0.508476	0.918883	0.898292	0.50666	0.337109	0.671334	0.553187	0.265198	-0.196457	0.095005	-0.191264	0.0275177	0.165616	0.971723	0.407292	0.224477	0.459781	0.839201	1.04031	1.03884	0.712323	0.459372	0.945095	0.830826	0.603109	1.13412	0.847329	1.29013	0.663148	1.00959	1.20884	0.690566	0.384655	-0.170498	0.077688	0.491535	0.422622	0.936527	0.503996	0.791684	0.529403	-0.423488
0.235804	-0.0950141	-0.386473	-0.149171	0.14657	0.822323	-0.234749	0.270622	0.0614257	-0.144144	0.442364	0.659452	0.372692	0.451183	-0.0442706	-0.272183	0.0340574	-0.0322513	0.404488	-0.134112	0.313915	0.274975	0.718348	0.3524	0.489287	-0.0941808	1.23638	-0.0949454	0.77382	0.353637	0.739052	0.509967	0.827441	0.705236	0.451566	0.281631	0.325533	0.14136	0.321693	0.753199	0.182271	0.159463	0.6022	0.649262	-0.056808	0.32721	-0.118774	0.474494	0.758131	0.560376
0.0920297	0.941024	-0.163839	0.388205	0.286505	-0.160129	-0.0136576	-0.325325	1.07084	0.118401	0.270307	-0.0146753	0.279735	0.308117	-0.262555	-0.118898	0.233253	0.280262	-0.0347683	-0.359849	0.562316	0.404648	0.466177	0.945327	1.11646	0.355285	0.235241	0.382732	0.798547	1.53784	0.342969	0.496403	0.315601	0.533519	0.15546	0.390745	0.429518	0.0139415	0.2459	0.191527	0.557094	0.623087	0.302974	0.298521	0.463322	-0.0845448	0.604454	0.0449713	-0.00134597	0.498943
-0.496848	-0.141544	-0.184272	0.0952827	-0.478967	0.335176	-0.369095	-0.630879	-0.109762	0.280191	-0.63535	-0.095505	0.52011	0.310272	0.0301328	0.148959	-0.0284253	-0.200259	0.00322738	0.0764975	-0.263102	0.348092	-0.111904	0.222527	0.0745757	0.294587	0.227676	0.401981	0.546774	0.29174	0.220287	0.300252	0.204214	0.661371	0.568939	0.294749	0.666923	0.607679	0.333074	0.144996	-0.0757341	0.14771	0.253469	-0.17779	0.0212434	0.356493	-0.0465242	-0.0809237	-0.544209	-0.162766
0.565873	0.805683	1.08673	0.733786	1.0445	0.965105	0.0327318	-0.334195	0.0290364	-0.0690269	0.347307	0.514711	0.590492	0.120592	-0.0275809	0.0320885	-0.198444	0.215966	-0.145308	0.0956968	0.319379	0.746709	0.40727	0.941405	0.918899	0.739896	0.666067	0.543674	0.701545	1.05853	0.409616	0.590404	0.518412	0.164704	0.591441	0.096522	0.772495	0.172968	0.586069	1.22434	0.719941	0.621883	0.599684	0.802739	0.732524	0.670107	0.41677	0.262041	0.569745	0.350809
-0.208451	-0.349056	0.241277	-0.0879217	0.333067	0.204468	0.466636	0.160396	0.328439	0.254153	-0.128915	-0.0186137	0.192788	0.289863	-0.534062	-0.159913	0.146464	0.284034	-0.263279	-0.00730499	-0.0332738	-0.086046	0.268591	0.918936	0.591444	0.508308	0.757979	0.998672	0.339663	0.82927	0.495365	0.704009	0.929818	1.00329	1.31755	0.58431	0.602015	-0.107086	0.555504	0.146892	0.524859	0.143235	-0.101118	-0.0491159	0.0140372	-0.254519	-0.266741	-0.00501828	0.372259	0.0644436
-0.00809787	0.0339886	0.194322	0.178976	0.0707751	0.175103	0.0466397	0.0959075	0.0108713	0.178835	-0.0524389	0.0560471	0.040746	0.00573001	0.101812	0.103932	-0.0367113	-0.098364	0.153451	-0.122308	-0.0224742	-0.0125316	0.782953	2.17512	2.23726	2.05517	1.99152	1.7268	2.11042	2.25172	2.43959	2.78635	2.59733	3.4322	3.23913	2.74906	2.07877	1.62482	1.14566	1.13809	0.71864	0.57048	0.468555	0.38115	0.390458	0.491838	0.435398	0.456937	0.342377	0.180675
0.234673	0.301231	-0.250085	0.621274	0.0849485	0.282954	0.198552	0.582245	0.3509	0.185279	-0.503589	0.0625688	-0.549109	0.0283115	-0.248975	-0.0297475	0.0650239	-0.226488	-0.209026	0.400237	0.146762	-0.00785676	0.179165	0.718705	-0.123445	0.227386	0.0686362	-0.061665	-0.014214	0.795248	0.681375	0.622891	0.841074	1.05294	0.511916	0.116007	-0.064219	0.371759	0.265044	0.220299	0.213751	0.243848	-0.240864	0.078825	0.625313	-0.301867	-0.264608	-0.0996004	-0.322552	0.19615
-0.0459716	0.0130176	-0.0147788	0.10324	-0.493135	-0.0385834	0.333415	-0.459356	0.029008	-0.353143	0.349815	0.331273	0.626548	0.429102	0.00550013	-0.267251	0.189234	-0.0518734	-0.0282465	0.158137	0.360656	0.722896	-0.32663	0.0522691	-0.17105	0.183157	-0.00204768	0.479091	0.137092	0.541716	0.262611	0.394153	-0.0813338	0.283048	0.0487128	0.963064	0.242505	-0.351721	-0.33872	1.32664	0.748478	-0.117709	-0.0342081	0.0522588	-0.0705955	0.049885	0.11219	0.111404	-0.0300779	-0.061915
0.396896	0.158609	0.143872	0.00742761	0.77444	-0.150295	0.177956	0.555838	0.834252	0.494389	1.04221	1.11414	0.343497	0.149305	0.527586	-0.262203	0.298869	0.0713525	-0.0863664	-0.0216513	0.865286	0.854178	0.948922	1.13222	-0.397106	1.42906	0.994752	0.415646	1.14014	0.304637	0.0650613	0.6693	0.656406	0.680779	0.558636	0.39126	0.355529	0.697059	0.450764	0.867646	0.607244	0.963329	0.593458	0.193531	0.486733	0.740669	0.341453	0.75049	0.992919	0.285805
0.465828	-0.338643	0.0374603	0.0332584	0.455947	-0.314803	-0.0823214	-0.31605	0.0588472	-0.00256881	0.138157	-0.0936088	0.214855	0.458707	-0.0410306	0.353598	0.204327	-0.00375204	-0.209991	-0.344182	-0.323937	0.281178	0.00740402	0.326904	-0.144032	0.705277	0.322855	1.04995	0.231839	-0.0873772	-0.0838619	0.756735	0.063423	0.296035	0.355555	0.41842	1.14629	0.995672	0.43084	0.575684	0.269445	-0.130766	0.0215757	-0.0376825	0.170533	0.549	0.920134	0.843823	0.431063	-0.082147
-0.0391242	-0.26267	-0.276721	0.172863	0.089193	0.320953	-0.388482	0.254312	0.282888	-0.155092	0.46448	0.600542	0.359353	0.128303	0.453288	0.330523	-0.168501	0.302937	-0.347595	-0.117364	-0.411554	-0.180051	-0.367008	-0.0672943	-0.0556862	-0.203963	0.174209	0.487321	0.128786	0.196329	0.526129	0.596462	0.630681	1.12648	1.07651	1.03439	0.350031	0.703712	0.416709	0.316618	0.147327	0.194743	0.921648	0.252235	0.913156	0.208224	0.0622232	0.0258002	0.182778	-0.1519
0.920752	0.124296	0.0238573	0.14237	-0.365159	0.49252	0.346831	-0.592043	-0.134216	-0.0463105	-0.0606997	0.112217	0.163765	-0.639917	0.271083	0.277213	-0.602976	0.234283	0.0439354	0.0475452	-0.0814519	0.384678	0.114008	1.06786	1.40174	0.477264	0.784604	0.877162	1.97364	0.559996	0.968334	0.067782	0.591251	0.277312	-0.530565	0.406533	0.20876	-0.365994	-0.470808	0.263789	0.294537	-0.0164971	0.322672	0.715919	0.49358	0.300898	0.537057	-0.03205	0.721716	0.113388
0.123373	0.0566581	0.0334357	-0.174412	-0.21649	0.0625989	-0.0412392	-0.0556999	-0.177719	-0.284249	-0.305325	0.027349	0.13122	-0.0642028	0.2471	-0.00537756	-0.0154969	0.00944048	-0.0211858	0.0326198	0.152657	0.21498	1.36185	1.26493	1.33497	0.858239	0.85578	0.207989	0.0954513	0.11683	0.15591	-0.0151346	0.230413	-0.453478	0.0230296	0.111553	-0.240123	0.095945	-0.0208631	-0.0828426	-0.115854	0.107197	0.0790887	-0.0737399	0.121742	0.438001	-0.137949	0.0368542	0.0514689	-0.372541
-0.0983875	0.290495	-0.0737398	0.399049	0.650554	-0.336851	0.516535	0.168849	0.424441	-0.112652	0.0983257	0.282917	-0.252474	0.0938375	0.0365153	-0.112024	0.034341	0.400223	-0.434844	0.112303	0.086837	-0.197183	-0.159039	0.940931	0.265123	0.718806	0.253109	0.418188	0.120149	0.620338	0.179394	0.78693	0.654511	1.32413	0.752495	0.903213	0.762314	0.997075	-0.208284	1.06587	0.26526	0.778155	0.8761	-0.744999	0.546797	0.206815	0.504869	-0.179955	0.505323	-0.0183589
0.201013	-0.187091	0.0446234	-0.123243	0.877985	0.218323	-0.138909	0.636129	-0.087291	0.236307	0.36123	0.647871	-0.238406	0.425936	0.382087	0.0148645	-0.271344	-0.163165	-0.302691	0.722336	0.667315	0.800417	0.371606	0.914615	1.1148	0.280879	0.0581148	0.451928	0.345782	0.605815	0.306009	0.717465	0.532289	1.1307	0.297674	-0.0143952	-0.167524	0.354334	0.565157	0.0450728	0.538061	-0.0450343	0.338877	1.03	0.252785	0.939186	0.295212	0.50613	0.179381	0.20596
0.205623	-0.0166704	0.146274	-0.225066	-0.323534	-0.321031	-0.153228	-0.220495	0.551986	-0.000711121	0.0485283	0.147676	-0.45627	-0.215767	-0.750572	-0.10585	0.00382826	0.158818	0.0617671	-0.118564	0.0844781	0.00786608	0.384854	0.224061	1.177	0.312137	0.752217	0.730217	1.34499	1.01259	1.70988	1.01943	0.849931	0.955475	0.795978	0.742406	0.178636	-0.248651	-0.0171766	-0.720645	0.0978399	-0.264637	-0.258184	-0.155857	-0.700266	-0.186557	-0.0873441	-0.401516	0.0855326	0.434942
0.56492	0.0539013	0.0813863	0.464046	0.63159	-0.200565	0.533061	0.769101	-0.0038735	0.471055	0.125896	-0.0391404	-0.00498084	0.419329	-0.0680262	0.257611	0.120188	-0.254909	-0.25985	0.136959	0.320708	0.538199	0.153133	0.290655	0.327106	-0.0459507	0.0271157	0.75032	0.284602	0.511642	0.810106	2.41895	2.07999	1.27677	0.985786	0.822257	0.319492	0.516817	0.285652	0.30327	0.766221	0.194875	0.490726	0.00544578	-0.121907	-0.520526	-0.107702	0.253964	0.500164	-0.0997855
-0.0362823	0.0210378	0.167502	-0.307252	-0.464215	-0.0240537	0.288696	0.684146	0.381045	0.131557	0.21555	-0.0402258	0.0788142	1.06005	0.292712	0.154222	0.010178	0.00991618	-0.179915	0.00559833	0.441109	0.323023	-0.14637	1.49851	1.25347	1.19196	1.12558	0.118735	0.226914	0.411253	0.306714	0.198754	0.530329	0.077361	0.195724	-0.258602	0.39666	-0.0395516	0.911737	0.0718798	-0.37631	0.986072	-0.315891	-0.345866	0.00161963	-0.261984	-0.43084	0.417813	0.0357302	-0.181639
0.630852	0.279209	0.49484	0.282036	-0.0962759	0.341493	0.223247	-0.0133479	0.563272	0.858609	-0.0870133	0.588954	0.643276	0.0192717	0.121479	-0.251376	0.341055	-0.443266	0.377375	-0.0237865	-0.0749573	0.517702	0.190833	0.400471	0.8605	0.348348	0.661949	0.256075	0.942407	1.16166	0.751488	0.859105	0.809562	0.924574	0.58823	0.500815	0.265751	0.437542	0.181463	0.758252	-0.271358	0.100577	0.208994	-0.27499	0.26613	0.477028	0.807328	0.0627949	0.533445	0.187584
0.00175658	0.0270311	0.0239731	0.225157	0.236332	0.564458	0.657351	0.750611	0.796949	0.578113	0.410639	0.281036	0.221564	0.135145	0.0201571	0.018064	0.0279595	-0.0726214	-0.0404003	0.0669982	-0.0244997	0.192185	1.20182	1.30217	1.13495	0.747403	0.499225	0.430772	0.391798	0.293974	0.4531	0.537789	0.664077	0.476926	0.346969	0.120564	0.188064	0.281267	0.24205	0.0766337	0.301825	0.246704	-0.00567488	0.304409	0.628936	0.634187	0.562879	0.361622	0.232991	0.133105
0.59425	-0.00291347	-0.527844	0.526338	0.119571	0.0744729	0.823206	0.04056	0.311661	-0.0992993	0.877497	0.570842	0.31933	0.045106	0.240684	-0.0882563	-0.117593	0.237965	0.327268	-0.359383	-0.242596	-0.176775	0.245201	0.200145	0.296214	0.368174	-0.014746	0.911514	-0.0198413	0.0724814	1.18414	0.364999	0.778955	0.444709	0.270227	1.17803	0.393942	0.265155	0.240167	-0.112189	-0.330741	0.0799987	0.00422565	-0.24961	0.202997	0.74879	0.0872832	0.876379	0.456288	0.177327
0.530678	0.494438	0.0409218	0.113794	-0.0449383	0.532089	-0.230537	-0.38645	0.0293105	0.538567	-0.190888	0.0239163	0.315653	0.0206022	0.574621	0.0146371	0.396678	-0.811461	0.172385	0.227762	-0.12144	0.232269	-0.488097	0.274106	-0.0289979	0.177811	-0.0735364	0.42481	0.109413	0.24914	0.108768	0.277588	0.0418046	0.443117	-0.160384	0.373639	0.693999	0.294378	0.723737	0.154903	-0.148909	0.628397	-0.14195	-0.565012	-0.0998411	0.00958697	-0.330094	0.61319	-0.292036	-0.723013
0.0542361	-0.885447	-0.90287	-0.909714	-0.553239	0.0176933	-0.387975	0.433803	-0.256321	0.498336	-0.152705	0.0230897	-0.838517	-0.259414	-0.305644	0.204986	-0.296123	-0.0360466	0.412856	-0.285672	-0.386195	-0.525082	-0.767576	0.11109	0.409396	-0.230861	-0.31487	-0.283964	-0.082115	0.505852	-0.877014	0.212393	-0.599748	-0.16312	0.47779	-0.820348	-0.50586	-0.455038	-0.464827	-0.398953	-0.336033	-0.272334	0.0453805	-0.466362	0.346779	-0.37704	-0.309912	0.735065	-0.155511	-0.128172
0.523534	0.251977	0.952236	0.178184	0.60928	1.0105	-0.173859	0.38528	0.522595	-0.534771	0.444616	0.316525	0.130863	0.702156	0.429725	0.160539	-0.166244	-0.173202	-0.123016	0.301923	0.154125	-0.346879	0.405195	0.96807	0.616039	0.956954	0.448175	0.850137	0.708055	0.448173	0.499413	0.807389	0.399573	0.958831	0.941924	0.452261	-0.031758	0.770172	0.118249	0.0742227	0.648559	0.555369	0.284424	-0.132919	-0.011366	0.93477	0.33634	0.466816	0.461525	0.831953
0.322389	-0.226906	0.556494	0.434237	-0.0417626	-0.0421982	0.530108	0.615639	0.543405	0.152122	0.023201	0.348618	0.211493	0.487157	-0.0708057	-0.0320078	0.111501	0.0463579	-0.0630704	-0.0627811	0.0260214	0.016119	0.0472311	0.629502	0.873997	0.574665	0.393164	0.621817	0.662905	0.749191	0.630482	0.334387	0.633182	0.738075	-0.0422566	0.29497	-0.0443537	0.235073	0.243862	0.0956859	0.248738	0.143264	0.760636	0.236357	0.265007	0.215408	0.118984	0.159258	0.82348	1.10097
0.0155554	0.284198	0.0459423	0.105959	-0.314423	0.262823	0.61957	1.28441	0.464858	0.79523	-0.122349	0.324095	0.521719	0.0218817	0.0186022	-0.185508	0.653771	0.0846467	-0.18638	-0.366529	0.0583683	0.12517	-0.288026	0.323346	0.285419	0.49852	0.287938	0.796466	0.683889	0.605813	1.26779	0.595969	0.296653	0.736372	1.37718	-0.183428	0.148554	0.280877	-0.330154	-0.0432993	0.132365	0.606092	0.441587	0.263837	0.544594	0.839218	0.427189	0.271739	0.612393	0.194222
-0.451635	-0.231317	0.0687867	-0.220253	-0.0739232	-0.296995	-0.0262251	0.456949	-0.0408428	-0.233105	0.0128192	0.1133	0.000887036	0.392659	-0.320443	-0.364688	0.193038	0.191474	-0.180057	0.160233	0.00561363	0.0313881	0.217539	0.183988	0.299817	0.345009	1.13911	0.238387	0.852227	0.339832	0.813417	0.63148	1.02334	0.21005	1.0935	0.187335	0.749837	0.90521	0.358601	0.279902	0.470037	0.211909	-0.0163248	-0.286802	0.207082	0.583875	-0.185956	0.557411	0.584815	0.287532
0.157313	0.098174	0.0256232	-0.0967073	0.334508	0.499895	0.438597	0.0405829	-0.35435	0.0985201	-0.119401	-0.270575	0.076942	0.305772	-0.226654	0.0489536	-0.211991	0.222517	-0.182257	0.122778	0.121073	0.493381	0.341163	0.7308	0.174798	0.369583	1.01209	0.499198	0.4918	0.141457	0.578525	0.354211	0.458088	2.82487	4.90764	2.91147	2.27452	1.66241	0.74307	1.02066	0.624106	0.118414	0.56233	0.364507	0.255121	0.00155702	0.303822	0.409269	-0.181128	-0.0700182
0.232387	0.181409	0.111468	0.0406991	0.317709	0.0131881	0.214925	0.0837627	-0.115894	0.230685	-0.0969195	0.428528	-0.023044	0.0902243	0.196315	0.338713	-0.175587	0.0496449	-0.167226	-0.0455453	-0.0384503	-0.112963	1.38764	2.97863	2.82869	2.91155	2.08917	2.32567	2.16	2.64362	2.66988	2.37624	2.43737	2.12023	1.95073	1.04028	0.781186	1.08473	1.20402	0.170853	0.0176965	0.492664	0.19014	0.354707	0.279747	0.620993	0.583798	0.425138	0.121693	0.167124
0.673077	-0.223749	0.140709	-0.139374	-0.0889301	0.017714	0.471636	0.48387	0.356083	0.440535	0.36605	0.128442	0.779814	-0.134436	-0.204695	-0.0423288	-0.0763214	-0.117755	0.301381	-0.0649759	0.633715	0.65187	0.290834	0.826167	0.702007	0.223821	0.210606	0.102877	1.19862	1.28843	0.898196	1.51716	0.190847	0.201877	0.597226	0.574499	0.478422	0.69594	-0.0841793	-0.0235454	0.34639	0.556562	-0.390492	0.1585	-0.0391665	0.106117	0.0842242	-0.180113	0.838711	0.117935
-0.210612	0.0131307	-0.441192	-0.478418	-0.170178	-0.0458513	-0.398854	-0.507731	-0.643641	-0.22003	-0.573902	-0.166595	-1.12041	-0.241076	-0.313185	-0.512481	-0.226147	0.171124	0.172152	0.395352	0.541747	0.609686	0.738618	0.616302	1.42922	0.749526	1.00004	0.859858	0.752592	0.415226	0.390524	0.404417	0.322919	0.766871	0.450771	-0.00179743	-0.216511	-0.0663205	-0.234565	-0.140151	0.110523	0.0667539	-0.584874	-0.113299	-0.338675	-0.351993	0.0364499	0.32968	0.222552	-0.204395
-0.131071	-0.208817	-0.190913	-0.111745	-0.173171	-0.173565	-0.241247	-0.422796	-0.337847	-0.380863	-0.255735	-0.067352	-0.405338	-0.417753	0.0782564	-0.135524	-0.137004	-0.307682	0.176881	0.403329	0.2399	0.116728	0.00219753	0.126132	-0.0830812	0.39342	-0.0161407	0.58337	0.290685	-0.170228	0.278456	-0.104519	0.0635997	0.118888	-0.303374	0.00404885	-0.413034	0.115655	0.058087	0.270637	0.108391	0.0781303	0.106684	-0.145277	0.0457944	0.308345	-0.122222	-0.0204754	-0.0643276	0.477545
0.67454	0.347758	0.395636	0.553309	0.0850317	0.291252	-0.00920799	0.155232	-0.494091	-0.246563	-0.0556846	0.48313	-0.00470685	0.215526	0.0118019	0.33073	0.23942	-0.142991	-0.41442	-0.012738	-0.154819	0.292677	0.51997	0.800045	0.393038	0.516411	0.772065	1.37788	0.890585	1.13223	0.476954	0.372736	0.478458	0.553247	0.947151	0.373474	0.989189	0.0898106	0.558429	0.0482252	0.329924	0.424151	0.229133	0.316609	0.141948	0.652032	0.0667491	0.325688	0.255571	0.487576
0.124626	-0.126651	0.619571	-0.356988	0.948036	-0.0240041	-0.112898	0.436244	0.394706	0.298946	0.30876	0.671481	0.462697	-0.356008	0.142773	0.34896	-0.224257	-0.23616	0.187814	-0.0763571	0.879563	0.31121	-0.236463	0.581548	-0.055309	0.511414	0.399733	-0.166156	-0.13212	1.09352	0.916701	0.880852	1.10766	2.15965	1.48026	1.11764	0.810583	0.481366	0.381634	0.245683	-0.067153	0.442677	0.0485995	0.293105	0.412891	0.464043	0.287925	0.37057	0.771971	0.213985
0.282814	-0.0157782	-0.00524726	0.312367	0.592321	0.707139	0.824884	0.9084	0.323507	0.829917	0.516655	0.498227	0.326667	-0.0655508	0.231741	-0.118666	-0.254951	0.212125	0.00766849	0.153824	0.0598856	-0.0519417	-0.019111	-0.128529	0.210849	-0.0248299	0.328679	0.585001	0.407258	0.83062	0.957594	1.36313	1.70123	2.02494	1.6507	1.33314	1.09706	1.1417	1.51607	1.13941	1.13371	0.874273	0.610036	0.423598	0.825785	0.816799	1.20597	2.03051	1.66583	2.03413
0.440907	-0.00292709	0.146433	-0.034473	0.0317804	0.445976	0.151675	0.211114	-0.327178	0.113694	-0.0492426	0.45963	0.0356324	0.0851789	0.343686	0.356812	-0.00742001	0.261523	-0.0113454	-0.59957	-0.231716	0.0990831	0.906148	1.96223	1.70992	1.57595	1.02766	1.02978	0.724297	1.40606	0.941501	0.905282	1.36608	1.30123	0.935139	1.41253	1.29224	0.946799	0.382144	0.427563	0.775639	0.39194	0.868682	0.465816	-0.317988	-0.238092	0.942593	0.194446	0.247612	-0.542217
0.103163	0.111002	0.120326	0.0543721	0.0730922	0.0436995	0.0137858	0.0515516	0.0706489	0.0136803	0.027944	0.0381136	0.039203	0.0234895	0.0281311	0.0665345	-0.0188022	-0.0499111	0.0303054	-0.0281266	-0.0307096	-0.0307368	0.360839	0.957799	1.61582	2.22321	2.87919	3.00086	3.07131	3.11457	3.71166	3.61133	3.5852	3.72508	3.55571	3.70278	3.28385	3.21562	2.86276	2.68946	2.64691	2.68997	2.40751	2.27355	2.03658	1.74082	1.75787	1.7267	1.60525	1.55878
0.572724	0.283502	0.307805	0.333427	1.11246	0.351696	-0.170128	-0.10553	-0.340606	0.111565	-0.334941	-0.314611	-0.147442	0.522107	0.203528	-0.160448	0.363361	0.156869	-0.111412	-0.248369	0.224951	-0.183382	-0.331985	-0.165445	0.56115	0.678839	0.502368	0.411163	1.44011	0.718158	0.711825	0.0662399	0.851456	0.628747	1.34705	0.722733	0.046696	0.447593	0.658194	0.345087	0.227508	0.408065	0.47288	0.411038	0.717194	0.0547845	0.590323	0.91022	0.279957	-0.257476
-0.357128	0.0590654	-0.215156	0.109345	-0.223971	-0.453557	-0.0766052	-0.342825	-0.16541	0.113722	-0.220323	-0.0589227	-0.171851	0.0446879	-0.0463416	0.132242	-0.195581	0.10126	0.183661	-0.221582	-0.134217	-0.195676	0.106135	0.565512	1.52829	1.28531	1.09228	1.02387	0.636682	0.836416	0.57551	0.214829	0.882658	0.678502	0.279922	0.389506	0.57168	0.100176	0.3492	0.159154	0.00312053	0.153076	-0.0600187	0.408493	0.167717	0.0539084	0.0249462	-0.314352	-0.18114	0.110662
0.467346	0.32998	0.374528	0.184561	0.476969	0.610094	0.220758	0.178729	0.200918	0.692711	-0.308351	0.273543	0.603723	0.0473898	-0.543016	0.272057	0.151637	-0.52689	0.358988	-0.255792	0.38323	0.397149	0.546607	0.875022	0.986025	0.486449	0.24183	0.228469	0.591016	0.826275	0.783879	0.497584	0.441651	-0.0369928	0.16656	1.08844	0.377222	0.167734	0.483116	0.718366	0.716541	1.22158	0.338787	0.436934	-0.286338	0.653955	0.609931	0.313409	0.396315	0.936535
0.667953	1.49421	0.835797	0.676822	0.348881	0.965878	0.723792	1.01725	-0.547445	0.370229	0.425319	0.1	0.646987	0.584055	0.235983	0.0719304	-0.124464	-0.0604362	0.087047	0.0259226	0.01492	0.793856	0.208318	1.13032	0.480574	0.689172	0.277394	0.674886	1.4818	0.210821	0.48175	0.0281481	0.626092	0.988951	0.352808	0.464027	0.620273	1.12486	0.309692	-0.112576	0.281402	0.761251	0.406795	0.724542	0.219518	0.502309	1.09517	0.284725	-0.450945	0.576021
0.396554	0.0546363	0.0618811	0.175699	-0.045695	0.444092	-0.469164	-0.0740085	-0.163976	-0.264314	0.718632	0.0565117	0.177538	0.011232	0.0908848	0.0143384	0.408563	0.0883081	-0.54148	0.030271	-0.53468	-0.16079	0.0688162	1.30876	1.22311	1.08646	0.704034	1.30809	0.600212	0.62872	0.437223	-0.358411	0.75392	0.165084	-0.22006	0.16864	-0.121758	1.18782	0.0860922	0.056488	0.164152	0.494342	-0.20913	0.453522	-0.0588713	0.708113	-0.156126	-0.1243	0.0535766	0.0212265
-0.101319	-0.134322	0.0819896	0.294347	-0.514679	-0.178547	-0.144505	-0.165508	0.0754753	-0.265714	0.16767	-0.148601	-0.0612889	0.257196	-0.135844	-0.355099	-0.0872584	0.344822	0.0730642	0.0244717	0.123889	0.363864	-0.0796181	0.037346	0.101708	0.0777499	0.208561	0.0688298	0.279149	0.207316	-0.445963	0.0892894	-0.180278	-0.65893	0.420295	-0.133661	0.427516	-0.195957	-0.499877	0.130639	-0.481712	-0.47471	-0.102217	-0.145765	-0.461511	-0.30704	-0.323661	-0.316248	-0.246361	-0.232136
-0.429139	-0.557866	-0.621025	-0.637254	-0.719103	-0.833326	-0.739882	-0.432268	-0.388649	-0.531895	-0.449589	-0.282495	-0.0433553	0.220524	0.120402	0.0651238	-0.0991159	0.141888	0.0197256	-0.127621	-0.32059	-0.0423944	-0.104068	0.154543	0.0949785	-0.00221432	-0.316127	-0.262792	-0.0165666	-0.179714	-0.0716344	-0.289864	-0.232143	-0.363238	0.0254358	0.557701	0.601375	0.304645	-0.0487667	-0.255443	-0.286178	-0.228268	-0.257897	-0.302061	-0.37859	-0.603338	-0.51916	-0.63397	-0.81749	-0.613358
0.147131	-0.255892	0.0178688	0.0325283	1.08258	0.763932	0.356157	0.0775737	-0.14962	-0.111341	0.203341	0.28404	0.166021	0.326903	0.52818	0.243004	-0.168798	0.144393	-0.00989157	-0.208707	-0.0309097	-0.1484	0.0637062	-0.0125165	-0.325749	-0.0415491	0.235366	-0.113322	0.14951	0.584925	0.799905	0.146649	0.723508	1.00326	0.48351	0.867952	0.20543	1.20529	0.361355	0.344636	0.787467	0.763518	0.635021	0.28373	0.0204815	-0.0560969	-0.0651767	0.0359771	0.49096	0.542276
-0.154953	-0.247467	-0.274257	-0.755048	-0.191297	-0.0885499	0.181591	0.423053	0.0563961	0.192715	0.411911	-0.00288416	0.0482121	-0.112762	-0.403422	0.0310855	0.205905	-0.119636	-0.190262	0.0729078	0.410941	-0.338103	-0.457223	0.378442	-0.0826687	-0.118408	0.0743116	0.0182613	-0.223917	0.19839	-0.21663	0.323572	0.409331	0.3277	-0.37226	0.365554	-0.00456836	0.250886	0.395215	-0.228146	-0.16219	0.0860625	0.734571	0.0875313	-0.263499	0.529118	0.997359	1.43384	1.04132	0.454922
-0.0783568	0.12478	-0.589834	-0.108865	0.452414	-0.152808	0.384493	-0.164967	-0.297044	-0.502304	-0.113661	-0.483587	-0.138327	0.0368685	-0.727308	0.43578	-0.305987	0.153134	-0.153203	-0.129724	-0.320749	0.0567603	0.45271	0.294935	-0.886425	-0.714232	-0.491314	-0.125084	-0.663608	0.000368106	-0.458948	0.495725	-0.129719	-0.317879	-0.172364	-0.420667	-0.296775	-0.60262	-0.209426	0.375435	-0.334626	0.136906	-0.130402	-0.321128	-0.0120539	0.115192	0.312051	-0.445087	0.0680478	0.643373
0.079538	0.674034	0.642498	0.443395	0.62526	0.287194	1.02962	0.65038	0.449466	0.188172	0.958001	0.7658	0.475583	0.437041	-0.20987	0.163324	0.395546	0.050965	0.0685128	-0.678348	-0.274759	0.333	0.179424	0.236317	0.672771	0.305185	0.932329	0.440351	0.287907	1.11411	0.162923	0.297147	0.511226	-0.0203907	1.59236	0.500638	0.942239	-0.035328	0.342722	3.70475e-05	-0.111201	0.321744	0.444687	0.0275152	0.681529	-0.173784	0.203114	0.850202	0.0154089	0.570159
0.204832	0.0120234	0.507256	0.105711	0.849521	0.581878	0.771486	0.55412	0.846586	0.491753	0.261781	0.358506	-0.0804941	0.305167	0.0809264	-0.186992	-0.23482	0.0251943	0.0449578	0.35166	0.289457	0.591468	0.219556	0.173513	1.21258	1.78052	0.989255	0.780091	0.924028	1.2584	1.06988	1.42923	0.767753	1.52166	1.18295	0.522773	0.991757	1.18865	1.4824	1.91677	0.214126	0.747377	0.342859	0.570641	0.404474	0.480962	0.642011	0.758813	1.09692	0.167212
0.229523	-0.0528929	0.583255	0.286741	1.24669	0.51493	0.307334	0.329207	0.388485	0.487751	0.0370976	1.23392	0.88928	0.432407	0.435459	-0.2194	0.354157	-0.289577	0.326084	-0.171264	0.142734	-0.0770077	0.441187	0.38075	0.965395	0.866156	0.549142	0.542331	1.02159	0.904979	0.654634	0.733032	0.643835	0.188499	0.412662	1.52429	0.282061	0.333725	0.516243	0.653858	0.219307	0.616169	0.535919	0.519237	0.0493366	0.655267	-0.246782	0.277713	1.15922	0.707786
0.290786	0.182005	0.25718	0.257177	0.375874	0.165136	0.115065	0.430408	0.117585	0.109393	0.00639677	0.0625564	0.154476	-0.0336937	0.0959315	-0.0156486	0.0135064	0.193025	-0.320724	0.129841	0.064105	0.101036	-0.186246	0.0938446	0.135685	0.228726	0.386804	0.552912	0.369008	0.82038	0.558107	0.445026	0.617126	0.995675	0.576678	0.594068	0.238918	0.132749	0.424056	0.422404	0.72625	0.527515	0.852625	0.827928	0.87179	0.476666	0.801287	0.361124	0.373157	0.176193
-0.531017	0.0207678	-0.248737	-0.726814	-0.208076	-0.487637	-0.581712	-0.586364	-0.0839917	0.180537	-0.0543296	0.0991594	-0.179642	-0.460986	-0.081297	-0.123552	-0.0105273	-0.0472091	0.208562	-0.027273	-0.702471	-0.469691	-0.268648	-0.0836863	0.192443	-0.50363	-0.144557	0.100452	0.477666	0.0959912	0.579508	0.606492	0.590997	0.424484	0.494421	1.37994	0.359929	0.685135	-0.000945363	0.322593	0.0467846	0.25377	-0.509891	-0.0995383	-0.324463	-0.307441	-0.0213445	-0.274165	-0.0822462	-0.23735
0.488653	-0.235632	0.582294	0.433423	0.21648	-0.876121	0.0942644	0.356955	0.887888	0.0991368	0.220967	-0.0600059	0.729687	0.302286	0.401756	0.438332	-0.44316	-0.351481	0.177755	0.178554	0.122794	-0.398852	-0.416903	-0.0652711	0.0163674	-0.0743492	0.397258	0.720534	-0.00068985	0.984518	-0.0749211	0.41278	0.794237	1.21371	0.476015	0.507637	0.286446	0.554066	0.215203	0.084697	0.294984	0.404286	-0.234777	0.194176	0.0676712	-0.361724	0.663219	0.397495	0.237528	-0.0992146
0.50749	0.180483	0.618958	0.646717	0.232891	0.83603	0.703893	0.322239	0.0593268	0.377188	0.108354	0.0306495	0.402833	0.220336	0.0211606	-0.204154	0.503721	0.0232366	-0.00329986	-0.319504	-0.388376	0.134759	0.708135	0.203885	0.363582	0.540213	0.308167	0.534177	0.252002	0.58351	0.819468	0.406464	1.06315	0.233268	0.601865	0.0297097	0.102275	-0.0159347	-0.0144873	0.159169	-0.277237	-0.198594	0.770037	0.257924	0.12183	-0.0303438	-0.376111	-0.0966824	0.101619	0.152698
0.0431744	-0.021536	0.0286927	0.0969868	0.12583	0.1164	0.100852	0.032979	0.0122762	0.186568	0.284191	0.125523	-0.000890924	-0.0606007	0.0598814	0.00768211	-0.105147	0.0848139	0.0263439	-0.0136933	0.103434	0.0772112	0.14496	0.244277	0.567459	0.66009	0.526948	0.291314	0.244216	0.205344	0.188398	0.257876	0.738618	1.47892	1.03697	1.00974	0.508998	0.412756	0.130214	0.37604	0.204356	0.105812	-0.0247644	0.1219	0.588738	0.923522	1.23691	1.46596	1.65102	1.80651
0.512982	-0.0597687	0.226069	0.260724	-0.224738	0.330181	-0.238555	0.513051	-0.0320948	-0.153702	0.69992	-0.0281246	-0.0859129	0.346423	-0.107585	0.345042	-0.275842	-0.155076	0.075784	0.0100915	0.0629449	0.459073	0.181798	-0.393512	0.276994	-0.138968	0.143157	0.352249	0.0472247	-0.17556	-0.0183293	0.37455	0.729954	-0.0608179	-0.237116	-0.186692	0.213807	-0.00527822	0.780618	-0.326303	0.203334	0.00159593	0.0776884	0.569812	0.525552	-0.0110187	-0.0533223	0.106733	-0.0474336	0.32703
0.239659	0.247377	0.481215	0.118152	-0.0559644	0.868738	0.460056	0.599836	-0.102029	0.0547588	0.0913953	-0.260584	-0.444835	-0.294092	0.355682	-0.151285	-0.110669	0.291103	0.457007	-0.486157	-0.0449358	0.0718837	-0.571388	-0.206826	-0.770244	0.547295	-0.392611	0.0270407	-0.277883	0.304369	0.404829	0.0418183	0.180271	-0.0542572	1.34251	0.215123	-0.03224	-0.124666	-0.0946964	0.158933	-0.15117	0.158452	-0.371225	-0.241395	0.369813	-0.153572	0.450922	0.25395	0.582854	-0.161687
0.119567	0.177821	0.190718	-0.305781	-0.312587	0.0983917	0.10195	-0.383557	0.390685	0.373184	-0.0930767	-0.0379978	-0.328058	0.919834	0.104187	-0.325305	-0.116825	0.1584	0.157243	0.126487	-0.373453	-0.0315125	0.590331	-0.194524	-0.0932211	0.425958	0.249993	-0.34878	-0.169046	0.55472	-0.19969	0.172701	-0.2889	-0.17611	0.843988	0.16571	0.600481	0.276393	-0.0617357	0.151263	0.830001	0.258498	0.400303	0.435952	0.170454	0.232767	0.633038	0.205826	0.067145	-0.298149
0.263402	0.463382	0.45062	0.703207	-0.622571	0.418296	0.217696	0.250856	0.425329	0.607581	0.854972	0.135892	0.316457	0.747216	0.174274	0.062561	-0.279088	-0.152481	0.336873	0.0321347	0.0739779	-0.228159	0.682681	0.427984	0.373388	0.20091	0.243308	0.534907	0.0715943	0.372569	1.15138	0.880606	0.860151	0.141865	0.648143	0.361944	0.666067	0.188068	0.731595	0.717435	0.756248	-0.244952	0.56506	0.313535	-0.0516262	0.510309	0.28065	0.366657	-0.179369	0.258556
0.131569	0.0169188	0.244244	0.133452	0.369096	0.329743	0.249121	0.221351	0.0693545	0.144264	0.23014	0.156016	0.173244	0.288064	0.0360663	-0.0377625	-0.0171622	-0.150678	0.208597	-0.00299415	-0.0861131	0.0722163	-0.105233	0.156225	0.9099	0.281933	0.169071	0.18641	0.470031	0.151615	0.441275	0.658558	0.994823	1.27859	1.1447	0.699173	0.559529	0.483421	0.370175	0.374	0.0762795	0.27211	0.049602	0.120166	0.693192	1.31923	1.84233	1.87887	2.14914	2.21124
0.209389	0.0783937	0.471198	0.51159	0.187916	1.08933	1.12066	0.389259	0.485929	0.367366	0.0860554	-0.278426	-0.387059	0.292152	0.441848	0.0299279	-0.0189011	0.0176577	-0.323484	0.2948	-0.0726984	0.506773	-0.120612	0.573416	0.206525	0.744787	0.208493	1.04426	0.205733	1.05839	0.614027	-0.105893	1.14521	0.591848	0.359284	0.13002	0.461713	0.579964	-0.0237324	1.16617	0.55009	0.557369	0.17882	0.381565	0.147118	0.259572	0.34559	0.31554	0.186667	0.0271277
-0.0425463	-0.67792	-0.392794	-0.341902	0.148056	0.549289	0.71448	0.431992	0.395938	0.201873	-0.183572	-0.317925	0.295062	-0.0172714	-0.74429	-0.157341	0.00268635	0.11824	-0.220159	0.256574	-0.168386	-0.289362	0.213549	-0.429442	-0.309068	0.684887	0.101523	-0.655402	0.490937	0.899416	0.266673	0.654972	0.0179046	-0.142077	-0.00196895	0.434424	0.20732	0.357542	-0.51427	0.167149	0.197726	0.249947	-0.170478	0.0734753	-0.0288873	0.345398	-0.413533	-0.0057924	-0.407135	0.687698
0.712739	1.38725	1.23825	1.38984	1.57264	1.77044	1.05637	0.44881	0.283457	0.639831	0.517231	0.858749	0.512668	-0.0778433	0.210387	-0.0274885	0.223478	0.00441712	-0.0121757	-0.188231	-0.0849818	-0.0838293	0.363864	0.28523	0.0749142	0.192541	0.362756	0.393441	0.954344	0.518796	1.39345	0.589721	0.985618	1.3107	1.08528	1.00785	1.02887	0.628285	0.698663	0.685077	0.303588	0.606721	0.703725	0.410654	0.503154	0.813145	0.130427	0.572558	0.00101194	0.298115
0.0308328	-0.0335005	-0.0303411	0.288178	-0.0893201	0.917658	0.281094	0.0895862	-0.181751	-0.164641	0.0407167	-0.157116	-0.140223	0.056235	0.0365193	-0.138874	0.243978	-0.0133448	0.154293	-0.246053	0.117839	0.760492	-0.179182	0.370957	0.639912	0.979439	-0.0597382	0.699495	-0.111725	0.463983	0.257524	0.51348	1.73722	1.6754	0.745181	1.16132	0.97248	0.379887	0.437575	0.672594	0.573553	0.127925	0.239976	0.846023	0.289751	0.466554	0.240045	0.293051	0.678778	0.251388
-0.283783	-0.0272111	0.0842478	0.147381	0.478212	0.935717	0.708086	-0.106875	-0.0147324	0.549297	0.139201	-0.0431372	0.0718447	0.558529	0.238737	0.0214621	-0.347666	-0.20662	0.583722	-0.0508982	-0.322941	0.548694	0.0137024	0.535168	1.17259	0.670519	0.639058	0.271907	0.855795	0.724322	0.750568	0.452269	0.500169	1.17412	0.502053	-0.0255405	-0.0204347	0.378757	0.467466	0.594467	-0.018424	-0.097307	0.452376	0.0498016	0.231301	0.150065	0.930262	-0.00994166	0.360838	0.00958753
1.11405	0.763387	0.114915	0.0704445	0.778112	-0.164558	0.2827	0.5891	-0.0974113	-0.0336786	-0.102685	0.538035	0.352762	0.0666528	0.375859	-0.224302	-0.152943	0.364984	-0.166877	0.179138	0.316193	0.458489	0.333794	0.426128	0.556447	0.0803983	0.214268	1.29221	0.188841	0.778656	0.651861	0.595391	0.365686	0.923914	0.600936	0.854306	0.846938	0.815199	1.06083	0.309739	0.928721	0.138381	-0.153486	1.02311	0.63309	0.393326	-0.0984663	0.86341	0.612618	0.718201
-0.0918007	-0.496154	0.504966	0.159009	-0.0654275	0.320839	0.434252	0.0361556	0.0365272	-0.272093	-0.584257	-0.356468	0.114778	-0.0301634	0.220795	0.257759	0.00120138	0.149344	-0.0182556	-0.390049	-0.161828	-0.281744	-0.107556	0.0441245	0.180288	0.126951	-0.376343	0.0014832	-0.0246228	0.151333	0.243238	0.0224171	0.567743	0.220493	0.337377	0.593075	0.258527	0.0589717	0.117599	0.431992	-0.0381862	0.454217	0.318409	0.160589	-0.365557	-0.147695	-0.24785	-0.156234	-0.349595	0.0101154
0.143492	0.919679	0.0901539	0.00738134	0.237959	0.481118	0.362755	-0.0129557	0.796179	-0.468443	-0.0892471	-0.111327	-0.309522	-0.359605	-0.428157	-0.28683	0.0514039	0.0448851	0.285818	-0.0952765	-0.0474446	-0.0850435	0.189977	0.0758503	0.982674	0.720526	0.434335	0.837861	0.555346	0.880789	0.0697627	0.556894	1.00671	0.91132	0.430275	0.0167442	-0.110421	0.0631384	0.310648	-0.275634	0.592183	0.0211049	-0.0112963	0.385899	-0.554871	-0.333732	0.244164	0.159289	0.379623	-0.569807
0.108433	0.347052	0.0760605	0.764581	0.296778	0.32369	0.0339914	-0.0761083	0.553665	0.661679	0.487114	-0.403432	-0.404808	0.325102	0.165167	0.0512022	-0.252894	0.00287558	0.0204699	0.178346	0.576964	1.26003	0.18577	0.322273	0.958031	0.998508	0.303103	0.510583	1.26856	0.405029	0.649991	0.718987	0.846683	1.09048	1.24857	-0.10306	1.29907	0.579339	0.0856672	0.198278	-0.0785277	0.00341006	0.748794	0.383274	0.690208	0.282327	1.15723	-0.164019	0.165026	0.182495
0.276606	0.450139	0.497792	0.616208	0.599178	0.977082	0.791054	1.12197	0.620803	1.29718	0.334405	-0.00542297	0.533484	0.128761	-0.104475	0.154429	-0.267885	0.0896758	-0.0871414	0.110922	0.0928051	-0.0669342	0.371788	0.704374	0.681807	1.56802	1.37227	0.804954	1.27166	1.60778	1.44342	1.596	1.63884	1.1989	1.04608	1.36145	1.03427	1.11767	1.02382	0.359511	0.379782	0.118446	0.226001	0.872688	0.356905	0.26512	0.445848	0.310236	0.349808	0.593637
[truncated: 10 more columns]

## Sheet: 1c A3 block2
0.237311	-0.272767	-0.150114	-0.0914831	0.111907	-0.0851619	-0.0566877	0.246208	0.354951	0.0585656	-0.0544415	-0.179437	-0.0570006	0.381903	0.191383	0.234169	-0.239102	0.0795931	-0.0627811	-0.0118791	-0.192326	0.197215	1.22888	1.53554	1.78879	1.68285	0.844925	1.13804	0.62379	0.659726	0.300588	0.946223	0.872434	0.437975	0.110696	0.408664	-0.0776283	0.230241	-0.367627	-0.182476	0.0518804	0.0148647	-0.202786	-0.198762	0.0261675	0.154688	-0.483406	-0.396298	-0.286433	-0.605972
-0.0556177	0.130719	0.121644	0.258398	0.689598	0.163432	-0.115186	0.0720354	0.507349	0.0433362	0.0682332	0.0497418	-0.0605305	0.276157	-0.110975	-0.210292	-0.0426336	-0.344409	0.196944	0.40039	0.219573	0.182032	0.0842305	0.000939827	0.576293	0.585949	0.541758	0.549147	0.403622	0.746533	0.879917	0.817871	0.312767	0.7993	1.62853	1.42292	0.714526	0.383252	0.136936	0.882958	0.0819466	0.327135	0.143297	0.23153	-0.296678	0.156741	0.319627	0.0234281	0.27509	0.386071
0.340925	-0.459335	-0.0577188	0.413099	0.0994138	0.18556	0.223474	0.0123134	0.0222272	-0.208855	0.075368	0.511394	-0.182833	-0.140296	0.0121858	-0.112458	-0.241068	0.049114	-0.0551055	0.359517	0.198016	0.248389	0.71612	0.764315	1.09768	0.542461	0.0815834	0.176143	0.763963	0.643956	0.410305	0.242437	0.525431	0.560286	0.489638	0.161963	0.16542	0.00852487	0.662209	0.0177737	0.309159	-0.0355765	0.449123	0.120327	0.0181712	0.414978	0.568978	0.405804	0.212525	0.109111
0.121278	-0.234675	-0.158513	-0.079652	0.00263237	0.184792	0.15871	0.0661876	0.118694	0.478062	0.165927	-0.0119097	0.108444	0.109217	0.00623939	-0.0197997	-0.00373691	0.147161	-0.161851	0.0382266	0.146092	-0.0679534	-0.215462	-0.31447	0.617622	0.34093	0.720567	0.404218	0.491147	0.202368	0.607992	0.266069	0.554317	0.285991	0.374401	0.317961	-0.295574	-0.120283	0.351796	0.19956	0.0358108	0.017556	0.242279	-0.142047	-0.11025	-0.0423641	-0.12002	0.125448	0.326005	0.177501
-0.128866	-0.114712	0.111149	0.0399963	0.0658016	0.417794	0.346793	0.457424	0.186172	0.140495	-0.230868	0.0204474	0.220685	0.259263	-0.161111	-0.104593	0.0100804	0.161997	0.0231163	-0.090601	-0.383683	0.0876089	0.0258057	0.311526	0.117411	0.743045	0.442206	0.726578	0.796363	0.54669	0.859527	0.728601	0.825204	0.606535	0.132931	0.0870582	0.360973	0.295351	0.156068	0.385358	-0.475454	-0.0479054	0.23029	0.108993	0.0918997	0.00917098	0.0990394	0.131805	-0.0620872	-0.0935343
0.157572	0.239263	0.422605	0.256085	0.045797	-0.0006977	0.109532	0.000481114	0.10976	-0.109034	0.0705274	0.116641	0.0925373	0.0884481	-0.138714	0.0136065	0.0138703	0.0293056	-0.0150229	-0.0417594	-0.115802	-0.0507691	-0.031662	0.286124	0.532386	0.735476	0.877842	0.995718	1.15635	1.39555	1.16593	1.07266	0.879773	0.823555	0.407705	0.544288	0.444788	0.478615	0.366054	0.195963	0.0958886	0.389712	0.130852	0.211724	0.0197121	0.286421	0.543815	0.620521	0.533604	0.567387
0.551306	0.149419	-0.323333	-0.012545	0.147336	-0.134092	0.194144	-0.103735	-0.0907229	0.126257	-0.189599	-0.0441786	-0.151856	0.172699	-0.0550361	0.45954	-0.0266435	-0.116333	-0.242734	-0.073829	0.176653	-0.278489	-0.548636	0.142804	0.0715009	-0.155416	-0.34105	0.028843	-0.226963	0.338678	0.444644	0.388869	0.170761	0.0253126	0.156436	-0.129099	-0.043921	-0.0103799	0.264814	-0.175419	0.0565408	0.332626	-0.104018	-0.269999	-0.0989869	-0.103895	0.0778534	0.0716731	0.341654	0.34151
-0.0603452	-0.158153	0.198051	-0.622679	-0.0307281	0.164627	0.240487	0.0783662	-0.123265	-0.116243	-0.0829287	-0.430373	-0.0146413	-0.128224	0.259206	-0.0414364	0.113017	0.26037	-0.130043	-0.201908	0.242505	0.269039	-0.169047	0.437791	0.381496	0.447096	0.230498	-0.0283965	0.199183	0.932103	0.388921	0.457484	0.889403	0.457721	0.385081	0.890512	0.329958	0.397552	0.186981	0.0396397	0.607816	0.33912	0.0187185	0.0888043	0.22851	0.19939	0.167971	0.309595	0.497592	0.318251
0.933174	0.723341	0.43056	0.854707	0.605118	0.662194	0.686168	0.534368	0.675807	1.03949	1.07933	0.737688	0.700954	0.107763	0.0309837	0.105106	0.0308503	-0.128217	0.0481016	-0.05584	0.30394	0.549791	0.600604	0.296237	0.882839	0.302147	0.691153	0.254065	0.959805	0.754809	0.896022	0.902156	0.780137	1.1047	1.17421	0.61177	0.630623	0.650887	0.653293	0.72479	0.929687	1.12295	0.51605	0.451207	0.642873	0.96819	0.797592	0.959691	0.619145	0.660518
0.626891	0.693782	1.04476	0.949502	0.881416	1.2842	0.928612	0.936575	0.800481	0.67039	0.463219	0.41774	0.248313	0.460544	0.0289808	0.0345451	-0.234706	-0.0950111	-0.0240445	0.319217	0.243379	0.25979	-0.0162888	0.518265	0.334807	0.620285	0.500033	0.366704	0.578644	0.624877	0.715687	1.31505	0.925261	0.767285	0.602986	0.305798	0.777133	0.830763	0.60424	0.619252	0.483393	0.873148	0.588281	0.68345	0.871996	0.942778	1.34521	1.42767	1.02796	0.546786
0.492131	0.472291	0.742092	0.676416	0.55814	0.55066	0.658782	0.944511	1.2491	1.42085	0.936344	0.513544	0.216669	0.165973	0.0676994	-0.0232467	-0.0328187	0.0814804	-0.0795806	0.0541656	-0.0830219	0.130511	0.292231	0.282873	0.195272	0.39954	0.779195	0.841415	0.857093	1.14362	1.5761	1.66996	1.7315	1.39794	1.41485	1.40305	1.53651	1.15971	1.00355	0.684643	0.795009	0.880491	0.532332	0.827795	0.814574	0.735447	0.818311	0.481855	0.502927	0.140031
-0.540457	0.0726026	-0.199562	-0.44529	-0.294353	-0.380431	0.021977	0.239726	0.435516	0.00162178	-0.0433297	0.0258115	-0.103353	0.025329	0.0359515	0.081106	0.219714	-0.144981	0.185858	-0.341697	-0.20343	-0.341969	0.345306	-0.140465	-0.157989	0.00469781	0.0553006	0.0649094	0.00488419	0.259188	0.445683	0.0433756	0.404857	0.0538657	0.0225956	0.337946	-0.0249346	-0.0638905	-0.432267	0.212376	-0.266981	-0.20634	-0.0294756	-0.220183	0.206097	-0.0745198	0.28113	-0.019021	-0.141237	-0.279543
0.0879275	0.334715	-0.120749	0.0437074	-0.188073	0.154227	0.034811	-0.457148	-0.300519	0.233898	-0.32839	-0.0675158	-0.274107	-0.03734	-0.108797	-0.101608	0.273356	0.220263	-0.463695	0.0716847	-0.0623472	0.00479496	0.072021	0.153978	-0.155921	0.209895	0.329598	0.241468	0.290791	1.05857	0.528163	0.755812	0.786128	0.981229	0.132422	0.56246	0.175144	-0.23035	-0.127961	-0.318222	0.0524835	-0.336418	-0.238982	-0.481984	-0.138215	0.24867	0.115992	-0.344145	-0.14904	-0.203985
0.0877001	-0.0576914	0.113709	-0.203302	-0.13497	0.298773	-0.0935862	0.215666	0.209579	-0.104288	0.108362	-0.0433955	0.407148	-0.13383	0.0850245	-0.0863758	-0.21355	0.260065	0.0939693	-0.054109	-0.0898246	-0.0180747	0.148937	0.343475	0.0995577	0.326196	0.904172	0.815697	0.913261	0.821885	0.986121	0.898995	0.714539	1.29754	0.542194	0.0634308	0.57384	0.529864	0.29345	0.190171	0.0856622	0.029316	0.329227	0.0311104	0.0236151	0.0561527	0.0422403	0.575349	0.379948	0.291724
-0.0224748	0.302715	0.194585	0.255997	-0.0134506	-0.0902739	0.175131	-0.13604	-0.123933	-0.194123	-0.0483649	0.0927534	0.215965	0.0184672	0.201377	-0.0399088	0.0916095	-0.0212128	-0.25714	0.226653	0.292863	0.318064	0.1821	0.312268	0.311939	0.549272	0.721602	0.920013	0.475068	0.348144	0.585594	0.784628	0.704811	0.895288	0.433428	0.394674	0.319454	0.526729	0.381997	0.39894	0.306989	0.0887031	0.228707	0.257258	0.285655	0.26459	0.0723254	-0.225635	0.0862152	0.223085
-0.0426966	0.26133	-0.139027	-0.159291	0.0976951	-0.190301	-0.0945453	-0.132172	-0.292251	-0.021936	-0.217978	-0.0975335	-0.309106	-0.0469899	-0.277418	0.333563	-0.185328	0.100889	-0.163552	-0.0855717	-0.0519327	-0.0307939	-0.144922	0.290384	-0.168281	0.194442	0.131725	0.189312	0.235044	0.0877173	0.0301844	0.107735	0.326291	-0.217952	-0.10318	0.203734	0.0456234	-0.375836	-0.145874	0.158319	-0.0888771	0.122438	0.0792752	-0.215255	0.32219	-0.0887184	0.0639772	-0.14313	-0.334942	0.0373813
-0.152123	-0.173104	-0.206399	0.0749336	0.0777011	-0.280763	0.25328	-0.0156097	0.0824843	-0.096407	0.144391	0.244785	-0.211932	0.567063	0.159524	-0.00859214	-0.194953	0.0729629	0.166163	-0.0355809	-0.14962	-0.178827	0.512645	0.438515	0.761368	0.488954	0.750863	0.499907	1.16618	0.148638	0.418923	0.851327	0.954786	1.06658	0.741347	0.230851	-0.0371059	0.175731	-0.0942713	0.272525	0.118549	-0.0310797	-0.106057	0.0596671	0.229703	0.0834503	-0.450252	0.0561025	-0.157568	0.148793
-0.199465	-0.22799	0.0112137	-0.47374	0.155986	-0.276027	0.127099	0.173351	-0.0563218	-0.157344	0.119847	0.482827	-0.0818379	0.0621811	-0.269057	0.205462	-0.206822	0.014861	-0.0805627	0.0670615	-0.120246	0.108945	-0.0170065	-0.0562761	0.284118	0.639488	0.581406	1.1523	1.92965	0.683543	1.56824	1.50919	1.55273	1.51209	1.14968	0.918208	1.22678	0.869873	0.377905	0.380061	0.0343288	0.51702	-0.117703	-0.0701405	0.337888	0.00749721	-0.248077	0.101095	-0.462727	0.290974
-0.158762	-0.0264116	0.127719	-0.165751	0.161776	0.279288	0.268286	0.24022	0.120621	0.181237	-0.247743	-0.268228	-0.0423096	0.13032	0.0456819	-0.164729	0.222969	-0.0845961	0.393087	-0.366731	-0.0221304	-0.165817	0.0339433	0.294002	0.0326884	0.324615	0.478201	0.552616	0.765917	1.15655	1.26478	0.630407	0.888568	0.441351	0.3613	0.4406	0.194958	0.425681	0.159838	0.118608	0.0214763	0.150651	-0.270012	-0.198163	0.0897656	-0.121612	-0.101487	0.113145	0.0411237	0.447769
-0.0799615	0.118205	0.341979	0.289895	0.630981	-0.175149	0.231303	0.190529	0.193243	0.0717626	0.406709	0.416004	0.126056	0.202871	0.182365	0.200297	-0.209279	-0.169117	0.0681258	0.109973	-0.00696637	0.195693	-0.265176	0.335044	0.636579	0.251664	0.485208	0.586921	0.856148	0.666301	0.829414	0.569531	1.07358	0.776816	0.607532	0.433684	0.257371	0.0987044	0.312555	0.193768	0.100578	0.480696	-0.081758	0.0300985	0.289697	0.419187	0.165391	0.0671012	0.541939	0.484162
-0.237143	-0.236157	0.276496	-0.465039	0.177792	-0.168833	-0.560799	-0.0558001	-0.0912251	-0.00735121	-0.102072	-0.410633	0.17715	-0.0916359	-0.127717	-0.13819	-0.0284493	0.175475	-0.0104097	0.00157431	-0.154922	0.160719	0.0372443	0.345826	-0.205904	-0.115561	0.259267	0.465458	-0.0993783	0.206099	0.255581	0.345451	0.257384	0.278157	0.295401	0.298418	0.26976	0.022409	-0.0077904	0.30231	-0.0982991	0.0232713	-0.0218169	-0.111652	-0.523532	0.0127546	-0.199978	-0.266878	-0.224502	-0.0814746
-0.0542121	-0.267569	0.0719594	-0.02603	-0.299656	-0.0411196	-0.0099606	-0.158307	-0.19321	-0.0633346	0.0279455	-0.043997	-0.0983407	-0.1498	-0.197163	0.0301126	-0.109381	-0.102661	0.15375	0.028179	-0.0983371	-0.000879744	0.0681551	0.207817	0.0741358	-0.129998	-0.0103602	0.143353	0.0502554	-0.184169	0.272522	0.0978606	0.435078	1.85471	3.77334	3.12702	1.62992	0.986251	0.59421	0.309509	0.372351	0.339582	0.103013	0.102053	-0.0919003	0.282422	0.233537	0.0298127	-0.119151	0.251064
0.0273858	0.281301	0.110846	0.0867583	0.261053	0.312491	0.156349	0.318007	-0.0357409	0.0426268	-0.0525927	0.142566	0.220912	0.336787	0.224805	0.138388	-0.106358	-0.0762701	0.0611525	-0.0169119	-0.0324124	0.0373258	0.216499	0.610061	0.992595	0.424337	0.48197	1.17046	0.379472	0.824423	0.643929	0.326074	0.914268	-0.131636	0.742811	0.513317	0.994999	0.112488	0.774015	0.603438	0.197507	-0.0431907	0.00424666	-0.00745873	0.124154	0.244485	-0.0292863	0.132348	0.395894	0.00942168
-0.218841	0.123583	-0.0541226	0.621709	0.0984239	0.242993	0.321263	-0.0924396	-0.0368054	0.341727	-0.424043	-0.221724	-0.168096	0.068077	-0.0333921	0.110574	-0.127231	-0.0831752	0.142808	-0.0429754	0.253584	-0.154958	0.0552227	0.508138	0.402197	0.739111	0.418438	0.155328	0.640409	0.657339	0.859677	0.726649	0.877074	0.52788	0.0828057	0.069128	0.408096	-0.12809	0.0905288	0.391332	0.104876	0.137905	0.19861	0.180245	0.0901924	0.212739	0.0548535	-0.0109967	0.516516	0.610674
0.23895	0.0546541	0.257239	0.347916	0.210467	0.50614	0.311171	0.318301	-0.213308	-0.0454992	0.244969	-0.239304	-0.00421224	0.235755	-0.104891	0.385437	-0.278432	-0.0797945	-0.0441667	0.0169554	-0.188875	0.102736	0.242496	0.369951	0.869422	0.765511	0.686933	0.613763	0.876106	0.322245	0.674752	0.677765	0.487191	0.352954	0.517686	0.504049	0.622061	0.0154048	-0.154159	-0.275681	-0.0326922	-0.00514182	0.193087	-0.176305	-0.177311	0.0821007	-0.176412	0.388656	0.126865	0.231827
0.00146123	-0.0985585	-0.189716	0.195422	0.414213	0.376217	0.138754	-0.146189	-0.0713704	0.23975	-0.23886	-0.205274	0.831979	-0.112185	-0.156213	-0.182739	0.0342536	-0.207345	0.0338328	0.321998	-0.0526952	0.0110328	0.0532668	0.58342	0.756719	0.32956	0.66048	1.43542	0.683722	1.34434	1.28238	1.25091	0.516802	1.28183	1.18819	0.604696	0.874387	0.798573	0.337582	0.214646	-0.248095	0.0629324	0.103429	0.284313	0.00297119	0.256199	0.355258	0.475194	-0.0540195	-0.0852156
0.00109452	0.429426	-0.075255	0.208588	-0.284125	0.0301006	0.296613	-0.19216	0.289602	-0.146502	0.0834983	0.14867	0.342329	-0.113767	0.529129	-0.171902	-0.128895	0.0639327	0.41282	-0.175956	0.327904	0.42986	0.343649	0.128297	0.236771	0.549082	0.425773	0.704551	0.765269	0.280677	0.617984	0.594899	0.408627	0.935683	0.940869	0.205501	0.256075	0.340379	0.221102	0.0703099	-0.112074	0.198307	0.0596597	-0.500583	0.0301051	-0.0876794	0.217744	-0.247986	0.375931	0.437773
0.340054	0.109936	0.402527	0.259865	0.160665	0.222588	0.0684685	-0.428748	0.0944075	-0.387447	-0.38222	0.00684215	-0.0590421	-0.172068	0.348726	0.290461	-0.15456	0.0382703	-0.365564	0.191392	0.04448	-0.227097	0.0274248	0.653226	0.432092	0.831185	0.637045	0.687214	0.753948	1.17623	0.599264	0.856904	1.1187	1.19596	0.221798	0.891791	0.627421	0.337577	0.0712046	-0.0542781	-0.217762	-0.0795633	-0.237131	-0.235157	-0.0756693	-0.273418	-0.0718127	0.365477	0.0898096	0.11088
0.0371474	0.0675281	0.403038	0.00985096	-0.0433006	-0.197718	-0.336894	-0.552769	-0.082808	-0.104883	0.175349	-0.0863499	0.0194295	-0.170523	-0.0122389	-0.163218	0.108487	-0.0990817	0.135396	0.0184163	0.272726	-0.535565	-0.090291	-0.0327262	-0.0309136	0.34862	0.126911	0.129762	0.481127	0.376974	0.345516	0.570014	0.396756	0.644673	0.407394	0.0225878	0.232593	-0.0880706	0.161028	0.271457	0.186684	-0.064116	-0.150041	-0.0687856	0.0720775	0.0457226	-0.0594911	-0.416971	-0.41718	-0.213381
0.176115	-0.314531	0.0811448	-0.153297	-0.0899596	0.0515754	-0.0186843	-0.398971	0.107462	-0.140479	-0.337149	-0.135423	0.157234	-0.114701	-0.127263	-0.190751	0.00895158	0.234976	-0.243016	0.189839	0.307017	-0.158206	-0.0116908	0.389575	0.268688	0.204045	0.428622	0.629698	0.504991	0.74423	1.33531	0.783016	0.66746	0.260434	0.220172	0.554905	0.0906513	-0.255746	0.212662	0.0878715	-0.0818931	0.242775	0.0946902	0.0190001	-0.587263	0.28013	-0.521702	-0.0740224	-0.151036	-0.172653
0.126528	0.122255	-0.128302	-0.0679498	0.169992	-0.178327	-0.235664	0.163519	0.00767559	0.0615456	0.106797	-0.153859	-0.160142	-0.0491813	0.282655	-0.0768473	0.0802799	0.0707918	-0.0926628	0.0184384	-0.102631	0.242066	0.304372	0.149317	-0.0159238	-0.137049	0.395523	0.665928	0.325919	0.70686	0.599116	0.618636	0.783368	0.646003	0.462822	0.441583	-0.528676	0.264131	0.00721453	0.280125	0.0122301	0.0535285	0.2288	0.290819	-0.0032801	0.136937	0.0373654	0.207173	0.0362293	0.453028
-0.225022	0.481822	0.357752	0.441517	0.15587	0.159378	0.368088	-0.0244748	0.361689	0.210572	0.286987	0.0765804	0.383476	0.0333895	-0.094941	0.0906551	-0.121377	0.0701053	0.0728177	-0.112201	0.41027	0.373958	0.705615	0.672816	1.00032	0.659172	0.399129	0.921106	0.733768	0.558297	0.309205	0.94522	0.353141	0.645495	0.458962	0.571635	0.631421	0.443163	0.270556	0.482225	0.434233	0.241698	0.322794	0.255476	0.154534	0.1533	0.354407	-0.0504919	0.179311	0.510579
0.0113318	0.387923	0.190827	-0.00585991	0.135698	-0.1772	0.237469	0.280718	0.0653323	-0.0470624	-0.128634	-0.025021	-0.151586	0.035164	0.329216	0.065063	-0.149513	0.0586526	-0.10187	0.127668	0.071097	0.181623	-0.0766856	0.0260763	0.435833	0.369992	0.90092	0.410675	0.559808	1.17998	0.929281	0.911309	1.09601	0.607558	0.30738	0.0810701	-0.138284	-0.054134	-0.220357	-0.153546	0.381326	-0.0458612	0.176636	-0.127857	-0.355759	-0.165392	-0.224563	-0.127056	0.278066	0.425923
-0.130607	-0.227962	0.160562	-0.100491	-0.324204	-0.235214	0.425871	-0.306361	0.0393934	0.110149	-0.0657213	0.237843	0.134371	-0.0212687	0.0383688	-0.0957914	-0.164854	0.218379	-0.0628103	0.105077	-0.102415	0.149318	-0.0861634	0.745661	0.662577	1.2061	0.953861	0.668383	1.24623	0.689102	0.82907	0.740111	0.403774	1.02509	0.521504	0.622082	-0.145928	0.314625	0.0691929	-0.0226595	0.826441	0.294942	-0.0351504	0.140714	0.241838	-0.242547	0.103584	-0.184991	-0.0261648	-0.131444
-0.0822956	0.0398915	0.439938	0.0456893	0.355211	0.110708	-0.0688311	-0.145699	-0.284882	0.394152	0.0755908	0.0848169	-0.0790834	-0.311751	-0.227445	-0.175678	-0.0191822	-0.32195	0.181454	0.335356	-0.0606458	0.0735722	0.178204	0.361252	0.627662	0.868507	1.10557	0.838365	0.527165	0.627312	0.723526	0.640095	1.00032	0.796487	0.696424	0.491472	0.315762	0.273915	0.184358	0.14262	0.0510007	0.428086	-0.120502	0.115191	-0.166095	0.0424096	0.235638	0.179695	0.584422	0.0359854
0.14833	0.129241	-0.183096	-0.0814729	-0.0548764	-0.0343858	-0.221116	-0.222998	0.153389	0.0119275	-0.0781986	-0.0509355	0.0795139	-0.0711376	-0.241484	-0.132138	-0.172301	0.1006	0.20158	0.00225971	-0.124245	0.0667593	0.127192	0.411986	0.226372	-0.128245	0.0662653	-0.036066	-0.210485	0.20076	0.130878	0.346388	0.407269	0.462091	0.293342	0.461989	0.686535	0.315135	0.322123	0.291862	0.662024	0.305437	0.166189	0.180805	-0.0947877	0.0826827	-0.281547	0.0525859	0.339544	-0.072914
-0.0261659	-0.0600383	-0.0596222	-0.0223049	-0.208425	0.199619	0.0388684	-0.30378	0.164654	-0.145099	0.576235	0.0897272	-0.0750378	-0.44473	0.210207	0.166194	-0.172928	0.128843	0.0335061	-0.155615	-0.28574	0.109231	0.148633	1.19923	0.75659	0.922902	1.02727	0.481534	1.23693	0.333379	0.592619	0.841176	0.591514	0.730363	0.588031	0.35421	0.348073	0.268499	0.045433	0.452282	0.283755	0.245155	0.264918	0.139765	-0.0463927	0.223624	0.0227418	-0.0029576	-0.13778	-0.160516
0.017111	-0.356277	0.358134	0.141412	0.181328	-0.0731476	-0.372371	-0.494754	-0.0416519	0.27955	-0.337891	-0.286352	-0.162188	-0.289609	-0.04576	-0.0279735	0.0313492	-0.246533	0.0256335	0.217524	0.230534	0.0692709	0.245807	-0.0363281	-0.249127	0.416474	0.271624	0.408557	0.639418	0.642973	0.880924	1.3686	1.25586	0.905788	0.769209	0.673276	0.874079	0.461073	0.522762	0.0495291	0.264732	-0.0767024	0.197811	0.0741064	0.520972	0.24786	0.520302	0.920133	1.22155	0.59576
0.059085	0.0239551	-0.184453	0.231156	0.361883	-0.0163613	0.218889	-0.173502	0.0964601	-0.279103	0.149557	-0.245202	0.0723794	-0.507378	-0.222886	-0.108786	0.244771	0.0837169	-0.326671	0.106969	0.357908	0.254269	-0.158015	0.00738108	0.0165123	0.430639	0.561513	0.307948	0.448878	0.222451	0.123911	0.386937	0.140747	0.245928	0.0326181	-0.193135	0.248881	-0.0959719	0.24003	0.312369	0.118489	0.0145126	-0.0825138	0.260867	0.163462	0.155889	-0.0190223	-0.0797902	0.000606677	0.297263
0.0629649	0.338743	-0.053024	0.267351	0.56224	0.495389	-0.00279171	0.150841	0.341617	0.138728	0.261685	0.383897	0.0988852	0.0798433	0.0776953	0.113635	0.0515904	0.0867245	0.165303	-0.417252	0.231831	-0.170823	0.270013	0.153891	0.564715	0.520652	1.03712	0.459752	0.725698	0.789462	0.696528	0.680533	0.626084	0.383023	0.307808	0.873186	0.519397	0.494764	0.103413	0.379631	0.447587	0.274799	0.00319207	0.219229	-0.0448268	0.888142	0.74083	0.377711	0.581315	0.608437
0.0308763	0.00237147	-0.113907	0.216982	-0.129518	-0.037729	0.267313	-0.101107	0.193221	0.139463	-0.620573	-0.101774	-0.0330272	-0.120005	-0.225239	-0.213402	0.0219905	0.220624	0.103762	-0.132974	-0.213809	-0.0487633	0.242693	0.479402	0.591751	0.295491	0.536812	0.575283	0.480004	0.675576	0.917784	0.860687	0.501361	0.355433	0.33595	0.128788	0.111719	-0.224415	-0.208349	-0.489221	0.0152765	-0.348459	0.0814448	-0.0582552	-0.234041	-0.166059	-0.109275	0.216852	0.00780938	0.00200362
-0.0142766	0.119125	0.119418	0.0450223	0.00407102	0.188999	0.0579506	0.082899	0.170383	0.0105432	-0.0301917	-0.00107763	-0.0698447	-0.0664926	-0.0529462	0.0716226	-0.0419778	-0.0067161	0.0312077	-0.0541364	3.97449e-05	0.0924403	1.41183	3.96899	4.5819	3.8739	3.45114	3.27363	2.96313	2.55153	2.45478	2.38503	2.29858	1.98865	1.86403	1.21503	0.958572	0.694537	0.637193	0.275325	0.302815	0.274384	0.313309	-0.0107879	0.144144	0.227995	-0.0258773	0.0275831	-0.0506283	0.0502489
-0.237898	-0.0159468	0.165651	0.0954246	0.0479805	0.334658	0.306716	-0.207846	0.183441	-0.136944	-0.245185	0.111394	0.124361	-0.0530988	-0.394223	0.180674	-0.0146445	-0.0506962	-0.00571763	-0.109616	-0.192471	-0.291039	0.109905	-0.174354	0.0169226	-0.311288	0.187801	0.0669137	-0.294077	-0.112626	-0.216294	0.091508	-0.170012	-0.298507	0.491906	-0.102825	0.215638	0.371731	0.536105	-0.174536	-0.129869	-0.0184121	-0.223294	-0.0852637	-0.200993	0.428283	0.056054	0.0140586	-0.473107	-0.125097
0.0275747	0.197876	0.189459	0.257124	0.966637	0.116057	-0.0216474	0.271968	0.443491	0.319117	-0.11429	0.797675	0.365387	0.311217	-0.0703771	-0.0245184	-0.00168553	0.0439183	-0.348275	0.33056	0.235556	0.57095	0.377346	0.553204	0.462404	0.707489	0.0670256	0.720721	0.514516	0.46039	0.346577	0.548276	0.972181	0.480778	0.521607	0.163897	0.427232	0.263137	0.15291	0.388859	0.721452	0.169772	0.0952086	0.505487	0.502998	-0.0196299	0.0403455	-0.0990085	0.315116	0.217256
-0.267015	0.0247106	-0.256709	0.138938	-0.11077	-0.136735	-0.150662	-0.478322	0.0671732	0.198342	-0.205683	0.127558	-0.095499	-0.0138723	0.204549	-0.328661	0.113933	-0.208484	0.417253	0.00595926	-0.114411	-0.286511	0.378844	0.27524	0.370351	0.070068	0.614414	0.525239	0.302262	0.839982	0.617513	1.06711	0.629789	0.100393	0.945148	0.435927	0.380833	0.456237	0.155244	-0.0161298	0.0699599	0.0929505	0.368596	0.0792008	-0.149845	-0.10118	-0.457907	-0.309794	0.38674	-0.0429638
-0.261042	0.606954	0.111172	-0.378538	-0.176852	0.0459027	0.0831153	-0.069733	0.209439	-0.189568	-0.237159	0.0146327	0.0171768	-0.106156	-0.0238119	0.425899	-0.392117	-0.189379	0.058836	0.09676	-0.177312	-0.158191	-0.0850354	0.0671073	0.442487	1.01834	0.665541	0.672188	0.140344	0.84151	0.768129	1.20048	0.751272	0.540981	0.0415837	0.309872	0.819815	0.633328	0.388809	0.690033	0.115655	-0.0153885	0.201121	0.26627	0.104849	0.171454	0.0898736	-0.113786	0.224552	-0.379288
0.250888	0.550771	0.484491	0.533682	0.346863	0.783583	0.541714	0.245489	0.0943472	0.16664	0.421312	0.331113	-0.296624	0.0521675	-0.0626546	0.348405	-0.109644	-0.269852	-0.0938811	0.124972	-0.153798	-0.365021	0.339015	0.526295	0.51581	0.389247	0.45746	0.538787	0.745402	0.68903	0.708421	0.74305	0.51045	0.476823	0.491251	0.661044	0.52737	0.459822	0.392746	0.256547	0.0169183	0.433537	0.291393	0.239887	0.426234	0.227456	0.0431271	0.175632	0.757533	-0.158006
0.0913124	0.0473066	0.0811187	0.0968812	0.137089	0.432936	1.04959	1.20203	1.14011	1.01174	0.748895	0.501221	0.343597	0.177799	0.109048	0.138038	0.0190849	0.0480601	-0.105833	-0.0993505	-0.0149645	-0.0613345	0.0921623	0.03765	0.0758121	0.0954815	0.107026	-0.0353627	-5.99741e-05	0.00416647	-0.156514	-0.126599	0.160339	1.61429	3.29173	3.30562	2.53666	2.03207	1.66954	1.45065	1.1461	0.925987	0.84449	0.717195	0.692591	0.587973	0.518596	0.449334	0.365591	0.414589
-0.0287578	0.0856678	0.138668	0.0766975	0.496909	0.535191	0.281427	0.355575	-0.057532	0.0291597	0.166224	-0.132215	0.250519	0.026354	-0.201672	0.429724	-0.0787508	0.0595039	-0.266136	-0.144341	0.169535	0.143884	-0.0290925	0.182959	0.0774873	0.244338	0.234302	0.137307	0.293206	-0.289784	0.282726	0.0606072	0.219031	1.09358	0.623436	0.0642744	0.136805	0.316834	0.202244	0.112222	-0.14007	-0.133794	0.253654	0.189823	-0.158487	-0.00756144	0.039127	0.600403	0.508291	0.363588
0.225066	0.190951	0.343531	0.381625	0.135581	0.0228558	0.47564	-0.137355	0.258176	0.0824251	-0.366361	-0.374	0.198115	0.0172652	0.365674	-0.000319904	-0.0788439	-0.196703	0.0960889	0.179778	0.227527	0.251565	0.51326	0.438629	0.706677	0.801843	0.661613	0.995972	0.836826	0.581036	0.638985	0.509094	0.527316	0.539311	0.915982	0.555377	0.794536	0.125549	-0.104599	0.139118	0.145183	0.657087	0.541358	0.20232	0.494501	0.0392491	0.236104	0.14579	0.0544577	0.400376
0.142362	0.149105	0.0156783	0.0977519	0.103384	0.0419408	-0.0181159	0.0489118	-0.0509466	0.018531	-0.000355753	0.0477541	0.00424647	0.0520458	0.0625179	0.0236561	-0.00344688	0.0545066	-0.044956	-0.0297598	0.0160687	-0.0457637	0.250349	1.51135	2.19438	2.16139	1.93385	1.77209	1.42319	1.28917	1.26334	1.41561	1.93269	3.38782	4.45916	4.10893	3.70544	3.15058	2.68322	2.41947	2.09331	1.75479	1.57788	1.40086	1.16872	1.02594	0.995402	0.837671	0.787994	0.53055
0.272514	0.43067	0.512551	0.617472	0.37726	0.592477	0.588709	-0.0536872	0.122788	0.345973	0.407134	0.195668	0.154585	0.644363	0.310172	0.112578	0.223589	-0.033274	-0.179103	-0.12379	-0.415983	-0.0178862	0.139385	0.695572	0.568998	0.285763	0.197834	0.122702	0.163059	0.434695	-0.0613038	0.677469	0.905112	1.49502	1.35351	0.674638	0.804959	0.733469	1.22826	1.26753	0.764523	0.627266	0.964599	0.223361	0.509311	0.405328	0.204084	0.494318	0.402616	0.553656
0.347305	0.0546779	0.00720331	0.0188279	0.0125132	0.137293	0.267844	0.285262	0.477168	0.286173	0.325851	0.188707	0.160123	-0.0608887	-0.06919	0.041092	0.0405558	-0.0230717	0.0560762	-0.114652	0.00203571	0.0827745	-0.0480246	0.106262	0.442393	0.576357	0.848704	1.11525	1.28767	1.35989	1.47071	1.19259	0.919774	0.852945	0.585768	0.372935	0.329512	0.468775	0.25456	0.205491	0.171838	0.0281526	0.041914	0.0939137	-0.00383529	-0.0389147	-0.0722307	-0.0379354	-0.0982543	-0.0141784
0.00327924	-0.184844	0.549996	-0.133557	0.159414	0.160319	0.0306529	0.26797	0.343611	0.468137	0.287338	0.196016	-0.332922	0.0415701	0.145346	0.197627	-0.0787715	0.0313289	0.00698405	-0.157168	-0.399275	0.010888	0.0937049	0.261667	-0.0130959	0.465843	0.504256	0.647386	0.775885	0.566405	1.10996	1.26576	0.814412	0.801247	0.723694	1.02381	0.439485	0.442267	0.421265	0.103771	0.292453	-0.0312993	0.35003	0.031043	-0.328658	0.161289	-0.0560397	-0.0841806	-0.0719916	0.262655
0.726552	0.149657	0.40769	0.365252	-0.0455881	0.221305	0.628116	0.456394	0.470408	0.0941111	0.0495347	0.342169	0.00851393	0.245905	0.292254	-0.0691869	-0.114571	0.00076475	-0.20292	0.385914	0.226939	0.241545	0.330043	0.261324	0.193916	0.296078	0.687806	0.693196	0.914315	0.750267	0.463205	0.534122	0.604818	0.717973	0.490837	0.494344	0.312385	0.163966	0.185404	0.393616	0.229319	0.00116644	0.256946	0.572005	0.210049	0.423459	0.0760647	0.318002	0.255932	0.352596
-0.0762543	0.510483	0.525661	0.182802	-0.194921	0.699805	0.442203	0.713239	0.521281	0.225763	0.691688	0.318285	0.352696	0.125172	0.045123	0.209164	-0.113581	-0.115298	-0.138659	0.158373	-0.0967706	-0.106612	0.127758	0.249231	0.471666	0.541689	0.510996	0.388631	0.559988	0.828548	0.696298	0.501246	0.515242	0.944559	0.356114	-0.0708622	0.401703	0.0304465	0.452269	0.0833092	0.0120169	0.0440199	0.469301	-0.199119	0.352966	0.235543	0.294792	-0.0606497	0.256554	0.289303
-0.228192	0.388899	0.0439439	0.0684124	-0.196564	0.0729103	0.244847	0.0549548	0.00741838	0.218743	-0.0543185	-0.177337	0.107869	-0.0140111	-0.15313	-0.107633	-0.218529	0.538992	-0.0914085	-0.121421	-0.241078	0.0215921	0.244958	0.539656	0.40032	0.315475	0.422029	0.162739	0.179077	0.82528	-0.00621058	0.52212	1.16067	1.13198	0.656864	0.850403	0.0724934	0.20611	0.129708	0.24348	-0.0331963	0.110365	0.0596438	0.451716	0.170923	-0.211041	0.0604028	0.106117	0.14499	0.166824
0.490638	0.355068	0.538736	0.220014	0.360585	0.132332	0.187778	0.888381	0.201646	0.204939	0.00645749	0.266202	0.746868	0.357419	-0.0202655	0.104638	0.385731	-0.246469	-0.414289	0.17039	0.144566	-0.066799	0.650593	0.777392	0.209735	0.305122	0.446997	0.512558	0.829762	0.550753	0.691142	0.812979	0.552914	0.40014	0.369626	0.313133	0.293457	0.178044	0.0393115	0.210236	0.56366	0.0238985	0.360251	0.626861	0.411075	0.31715	0.826467	0.30318	-0.0157437	0.500076
0.303502	-0.0659061	0.423363	0.618565	0.175914	0.233036	0.206092	0.534793	0.577687	0.340591	0.200278	0.0932444	0.193977	-0.0964579	0.198381	0.0667776	-0.215524	-0.293261	0.343106	0.0989021	0.302265	0.125597	0.282119	0.130567	0.623747	0.740073	0.571621	0.560986	1.01691	0.740843	0.903272	1.01311	1.18108	1.00069	0.710402	0.763356	0.844974	-0.06349	0.565188	-0.0646695	0.421659	0.513659	0.360149	0.0560471	0.0241846	0.176528	0.542152	0.82825	0.36109	0.60543
0.0544804	0.228599	0.0158617	0.269229	0.502416	0.293827	0.140906	0.206828	-0.123396	0.0764116	-0.0260542	-0.107592	-0.331828	-0.16818	0.00280679	0.130941	0.131462	0.00326041	-0.0974996	-0.168165	0.0973377	0.169792	0.360597	-0.264648	-0.0876157	0.425006	0.551375	0.345721	0.669383	1.08645	0.857766	0.684853	0.654909	0.318418	1.11877	0.512206	0.476036	0.278189	0.0671237	0.392003	0.277274	-0.0418062	-0.0601222	0.0917608	-0.0565765	0.0165347	-0.181846	0.0056209	-0.175541	-0.0363675
0.0648281	0.111705	-0.113345	0.287464	0.099476	-0.0931687	-0.198338	-0.215122	-0.268007	-0.0986692	0.182691	-0.00482232	-0.245839	-0.0127541	-0.155284	-0.122995	0.267959	-0.199251	0.0777556	-0.0234693	-0.049654	0.22766	0.061599	0.167611	0.159908	0.30519	-0.322915	0.0897312	0.102504	-0.642422	-0.0537662	0.0657134	-0.0894703	-0.0180092	-0.174416	-0.12152	0.0358818	-0.114314	0.401528	-0.0753623	0.122943	0.0626301	-0.0589597	0.195376	0.135417	-0.372842	-0.167744	-0.164133	-0.209464	0.663721
0.0803841	-0.221116	-0.0702193	-0.00305738	0.144763	0.817663	0.608276	0.679091	0.472182	0.478707	0.563037	0.186473	0.466259	0.151213	0.407745	0.229896	-0.129889	0.0251029	0.000241599	-0.125352	-0.174394	-0.0368371	0.133203	-0.0897351	-0.300122	0.217389	0.674854	0.510391	0.890506	1.08726	1.07524	0.89835	1.71471	2.32501	2.75595	3.37948	2.62787	2.3052	2.00913	1.82861	1.40665	1.43482	1.33868	1.22188	0.776832	0.76166	0.401426	0.798959	0.565167	0.781921
0.108276	0.515291	0.71165	0.535786	0.520253	0.417561	0.339453	0.399602	0.209272	0.157367	-0.133809	0.171217	-0.118249	0.330817	-0.076908	-0.0645471	-0.109472	0.204161	0.0160455	-0.0461881	0.434575	0.256108	0.394138	0.659047	0.368375	0.165076	0.496232	0.703027	0.533952	0.308931	0.287225	0.662299	0.825733	0.700319	0.420184	0.447141	0.171855	0.405748	-0.0552938	0.226866	-0.153459	0.288129	0.413201	0.098447	0.74699	0.549347	0.236001	1.23105	0.868221	0.430711
0.306998	0.309442	0.651257	0.496183	0.601824	0.504005	0.673816	0.845034	0.42526	0.717973	0.286994	0.0543953	0.273305	0.222953	-0.0139541	-0.0192652	0.495435	-0.324342	-0.0599923	-0.0918361	0.127866	-0.268491	0.301475	0.215592	0.26407	0.617074	0.467535	0.516631	0.632511	0.408964	0.834106	1.09683	1.27218	0.861745	1.09504	0.599884	0.607297	0.509715	0.415736	0.457566	0.409748	0.307317	0.364965	0.235734	0.0497951	-0.0615802	0.512244	0.536324	0.312435	0.361215
0.0928926	0.314634	0.236585	0.018916	0.334222	0.0429129	0.353199	0.390123	0.204913	0.524747	0.395956	0.258987	0.197443	0.312338	0.281404	-0.0535896	-0.0152719	-0.0238482	0.121519	-0.0288095	-0.123793	0.160578	0.229966	0.0520747	-0.158895	-0.0605519	0.352729	0.706094	0.309336	0.337793	0.958387	1.24686	1.22258	1.74863	1.54757	2.16118	1.96251	0.92782	1.48342	0.830988	0.897204	0.880979	0.722119	0.5134	0.832877	0.60845	0.281899	0.0925263	0.364443	0.527165
0.0679823	0.120447	0.127632	-0.255607	-0.17515	-0.341902	-0.413298	-0.14232	-0.0566811	-0.349211	-0.433865	0.255557	-0.289098	-0.0684383	-0.423142	-0.109139	-0.199746	-0.0117336	0.0668897	0.253729	-0.290053	-0.0333899	-0.205065	0.154641	0.322746	0.572235	0.148663	0.428418	0.0386909	0.443234	0.0201972	0.1259	0.484312	0.153786	0.0323587	-0.165102	0.118309	0.197726	0.199486	0.402586	0.472257	0.404854	-0.00705663	0.229359	0.198655	0.393491	0.232368	0.197763	0.359238	0.174564
0.0835082	-0.0567821	0.0445983	0.0443761	0.0717527	-0.0196234	-0.0082811	0.00940531	0.094495	0.0526787	-0.0243735	-0.0688098	0.0449296	0.127867	-0.00769808	0.00627176	0.0224404	-0.00326374	-0.0154276	-0.0100208	0.149272	0.00908149	0.439156	0.56711	0.531771	0.357892	0.40816	0.420869	0.531244	0.585072	0.54424	0.724884	0.904842	2.8385	4.91999	4.29455	3.23247	2.51093	1.74073	1.44483	0.920856	0.729689	0.591159	0.426671	0.321681	0.251254	0.315884	0.175076	0.0944162	0.144779
0.108316	-0.0948472	0.269676	0.119753	-0.0471829	0.0102492	0.341243	0.199734	-0.285893	0.156269	-0.123264	-0.151318	-0.142659	0.230053	0.0384882	0.0272719	-0.196509	-0.076541	0.0859468	0.159831	-0.214824	-0.0804949	0.130228	0.280889	0.699302	0.136597	0.805003	0.7573	0.733849	0.645943	0.385299	0.765336	0.445195	0.743494	0.433572	-0.13337	4.7086e-05	-0.152585	0.142818	-0.0965873	0.0966997	0.198695	0.122102	0.188916	-0.0710291	-0.108935	0.31079	-0.0125491	-0.192701	-0.0598507
-0.307635	0.229489	-0.0551051	0.321558	-0.312336	0.0983255	-0.113898	0.146893	-0.228074	-0.318217	0.00128913	0.188596	0.170661	0.301846	0.270344	0.0758023	0.156379	-0.26375	0.113134	-0.081565	0.415077	0.311895	-0.343299	0.0891491	0.628297	0.510356	0.719203	0.66404	0.699384	0.463426	0.628041	0.725196	0.987136	0.565962	0.421778	0.107172	0.0569213	0.352964	0.149071	0.0123111	-0.0375673	-0.035192	0.136002	0.17528	0.293708	0.325251	-0.0734182	0.343508	0.155258	0.141369
0.0900798	0.300345	0.392464	0.909535	0.571403	0.32352	0.553276	0.420357	0.255161	0.145754	0.298841	0.344574	0.464843	0.1854	0.0692017	0.00779031	0.167552	0.0102511	-0.156161	-0.0294324	0.156625	0.499109	0.429402	0.0499371	0.547362	0.626459	0.404295	0.00163309	0.109282	0.497092	0.369445	0.275783	2.48966	1.8739	1.29335	0.758896	0.680661	0.0464449	0.352581	0.0641652	0.138103	0.221227	0.248573	0.0793324	0.0177921	0.0206497	0.080758	0.299617	0.252012	0.236577
0.202417	0.259702	0.144729	0.316829	0.131546	0.409856	-0.077277	0.0874827	0.353406	-0.0695497	0.208999	-0.0402348	-0.015649	-0.140169	-0.116546	0.0991104	-0.114083	0.0299418	-0.0395874	0.0246183	-0.0957363	0.298209	0.347796	0.29283	0.389991	0.630815	0.565258	0.831045	0.76212	0.555253	0.607147	0.778112	0.60034	1.23918	1.10435	0.937153	1.23511	1.55051	0.848074	0.917214	0.999542	0.347099	0.788985	0.349315	0.253928	0.47206	0.0354197	0.068831	0.369765	0.348535
0.209297	-0.0323778	0.127797	0.660754	0.520666	0.678338	0.536122	1.04243	0.604428	0.294797	-0.120111	0.204877	-0.00509454	0.155078	-0.0730679	-0.100487	0.140905	0.0294233	-0.141532	0.0716912	-0.0971551	0.148552	-0.239803	0.0635965	0.0157814	0.518065	0.627757	0.499771	0.521555	0.785399	0.626781	1.01231	0.810944	1.06619	1.16153	0.796116	0.624938	0.577661	0.502522	-0.113387	0.429263	0.114008	-0.0857915	0.21118	0.246009	0.677763	-0.0906129	0.144523	0.192309	0.477095
-0.189247	-0.261299	-0.285651	-0.362166	-0.222837	-0.035819	-0.144068	-0.174254	-0.193615	-0.0175296	0.361059	0.517188	0.215721	-0.135415	-0.0990996	-0.172676	0.0309605	0.178521	-0.00545497	-0.0313512	-0.392529	-0.0864093	-0.106895	-0.260062	-0.232838	-0.390232	0.334299	0.172175	-0.114304	0.243655	0.582663	-0.0241517	0.0729784	1.03642	0.882324	0.523409	0.684403	1.12897	0.329423	0.358717	0.000611601	0.150682	-0.00962049	0.196905	0.305335	0.19729	0.596142	-0.428218	0.038898	-0.638654
0.121091	-0.0274214	0.0887935	0.139742	0.398352	0.190721	0.0558567	0.104795	0.239518	0.160303	-0.0529061	-0.143283	0.0235266	0.0721602	0.00010888	0.144615	0.0271634	-0.0215204	-0.146074	-0.00418464	-0.0624477	-0.138525	-0.123355	0.0049588	0.109892	0.171134	0.357299	0.480495	0.664792	0.679788	0.583687	1.06715	1.30785	1.45749	1.91756	2.12395	1.6586	1.75719	1.57341	1.24157	1.16041	0.924539	0.882167	0.874474	1.36879	1.83138	2.28879	1.92682	1.67221	1.91675
-0.403576	-0.638696	-0.256589	0.204478	0.0783552	0.422212	0.436961	0.301887	-0.00626963	0.18513	0.177419	-0.0465746	-0.135021	-0.32501	-0.150756	-0.167529	-0.0587132	0.0315536	0.244369	-0.0496804	-0.461462	0.123768	0.217166	0.126381	0.228139	0.137446	-0.0801106	-0.304916	0.122453	-0.268408	-0.145855	-0.17599	0.153538	-0.434891	0.455245	-0.144227	0.0370389	-0.205824	-0.413551	-0.135874	0.354022	-0.467352	0.281807	-0.508492	-0.40114	0.0643927	-0.449695	0.477735	-0.110145	-0.40118
0.385758	-0.153383	-0.0965273	0.184496	0.283386	-0.0693703	-0.0127439	0.132011	0.550202	-0.22504	0.517039	0.157147	0.32369	-0.258962	0.643243	-0.239907	0.403416	0.0117099	0.287419	-0.462638	-0.214262	-0.163203	-0.0108309	-0.157952	0.240191	-0.354571	0.53796	0.214956	0.0253361	0.0563003	-0.282052	0.776799	0.156887	0.451685	0.677089	0.957223	0.451902	0.467751	0.230799	-0.0847961	0.0530242	-0.107432	-0.111828	-0.0744707	0.338811	0.479716	0.226451	0.157677	-0.120161	0.578177
-0.320847	-0.209911	-0.114511	-0.386258	-0.1516	0.448619	0.235812	-0.395775	0.0584495	0.0936976	0.445976	-0.491163	0.0893301	0.383232	0.412697	0.932745	-0.0795827	-0.446628	-0.218764	-0.187769	-0.246788	0.483621	0.377813	0.105275	-0.177398	-0.14721	-0.483577	0.00560461	0.25686	0.284988	0.176688	0.362485	0.448398	0.318295	-0.395369	0.0980932	-0.342923	0.248942	-0.709425	-0.058884	-0.240485	-0.206065	0.323198	-0.0735278	0.128531	0.248203	-0.388259	-0.137422	-0.225902	0.248876
0.205343	0.162989	-0.436044	-0.0127159	0.30173	-0.0131415	0.361188	0.18018	0.192929	0.043601	0.820408	0.498864	0.340113	-0.017819	0.488211	0.119028	0.102991	0.186436	-0.222862	-0.185593	-0.385371	-0.322054	0.0512023	0.0698633	0.767511	0.408419	0.273889	0.0764387	0.0148004	0.388072	0.0157348	0.374615	-0.102907	0.328447	0.6115	-0.0269451	0.294399	0.0704202	0.024708	0.403108	0.655862	0.366312	0.0918508	-0.662819	0.00253767	0.262408	-0.0819332	0.546423	0.524655	0.0366984
0.0515722	0.320781	-0.0642804	-0.178864	-0.0801345	-0.0182727	0.649552	0.467656	0.115064	0.735202	-0.43656	-0.139929	-0.254861	0.149198	0.489041	0.102282	0.0409598	-0.0341115	0.0243676	-0.133498	0.592448	0.60042	0.295799	0.418051	0.5327	-0.333214	0.0955841	0.750691	1.39681	0.738818	0.809315	0.828136	1.39405	1.50271	1.2199	1.42169	0.708784	0.300127	-0.052178	0.519538	0.398116	-0.537791	0.424108	0.07704	0.41194	-0.170104	0.527726	0.315584	0.225229	0.581258
-0.052208	0.0269889	-0.537107	-0.302934	-0.0738311	-0.59386	-0.370361	0.13289	-0.459732	0.0753707	-0.446942	0.0237659	0.116022	-0.0459998	-0.174776	-0.0298139	-0.118845	-0.339052	0.727277	-0.239566	0.112338	0.25387	-0.00628264	0.0418482	0.412804	0.41778	-0.601509	0.0911623	-0.274828	0.0337089	-0.104761	-0.366753	-0.172651	-0.13088	-0.502425	-0.30022	-0.29088	-0.0263043	-0.251151	0.0656745	-0.0423573	-0.000621478	-0.334252	-0.43084	-0.0842643	0.00342045	0.0220847	-0.12756	-0.474552	-0.348376
0.205815	0.231656	0.0604973	0.260086	0.17746	0.223217	0.340099	0.552944	0.619567	0.552589	0.333195	0.234377	0.279423	-0.133548	-0.466886	-0.0543775	-0.211799	-0.210876	0.180861	0.296192	-0.228587	0.141022	0.318027	0.522071	0.507185	0.777011	0.677663	1.01806	1.41297	1.29491	0.530249	0.664302	1.46795	1.34856	1.37496	1.20615	1.02433	0.642697	0.528896	0.917403	0.293182	0.45006	0.173634	0.128346	0.549732	0.265438	0.233919	0.189834	0.49451	0.313222
0.0983949	-0.00483059	0.013082	0.108096	0.0683058	-0.0449025	0.099112	0.120709	0.0777601	0.177099	0.183443	0.0243347	0.0852561	-0.0585979	0.0221916	0.00557278	-0.0983561	-0.0294596	0.120739	0.00150422	0.00302268	-0.0538195	1.06814	1.78964	2.40531	2.45215	2.25581	2.4223	2.65302	2.32934	2.39254	2.87589	2.44483	3.98156	3.65152	3.18052	2.42206	1.50646	1.45008	1.24403	0.872941	0.811651	0.692413	0.577	0.506718	0.405526	0.53373	0.400311	0.251185	0.279082
0.0929222	0.0788916	-0.0276305	0.120847	0.505134	0.140618	0.625148	0.625803	0.595493	0.914995	0.0554044	0.748875	0.424609	-0.0156939	0.151759	-0.245434	0.327674	-0.351168	0.326927	-0.0579988	-0.63993	-0.0337239	0.444185	1.33764	0.880436	1.10784	0.438792	0.753896	0.746216	0.903363	0.568231	0.2108	0.401991	0.85533	0.509011	0.590918	0.186805	0.419661	0.24285	0.323056	-0.0154366	0.301759	0.20555	-0.320548	0.687644	-0.757463	0.651816	0.657195	0.0889748	0.550346
0.28275	0.742687	-0.205086	-0.392586	-0.140172	-0.414078	-0.207191	0.0397751	0.172331	1.0308	0.126249	0.272827	0.817711	0.575517	-0.478504	0.199097	-0.116098	-0.291715	0.0389898	0.169726	0.0940471	0.31056	0.267377	0.234215	0.068518	0.372134	-0.0234573	0.62847	0.766096	0.889749	0.30116	0.284871	0.909986	0.76144	1.18886	0.868683	0.500852	0.307517	0.00613025	0.295177	0.72009	0.592621	0.264835	0.345285	0.141431	-0.121232	-0.252901	-0.20982	0.782505	-0.0153928
-0.0664723	0.119012	0.169888	-0.162096	-0.0855782	-0.0941207	0.0116501	0.314597	0.0202393	0.079324	0.234003	-0.781414	0.585388	-0.367874	0.160921	0.203768	0.00517354	-0.16542	0.265586	-0.309109	0.294451	0.212296	0.40929	0.0433157	-0.322031	0.362606	-0.427481	0.134392	-0.12118	0.298399	-0.162479	-0.099523	-0.419987	-0.404176	-0.13347	-0.0990478	-0.317238	-0.40847	-0.505187	0.534628	0.015389	-0.432503	-0.558403	0.0310905	0.409465	-0.071859	0.430182	-0.0490323	0.0892045	0.0642098
0.403829	0.19109	0.368048	0.382676	0.553888	0.660537	0.148179	0.325087	0.580571	0.848618	0.413315	0.430401	0.84837	0.413477	0.294145	-0.413486	0.245595	-0.0989114	0.540231	-0.273429	0.230211	0.389217	0.220801	0.241119	0.262613	0.534067	0.456141	0.942898	0.141769	0.449308	0.505127	0.0826095	0.890759	0.552012	1.65613	0.24041	0.961529	0.913413	0.612045	1.22627	0.0168352	0.608356	0.888436	0.65321	0.239105	0.322524	0.815806	0.343447	0.7329	0.31085
-0.282558	-0.275791	-0.292694	-0.537883	0.243614	0.325301	-0.40994	-0.0863674	-0.358607	0.10881	0.164222	0.181648	0.563152	0.432659	0.119817	0.226606	-0.21305	-0.200415	0.0946756	0.0921835	-0.413378	0.0985762	-0.400397	0.142835	0.305166	0.200814	-0.103545	0.450966	0.340864	0.988813	0.859325	0.241011	0.630142	1.2909	1.58677	1.19955	0.664143	1.00906	0.898653	0.506487	0.301154	0.266735	0.77632	0.227209	0.935746	0.181202	-0.283772	0.0261151	-0.00660646	-0.496013
0.245531	0.217261	0.460116	0.330882	0.489763	-0.250682	0.257699	-0.0554497	-0.520596	0.136072	0.10991	-0.1676	0.188803	0.102976	0.0397653	-0.147327	0.0889993	0.102855	0.158299	-0.202827	0.140134	0.163766	-0.2005	0.859241	0.376704	0.419406	0.273799	-0.277529	-0.0223095	0.222208	0.52831	0.29481	-0.13638	0.212176	-0.0776955	-0.119348	-0.321169	0.225171	0.0872173	-0.193495	-0.211091	-0.00567629	0.171739	-0.202444	0.0938114	-0.219806	0.0160581	-0.661757	-0.511784	0.0944352
0.531953	0.363425	0.258893	0.277054	0.0230362	-0.0140297	0.0873652	0.0482545	-0.132837	-0.161512	-0.0537661	-0.212474	0.105192	-0.0109472	0.170119	0.0132287	0.088138	-0.145073	0.163797	-0.12009	-0.0964565	-0.0458046	1.71484	1.82351	1.32642	0.892624	0.378407	0.551602	0.220351	0.145011	0.0745224	0.0364906	-0.0220767	-0.156408	0.0029941	0.0700477	0.0197309	0.0355549	-0.00450142	-0.206273	-0.0195536	0.00509635	-0.159176	-0.0946598	0.0479845	-0.220722	0.018074	0.0902926	-0.156079	-0.105993
0.735165	-0.124565	-0.14296	0.812687	0.165362	0.107611	0.106694	-0.410307	0.264057	-0.141879	0.285422	-0.499108	0.808838	-0.0893366	-0.26607	0.0977251	-0.103847	-0.037036	0.135181	-0.0920224	0.0116275	-0.144598	0.0848245	-0.150154	0.548616	0.512901	0.021891	0.0947678	-0.359075	0.348678	0.0584544	0.0322	0.43276	0.489346	0.0669146	-0.0123216	0.517579	1.18052	0.900795	0.138186	0.456746	0.693072	0.432962	0.298794	0.375381	0.0301426	0.181927	0.530943	-0.0589069	0.527804
-0.429595	-0.59405	0.0883397	-0.258457	-0.532138	-0.040625	0.221711	0.081929	0.144748	0.453561	-0.630551	-0.132613	-0.0148085	-0.507517	-0.0694684	-0.270035	0.355856	-0.183257	0.0397634	0.0576724	0.246173	-0.307106	-0.507591	-0.545035	-0.210281	-0.136231	-0.3834	-0.22167	0.53941	-0.0623127	0.0934608	0.0268544	-0.00348917	0.546371	-0.277363	-0.0474645	-0.48459	-0.472257	-0.189177	-0.23697	0.0607213	-0.0424085	0.00623477	-0.318708	-0.569742	-0.232859	0.15508	1.10508	0.801031	0.590128
-0.413947	0.0391189	0.0277615	0.337488	-0.446076	-0.458258	0.224713	0.254345	0.148377	0.298447	-0.590138	-0.0102061	-0.0399354	-0.229525	0.3614	0.12162	0.29007	-0.0506141	0.0463956	-0.407472	-0.35304	0.0239498	0.699207	-0.148134	0.635527	0.117162	0.244942	0.530981	0.00140963	0.0618258	0.187526	0.0935308	-0.169193	0.182689	0.962475	0.020895	0.374553	0.108694	0.336579	0.69836	-0.0513023	0.610617	0.308853	0.3132	0.138246	-0.362088	0.211343	0.251199	0.477661	-0.109573
0.0877528	0.105906	0.0568002	-0.335806	-0.143191	-0.0677061	0.0847584	-0.262506	0.320495	-0.109846	0.185309	0.0477421	0.301962	-0.563222	0.135751	0.383517	0.317386	0.0896423	-0.333431	-0.457115	0.199516	-0.254848	-0.287582	0.312627	0.124082	0.00898299	0.501814	-0.310171	0.364915	0.373893	-0.0785678	0.535441	0.0678597	-0.134595	0.183664	0.211577	-0.458263	-0.49507	0.189129	-0.0460458	0.332773	0.36022	0.189875	0.0316452	0.0295562	-0.278837	0.0724081	-0.208924	0.259782	0.192685
0.709464	0.0449082	0.349139	0.676133	-0.392193	-0.216821	-0.115384	-0.350829	-0.0502406	0.195347	0.0130332	-0.14417	0.267783	-0.257041	0.0645125	-0.478512	-0.0401969	-0.0753203	0.584115	0.00991461	0.255658	-0.160596	-0.0452686	0.0574971	0.539257	-0.0344923	0.0465733	-0.0143741	0.232804	-0.647563	0.222703	-0.0174784	-0.222907	0.00575995	0.487242	0.0623957	-0.00637361	-0.132422	0.430212	-0.149693	0.0346126	0.080988	0.478712	-0.0586021	-0.0797738	0.276959	0.25689	-0.0521866	0.655197	0.623261
-0.159837	-0.196904	0.242857	0.315154	-0.349241	-0.299201	0.955915	0.199649	-0.248684	-0.339521	0.784095	0.112379	0.54492	0.448368	0.361008	-0.0115395	0.23842	-0.073519	0.438338	-0.591699	-0.0760611	0.0136861	-0.0783059	0.715827	-0.052854	0.31681	0.119571	-0.12429	0.539304	0.267206	0.831801	0.0543904	0.255478	0.311428	-0.205928	0.392874	0.291383	0.351452	0.005374	0.110035	0.389352	-0.362993	0.283224	0.323062	0.610647	0.440185	-0.0568387	0.63921	0.191238	0.0535788
-0.175894	-0.105558	-0.120125	-0.00958074	0.322142	0.564196	0.850688	0.765271	0.601353	0.679051	0.598653	0.411481	0.422466	0.142823	0.167727	0.129799	-0.0287203	0.00690325	-0.0069865	-0.100996	-0.164827	-0.00802717	0.607898	0.589351	0.300277	0.0957637	0.0645389	-0.126095	-0.232093	-0.192296	-0.116083	-0.0126789	0.00572948	-0.0565932	-0.203467	-0.228216	-0.32808	-0.236011	-0.211892	-0.240289	-0.332995	-0.187056	-0.2146	-0.025229	0.610142	0.565916	0.345236	0.241644	-0.0108637	-0.0572086
-0.0321426	-0.140457	0.437073	0.0546905	-0.186958	0.169891	0.289733	0.0890455	0.206512	0.0262428	0.175542	0.0323565	0.679291	0.07776	-0.0311045	-0.242579	0.109826	-0.0814338	0.102622	0.111565	0.0747105	-0.225102	0.422443	0.282752	0.454993	0.775661	0.275096	0.975621	1.09929	-0.149462	0.30467	0.522003	1.10072	0.143195	0.946982	0.0323744	0.587425	0.699118	0.355015	0.208992	0.244452	0.186068	0.0955369	0.46277	-0.261378	0.0166304	0.527022	0.465535	-0.0939877	0.196903
1.15196	-0.203713	0.372451	0.383191	0.446689	0.524995	0.351546	0.0305968	0.321556	0.365634	0.311739	0.208391	-0.0588414	0.501704	0.0668559	-0.373663	0.249132	-0.0180561	-0.297949	0.440536	0.229873	0.0395559	0.558274	0.945849	0.760289	0.342345	0.388767	0.284241	0.29249	0.193224	0.525308	0.735581	0.417482	0.798124	0.678498	0.25043	0.538407	-0.102127	0.520273	0.2236	0.538583	0.267379	0.556501	1.15435	0.932274	-0.283929	0.593536	0.305087	-0.015605	0.0604271
0.0467004	0.477823	0.504628	0.959566	0.0720359	0.364595	0.17446	0.995504	0.432474	0.714101	-0.0151383	-0.0563476	0.447626	0.951675	-0.526674	-0.0564829	0.425844	0.0062473	-0.09896	-0.276648	0.00566816	0.717696	0.868568	0.412041	0.138287	0.807489	0.702114	0.532852	0.0497113	0.206626	0.609202	0.642067	0.769775	0.916768	1.07512	0.329663	0.164363	0.622191	0.919956	0.459066	0.401	0.2743	-0.172239	0.751161	0.609431	0.698957	0.754392	-0.115751	-0.190421	0.502344
0.333223	-0.00490772	-0.0311477	-0.284844	0.133744	-0.181722	0.534795	0.790232	-0.0491863	0.00465856	-0.114223	-0.187097	0.818239	0.267637	0.269563	-0.148287	0.0592141	0.0199387	-0.0410908	0.110225	-0.0659615	-0.471483	-0.0233101	-0.0139977	0.385215	0.305898	-0.147792	0.259896	0.0425932	0.361774	0.467847	0.220479	0.145205	0.429875	0.0671335	-0.283495	-0.128682	-0.145587	-0.579296	-0.0227452	-0.0201209	-0.102582	0.399113	0.498129	0.159724	0.0166416	0.243078	0.0837002	0.422693	0.154063
-0.226118	0.112802	-0.0438629	0.252127	0.112846	0.264669	0.664277	0.697028	0.140104	-0.111109	0.306071	0.570022	0.565414	0.0720288	0.0383299	0.00484898	0.426909	-0.0143475	-0.0531986	-0.364212	-0.0748719	-0.292162	0.478565	0.277341	0.795232	0.633085	0.719775	0.731127	0.630139	0.369201	0.265305	0.695939	0.780116	0.577028	0.671426	0.401259	0.245721	0.0903271	0.191634	0.140257	0.236563	0.0902546	0.307291	0.440439	0.481592	0.351267	0.290738	0.338611	0.662487	0.341938
0.0974917	0.156665	-0.0518467	0.256196	-0.523172	0.641221	0.388737	0.740929	0.289308	0.176782	0.367217	0.0291845	0.273774	-0.0222724	0.493566	0.0110028	-0.113981	0.115679	0.0931009	-0.105802	-0.358814	-0.276653	-0.336854	0.185949	0.312605	-0.0151211	0.138641	0.202636	0.0318513	0.613865	0.676537	1.40987	0.630969	1.02375	0.86797	0.266957	0.205064	0.131946	-0.577268	-0.0578552	-0.11685	-0.283688	-0.00649791	0.0552348	0.457435	0.328737	0.250999	-0.121503	0.206686	0.164485
0.448467	0.329712	0.0143139	-0.250708	-0.0701815	-0.812391	0.303072	0.116521	0.241673	-0.0720834	0.111974	0.130302	-0.213947	-0.309569	-0.431625	-0.322403	0.176376	-0.228862	0.529245	-0.154357	-0.108704	-0.0119153	-0.160179	-0.0801149	0.165339	0.90074	0.316779	0.319582	0.349513	0.172896	0.694979	0.582814	0.296544	0.58212	0.884436	0.790158	0.504963	0.271521	0.0377802	0.130205	-0.181252	-0.276318	-0.699991	0.434721	0.0377102	-0.0627983	0.138849	-0.0236828	0.299914	0.235574
0.209682	0.804063	0.00581269	0.0895435	0.0840563	-0.180138	-0.0535528	-0.271639	0.259481	-0.0167959	-0.032114	-0.167886	-0.155656	-0.170725	0.021186	0.185027	0.072602	0.125224	-0.0162255	-0.366628	-0.0722121	-0.323623	-0.094866	-0.011592	0.183971	0.37791	0.361318	-0.123145	0.346254	0.0986359	0.185096	0.0527258	0.0672978	2.89982	3.61332	2.70823	1.94639	0.581367	0.924949	0.199954	0.443958	0.14782	0.0461186	-0.0323104	-0.0396233	-0.293791	0.253142	0.647297	-0.304062	-0.0476745
-0.111117	-0.194768	-0.0180476	-0.030886	-0.0728013	-0.305625	-0.0571351	-0.244573	-0.180034	-0.305826	-0.196613	-0.375002	-0.0990889	-0.176261	-0.334915	-0.0107758	-0.182714	0.135594	-0.0129207	0.070816	-0.0870416	0.288804	1.18274	1.7801	1.80757	1.55899	1.64548	2.15105	1.82876	1.62637	1.42277	1.43226	1.07305	0.977162	1.17242	1.11888	0.46451	0.484238	0.0587205	0.00682848	0.334273	0.365539	0.1461	0.307221	0.44787	0.383433	-0.0273029	0.060474	0.02712	0.122552
-0.00722233	0.0625491	0.077961	0.46206	0.131343	0.104148	0.200701	0.184834	-0.0479109	-0.0184515	-0.110636	-0.139906	-0.325557	-0.0434151	0.128587	0.270376	0.00803915	-0.295818	-0.520518	0.53792	0.520563	-0.507456	0.441321	0.400521	-0.0380068	0.484222	0.117848	0.738461	-0.0731022	0.304426	-0.0443868	0.951678	0.415698	0.200823	-0.248664	0.705027	0.234993	-0.107221	0.172151	-0.00280423	0.131108	0.201403	0.0298719	0.180144	0.761948	0.213637	-0.070172	0.75974	0.365884	0.0518442
-0.556719	-0.596877	-0.641297	-0.60382	-0.758804	-1.1356	-0.767153	-1.00642	-0.70058	-0.55593	-1.02216	-0.979714	-0.224656	-0.617528	-0.687166	-0.355476	-0.439068	-0.216973	0.70946	0.302057	0.901267	1.01713	0.568812	0.916502	0.980778	0.850666	1.16213	0.923024	0.26881	0.0647679	0.591218	0.0674633	-0.0705708	0.0630967	0.0692915	-0.213235	-0.606829	-0.644975	-0.528813	-0.468047	-0.773076	-1.01072	-0.521307	-1.18515	-0.973549	-1.22545	-0.633711	-0.845576	-1.02829	-0.487356
-1.66713	-1.73807	-1.57915	-1.38158	-1.59686	-1.42374	-1.40338	-1.40044	-0.811658	-0.669026	-0.96011	-0.844258	-0.733557	-0.838998	-0.460445	-0.128062	-0.303774	-0.110246	0.493271	0.0488114	0.666975	0.82894	0.543883	0.695922	1.14866	1.10859	0.637784	0.681172	0.706488	0.232172	0.181986	0.371803	0.291298	0.0933596	0.271011	-0.202757	0.670694	0.189147	0.247447	-0.175123	0.239187	-0.484596	-0.608563	0.0818744	-0.442437	-0.292099	-0.652003	-0.362382	-0.292778	-0.659645
0.460014	0.629647	0.363294	0.231616	0.789343	0.319342	0.641243	0.489194	0.543226	-0.0509313	0.852733	0.0523142	0.0330912	0.319669	0.178146	0.0108155	0.209664	-0.275372	0.0462839	0.00860878	0.733423	0.488451	0.265983	0.192004	0.0795087	0.00436944	0.642349	0.22518	0.288976	0.523695	0.569793	0.290585	0.163852	1.03438	0.117875	-0.0277369	0.261096	0.373418	0.264514	0.0715724	0.671049	0.768972	0.484563	0.475179	0.12479	0.151538	-0.0675627	0.522223	0.869967	0.512894
0.0134235	0.15055	0.216702	0.281561	0.0228902	0.336695	0.158962	0.393656	-0.0125656	-0.0620457	-0.0270055	0.412784	0.302054	0.186782	0.126831	-0.0638105	-0.0672223	0.427035	0.0979014	-0.393904	0.084048	-0.440824	-0.340857	0.137039	-0.411074	-0.195075	-0.134517	0.668308	0.649378	0.591892	0.344326	1.0335	0.144835	0.580066	0.399848	0.505339	-0.169295	0.11458	-0.133734	0.0244637	0.168187	0.0612085	0.0915013	0.266204	0.493394	-0.175976	0.432599	-0.0907171	-0.267649	-0.244694
0.585309	0.358663	0.481641	0.444368	0.260133	0.34317	0.512773	0.30079	0.297699	0.320206	0.87056	-0.119122	-0.191751	0.652122	-0.0536487	0.110592	-0.132524	-0.00363904	0.0142357	0.0113349	0.00452296	0.288527	-0.0564505	0.0547891	-0.0443856	0.047824	0.45797	0.405966	0.433451	0.351312	0.928724	0.762215	0.732879	1.20275	1.18075	1.32562	0.982349	0.639358	0.706625	0.727154	0.599748	0.474772	0.648182	0.453763	0.616414	1.14084	1.38181	1.09322	1.3211	1.45516
0.219598	0.034238	-0.131497	0.33566	-0.250989	-0.00153266	0.309412	0.10789	0.468477	0.279743	0.583426	0.194198	0.0626965	0.89015	-0.210729	0.00622551	-0.0141989	-0.163736	0.0746002	0.0971088	-0.236851	-0.249002	0.824303	1.22685	1.24666	0.758975	0.856552	0.275089	0.608786	0.737116	0.830114	0.474375	1.09934	0.695684	0.40949	0.635567	0.253388	1.05349	0.343753	-0.00509307	0.0056246	0.208251	-0.139268	-0.019678	0.414891	0.240451	-0.0489822	0.0323475	-0.312394	0.242093
0.160666	0.133585	0.107263	0.0780161	0.0895411	0.0990528	0.0325198	0.0898642	-0.00197526	0.0380357	-6.166e-05	0.0426472	0.0347323	0.0407669	-0.0329395	-0.00444348	0.010637	0.0297012	-0.00204182	-0.0338529	0.0110078	0.0213982	0.316594	0.837947	1.60052	2.10733	2.42507	2.71612	3.03048	3.05709	3.29139	3.37607	3.32739	3.30969	3.28569	2.87553	2.80355	2.31921	2.12768	2.16096	1.98768	2.01556	1.8954	1.63248	1.41301	1.50285	1.51335	1.42056	1.41696	1.1791
1.25405	0.694174	0.926977	0.755406	0.590425	0.0813115	-0.0207363	0.481879	0.361532	-0.166081	0.0303104	0.420131	0.0661176	0.194465	0.0749268	-0.366669	0.375224	-0.180079	0.140414	0.0311111	0.697135	-0.338851	-0.0329038	0.635254	0.575943	-0.0045416	0.632234	0.876092	1.12236	0.817209	0.714697	0.578279	0.189316	0.946439	0.593675	1.23671	0.740671	0.28429	0.268854	0.216946	0.471616	0.163623	0.423848	-0.320585	0.513325	-0.114893	0.0247606	0.203933	0.329272	0.151776
0.014468	0.115443	0.68054	-0.0273635	-0.101889	0.311911	0.0828079	0.348507	0.311013	0.263937	0.305151	0.0104384	-0.11873	0.304215	0.143459	-0.355167	0.325744	-0.189122	0.156487	0.0620573	0.763908	0.203128	0.294431	0.467729	-0.0176688	0.229579	0.152472	0.0186875	0.0458802	-0.0529563	-0.112023	0.0564826	0.353661	0.528265	0.110121	0.108887	-0.181575	0.38606	-0.11153	-0.0599306	-0.0237532	-0.061252	0.154031	0.111307	0.324543	0.300786	-0.00831921	-0.0288534	0.138094	-0.00236521
-0.236395	-0.484629	0.0758032	-0.0266601	-0.440511	-0.153272	-0.0537692	0.512532	-0.0742481	-0.333053	-0.152014	0.297002	-0.200191	0.273068	-0.425929	0.0861692	-0.0725755	-0.0118801	-0.0506937	0.0489801	-0.551668	0.528111	-0.02281	0.123992	0.0732184	0.425165	-0.169728	0.0893918	-0.330364	0.529296	0.0729572	-0.644606	0.108908	-0.241678	-0.268889	0.347366	-0.0675629	-0.405637	-0.25656	-0.197028	0.596029	-0.50092	0.0524696	-0.239885	-0.176092	-0.303419	0.00612992	-0.544756	0.235132	0.329865
0.539724	0.344183	0.4055	0.609702	-0.189139	0.826648	0.32621	0.378766	0.32007	0.593786	0.35455	0.170709	0.171656	0.455077	-0.129044	-0.129573	0.232644	-0.194262	0.0536827	0.0375076	-0.124983	-0.43021	0.0920618	-0.415994	-0.788124	-0.0919876	-0.343589	-0.201933	0.0812792	0.38191	0.185152	0.135399	0.0241381	0.999181	0.201363	0.638397	-0.143769	0.416609	-0.184729	0.0319457	0.132843	-0.316665	-0.258343	-0.143628	-0.18936	-0.229749	0.153443	-0.152273	0.0268748	-0.223277
-0.642403	-0.24732	-0.447328	0.309395	-0.140088	-0.0222335	0.308453	-0.124244	0.192683	-0.290978	-0.294967	0.0174893	-0.749696	0.494329	0.03924	-0.268364	0.54441	-0.604043	0.309146	0.0188502	0.0583927	-0.0952305	0.134344	-0.0784731	0.293278	-0.392841	0.284518	0.263599	-0.110652	0.666918	-0.487009	0.273731	-0.776271	0.0871512	-0.0892885	1.1035	0.0405047	0.0677044	-0.237376	0.164091	-0.307783	-0.394482	-0.603041	-0.223935	-0.136412	-0.616314	0.0285678	-0.222052	0.0815833	0.0434614
0.905934	0.640614	0.235232	0.535975	0.392125	-0.124857	0.179157	0.306949	0.555851	0.00497337	0.19087	-0.235246	0.245618	0.0410621	0.693928	-0.194628	0.217123	0.0762253	-0.123356	0.0246357	-0.365607	0.221553	0.426625	0.733535	0.251422	0.849356	0.7195	0.512095	0.462265	0.596161	0.15479	0.57417	0.575401	0.604722	0.297515	0.689286	0.0281418	0.465132	0.414252	0.578873	0.522249	0.309021	0.00117599	0.290599	0.404536	0.543135	0.530949	0.326961	0.211472	0.0791891
-0.398253	-0.447732	-0.354896	-0.489264	-0.44963	-0.525807	-0.353813	-0.270309	-0.401789	-0.591996	-0.355785	-0.51738	-0.412473	-0.369474	-0.0667896	-0.121408	-0.138786	0.0848468	0.0634068	0.11194	0.229516	0.213275	0.251013	1.29269	1.25805	1.63469	1.27153	1.07234	1.17516	0.97871	0.775653	0.75565	0.733928	0.76154	1.73963	1.91331	1.65081	1.27226	1.2801	0.840809	0.719287	0.759281	0.38124	0.336132	0.240084	0.181425	0.179356	0.129748	0.108537	0.00424822
-0.0225887	0.868309	0.391239	0.438016	0.850573	0.5883	0.399747	0.498286	-0.0185243	-0.124054	0.476502	0.304786	0.344441	0.26093	0.2148	-0.343461	-0.0499407	0.404945	0.459392	-0.470936	-0.0364365	-0.125328	-0.0800052	0.0694639	0.124295	-0.12743	-0.185596	0.0692428	0.321468	0.213747	1.3364	1.23456	1.46943	1.35921	0.792835	1.11003	0.685252	1.03523	1.48309	0.68649	0.587767	0.271107	0.759522	0.439059	0.161917	0.834935	0.832163	-0.0460383	0.111611	0.657032
0.465117	-0.595316	0.480332	0.232309	0.561233	0.590225	0.842655	0.753729	0.274531	-0.272443	0.244786	-0.000946192	0.573486	-0.384221	-0.468042	-0.018918	0.444792	-0.172476	0.161865	-0.415262	0.332205	-0.172865	-0.176967	0.152826	0.120594	0.631096	0.793685	0.627563	0.505518	0.876575	0.255847	1.09358	0.888491	2.23396	1.17486	1.22156	1.14841	0.562451	1.22047	1.03181	0.13473	1.09188	0.694867	1.10136	0.987842	0.332035	1.3463	0.563523	0.736032	0.701704
0.571324	1.05718	0.312366	0.812522	1.03283	0.298891	0.644508	0.130515	1.37397	0.443169	-0.109676	1.10046	0.784282	0.733836	0.723641	-0.177254	0.019412	0.0114558	-0.115043	0.261429	-0.0721051	0.692934	0.433021	0.8489	0.14626	0.551195	0.276337	0.2942	0.724054	0.673247	0.510771	0.777543	1.30073	0.470388	1.03381	0.494271	0.587248	1.05586	0.551291	0.329809	0.408901	0.186685	0.0742237	0.268065	0.292556	0.47049	0.372698	1.15457	0.184587	0.259826
0.495442	-0.185262	0.592174	0.185916	-0.235487	-0.137428	0.283223	0.623035	0.403174	1.11729	0.908329	0.70375	0.493498	0.296253	0.377317	0.26184	-0.308343	-0.110358	0.0656657	0.091196	-0.138812	0.49055	0.415894	0.720368	0.170285	0.0835448	0.684315	0.697988	0.543665	0.271225	0.1116	0.15592	0.190857	-0.421902	0.481839	0.141022	0.585649	0.176774	-0.0286778	0.782183	0.672241	0.457771	0.761339	-0.0731389	0.425506	-0.283762	0.370093	-0.146725	-0.0779009	0.0631542
-0.370488	-0.368266	-0.0440198	-0.15646	-0.287921	0.0950796	0.483077	-0.32738	-0.358283	0.2567	0.127117	-0.162886	-0.320822	0.255451	0.249217	-0.304148	-0.353072	0.283061	-0.145925	0.520083	0.256454	0.189236	0.260648	0.24539	1.04493	0.683502	0.817696	0.377837	0.797007	0.497736	0.448307	1.02612	0.335514	0.865783	0.721569	0.706626	0.49405	0.491105	0.76486	0.325197	0.465626	0.360718	0.715858	0.456196	0.448809	0.610369	0.803607	0.273717	0.417032	-0.115519
0.328329	0.717467	0.846861	0.0536257	1.16221	0.720106	0.8125	0.570433	0.522836	0.100082	0.424991	0.445015	0.245134	0.233603	0.415082	0.0629424	-0.0428171	0.501926	-0.373407	-0.148645	0.0425043	0.644849	0.493647	-0.107422	0.238671	-0.272949	0.371048	0.887462	0.973121	0.0431995	0.535121	0.037412	1.24931	0.511741	0.859404	0.636602	0.117041	0.179699	0.167145	0.341742	0.00745714	0.447082	-0.0179478	0.311051	0.0219348	0.263141	-0.0923967	0.355751	0.293775	0.447841
-0.191712	0.292581	0.302731	0.132164	-0.0414423	0.031396	0.208887	0.0301636	-0.389433	-0.00610133	-0.00164183	0.103143	0.216869	-0.122809	0.036831	0.267516	0.0205554	-0.0324731	-0.0103905	-0.245208	-0.120537	-0.279302	-0.0309586	0.201553	0.379905	0.327042	0.434439	0.798272	0.664607	0.586672	0.578611	0.570377	0.739398	1.00707	0.287673	0.750391	0.797959	0.185294	0.527885	0.760853	0.493559	0.402202	0.375166	0.854815	0.582371	0.647758	0.393368	0.518833	0.305623	0.152562
0.502726	0.377837	0.156124	0.765335	0.447837	0.52274	0.334854	0.704762	0.403329	0.289147	0.191317	0.202525	0.283006	-0.296035	-0.306408	-0.235332	-0.134266	0.196849	0.0352664	0.137482	0.0897833	0.00912762	0.0787133	0.157381	0.871471	0.319414	0.689457	0.372783	0.436464	0.984741	0.884014	1.62198	1.67308	1.38202	1.21427	1.30319	1.42021	1.24737	1.15778	0.887782	1.32244	0.0454237	0.232184	0.401071	0.0819718	0.246863	0.342772	0.289741	0.473691	0.373862
0.943053	0.472494	0.555604	0.243899	0.564801	0.0132926	-0.252956	0.0188401	-0.0366199	0.473428	0.351273	0.41839	0.257077	0.272351	-0.167245	0.210429	0.108617	-0.253412	0.194518	-0.260152	0.541109	-0.161451	0.467675	0.194836	0.521016	0.410711	0.314948	0.991575	0.512635	1.03445	0.819918	0.884341	0.371752	1.29514	0.989319	0.391627	1.00986	0.460188	0.766487	0.415512	0.0735487	1.02669	-0.194006	0.0739036	1.03121	0.455887	0.946301	1.12744	1.39783	1.29889
0.253647	0.196246	0.0816353	0.596944	0.151971	0.515646	0.769629	0.337767	0.381122	-0.0611517	0.424631	-0.121319	-0.000696926	-0.258412	0.148439	-0.0388414	-0.0481658	0.438328	-0.131628	-0.219692	0.168696	0.0161208	0.332675	0.465764	0.24768	0.349925	0.592662	0.647187	0.495886	0.113718	0.00452023	0.251683	0.199689	1.25052	0.961068	0.500816	0.419616	-0.233242	0.130409	-0.0597931	0.433427	0.531576	0.811534	-0.155111	0.333999	-0.239814	0.6635	-0.00237125	0.243838	0.338922
-0.367349	0.19301	-0.0287521	-0.0438985	-0.130209	0.0268164	-0.0666417	0.0247024	0.171834	-0.0531176	-0.007055	0.071913	-0.0543846	0.156321	0.0451139	-0.0395373	-0.166066	0.114877	0.119736	-0.0290096	-0.047972	-0.0395418	0.17268	0.185783	0.108104	0.281649	0.16046	0.150809	0.140581	0.175863	0.184422	0.526189	1.16188	1.96822	0.968486	0.996267	0.791623	0.763468	0.632539	0.47715	0.217761	0.713127	0.191699	0.395631	0.573398	1.96781	3.81804	3.3644	4.01177	4.75404
0.363107	0.148292	0.12053	0.496473	0.313632	0.80732	0.626317	0.194554	-0.201042	0.343627	0.176205	-0.141373	0.16088	0.599839	0.171875	-0.0701271	0.156249	-0.407044	0.098257	0.222665	-0.335424	-0.600505	0.433748	-0.133572	0.714928	0.33644	0.363987	0.224969	0.379548	0.83027	0.786666	0.983972	0.720817	1.04357	0.643133	0.578052	0.018108	-0.407596	0.157423	0.424402	0.482416	-0.31871	0.215778	-0.137464	0.311284	0.382299	0.609919	0.0943255	0.0529338	0.233624
0.418152	0.34234	0.644409	0.242321	0.608362	0.135903	0.500914	0.734629	0.19553	0.360395	0.268033	0.139174	0.22423	-0.060953	-0.371583	0.606309	-0.0711597	-0.565133	0.010104	0.0198801	0.201407	0.0399642	0.328029	0.703525	0.597887	0.802882	0.485287	0.754976	0.56943	0.419114	0.661826	0.823464	0.572682	0.28557	-0.0932262	0.594103	0.508042	0.387015	0.686169	0.14452	0.650668	1.44378	0.730392	0.590664	0.560735	1.12443	1.07477	0.422726	1.36835	0.571673
[truncated: 13 more rows]
[truncated: 10 more columns]

## Sheet: 1c C4 block1
-0.0667922	0.116844	0.406555	0.0766651	0.290225	0.558665	0.454527	0.344122	-0.115248	0.418568	0.260967	-0.06347	0.0202849	0.384603	0.427773	0.107909	-0.0336231	0.153329	-0.173141	-0.0544741	0.0999138	-0.00553582	0.387868	0.503014	0.324499	0.584748	0.562326	0.426286	0.446074	0.95082	0.477336	0.661422	1.12964	1.07083	0.427218	0.523898	0.439338	0.285057	0.106341	0.115337	0.229115	0.290817	0.102008	-0.0736734	-0.219696	0.19887	-0.168686	0.208549	0.263514	0.467676
[truncated: 643 more rows]
[truncated: 10 more columns]

[truncated: 14 more sheets: 1c C4 block2, 1d A3, 1d C4, 1g C2 block1, 1g C2 block2, 1g C3 block1, 1g C3 block2, 1hj, 1l C4 block1, 1l C4 block2, 1l D4 block1, 1l D4 block2, 1m, 1n]
