# Supplementary material for: Cooperative thalamocortical circuit mechanism for sensory prediction errors
Source: Nature. 2024 Aug 28;633(8029):398–406. doi: 10.1038/s41586-024-07851-w (PMC11390482; doi:10.1038/s41586-024-07851-w)
Supplement: Supplementary file 4 — Source Data Fig. 2 [file 41586_2024_7851_MOESM4_ESM.xlsx]

## Sheet: ab A1 block2 
-0.140375	-0.304049	-0.296463	-0.203992	0.00181216	-0.0905835	0.0253315	0.0584342	-0.0781609	0.118362	0.196606	0.167295	0.0340321	0.0948489	0.2662	0.201224	0.142054	-0.206124	-0.0712527	-0.0659015	-0.202524	-0.177411	-0.0867269	-0.149832	-0.0635709	-0.268275	-0.291574	-0.297396	-0.12533	-0.253063	-0.0673429	-0.491897	-0.502723	-0.38144	-0.503709	-0.410781	-0.431875	-0.333685	-0.335616	-0.395477	-0.245633	-0.258094	-0.0880953	-0.381173	-0.110585	0.0599193	-0.0775875	-0.14174	-0.178442	0.088488
-0.358934	-0.610868	-0.0298198	-0.105107	0.206728	-0.127519	-0.128439	-0.0415653	-0.258079	-0.226642	-0.0489302	-0.21301	-0.0278348	-0.13135	-0.0587612	0.0410235	0.168732	0.10341	-0.0303739	-0.282792	-0.28081	-0.219494	-0.130708	-0.123055	-0.6024	-0.257601	-0.484737	-0.470939	-0.599664	-0.508416	-0.514158	-0.513289	-0.480316	-0.733507	-0.539882	-0.681888	-0.589414	-0.595833	-0.594379	-0.255365	-0.131445	-0.293215	-0.201321	-0.364062	-0.171053	-0.107464	-0.0887128	-0.0668349	-0.402078	-0.135205
0.0903165	-0.809396	-0.213853	0.435865	0.0515415	0.196345	0.373868	0.754191	1.07299	0.674545	0.518954	0.422292	-0.0116976	0.716529	-0.179384	0.274637	0.338398	-0.181767	-0.273357	-0.157911	-0.246857	-0.165747	-0.158826	-0.403343	0.505842	-0.306347	0.0564117	-0.38481	-0.67802	-0.0932267	-0.672071	-0.121103	0.00785034	-0.553456	-0.228958	-0.171419	-0.151772	0.201982	0.135493	0.384716	-0.0381616	0.0199365	-0.110513	0.542589	0.272293	0.123164	0.0615348	0.183343	0.20835	0.015599
-0.74561	0.446431	0.110889	0.135058	0.957672	0.369133	0.419633	0.248032	0.777229	0.83436	0.500838	0.723714	0.272269	0.242858	-0.279917	0.101474	0.667031	-0.474692	-0.20428	-0.0895328	-0.301659	-0.000371552	-0.41545	0.437278	-0.533734	-0.322382	-0.210414	-0.448898	-0.140354	0.0795689	-0.513213	-0.302879	0.0059335	-0.256823	0.252428	0.242547	0.136868	0.00865274	-0.000735872	-0.422535	0.266523	-0.123314	0.265797	-0.368216	-0.616613	-0.540573	-0.334144	-0.635138	-0.647029	-0.455581
-0.0120233	-0.0415494	0.100303	0.69489	0.16857	0.364961	0.0631996	0.108269	-0.127581	-0.0944143	-0.175875	-0.150734	-0.0919028	0.285464	-0.210322	0.180566	-0.0908658	0.158087	-0.122656	-0.125131	0.483997	0.00679694	0.0947405	0.0609403	0.129822	0.302096	0.469893	0.0320752	0.166836	0.0262249	0.285632	0.0533609	0.184868	0.544152	0.145694	0.192093	-0.0768147	-0.147947	-0.219633	0.12947	0.0416413	0.381907	-0.0376488	-0.177002	0.263703	0.0912716	-0.122567	-0.0874457	-0.0941985	-0.289517
0.181625	-0.265057	-0.146936	-0.429366	0.128167	0.742989	0.518366	-0.145356	0.247745	0.29775	0.0261697	0.446816	0.0943368	0.1712	-0.536215	-0.168545	0.0195634	0.029083	-0.135982	0.255881	-0.310906	-0.10942	0.263522	-0.0623803	-0.186451	-0.0375363	-0.076417	0.187352	-0.398548	-0.2645	-0.101581	-0.196114	-0.296056	-0.138091	-0.0779279	0.881499	0.290005	0.293059	-0.108508	-0.162702	0.0748115	-0.128289	-0.500782	0.226138	0.127666	-0.551411	-0.641122	-0.00157591	0.333511	-0.0909136
1.00562	-0.0230225	0.814572	0.531541	0.154077	0.533829	0.607727	0.985571	0.579045	-0.175876	0.301218	0.217944	0.672201	0.656301	-0.353303	0.102866	-0.041757	0.127839	-0.0479361	-0.141011	1.50484	0.0319963	0.800904	0.29195	0.774112	0.446639	0.226418	0.916445	0.31312	0.76557	0.513511	0.340528	-0.127537	0.527427	0.988533	0.2616	0.605575	0.425108	0.815368	0.839274	0.567417	1.05991	0.0211217	0.530129	0.411613	0.559267	0.442319	0.474289	0.719581	-0.0670401
-0.387358	-0.798736	0.0922351	-0.00986318	-0.296613	0.0988255	0.277353	-0.466579	-0.444435	-0.35746	-0.640496	0.181527	-0.0154848	0.120737	-0.641767	-0.244338	-0.0156095	0.244487	-0.172768	0.188229	-0.319716	0.0520672	-0.542765	-0.114779	-0.245133	-0.611914	-0.221503	-0.632074	-0.110326	0.20315	-0.416448	-0.118663	0.161619	0.991533	0.00473278	-0.103049	-0.340534	-0.311544	-0.458137	-0.267823	-0.357493	-0.458655	0.257075	-0.351084	0.132292	-0.0950376	-0.0400262	-0.173112	-0.310315	-0.697058
-0.128224	0.179766	-0.118836	-0.172679	-0.0335336	-0.26472	0.0949197	-0.102982	-0.211022	0.11594	-0.05371	-0.19503	0.21307	0.132534	0.377855	0.0709914	0.0975122	0.0964576	-0.0910703	-0.173891	0.0740785	0.314442	-0.280261	-0.170844	-0.434433	-0.72154	-0.581347	-0.929278	-0.296685	-0.797922	-0.825903	-0.641128	-0.720987	-0.597136	-0.400538	-0.432385	-0.602393	-0.920869	-0.822127	-0.912124	-0.658057	-0.757424	-0.673263	-0.810868	-0.964131	-0.537708	-0.659254	-0.813119	-0.356768	-0.891526
-0.141717	0.23801	0.108442	-0.000740226	0.013635	0.046564	-0.161212	-0.0703079	-0.00179003	0.269187	-0.257316	0.106007	0.220586	0.453042	-0.222825	0.0195048	0.0497709	0.162644	-0.103482	-0.128438	-0.220075	0.383217	0.196635	0.137613	-0.0828498	0.224165	-0.529468	0.0296884	-0.32641	-0.472754	-0.257442	-0.626867	-0.427627	-0.570654	-0.00119097	-0.302701	-0.136435	-0.301965	-0.103688	-0.408849	-0.164418	0.281306	-0.143242	-0.0214619	0.129839	-0.0557609	-0.0100276	-0.103406	0.646541	-0.144534
-0.438349	0.0966516	0.290698	0.15247	0.276314	0.0489118	-0.194224	-0.489998	0.269253	-0.199982	0.155941	-0.455141	-0.123928	0.259443	0.302382	0.644482	-0.174935	-0.3466	-0.017404	-0.105544	-0.403386	0.44657	0.345044	0.659677	0.311055	-0.569228	-0.272998	0.0517587	-0.172432	-0.487225	-0.666581	0.287509	-0.296536	0.127936	0.331668	-0.622984	-0.301087	-0.494987	0.0313337	0.430824	-0.593083	-0.0267343	-0.555527	-0.384782	-0.231834	0.515842	0.163419	-0.359217	0.0527133	-0.249445
-0.00199558	-0.465694	-0.0519252	0.211776	0.292312	0.0268018	0.114839	0.454505	-0.128952	0.568699	0.489969	0.580714	0.556425	0.226507	0.10976	-0.0395944	-0.023348	-0.102825	-0.0954001	0.261167	0.30779	0.0591594	0.023772	0.0995898	0.196462	-0.241519	0.207254	-0.117059	-0.363226	-0.227864	-0.0589143	0.254091	0.375056	-0.221057	-0.340676	0.332987	0.246567	-0.600177	-0.0890745	0.0679686	-0.297194	0.116851	0.723152	0.144312	-0.0822067	-0.10309	-0.354196	0.198954	-0.1244	0.418092
0.00430124	0.103343	0.276557	0.1546	0.223588	-0.259262	-0.0465918	0.518302	0.345469	-0.500966	-0.455039	-0.0186469	-0.077164	-0.0712568	0.471607	0.374266	0.423779	0.136688	-0.456133	-0.4786	0.0543278	0.0181368	0.225184	0.505824	0.135321	-0.250706	0.838132	0.00356133	0.0444278	0.377422	0.0384851	0.134187	0.146792	0.412755	0.443819	0.577588	0.705165	-0.131593	-0.210048	0.106372	0.288456	0.235494	-0.0882189	0.105264	0.597527	-0.0884525	0.0016497	0.487202	-0.156481	0.391533
-0.472565	0.109831	-0.268465	-0.208477	0.254625	-0.430437	-0.18447	0.145754	-0.029947	-0.725707	0.201212	-0.147608	-0.239085	0.017505	-0.261371	0.553145	0.0927795	-0.149194	-0.466071	-0.0306602	-0.188224	-0.185613	-0.0988577	0.174526	0.307636	0.495934	0.032837	-0.0297105	-0.166782	-0.179758	0.133782	-0.0213535	-0.130409	0.297708	-0.521066	-0.104381	0.314588	-0.209328	-0.0779437	0.181462	0.327045	0.390713	0.0550789	0.439914	0.205681	-0.070075	0.266948	-0.366316	0.123897	0.450216
-0.235814	-0.142783	-0.0891319	-0.192047	0.30459	0.16275	0.0906972	-0.0018281	0.595621	0.4333	0.794393	1.04246	0.556837	0.232719	-0.0111671	-0.0446969	-0.326417	0.458901	-0.0465338	-0.0412538	0.108544	0.262475	0.316502	-0.397246	-0.294963	-0.591068	-0.573143	-0.142655	-0.291556	-0.205271	-0.457109	-0.442817	-0.07548	-0.53364	-0.14263	-0.363347	-0.431434	-0.179851	-0.562288	-0.389767	-0.456457	-0.273208	-0.349518	0.193912	-0.222277	-0.425896	-0.0304011	-0.469044	-0.271954	-0.880613
-0.0120572	0.126834	0.171083	0.57789	0.124861	0.224352	0.0292523	0.375808	0.160557	-0.172691	0.141578	0.17458	-0.136131	-0.137824	-0.0597455	-0.382232	-0.13559	0.121929	0.0153369	0.380557	-0.184637	-0.303444	-0.0741498	-0.0459975	-0.0505386	-0.248661	-0.136284	-0.343048	0.0707301	0.189291	-0.19098	0.161244	-0.0733858	-0.247285	-0.304179	-0.0283755	-0.0734792	-0.138868	-0.0500252	0.0767155	-0.0177814	0.471367	0.191347	0.10342	-0.0729367	0.124965	-0.266118	0.0401092	-0.113473	0.0845817
-0.600419	0.0522737	-0.0351216	0.0728261	0.208384	-0.3353	0.291168	0.365305	-0.0359611	0.0991992	0.224976	0.147233	0.0560039	0.356599	-0.0819732	0.00768148	-0.031968	-0.0796482	0.157482	-0.0535472	-0.231653	0.180251	0.0989285	0.0281576	0.0471897	-0.176306	0.317507	0.0891126	0.114078	-0.523354	-0.410952	-0.21146	-0.0255715	0.0546372	0.163326	-0.0537293	0.0360154	-0.220491	0.172828	-0.0189491	0.238665	-0.0504982	0.101828	-0.0251835	-0.111166	0.484542	0.507491	-0.146177	-0.0355835	0.016537
0.0738905	-0.206506	-0.166473	-0.132903	-0.00352939	0.0271533	0.407265	-0.524913	0.856424	0.0179908	-0.0387533	-0.131207	-0.130814	-0.513608	-0.311348	-0.300476	0.32377	-0.144392	-0.101774	0.222872	0.0380066	-0.501201	-0.272658	0.260345	0.432467	0.35685	0.206101	-0.0531567	0.548205	0.116369	-0.0125024	0.699536	-0.689263	-0.0262216	-0.0401343	0.0847549	0.103938	0.898701	0.580715	0.220346	0.480965	0.28238	-0.114676	0.475465	-0.432752	0.386053	0.536213	-0.0304066	0.32756	0.458101
0.254163	0.0571615	-0.0541629	0.302722	-0.166775	0.221921	-0.132297	-0.0309755	0.18965	-0.204989	-0.324956	-0.0785608	0.142003	-0.0296771	0.274214	-0.116266	-0.099818	0.349534	-0.0867001	-0.0467503	0.354846	0.23637	0.425474	0.0317385	0.157132	-0.243466	-0.0976596	0.408597	0.108252	0.585126	0.00557267	-0.221078	0.194346	-0.4019	0.152314	0.0507171	-0.304331	0.0881483	0.164038	0.321016	0.138329	-0.0488292	0.437469	-0.375372	0.394708	0.220304	-0.117945	-0.230379	0.614056	-0.0476923
0.0519989	-0.0604158	-0.275439	-0.737538	0.447174	0.391957	0.327061	-0.633925	0.0401761	-0.701449	0.137546	-0.546243	0.332391	-0.00231548	-0.143946	-0.0077652	0.243434	-0.155517	0.399027	-0.479179	-0.193662	0.0109833	-0.180525	0.667026	-0.161415	0.101447	-0.0703402	0.0608199	0.061278	0.352062	-0.0392957	-0.31644	-0.0347565	0.0686447	0.129014	-0.198664	0.719342	-0.484727	-0.423086	-0.00295778	0.137135	-0.201662	0.0675966	-0.0141431	0.271211	1.05419	0.346325	0.279369	-0.481269	0.0983491
0.158985	-0.197642	0.257385	0.575835	0.0995982	-0.461968	0.338716	-0.319944	0.171766	-0.0778526	-0.107618	0.0299796	0.0643935	-0.0983628	0.109014	0.0301192	-0.573735	0.285672	0.34662	-0.0886752	0.00427195	-0.0724129	-0.228284	-0.394682	-0.303081	-0.15615	-0.42745	-0.070387	-0.24082	-0.000122441	-0.581166	-0.31196	-0.188383	-0.285995	-0.259641	0.517482	0.170715	0.250292	-0.107819	-0.235069	-0.632213	-0.0394663	0.0234398	-0.444483	0.439211	-0.218063	-0.0602156	-0.629804	-0.0569456	-0.0829861
-0.418524	-0.297945	-0.311189	0.00399633	0.411465	-0.104598	-0.0241366	0.237071	-0.101722	0.0564788	-0.284133	-0.229029	0.0206348	-0.195696	-0.506596	0.00458775	-0.33343	-0.198706	0.568723	-0.0411745	-0.0234409	-0.619803	-0.238409	0.0805409	0.144647	0.0806789	-0.476032	0.167046	0.325636	-0.291595	-0.122607	0.0460752	-0.387178	0.617107	0.295172	0.15013	0.0642741	0.000503754	-0.277786	-0.325642	0.0449003	-0.39585	-0.33322	0.295396	0.585839	-0.0415354	-0.439588	-0.0621126	-0.275676	-0.093314
0.935825	0.485165	0.873321	1.21859	1.53858	1.04213	0.812088	0.634653	0.559682	0.63344	0.162587	0.299481	0.17248	0.192967	0.0435269	-0.0252624	-0.0534146	0.0485741	0.0488204	-0.0187175	0.00177052	-0.142747	0.274744	-0.0351257	-0.0305246	-0.154818	-0.409251	0.0896951	-0.260992	-0.293834	-0.360619	-0.30507	-0.428549	-0.281908	-0.328925	-0.159027	-0.252854	-0.302516	-0.378863	-0.338408	-0.280551	-0.390525	-0.185205	-0.373917	-0.479589	-0.220631	-0.266637	-0.302622	-0.302672	-0.17308
-0.366487	-0.470095	0.317793	0.49239	0.536607	0.218078	0.291614	0.0364539	-0.233318	0.403966	0.0351099	0.546992	0.216094	-8.0549e-05	0.0449353	-0.186973	-0.0172326	0.372351	0.218089	-0.386234	0.217282	0.189597	0.570908	0.0227266	0.485295	0.75651	0.673948	0.304544	0.349728	0.59364	0.780024	0.572883	0.389615	0.197628	0.700874	0.666387	0.908685	1.24952	0.534213	0.540057	0.535365	0.472833	0.798729	0.473984	0.444554	1.00526	0.405962	0.469794	0.0297828	0.133745
1.052	0.638531	0.592957	0.859437	1.3514	0.909778	0.835653	0.5028	0.492483	0.686691	0.320227	0.144207	0.0748941	0.286264	0.200343	0.121286	0.0361944	-0.10391	-0.00156203	-0.0520086	0.0105927	-0.198844	0.391006	-0.18384	-0.0734004	-0.159285	-0.318148	0.0384609	-0.34312	-0.51525	-0.351238	-0.361387	-0.284956	-0.552958	-0.399391	-0.151541	-0.094773	-0.379233	-0.369338	-0.316208	-0.335322	-0.450078	-0.383078	-0.437767	-0.361354	-0.254956	-0.14499	-0.312662	-0.326397	-0.34505
-0.0919593	-0.188018	-0.612264	0.159439	-0.214772	0.140176	-0.258206	0.09737	-0.396536	-0.0826519	0.532373	0.0467838	0.0621298	0.181766	-0.0982104	0.000469204	0.206241	-0.21261	0.440779	-0.434879	-0.667192	-0.265577	-0.314614	-0.50967	-0.358986	-0.470165	-0.314136	-0.395406	-0.182852	-0.692184	-0.943153	-0.420143	-0.459913	-0.406769	-0.414264	-0.586906	-0.237027	-0.0862324	-0.836707	-0.556263	-0.714012	-0.34349	-1.06503	0.0226704	-0.464902	-0.352907	-0.358522	-0.5769	-1.02094	0.0983454
0.227548	0.366763	0.29927	0.307881	0.953783	0.217474	-0.32358	0.108654	0.0754257	-0.276138	0.182137	-0.162056	-0.342693	0.105937	0.325292	-0.375809	0.412715	-0.07546	0.0925207	-0.0539668	-0.39303	0.270027	0.111806	0.144501	0.1413	-0.135213	0.386787	0.351085	-0.467507	-0.279318	0.206204	0.369619	-0.226039	-0.0306676	0.346929	0.186544	-0.166301	-0.518882	-0.0102243	-0.172786	0.0829913	0.243122	0.0631266	0.00621665	-0.119329	-0.249898	-0.000286376	0.24078	0.77122	0.245238
1.33787	0.876589	0.431359	0.928994	0.461087	0.928327	0.878529	0.778103	0.842102	1.0529	0.594137	0.137591	0.343813	0.630627	0.379084	-0.00262918	0.0778879	0.153119	0.01451	-0.242888	0.13803	0.241496	0.516807	0.93893	1.16943	0.886235	0.0702385	0.303193	0.648572	0.459854	1.06539	0.167569	0.174194	0.67326	0.283701	0.361006	0.280229	0.216329	0.320044	0.719883	0.435518	0.31976	0.718565	0.255893	0.560843	0.809742	0.891504	0.316411	-0.0136929	0.933907
-0.322052	0.130354	-0.147547	0.110373	-0.120517	0.306587	-0.0734428	-0.00037521	0.340093	-0.473254	0.200892	0.345102	0.373186	-0.192507	0.462466	-0.29934	-0.163409	0.353278	-0.280263	0.389735	-0.0334304	-0.123937	0.293391	-0.380648	0.115157	0.315387	-0.19105	-0.019049	-0.533926	-0.308558	-0.0740554	-0.203061	-0.120123	-0.324117	-0.186865	-0.0511277	-0.520318	-0.285741	-0.133353	0.16858	0.163312	-0.188358	-0.5516	-0.238236	-0.207091	-0.0911075	-0.342619	-0.293027	-0.578429	-0.392743
-0.107778	0.247657	-0.235323	-0.235466	-0.340718	-0.228785	0.0329471	-0.124471	0.120267	-0.773952	-0.279872	-0.569576	0.171717	-0.655448	0.0718112	-0.426248	-0.0164513	0.325499	0.124552	-0.00735224	-0.239634	-0.30947	0.27382	0.231659	0.14803	-0.603595	-0.101946	-0.464299	0.0924669	0.0386151	-0.439001	-0.185105	-0.277605	-0.154946	-0.23518	-0.304418	0.464795	-0.144611	-0.00617126	-0.722576	-0.636476	-0.360159	-0.322892	-0.273634	-0.0473984	-0.0538986	0.524402	0.0253079	0.334215	-0.205215
1.54921	0.578762	-0.347862	0.116784	0.798298	0.228577	-0.0385717	0.329598	-0.0252303	0.286685	-0.088015	-0.145314	0.104926	0.42081	0.335421	-0.286437	-0.129948	0.199394	0.00378135	0.213209	0.138351	-0.0739998	0.468202	0.296474	0.265006	0.433814	0.230443	0.048529	0.251897	0.661937	0.382249	-0.275744	0.218559	-0.0710577	0.446706	0.195488	-0.293291	0.325823	0.039212	0.585357	-0.151407	0.198959	0.521267	0.722166	0.0731713	-0.0448162	0.293895	0.103622	0.956613	0.401403
0.178822	-0.113413	0.104417	-0.240291	-0.514174	-0.0647527	-0.158164	0.241937	0.155172	0.457037	-0.867204	0.368167	-0.148221	0.416024	0.49962	-0.0580193	-0.401283	0.0646187	0.0431375	0.351546	0.481658	0.071254	-0.0792904	0.448564	-0.0199142	-0.392528	0.108501	-0.280399	-0.38858	0.000646984	0.30274	-0.414358	-0.194549	-0.128004	-0.433099	0.157541	-0.344741	-0.671831	-0.227468	-0.125903	-0.469686	0.607843	-0.0671891	-0.741117	-0.473816	0.225477	-0.609552	0.0594893	-0.509421	-0.169193
1.23821	0.578583	0.194677	0.189492	0.465312	0.852691	-0.375223	0.450035	0.169592	-0.993905	0.0792084	0.0977849	-0.268476	-0.19402	0.345351	0.161088	0.641937	-0.168161	-0.30161	-0.333254	0.284641	-0.101789	-0.184556	-0.369411	0.242796	-0.324914	-0.135017	-0.201034	-0.0858144	-0.736572	-0.511651	0.0615504	0.425771	-0.186199	-0.52891	-0.290372	-0.188713	-0.0310955	0.752473	-0.180886	-0.174746	0.0464034	-0.121823	0.116877	-0.10831	-0.961471	-0.127535	0.457321	0.536492	-0.0987425
0.241724	0.091151	-0.0032404	-0.266944	-0.0515911	-0.0258146	0.146309	0.149481	-0.138562	-0.0917734	-0.231858	0.0327475	-0.195124	0.0289223	0.27049	-0.0401969	0.127344	0.180491	-0.415753	0.148115	0.105719	-0.0490364	-0.471984	0.274508	0.183186	0.12934	-0.0687391	0.236477	0.219825	-0.08065	-0.00166714	0.14421	0.289449	0.140806	0.197394	0.0866493	-0.226669	0.447023	-0.545074	0.117369	0.288555	-0.14433	-0.0806826	-0.223187	0.21092	-0.257919	0.000394544	0.0237635	0.37891	0.0380119
0.0179756	0.126135	0.106898	-0.02991	-0.0360429	-0.0666694	0.210457	-0.0713846	0.188519	-0.135119	0.200202	0.240677	0.232771	0.311007	0.139787	0.152124	0.178698	0.0522235	-0.239591	-0.143454	-0.435032	-0.145687	-0.373649	-0.381565	-0.635227	-0.73804	-0.924924	-1.13477	-1.03935	-1.19389	-1.36889	-1.25429	-1.26677	-1.32098	-1.02072	-1.03775	-0.980889	-1.19681	-1.36224	-1.33096	-1.20173	-1.18966	-1.29502	-1.28093	-1.17346	-1.39595	-1.41889	-1.31446	-1.08151	-0.863404
0.42069	0.766702	0.184432	0.289415	0.0618774	0.392075	0.833789	0.509085	0.83308	0.293835	0.814952	-0.132184	0.364066	-0.22435	0.238975	0.228844	-0.148787	0.0337963	-0.330216	0.216362	0.113615	0.0873624	-0.0329733	0.124051	0.080557	0.0858858	0.397659	0.500847	0.539067	0.865662	1.42292	0.65048	1.34925	1.5935	0.428846	1.41677	0.954531	0.537632	0.751747	0.949609	0.485641	0.2547	0.603391	1.02658	0.453166	0.881691	0.622057	0.638325	1.04469	1.44236
-0.179686	-0.113868	-0.495417	-0.259361	-0.167476	-0.389524	-0.0866417	-0.0210613	-0.105742	-0.483964	-0.0229603	0.0136646	-0.114835	-0.0025688	0.0179628	0.0479673	0.108241	-0.255155	0.187983	-0.0890354	-0.152856	-0.276665	-0.437262	-0.237481	-0.0638775	-0.309969	-0.306313	-0.145629	0.0348929	0.184668	-0.0761404	-0.0162899	-0.348102	-0.00663386	-0.144381	0.110678	-0.0854552	-0.167123	0.0792819	-0.138277	-0.343691	-0.493486	0.128361	-0.536586	-0.0451837	-0.313487	-0.0248172	-0.194543	-0.400594	-0.352121
1.05955	0.901646	0.607736	0.690372	0.14643	0.542249	0.292186	0.429807	0.15635	-0.220362	0.308218	0.153656	0.168233	-0.276505	0.211993	-0.0596418	-0.0114103	-0.14205	0.162587	0.050515	-0.0227832	0.210637	0.0900388	-0.0664779	-0.300777	-0.102197	-0.336942	-0.207471	0.21133	-0.126536	-0.0372979	-0.288766	-0.0996151	0.187324	-0.00942554	0.194949	-0.195709	0.0206093	0.0399824	-0.0935326	0.207883	0.203403	-0.131227	-0.0455674	-0.0685047	0.0492401	-0.123203	0.0865996	-0.01516	0.205569
0.0359749	0.0568835	0.110542	-0.302793	0.118884	-0.214791	0.168472	-0.373414	0.338534	0.00171103	-0.308701	0.223231	0.69221	0.245572	0.0329358	0.0855785	0.322655	0.118394	-0.00950699	-0.51712	0.38457	-0.369989	0.17989	-0.668445	0.0895299	-0.607556	-0.382443	-0.510844	-0.114682	-0.350842	-0.499989	-0.319986	-0.283581	-0.430988	-0.604987	-0.252937	-0.154944	-0.25651	-0.0338008	-0.664627	-0.141229	-0.0328005	-0.279369	-0.21837	0.0267148	-0.297979	0.413297	0.445276	0.227816	0.362469
0.117261	0.00753463	0.11352	-0.332111	-0.134898	0.244691	-0.178192	-0.165696	0.424571	0.117921	-0.0877824	-0.146203	0.0299876	-0.138124	0.0208237	0.14874	0.139639	-0.0651864	0.0151404	-0.238333	-0.381611	-0.274298	-0.358994	-0.320125	-0.207077	-0.297206	-0.293604	-0.426601	-0.619037	-0.043225	-0.628136	-0.188102	-0.473975	-0.632803	0.086279	-0.15718	-0.0506799	-0.279757	-0.110734	-0.13999	-0.0529696	-0.327813	-0.358658	-0.406081	-0.450752	-0.290772	-0.294236	-0.0824467	-0.605568	-0.553791
0.137126	0.433568	0.206637	-0.045583	-0.181393	0.384128	-0.825017	-0.112143	-0.0248805	0.198503	0.725272	-0.0589586	-0.239514	0.295374	0.408624	0.599844	-0.064582	-0.0462675	-0.411524	-0.077471	-0.00443166	-0.445133	-0.526432	-0.170503	0.396887	-0.57788	-0.020465	0.262549	-0.474697	0.0384509	-0.0822533	0.45692	-0.0493554	0.100645	0.239269	0.163552	0.410651	-0.379735	-0.440677	-0.113766	-0.225073	0.591382	-0.0220994	0.210133	0.114406	0.102581	0.61594	0.158276	-0.141144	0.361102
0.947207	0.563778	0.927161	0.631646	0.772195	-0.0459335	0.856468	0.143405	0.173715	0.189037	0.528818	0.520345	0.0354063	0.234321	0.392661	-0.0391741	0.477006	-0.167084	-0.0877031	-0.183045	0.377791	0.118058	0.412196	0.430609	0.214626	0.363096	0.155923	0.43775	0.231053	-0.164014	0.408454	-0.376617	-0.0478059	-0.54122	-0.695651	0.184526	-0.143664	0.0951392	-0.358387	-0.623787	-0.125454	-0.150919	0.223682	0.430005	0.0460186	-0.424847	0.0986843	-0.0776386	-0.426607	0.57159
-0.200996	-0.211898	-0.240484	-0.364223	-0.389453	0.0565131	0.29226	-0.344669	-0.157069	0.25759	0.196153	0.0448136	-0.350488	0.0572569	0.553989	-0.252043	0.242202	0.136503	-0.230426	0.103764	0.10266	0.0596833	0.109681	-0.292215	0.168632	-0.120382	0.288986	-0.142922	-0.0534782	-0.0230949	-0.0361059	-0.133642	-0.610459	-0.199641	-0.513457	-0.0140443	-0.552096	0.0844992	0.371813	0.222972	-0.430708	0.0316759	0.0994371	0.148434	0.146515	0.137167	0.214499	-0.14727	0.109075	-0.339844
0.103803	-0.139228	-0.454298	-0.293617	0.183653	-0.00200724	-0.188031	0.223106	0.281056	-0.280543	0.450932	-0.00823175	0.382364	-0.0151837	-0.583288	-0.47931	0.487142	-0.297934	-0.18914	0.479243	0.565791	-0.476551	0.0937069	-0.437221	-0.0751142	0.0520519	-0.188594	-0.230901	-0.145592	-0.0493175	0.107037	0.0593525	0.131373	-0.0275135	0.35365	-0.2491	0.381916	-0.081192	-0.00337081	0.714387	0.310513	-0.366595	-0.40687	0.25715	0.132141	-0.101049	-0.431808	0.637612	0.375154	-0.264207
-0.353244	-0.134405	0.0558295	-0.02207	0.129352	0.0133788	0.17695	-0.306141	-0.478505	-0.130812	-0.0900094	-0.232464	-0.0969905	0.160418	-0.326946	0.15238	0.217461	0.401291	-0.333753	-0.437378	-0.116868	0.912318	-0.0804132	0.0793831	-0.226374	-0.0807746	0.234939	0.254069	0.209333	0.448403	0.203161	-0.221747	-0.0109147	-0.210807	-0.147971	-1.16445	-0.291894	-0.245446	-0.764023	0.277365	-0.245609	-0.133046	-0.235662	-0.106923	-0.283719	0.00539449	0.523872	0.330721	-0.00149788	0.22217
0.612378	0.411946	0.623391	0.0517074	-0.123233	0.110525	-0.344067	0.39916	0.485878	-0.0343668	0.0256625	0.104871	0.0192233	0.0110077	0.102386	-0.446449	0.0863291	0.00276027	0.123891	0.233469	0.47616	-0.100931	-0.36336	0.0455164	-0.147256	-0.0420833	0.110069	-0.00869166	-0.278204	-0.243548	-0.0962409	0.0280911	0.10976	0.38932	0.0349426	0.453524	0.0495851	-0.165647	0.0502953	0.385522	0.201043	-0.217057	-0.24631	0.0773869	0.150779	0.16186	-0.138044	-0.383003	0.401916	0.608082
0.0329101	-0.0116594	0.185385	0.236903	-0.021226	-0.137209	-0.302418	-0.153963	0.305097	-0.180967	0.363542	-0.381683	-0.0531102	-0.0317907	-0.217636	-0.016812	0.217254	0.641449	-0.265928	-0.575963	-0.0380323	0.152474	-0.348197	-0.164586	-0.194231	-1.09441	-0.402407	-0.411741	-0.463709	-0.536808	-0.602336	0.120855	-0.179056	-0.320263	-0.537845	0.141213	-0.078441	0.226235	-0.33769	-0.566173	-0.265608	0.0436378	-0.32539	0.0432539	0.179404	-0.653213	-0.0196258	-0.225193	-0.117248	-0.326963
-0.343126	-0.831698	-0.209172	-0.345482	-0.125837	-0.169657	-0.508272	-0.134051	-0.194928	-0.29556	-0.0985972	-0.234387	-0.179426	-0.144114	-0.095278	0.34435	-0.124257	0.149048	0.0262682	-0.395409	0.0294167	-0.378759	-0.0932195	0.142811	0.106102	0.20624	0.167266	-0.342088	-0.378333	-0.293003	-0.580563	-0.240907	-0.315444	-0.254411	-0.87247	-0.412915	-0.0160333	-0.0471283	-0.074989	-0.557178	0.0536998	-0.338872	-0.387066	-0.492742	-0.514919	-0.452214	-0.0577323	-0.060244	0.0216539	-0.303665
-0.270755	-0.0933168	-0.775715	-0.0980222	0.0949709	-0.0198635	-0.123656	-0.189372	-0.149808	0.173916	0.185224	0.0474348	-0.528718	0.421659	-0.023484	0.0638614	-0.387484	0.12474	-0.344184	0.543066	-0.304861	0.135726	0.741683	-0.00759194	-0.144356	0.11368	-0.149048	-0.0620428	0.17428	-0.0179734	-0.118152	0.168836	0.0982481	0.036123	0.569241	0.534525	-0.0610735	0.270646	0.890067	-0.0276058	-0.146318	0.0478118	0.63374	-0.0277908	-0.37029	0.210513	1.05179	0.353686	0.538675	0.672775
-0.0617119	-0.35815	0.144988	-0.340522	0.239514	0.0105664	-0.286466	-0.0938733	0.280398	-0.328176	0.197297	-0.218203	0.0598964	0.300575	-0.382225	-0.0819902	-0.202976	0.331185	-0.472481	0.426263	-0.504334	-0.0021122	0.0376965	-0.32372	-0.118173	-0.270009	-0.358872	-0.354463	-0.42194	0.169236	-0.335618	0.0702838	0.132527	0.232319	-0.0110516	-0.157838	-0.22123	-0.153115	-0.0711382	0.0720474	0.0387591	0.639059	-0.503999	0.546092	-0.583638	-0.443874	0.081263	-0.417578	-0.142426	-0.0442816
0.231145	0.277191	0.388183	0.514458	0.601208	0.097257	0.326685	0.848593	0.587984	0.300275	0.0213557	0.415609	0.292487	0.284939	-0.0708964	0.0435235	0.134328	-0.364935	0.302693	-0.115609	-0.199522	0.183164	0.0296733	-0.444813	-0.0353678	-0.552942	-0.468314	-0.704423	-0.499349	-0.419634	-0.32981	-0.990664	-0.736174	-0.580898	-0.676138	-0.700808	-0.739964	-0.366818	-0.529027	-0.765596	-0.735095	-0.712337	-0.685999	-0.451532	-0.322576	-0.697515	-0.5386	-0.667691	-0.561745	-0.542339
-0.0947031	-0.210238	-0.341685	-0.817192	-0.578808	-0.238721	-0.395936	-0.0505248	-0.0156433	-0.357095	-0.0422247	0.190473	-0.013864	-0.292514	-0.203088	-0.0227556	0.119742	-0.166074	0.0782233	-0.00913592	0.251288	-0.409663	0.0548882	0.188896	-0.280534	0.115714	0.0574587	-0.118758	0.242676	-0.216902	0.386747	0.398823	0.409825	0.785654	0.130064	0.118094	-0.00149495	-0.0668333	0.35127	-0.20088	0.105966	-0.767344	0.112518	0.064893	-0.00799521	-0.251538	-0.579974	0.175886	-0.0278852	0.69908
-0.235049	-0.37561	0.347529	0.394756	0.303276	0.597076	0.110186	0.80849	0.318177	0.938694	-0.0273331	0.221034	0.264618	-0.134238	0.415585	-0.130428	0.00186868	0.402246	-0.518784	0.245096	-0.242916	0.0697678	0.203614	0.430362	0.0427425	-0.0638024	0.300557	0.73059	0.402395	0.384582	0.0667359	0.697209	0.0382448	0.125669	0.617706	0.117594	0.272939	0.107923	0.102919	0.720871	0.148449	-0.29468	-0.0655863	0.129136	0.234964	0.382795	0.644835	0.310071	-0.0411894	0.78612
-0.0866781	-0.377625	0.0925093	0.0996572	0.117712	-0.170135	0.156072	-0.267658	0.724794	0.0921479	0.123099	0.263323	0.255512	-0.0199478	-0.229985	-0.0532067	-0.416642	0.247499	-0.265445	0.487795	0.111924	-0.414306	-0.438263	-0.474427	-0.0169116	-0.804625	-0.206307	-0.354576	-0.0949004	-0.309283	-0.140729	0.130586	-0.305069	-0.292055	0.00253643	0.277804	-0.500159	-0.204714	-0.341561	-0.208135	-0.34726	-0.548433	-1.10503	0.0316949	-0.711201	-0.560336	-0.236532	-0.613258	0.106313	-0.459628
0.513214	0.519083	0.630389	1.13736	1.10891	0.303756	0.284814	-0.0399443	0.625021	0.103399	0.352861	0.176417	0.343116	-0.362399	0.580796	-0.152751	-0.116413	0.555026	-0.213558	-0.0723038	0.324847	0.350682	0.552018	0.289296	-0.2777	0.0902027	-0.399017	0.383068	0.0846128	0.544019	0.0810494	0.25387	0.339461	0.0847652	-0.400193	-0.00567381	0.125731	-0.177551	0.100876	0.37627	0.131483	-0.140113	0.246501	0.00270233	0.455177	-0.0932894	-0.023656	-0.128309	0.262216	-0.170467
-0.255444	-0.471952	0.0940164	-0.10776	-0.454329	-0.492969	-0.134839	0.0139934	-0.314304	0.0255926	-0.226011	-0.0434982	0.0793257	-0.125315	-0.0578925	0.224325	-0.241639	-0.0878572	-0.0746331	0.179805	-0.105226	0.259955	0.198562	0.3637	-0.176029	0.386212	0.266242	-0.0780501	-0.0779064	0.648849	0.294368	0.0159163	-0.446615	0.0356143	-0.401959	0.00499413	-0.0201579	-0.0589401	-0.322463	0.0600332	-0.100766	0.118177	-0.1418	0.0363507	0.312065	-0.154358	-0.188891	-0.205113	0.283778	0.164131
0.253783	-0.243425	0.206036	-0.0430241	0.119689	-0.0866571	-0.120874	0.53326	-0.32964	-0.378697	0.439559	-0.143007	-0.0842554	-0.523769	-0.0169868	-0.232676	-0.391279	0.0729649	0.294371	0.256619	-0.493314	-0.0253783	0.150188	-0.676933	-0.28802	0.717717	-0.52741	0.0587687	-0.151472	-0.201865	-0.440262	-0.426074	-0.581212	0.125256	0.0212855	0.297636	0.373218	0.305973	-0.0702506	0.275732	0.156022	-0.217026	0.645419	0.358219	-0.439305	-0.191389	0.152583	0.135629	0.194444	-0.315363
0.0442228	-0.180623	0.197683	-0.176315	0.0384551	0.0229121	-0.182982	0.53741	0.0279709	0.129607	0.247777	0.19055	0.0209625	-0.143665	-0.325088	-0.321394	0.34644	0.193515	-0.185107	-0.0334544	0.111473	0.0320531	0.0150932	0.0764827	-0.356346	-0.100563	-0.22522	-0.59548	-0.145279	-0.287175	-0.535529	-0.474319	0.0770138	-0.35792	0.167747	0.179268	0.0904255	-0.0910762	-0.291556	-0.544097	-0.121476	-0.4764	-0.243657	-0.338493	-0.374248	-0.310298	-0.414944	-0.730613	-0.431647	0.0307351
0.104935	-0.32413	-0.21797	-0.184384	-0.332198	0.406847	-0.154655	0.0795058	-0.0660341	0.616906	0.710272	-0.252254	-0.287686	-0.00585141	-0.0902536	-0.335571	-0.339629	0.257257	0.527437	-0.109494	0.256668	-0.42129	-0.247361	0.0790794	0.0782038	0.0315971	-0.197704	0.272032	0.185532	0.242131	-0.0798167	-0.259098	-0.201337	-0.0410545	0.150804	0.787214	0.0540822	0.7689	0.212145	0.302873	-0.368009	0.0688679	-0.448683	-0.207246	0.437582	0.378314	-0.0949335	-0.178273	-0.140977	-0.363529
0.155183	0.205101	0.0245709	0.120963	-0.0686716	0.590935	0.156434	-0.129383	0.234744	0.241379	0.0790215	0.156865	-0.0824088	0.19261	-0.110459	-0.444768	0.614597	-0.562441	-0.00903504	0.401648	0.842607	-0.29911	0.69235	0.740907	0.576574	0.48031	-0.189726	0.233689	0.330408	0.290273	0.755581	-0.0440206	0.0791884	0.406842	0.052581	0.120344	0.40516	0.332083	0.440788	0.269674	0.831122	-0.44358	0.165815	0.0887911	-0.531351	0.674237	0.216373	0.481325	0.758215	-0.374146
-0.315011	-0.330663	0.548522	0.139755	0.297384	-0.205417	-0.462908	0.0362553	0.10889	0.427116	0.188431	0.618248	-0.236377	-0.0872922	0.0443413	-0.436022	0.294363	-0.152765	0.447246	-0.152823	0.136656	-0.10248	0.0970566	0.455702	0.236114	0.0971149	0.45132	0.5103	0.183614	-0.0140676	0.0964746	-0.0231943	0.156021	0.130594	-0.0438539	0.385928	0.341768	0.227827	-0.207383	0.831616	0.344517	0.173101	-0.195688	0.481118	-0.113231	0.204312	0.439307	-0.155377	0.239874	0.0327955
-0.271581	-0.171419	-0.418541	0.0887923	-0.390007	0.183822	-0.360282	-0.711039	-0.420705	-0.26708	-0.347152	-0.506288	0.466681	-0.249594	-0.105452	-0.185751	0.493898	-0.302756	0.00886628	-0.0142571	-0.645259	-0.766074	-0.130563	-0.136132	-0.36776	-0.510429	-0.620836	-0.199085	-0.590282	-0.0969023	-0.193962	-0.500652	0.0417919	-0.175416	-0.54719	-0.340012	-0.405893	-0.514209	-0.878226	-0.263741	-0.898278	-0.310266	-0.757513	-0.747091	-0.451711	-0.730293	-0.251234	-0.298257	-0.472083	-0.666736
-0.179709	-0.0559352	0.45215	0.620326	-0.0389987	-0.377573	0.130844	0.228384	0.672624	0.130362	-0.295011	-0.378188	-0.198602	-0.0276847	0.551105	0.410574	-0.180906	-0.287726	0.296083	-0.238025	0.333639	0.312559	0.167513	-0.124126	0.282555	-0.0412092	0.194987	0.362456	0.695681	0.088011	-0.0201426	0.0754496	0.0431501	0.467206	-0.193477	-0.0663728	0.114328	-0.0327215	-0.204178	0.439395	-0.148889	0.340245	-0.170705	0.297696	0.440134	-0.0148313	0.409026	-0.00561574	0.201206	-0.549943
0.297596	-0.0934142	0.0879504	-0.0364536	0.0240822	-0.0684399	0.371496	0.117988	0.113628	0.2554	0.139109	-0.403069	-0.0517918	0.179811	-0.07711	0.160612	-0.0534364	-0.150947	-0.259329	0.3031	0.0709864	-0.122486	-0.10418	0.174461	-0.0040168	-0.143306	-0.173626	0.0235723	0.0885058	0.123697	-0.263113	-0.231578	-0.237463	-0.555577	-0.0429495	-0.665188	-0.00610257	-0.0152585	-0.338496	0.00302741	-0.0767611	-0.114739	-0.191278	-0.157975	-0.658023	0.0387555	-0.281076	-0.585191	-0.427721	-0.205219
0.259906	-0.111181	0.0203711	-0.0784057	0.287046	-0.239483	0.290034	0.0229085	-0.121263	-0.118808	-0.15331	-0.103575	-0.424622	0.174145	-0.0898758	0.160132	0.00336772	0.299606	-0.350923	-0.112183	-0.42126	-0.448461	-0.140425	0.20677	0.382005	-0.779459	-0.495575	-0.716005	-0.668948	-0.869958	-0.865437	-0.595681	-0.791779	-0.913926	-0.347818	-0.393819	-0.321644	-0.30119	-0.492103	-0.258135	-0.226081	-0.293641	-0.223405	-0.0330751	-0.1538	-0.144599	-0.42571	-0.0573866	-0.0648495	0.0803346
-0.116517	-0.379307	0.130936	0.379103	0.0907474	-0.205103	0.0743366	0.234815	0.5341	0.0790621	0.577368	0.00116712	0.192089	0.574787	-0.201208	-0.0194961	-0.101811	-0.0398441	-0.0615288	0.22268	-0.142519	0.596648	0.731547	0.366807	-0.247892	0.35239	0.0921479	0.0928573	0.261073	-0.433897	0.152743	-0.180395	-0.514887	0.489253	0.446879	0.244063	0.171567	0.481632	-0.14653	0.609232	0.184158	0.196183	-0.0625792	0.134892	0.144217	0.440462	-0.272631	0.0461426	0.146342	0.433976
-0.446621	-0.25039	0.36435	0.454283	0.424908	0.0548742	0.135218	0.154185	-0.429055	-0.0970648	0.143325	0.353864	0.0173961	0.0625821	-0.295022	0.187262	-0.0865127	0.368709	-0.717284	0.247826	0.103193	-0.259924	0.0441174	0.32695	1.19841	0.649173	0.373535	0.853203	1.1739	1.47933	1.09519	0.708361	1.34581	0.803667	0.806087	0.216058	0.229696	0.00848482	0.403701	0.326622	0.340856	0.160301	0.236789	0.0984458	-0.282173	0.0566658	-0.192324	-0.623481	-0.126112	-0.27528
0.647886	0.313057	0.438851	0.263992	0.0660833	0.27021	0.406143	0.137855	0.0235484	0.104146	0.0372365	0.124192	0.660364	0.368343	0.473757	-0.117444	0.19044	0.398845	-0.0784423	-0.393399	0.569607	0.229501	0.229313	0.598465	-0.199902	0.662287	0.246336	0.405369	0.22824	0.225545	0.0610374	0.671069	0.304485	0.578748	0.377274	-0.0962157	0.218123	0.220126	0.618402	0.123032	0.123458	-0.0116548	0.215166	-0.0787857	0.181146	-0.0304432	0.499692	0.254842	0.376796	0.371705
0.181012	0.571707	0.285623	0.223233	0.289473	-0.0780857	0.0685222	0.0205803	-0.107609	0.0724444	0.0865258	-0.0827091	0.0184132	0.3121	0.192625	-0.0245499	-0.0677464	0.217959	0.186248	-0.31191	0.15013	-0.0199726	-0.103927	0.281761	-0.233797	-0.144355	-0.0377581	-0.202801	-0.0151837	-0.341627	-0.0699163	-0.0869241	-0.230848	-0.246637	0.541728	0.0268698	-0.00375224	0.322225	0.0211961	-0.0542956	0.220847	0.0559976	0.270387	0.200502	0.166074	-0.0192198	-0.139579	0.205105	-0.00120836	0.151738
0.211134	-0.27184	-0.0981796	-0.0221421	0.0332377	0.292127	0.439392	0.177243	0.0336443	-0.436691	-0.0422562	0.357695	0.0224378	-0.161343	0.232171	-0.157891	-0.166411	-0.112152	0.213585	0.222869	-0.364712	-0.024077	0.252039	-0.512839	-0.119453	-0.450027	-0.315544	-0.380527	-0.142294	-0.325263	-0.612667	-0.478494	-0.560423	-0.327562	-0.65248	-0.833591	-0.527824	-0.274981	-0.484956	-0.320027	0.126567	-0.535596	0.542595	-0.140871	-0.163723	-0.277386	0.182094	-0.259391	-0.0361033	-0.293439
0.411611	0.54487	0.200992	0.347809	0.291814	0.333488	0.33614	0.220713	0.149753	0.325802	0.404613	0.280694	0.368049	0.224985	0.216375	0.0309523	-0.103243	-0.0628925	0.0633209	0.0718618	0.0246357	-0.106322	-0.103003	-0.201138	-0.349932	-0.466788	-0.5759	-0.620856	-0.686468	-0.746631	-0.738634	-0.821007	-0.869783	-0.638234	-0.676019	-0.522747	-0.699007	-0.72005	-0.763729	-0.858628	-0.732564	-0.705647	-0.788358	-0.711843	-0.738584	-0.473188	-0.5512	-0.522813	-0.573483	-0.71168
0.414551	0.464245	0.773359	0.0547779	0.459415	0.378449	0.396481	0.0945386	0.517804	0.367506	0.569976	0.127222	0.382541	0.290796	0.312161	0.213246	0.292545	-0.297354	0.0479595	-0.256397	-0.00475458	-0.181862	-0.138029	-0.318094	-0.0783132	-0.269814	-0.241091	-0.21778	-0.81593	-0.191276	-0.674877	-0.800986	-0.46535	-0.77922	-0.164112	-0.457369	-0.45904	-0.189858	-0.438861	-0.618122	-0.548286	-0.494904	-0.292552	-0.278452	-0.304208	-0.360907	-0.620091	-0.275177	-0.646248	-0.233332
-0.63602	-0.696431	-0.301113	-0.156532	-0.28182	-0.25165	-0.437946	-0.00757417	-0.305471	-0.364969	-0.412813	-0.129155	-0.125019	-0.220013	-0.241954	0.179631	-0.118492	-0.143903	0.107705	-0.0249407	-0.0903191	-0.0363772	0.143095	0.527085	-0.104801	-0.29532	-0.218598	-0.0796977	-0.77401	-0.677007	-0.723695	-0.777978	-0.556883	-1.14448	-0.811933	-0.480311	-0.552613	-1.01046	-0.483619	-0.673431	-1.00907	-0.645809	-0.828469	-0.505367	-0.583225	-0.513162	-0.536313	-0.563186	-0.704845	-0.501047
-0.148173	0.31497	0.185686	0.222163	-0.331893	0.156675	0.284472	-0.0436131	-0.111603	0.304581	0.721878	-0.107573	-0.129823	-0.067599	-0.211527	-0.0033056	-0.317468	0.18022	0.0864626	0.0540909	0.0273834	0.146682	0.348146	-0.170608	-0.0124885	0.673787	0.118495	0.220484	-0.116423	-0.193585	-0.0555609	-0.0292464	0.253561	0.065546	0.260655	0.303119	-0.0383552	-0.217343	0.629798	0.0570132	-0.0171288	-0.103495	0.23188	-0.309744	0.0491408	0.366915	0.310689	0.45264	0.296226	0.302041
0.101917	-0.0395443	0.0747152	-0.0874681	0.0767905	-0.0773991	-0.145765	-0.164339	-0.0553133	-0.21878	0.0115668	-0.184423	-0.184841	-0.0523845	0.0107788	-0.116975	0.130558	0.0319762	0.0469449	-0.092504	0.0433766	0.0918901	-0.103559	-0.215327	0.120897	0.105537	-0.0456288	0.141814	-0.0144797	-0.027428	0.233228	0.0729785	0.0236738	-0.0379523	0.00182868	0.000485553	0.0539147	0.0484598	-0.198028	0.0202734	-0.0454117	-0.0866699	0.0375246	0.217746	0.531433	0.79076	1.27547	1.14812	1.59824	1.94349
0.652841	0.529111	0.108907	0.10841	-0.0204974	-0.0185406	-0.346193	-0.520087	0.183062	0.173853	-0.236641	-0.0751138	-0.0786224	-0.138749	-0.229282	-0.352882	0.291634	0.139408	0.0333067	-0.111467	-0.212367	-0.0655982	-0.120131	-0.00854102	0.237447	0.394239	0.38112	0.174046	0.538633	0.281455	0.342451	0.408877	0.636365	0.431219	0.159957	0.374442	0.194506	0.175809	0.276294	-0.157093	-0.17848	-0.234549	0.0538698	0.477139	0.128101	0.464107	0.271264	-0.194311	-0.142107	-0.175567
0.147358	0.0800497	-0.0900277	-0.0775798	-0.025543	-0.0104365	-0.0158804	-0.0624689	0.0975891	0.0644745	-0.203969	-0.0506729	0.0122696	-0.0107544	-0.0582906	-0.0590144	0.12698	0.0590799	-0.00024173	-0.126804	0.0509814	0.0844981	0.144256	0.00983058	-0.176488	-0.0293299	0.131839	-0.0901224	-0.0674466	-0.0407295	-0.045182	0.0358745	0.00259481	0.204657	0.21155	0.372293	0.547356	0.820363	0.957978	1.12014	1.39897	1.1029	0.985399	1.05283	0.88833	0.650919	0.899409	0.873042	0.903078	0.940913
0.59093	-0.0276773	0.102536	0.207335	-0.127828	0.38052	0.238168	0.201233	-0.0885084	0.0955945	0.121223	0.23547	0.119043	0.122065	0.346358	-0.0211889	-0.0464423	-0.0864271	0.231539	-0.0774805	0.116401	-0.0377792	-0.22557	-0.027202	0.196692	-0.202231	-0.0978027	-0.0231587	0.306353	0.0246822	0.334691	-0.398973	0.194179	0.713428	0.331311	0.143059	0.0120165	-0.00406294	0.134927	-0.0894983	0.393061	0.00793663	-0.0935916	-0.0348536	0.135775	0.340889	-0.0943749	0.196731	-0.0251965	0.363726
0.431929	0.435176	0.0356426	0.525627	0.508775	-0.0162581	0.0639693	-0.243067	0.0349244	0.100798	-0.0842725	-0.145745	-0.235332	0.300929	-0.0362749	-0.00323461	-0.0216081	-0.052712	0.156264	-0.0787089	0.082348	-0.143104	0.253042	0.0703585	0.241878	0.168841	-0.0578463	0.34815	0.406692	-0.037154	0.795656	0.560783	0.522513	0.0769343	0.076899	0.063239	0.0809295	0.0339964	-0.0313575	-0.18969	-0.0323435	0.00548776	-0.127618	-0.466535	-0.0384059	0.0784508	0.124274	-0.00340248	-0.241683	-0.112252
-0.0182647	0.694303	-0.18255	-0.0602241	0.539026	-0.237723	-0.457827	0.1221	-0.462491	0.140798	0.284417	-0.193361	0.17945	-0.293785	-0.040747	-0.147063	0.00374823	-0.107312	0.125232	0.125395	-0.212444	-0.210963	-0.0388863	0.0106706	-0.364496	-0.215511	0.135575	-0.518663	-0.329696	0.183674	0.169591	0.00327113	0.122128	-0.0936658	0.0445267	0.048047	0.0482761	-0.462202	-0.409582	-0.132813	-0.275105	-0.42062	0.459035	0.272464	-0.615469	-0.133261	-0.351946	-0.404848	0.225697	0.219522
0.10857	0.097556	0.115009	0.158878	0.0650134	0.057135	-0.112238	0.15935	0.118954	-0.107426	0.150535	0.130273	0.112171	0.0894329	0.106195	0.0206238	0.0846819	-0.0675841	0.00500977	-0.0427314	0.0519936	0.0302017	0.14149	-0.0983153	-0.186853	0.161303	0.0653704	0.0827415	0.166772	0.207805	0.214886	0.205363	-0.0102543	0.0673292	0.104155	-0.106951	-0.00704831	0.0240294	0.0954115	0.085011	0.205906	-0.0253877	0.0247448	0.0785614	-0.0190543	0.12492	-0.0300739	0.168698	0.114255	-0.021899
-0.614351	-0.341562	0.187802	-0.284758	-0.257426	-0.458125	-0.508391	-0.289769	-0.168996	-0.514594	-0.190963	-0.722749	-0.401657	-0.0118377	-0.205988	-0.0170622	0.658728	-0.298913	-0.225787	-0.116966	-0.234398	-0.228822	-0.4143	-0.234434	-0.38882	-0.106616	-0.27935	0.249034	0.170873	0.00584777	0.350987	-0.354432	-0.0348894	-0.278101	-0.693917	-0.742222	-0.53574	-0.207961	-0.225431	-0.513901	-0.0566194	0.00352454	-0.597645	-0.342272	0.0738799	-0.658023	-0.304228	-0.363082	-0.59598	-0.357838
0.0238796	0.280349	0.460498	-0.128271	0.784957	-0.161804	-0.08794	0.753588	0.397448	-0.402802	-0.249257	-0.324311	-0.0339693	-0.0769836	0.0150713	-0.117602	-0.194057	-0.0791603	0.292171	0.0986484	0.328099	0.293511	0.167399	0.694181	-0.244672	0.201668	0.105308	0.22716	-0.102719	0.111503	-0.336069	0.439601	0.0447176	-0.210373	-0.160527	-0.522456	0.236848	-0.16461	0.565419	0.0436019	-0.700559	0.0425664	-0.248968	0.184812	0.00840047	-0.14676	0.303598	-0.148289	-0.586114	-0.715668
0.418774	-0.0475941	-0.0193159	0.460386	-0.0921881	0.41976	0.0100309	-0.00688787	0.254678	0.231525	0.266541	0.0315862	0.119969	-0.170412	0.27811	0.0591116	-0.0195845	0.113772	-0.194958	0.0416596	0.1714	-0.00722955	0.0397095	-0.224775	-0.052608	-0.306407	-0.58283	-0.441082	-0.189574	-0.431699	-0.180936	-0.636008	-0.0561797	-0.148714	0.073719	0.111456	-0.116993	-0.013158	-0.309154	-0.0535181	-0.168734	0.558588	0.137277	-0.151203	-0.094696	-0.617817	0.0303068	-0.14568	0.049404	-0.20598
0.506214	0.418062	0.345574	0.0751676	0.446021	0.771159	0.704754	0.719843	0.67446	0.0697868	1.20418	1.03237	0.609394	0.276858	0.670832	0.253464	0.0490195	0.0120992	-0.0531382	-0.261444	0.0381874	0.256799	0.182558	0.387391	0.263222	0.460427	0.192504	0.620572	0.400512	0.00220453	0.282006	0.290592	0.649773	0.442549	0.867807	0.631124	0.552382	0.274724	0.405366	0.471896	0.515411	0.372976	0.243663	0.591528	0.638482	1.19934	0.730002	0.54954	0.1956	0.341657
0.230386	0.104214	0.380871	0.198142	0.476835	0.178191	0.126591	-0.125982	-0.0118794	-0.198461	0.0552416	-0.0017576	-0.0233674	-0.143989	0.106654	0.0494653	-0.0266142	-0.0351129	-0.216623	0.228885	-0.227598	0.19641	0.0872185	0.170399	-0.0851608	0.331405	-0.284789	0.0134679	-0.0194134	-0.254539	-0.00736757	-0.111964	0.178674	0.26913	-0.27566	-0.119215	-0.0683424	0.190383	-0.156413	-0.0381297	0.0837797	-0.132078	-0.11355	-0.100037	0.068112	-0.0430948	0.161591	0.435002	0.637083	0.0598836
0.248343	-0.0578236	0.271212	-0.18193	-0.38639	-0.329373	-0.343109	-0.169522	-0.174984	-0.204717	-0.137859	0.132524	0.0149043	-0.349476	-0.683746	0.204562	-0.0731941	-0.0858855	-0.0721153	0.0266324	-0.200771	0.0749261	-0.267498	-0.35472	0.127236	0.352243	-0.166382	-0.311823	-0.0756753	-0.171118	-0.298651	-0.154739	-0.221506	0.275526	-0.312201	0.105794	0.0534538	-0.217379	-0.0901514	0.0245763	-0.0312092	-0.349894	-0.369169	0.0028605	-0.0881896	0.157305	-0.231917	0.330713	-0.00691107	-0.00190068
0.100345	0.215061	-0.0641697	-0.103718	-0.276624	0.0742364	0.0600295	-0.00541021	-0.259964	0.0656029	0.0069356	0.00571469	-0.217492	-0.00192467	-0.423373	0.0988923	0.233511	-0.0219584	-0.205186	-0.105259	-0.264634	-0.118642	-0.603145	0.0699622	-0.256234	-0.308924	-0.117091	0.127093	0.074131	0.00120622	-0.0714182	0.338932	0.21212	-0.108198	-0.141877	0.181059	0.0527928	0.150419	-0.20136	0.0958175	-0.00624247	0.351414	0.120723	-0.0358628	-0.380345	-0.104391	0.0894649	-0.170161	-0.231293	-0.125355
0.177482	-0.00218902	-0.0107899	0.0226184	0.0620168	-0.246046	0.0620862	0.186437	-0.0784385	-0.0814864	0.0638235	0.200883	0.273968	-0.0544171	0.019551	0.302683	0.344349	-0.201369	-0.0832158	-0.362447	-0.0750619	-0.0223168	0.236082	-0.243084	-0.167	0.0534454	-0.0163693	0.0211404	-0.0668431	-0.298804	0.0219623	0.0411772	-0.26135	-0.0200621	0.295258	0.0210681	0.296494	-0.203938	-0.270198	0.314213	-0.521258	0.0678194	0.0148223	-0.186436	0.276023	-0.273498	0.0999967	0.230424	-0.495307	-0.041374
0.593188	-0.14689	-0.0925968	0.00422449	-0.159753	-0.270752	0.125631	-0.635507	0.167055	0.145048	-0.499828	-0.281815	-0.193417	-0.271025	0.164884	-0.273666	0.318509	0.368188	-0.362871	-0.0501604	-0.450364	-0.0567132	0.160363	-0.277474	0.166025	-0.195174	-0.981328	-0.142243	0.210551	0.0257229	-0.40763	-0.398817	-0.179998	-0.0799448	-0.148995	-0.0857256	-0.132905	-0.169376	-0.0824551	0.471826	-0.314693	-0.156189	0.189688	-0.546079	-0.224402	-0.415667	-0.0207851	-0.0875039	-0.307127	0.209513
0.413763	-0.356957	-0.158802	0.322671	0.135775	0.0413208	-0.166448	0.185739	0.0859938	0.352531	0.17582	0.401082	-0.0443139	-0.0466696	0.0377993	-0.011153	-0.410908	0.379306	0.0316328	0.0111216	-0.010465	0.079937	0.0999107	0.307845	0.0599757	-0.213981	-0.238375	0.0684017	-0.415846	-0.128946	-0.0712949	-0.484293	0.391489	-0.103968	0.256511	0.184093	-0.349424	0.375124	-0.0300382	0.0151336	-0.196895	-0.492449	-0.13626	0.251117	0.285428	-0.0402913	0.00291656	-0.112906	-0.0196354	0.122394
0.153175	0.370159	0.127613	0.531898	0.567118	0.185667	0.103672	0.47437	0.509674	0.173428	0.239678	1.11743	-0.0921048	0.0556308	-0.269405	0.103656	-0.34084	0.314385	-0.0677158	-0.00948522	0.171638	-0.00965371	0.175364	-0.445723	0.109928	0.259703	0.270781	0.310118	0.399224	0.220882	0.0842474	0.532707	0.468374	0.462881	0.189972	0.335015	0.679624	0.712235	-0.153992	0.29765	0.170698	0.332979	0.401836	-0.054786	-0.137267	-0.176254	0.52977	0.278046	0.304073	-0.188659
-0.252456	-0.31585	-0.0633546	-0.521387	-0.472443	-0.186263	-0.496669	-0.0547197	-0.27123	-0.0372796	-0.22101	-0.0304567	-0.134939	-0.159436	0.4563	0.0648437	0.0469791	0.647064	0.0685408	-0.827427	0.148381	0.213833	0.0225429	0.653615	-0.069704	0.15838	-0.138823	0.441115	0.417916	-0.147164	0.0680901	0.139018	-0.551175	0.247481	0.0450107	0.0848051	-0.0783139	0.108047	0.175075	-0.123135	-0.041674	-0.0347566	0.283	-0.383438	-0.207768	-0.00243249	0.191232	0.114944	0.376413	-0.233513
0.587227	0.487136	0.251864	0.244751	0.26197	-0.150781	0.273552	0.347593	0.711161	0.458249	0.377565	0.258891	0.300016	0.277035	0.0619335	-0.0577698	0.236759	0.0959509	-0.0744112	-0.200529	-0.0619936	-0.254168	-0.210493	-0.2362	-0.087601	-0.370982	-0.454063	-0.484038	-0.379486	-0.555626	-0.672071	-0.691296	-0.580773	-0.572092	-0.633886	-0.123784	-0.511179	-0.495311	-0.430997	-0.616025	-0.496501	-0.234019	-0.629151	-0.454836	-0.551039	-0.231621	-0.175708	-0.359928	-0.0423342	0.221868
0.333706	0.461136	0.305644	0.499441	0.413448	0.409572	0.493038	0.528846	0.240258	0.319326	0.229904	0.291008	0.283782	0.284786	0.204767	0.120861	0.013327	-0.00269208	0.0334735	-0.164969	-0.154997	-0.134573	0.0785492	0.0359268	-0.175222	-0.264511	-0.239106	-0.241545	-0.492955	-0.582865	-0.570863	-0.52825	-0.689676	-0.480269	-0.293776	-0.101382	-0.501455	-0.426076	-0.409793	-0.53216	-0.590818	-0.505978	-0.683041	-0.619728	-0.599744	-0.793453	-0.73621	-0.569552	-0.415405	-0.337141
0.305459	0.154318	0.291528	0.368547	0.374261	0.0260333	0.134044	0.405311	0.225567	0.0699357	0.611328	0.276854	0.296433	0.172536	0.260043	0.109615	0.148368	-0.206569	0.0317428	-0.0831569	0.116047	-0.447769	-0.297182	-0.0830743	-0.286252	-0.749401	-0.935486	-0.811623	-0.679379	-0.847872	-0.95713	-0.68835	-1.03103	-0.791831	-1.1834	-0.698958	-0.294738	-0.565345	-0.888556	-0.560539	-0.744999	-0.723077	-0.780855	-1.09808	-0.784137	-0.964575	-0.824261	-0.708978	-0.910734	-0.681844
0.310526	0.771705	0.40364	0.58911	0.291589	0.296035	0.314763	0.246899	-0.0334291	0.140234	0.118819	0.0379841	0.11364	0.126429	-0.0183518	0.023346	0.0440253	-0.114356	0.00121108	0.0457738	0.17952	0.0972692	-0.00142989	-0.116813	0.181802	-0.246755	0.0799338	0.217524	-0.0719384	0.00430297	0.109203	0.188434	-0.0877711	-0.067701	0.144464	0.131757	-0.132178	0.0191734	-0.144441	-0.266266	0.118443	-0.071703	-0.0860212	0.136069	0.124875	0.0994676	-0.026474	-0.00146777	0.00848184	-0.0448472
1.74624	1.14982	1.18077	0.706596	0.940181	1.0255	0.568643	0.280968	0.392712	0.685501	0.265048	0.194304	-0.0770053	-0.0414004	0.17064	-0.142646	0.0951275	0.086526	0.00307477	-0.0420821	-0.011808	-0.0146349	-0.0129492	-0.0707328	-0.186119	0.472336	0.116811	0.366108	0.184309	0.160414	0.345457	0.205892	0.233065	0.102813	0.224185	0.356938	-0.0497976	-0.102606	0.0631348	-0.439592	0.280156	-0.159493	0.00942121	-0.291148	-0.178415	-0.00816168	-0.135458	-0.205603	-0.0962843	-0.047802
0.362038	-0.257835	0.32345	-0.407857	-0.606314	-0.364767	-0.456286	-0.338615	-0.399797	-0.00749134	-0.0659919	0.00720523	0.521977	0.0364863	0.414295	-0.257417	0.0862634	-0.31611	0.709808	-0.222544	0.189767	0.747086	0.670479	0.143472	0.761996	0.151003	0.25074	0.348543	-0.136365	0.0455679	0.0698884	0.202363	0.40247	0.119068	0.199508	-0.145144	0.0506915	-0.140775	-0.494152	0.559832	0.0805277	-0.018141	-0.728363	-0.582386	0.206709	-0.0928381	0.367947	0.354845	0.577628	0.494855
0.0128047	-0.419985	0.119944	0.202293	0.132933	0.128564	-0.0118081	-0.0868994	0.355007	0.82515	0.0636898	0.0331921	0.0282531	-0.240415	-0.0666211	-0.0760071	0.00125666	0.00751597	-0.379297	0.446532	0.293307	0.477029	0.214696	0.100226	-0.136909	0.116133	0.0510667	-0.146469	-0.370889	0.164033	-0.124819	-0.0874731	-0.545448	0.303662	-0.0279905	-0.3745	0.326001	0.452709	0.06354	-0.0392878	0.281323	-0.144349	0.0201213	0.285516	-0.0310946	-0.178019	-0.0349348	-0.23429	0.422485	0.00607282
0.105357	0.457546	0.312485	0.245958	0.137156	0.23391	0.0403468	0.326775	0.0572845	-0.120272	0.0251101	0.101923	0.0985591	-0.277104	-0.217667	0.153785	-0.13431	0.170202	-0.202685	0.0130078	-0.00762032	0.308211	-0.0953515	-0.0953352	-0.137758	0.161573	-0.116577	0.3621	0.283276	0.36005	0.182246	0.291363	0.84068	0.276203	0.692126	0.385959	-0.027767	-0.0342622	0.160023	0.0770675	0.010797	0.365853	0.309777	0.162357	0.068682	0.0127096	0.282116	0.195908	0.393603	0.583351
0.181544	0.173388	-0.152751	0.391443	0.59554	0.435646	0.553894	-0.355134	0.336699	0.0464678	0.681578	0.660641	0.0773544	-0.074712	0.358018	0.289138	-0.0194657	-0.340652	0.412307	-0.341328	0.207013	0.215902	-0.0615096	-0.183058	-0.0652585	0.235744	-0.0430705	0.0798114	-0.0126663	-0.433496	-0.227601	0.14698	-0.49881	0.396386	0.232911	-0.138214	-0.238281	0.243392	0.0186854	0.286179	0.65816	0.418715	0.570597	-0.225054	-0.142507	0.758103	-0.383725	0.0501884	0.181528	0.0128223
-0.440769	0.2857	0.208808	-0.175994	0.0352011	-0.050286	0.181663	-0.0422534	0.00940142	-0.147142	-0.151355	0.140472	0.0526794	0.0843039	0.182987	-0.0219694	-0.162196	-0.119165	-0.0588807	0.362211	-0.156007	-0.454809	0.093551	0.107629	-0.145197	-0.254491	0.552011	0.351823	0.194166	0.238852	0.00181578	-0.3379	-0.0266746	-0.0557927	0.263572	-0.0959937	0.123026	-0.456419	-0.290643	-0.135584	-0.0481788	-0.0349636	0.297633	0.125177	0.0150158	0.200466	0.376338	-0.34188	-0.15871	0.0407758
-0.245979	-0.0323449	0.256624	-0.103644	-0.0679789	0.195906	-0.136062	0.238489	-0.352807	-0.00303622	-0.0226778	0.216185	0.0664429	0.267657	-0.104138	0.185853	-0.0214997	0.307958	-0.114482	-0.357829	0.106298	-0.194867	0.223675	-0.136551	-0.221102	-0.205834	-0.379506	-0.413649	-0.468261	0.0118959	-0.417127	0.0143917	0.124136	0.23203	0.118687	-0.458006	-0.331973	0.135254	-0.185554	-0.0227915	0.161864	-0.191461	-0.20123	-0.171602	-0.215117	0.266243	-0.0593019	-0.0831901	-0.254113	-0.0571149
0.479078	0.308062	0.383548	0.650538	0.540438	0.389035	0.548833	0.619492	0.151894	0.582383	0.181501	0.265851	0.280345	-0.0295426	0.419276	0.00223274	-0.0953483	0.114369	-0.126444	0.10519	-0.111254	0.0176456	0.36523	0.0278638	-0.241371	-0.158987	0.140563	0.361537	0.132955	-0.314663	0.376604	-0.147918	-0.0774722	0.235555	-0.00420075	-0.203135	-0.136046	0.22811	0.133353	-0.0302121	-0.0985058	-0.0224835	-0.608096	-0.118603	-0.161901	-0.346646	0.0399742	-0.0654065	-0.179234	0.282979
-0.235053	-0.413785	-0.184513	0.37864	-0.0689633	0.0997283	-0.111997	-0.0449306	-0.387104	0.0609248	0.0613038	0.437027	-0.406272	0.0632523	0.329917	-0.272291	-0.070068	0.0464116	0.266193	0.0297551	-0.252718	-0.109891	-0.237875	-0.159903	-0.480264	-0.430949	0.0636751	-0.242467	-0.540483	-0.46947	-0.311926	-0.36064	-0.412533	-0.413218	-0.543284	-0.0860173	0.0443825	-0.365547	-0.24399	-0.154733	-0.256032	-0.228086	-0.310021	-0.0508266	-0.0980261	0.0142344	-0.370889	0.028126	-0.554462	-0.19496
-0.0956367	0.120242	0.120104	0.0476042	0.0118409	-0.0293127	0.164445	-0.00439597	0.0826044	-0.00554311	0.0770758	-0.018086	-0.137151	0.0175271	-0.0092886	0.0904472	0.00938163	0.0924666	-0.0714074	-0.120888	-0.0494209	0.0563505	-0.0778356	0.0601201	0.029489	0.0586495	0.248777	0.130195	0.0955849	0.0454452	0.19693	0.530606	0.343236	0.373244	0.259774	0.0783475	0.106391	-0.0500621	0.0489198	0.0107842	-0.151809	0.169052	-0.236784	-0.0510138	-0.357534	-0.0845828	0.208455	0.0181514	0.0246248	-0.0452471
0.155802	0.509659	0.133166	-0.217748	-0.247664	0.589765	0.486357	0.378402	0.142671	-0.00597843	0.303926	0.467585	0.765304	0.153611	0.549588	0.0491932	-0.161613	0.163195	-0.15427	0.103494	0.0790094	-0.0154111	-0.14824	0.179523	-0.161491	0.0276032	0.0568954	0.32814	0.147528	-0.0882497	-0.22959	0.639043	0.206562	-0.20982	0.809755	0.502514	0.106824	-0.573077	-0.281912	0.108556	0.242757	0.431475	0.36134	0.128745	-0.00643656	0.375333	0.123316	-0.0787618	0.0546255	0.533204
0.0812659	-0.061516	0.162161	-0.0562153	0.13701	-0.107624	0.396317	0.165073	-0.071042	0.150535	-0.242523	0.0792617	0.233903	0.0333189	-0.0924987	-0.0845718	0.0526975	0.170211	-0.222775	0.0844387	-0.0915976	-0.114721	0.321622	0.434067	-0.243273	0.0639828	-0.0990565	-0.432688	0.27284	0.407921	-0.0339748	0.409533	0.223932	-0.0460017	0.183199	-0.13674	-0.316973	0.0779334	-0.103966	-0.292972	0.117448	0.0594559	-0.161965	0.26184	-0.0530833	-0.145293	-0.245471	0.222406	-0.0477653	0.121453
0.0940677	-0.240412	0.104572	0.794018	0.107988	-0.151576	-0.414274	-0.486821	-0.225399	-0.244798	-0.527857	-0.426501	-0.142635	-0.177658	-0.215519	-0.191573	0.213636	-0.0777912	0.13954	-0.0838114	-0.0539893	0.245466	-0.284435	-0.39247	-0.493937	-0.248336	-0.332028	0.149116	-0.174542	-0.104034	0.0254967	-0.00809568	-0.283966	0.327533	-0.245431	0.447742	-0.355094	-0.490994	0.134265	-0.318195	0.031369	-0.0252001	-0.262068	0.206758	-0.0991122	-0.00973885	-0.400487	-0.282662	-0.684722	0.236979
0.40457	0.21844	0.275415	0.0817832	0.00886309	-0.140641	0.12767	0.268894	0.509802	0.332033	-0.0281104	0.106699	-0.0831061	0.0582001	-0.0141806	-0.121267	0.167086	-0.359332	0.206071	0.107442	0.0109909	0.115681	0.191932	0.0624784	-0.109492	-0.384306	0.306539	0.0995815	0.11198	-0.189831	-0.356722	0.0361703	0.0425833	-0.448072	0.113399	-0.117309	0.0926508	0.035006	-0.15169	0.123288	-0.439319	-0.0665166	0.313875	0.0716652	0.316422	0.467103	0.625423	0.297924	0.249417	0.642017
-0.0790167	-0.0792909	-0.304589	-0.0122713	-0.0657703	0.0927685	0.154633	0.21393	-0.362661	0.107662	-0.255237	0.24646	-0.303374	-0.415847	0.152081	0.32158	-0.228753	-0.321244	-0.0932577	0.321674	0.0749092	0.0655918	0.0960687	-0.351981	0.208969	0.269367	-0.000788903	0.601961	-0.0543796	0.642141	-0.353744	-0.305592	0.211166	-0.0871153	0.118237	-0.184481	0.294875	0.01328	-0.538663	0.61808	0.274725	0.0635057	0.0120173	-0.422872	-0.523757	-0.201071	0.219068	-0.118701	0.0696656	0.120911
0.0811739	-0.269994	0.349195	-0.395907	-0.277084	0.187986	-0.226273	0.10006	-0.450868	0.274179	-0.376628	-0.000989479	-0.208721	-0.138426	-0.245566	0.0175479	-0.0859398	0.051457	0.136829	-0.119894	-0.178597	-0.17485	-0.127127	-0.067201	-0.462425	-0.0480819	-0.123668	-0.459991	-0.187347	0.0125446	-0.407595	-0.307776	-0.354421	-0.115141	-0.342452	0.109085	-0.0819097	-0.31872	-0.389642	-0.0548246	-0.310522	-0.125348	0.0326413	-0.256775	-0.0128354	-0.288277	0.301058	0.0868277	-0.229301	0.00632551
-0.173382	-0.270033	-0.289498	0.145671	-0.245084	-0.213052	-0.16336	-0.0273041	-0.123495	-0.348912	0.0465266	0.0514757	0.192033	-0.158518	-0.0163276	0.0913321	0.103322	-0.0273687	-0.110179	-0.0571063	0.0767877	0.329716	-0.30557	-0.175549	-0.233122	0.263582	0.29613	-0.290822	-0.229582	-0.208188	-0.0164656	-0.0260921	-0.110323	-0.0601857	0.127349	-0.143094	0.0227809	0.454253	0.222744	0.0217997	-0.0791003	-0.0933476	0.169983	0.143979	0.181825	0.327083	0.240077	0.035297	0.400367	0.177588
0.0783249	0.445461	0.355128	0.816526	0.270049	0.640197	0.382487	0.237674	0.246392	0.364544	-0.113102	0.187627	-0.309545	-0.186477	-0.430527	0.236773	0.105614	-0.619973	0.161872	0.115714	0.508661	0.220928	-0.0559595	0.0326986	0.854872	0.349382	-0.312725	0.337353	-0.380512	0.219122	0.25563	0.139744	0.446834	-0.896556	0.277468	0.691679	0.200766	0.483336	-0.0233374	0.401858	0.351934	-0.283439	-0.176125	0.124637	-0.0929188	-0.0191416	0.294686	0.701858	0.390816	0.971922
-1.09617	-0.81125	-1.02613	-0.280529	-0.287456	-0.00918327	0.230298	0.303757	0.856967	0.864478	0.524006	0.896642	0.698977	0.308221	0.705164	0.362204	-0.0356141	-0.232141	-0.198992	0.104544	0.0361058	-0.207198	-0.281775	-0.46608	-0.494011	-0.621963	-0.379244	-0.662515	-0.735733	-0.881252	-0.864467	-0.65714	-0.724715	-0.795497	-0.982127	-0.89977	-0.777359	-0.986279	-0.901869	-0.817523	-0.943855	-0.835747	-0.975192	-0.751758	-0.654525	-1.06524	-1.08266	-0.822367	-1.01144	-1.12123
0.171846	-0.00905639	-0.156332	0.0355528	-0.0754811	0.233896	-0.141935	0.0989008	0.0713525	-0.299628	0.0805936	0.170033	-0.009656	-0.0217806	0.422369	0.239183	0.093013	-0.24995	0.00241133	-0.0846577	-0.223987	-0.276549	-0.123691	-0.0325321	-0.222507	-0.122348	-0.297366	-0.209809	-0.224765	-0.207026	-0.271416	0.0912212	-0.322397	-0.00983896	0.15853	-0.2592	-0.154103	0.0395331	-0.145334	-0.203457	0.0152002	0.0379872	0.0351712	-0.102272	-0.264427	0.29571	0.129519	-0.100491	0.119199	-0.0675956
1.39798	0.762481	0.518517	-0.0260148	-0.453078	0.254313	-1.39707e-05	0.416304	0.124351	0.344118	0.845169	0.0996395	-0.218715	0.326303	0.0408031	0.348196	-0.262749	-0.0305205	0.179464	-0.234391	0.336182	0.608663	0.263198	-0.129503	0.693448	0.407276	0.347812	0.306704	0.370834	0.638165	0.329755	0.678584	0.417337	0.257909	0.994195	0.578331	0.442035	0.239959	0.63507	0.647062	0.343336	0.264128	0.167237	0.66656	0.72021	0.979092	0.685516	0.996869	0.784673	0.655871
0.480658	-0.0833175	-0.0494532	-0.0568997	0.337684	-0.332365	-0.411425	-0.316654	-0.046519	1.03897	-0.483633	0.406449	-0.388129	0.427393	0.729055	0.0709973	-0.0947409	-0.0865458	-0.0972146	0.207504	0.439284	-0.162965	0.193749	0.0278933	0.0585554	-0.215528	-0.0367504	-0.292065	-0.0278593	0.297214	0.402418	0.113281	0.227052	0.440408	0.240142	0.375655	0.271478	0.0767908	0.252668	0.235297	0.508482	-0.122135	0.172081	-0.120048	-0.0994889	0.141766	-0.296876	0.0330929	0.458298	-0.417172
0.0728217	0.192882	0.240781	0.0854728	0.0379356	-0.0210825	-0.0851335	-0.318543	-0.00971588	-0.0054407	-0.134743	0.0838389	-0.121227	0.0896188	0.324626	0.228792	-0.126458	0.0874251	-0.0221071	-0.167652	0.372887	0.269417	-0.166977	-0.199851	-0.0163717	-0.499722	0.158232	-0.0890338	-0.356619	-0.0572308	0.105484	0.323323	-0.049873	0.167577	-0.0662293	0.120745	-0.185723	-0.371411	-0.124071	-0.0314115	0.480588	-0.0800837	0.17732	-0.0645414	0.257109	-0.255364	0.193238	0.13962	0.0891747	0.130513
0.452257	0.433826	0.510706	0.39932	0.399324	0.506825	0.185724	-0.0879412	0.0619866	0.518549	0.227537	0.0283273	-0.105351	0.190246	0.286902	-0.146107	-0.0359699	0.263717	-0.136819	0.055178	0.135158	0.163456	0.154912	0.367699	0.180021	0.123254	-0.213891	0.184801	-0.0482977	-0.178015	-0.295605	0.245295	-0.225893	0.207093	0.362423	0.477873	0.104412	0.234352	0.63081	0.164473	-0.0473296	0.268715	0.210954	0.321511	0.3111	0.108963	0.177268	0.650442	0.705367	1.3114
-0.0575576	0.857326	0.502086	0.603627	-0.0529076	0.137906	0.149037	0.535872	-0.178812	0.560205	-0.12368	-0.315421	-0.31131	-0.218773	0.216352	0.0500094	-0.272554	0.250411	0.0943371	-0.122204	0.0959017	-0.476403	0.0580979	0.348876	-0.397795	0.596049	0.139047	0.498991	0.0961609	0.0287683	-0.197359	-0.309459	-0.118536	-0.420205	0.102297	-0.513107	-0.630258	0.287072	-0.179338	-0.0796842	-0.134393	-0.053804	-0.0404289	-0.50878	0.140412	-0.217427	0.00487401	-0.225946	-0.127313	-0.236072
0.0492372	-0.380446	0.211964	-0.13385	0.0391377	-0.202084	-0.315316	-0.40636	-0.149464	-0.370552	-0.426311	-0.567561	-0.225404	0.242632	-0.679121	-0.389077	0.219311	-0.0981938	0.07009	0.19787	-0.423246	-0.205758	-0.417753	-0.743233	-0.491111	-0.0527988	-0.661985	0.186707	-0.566257	0.360491	0.316487	-0.212956	-0.0884512	-0.271694	-0.226487	-0.749403	-0.0692869	-0.0671303	-0.473892	-0.561814	-0.127012	-0.496902	-0.216134	-0.0163832	-0.194785	-0.102284	-0.62421	-0.766709	-0.0891995	-0.223024
-0.317755	0.130288	0.11018	-0.00586696	-0.150329	0.429476	0.380607	-0.0625332	-0.18469	-0.233116	-0.201147	0.302821	-0.312189	0.228278	-0.338705	-0.353601	-0.194493	-0.0579659	0.584119	0.0219408	0.252005	-0.0546578	0.109347	0.216065	0.282798	-0.122742	0.160827	0.164425	-0.205346	0.305201	0.135632	0.52275	-0.106172	0.182204	-0.0937121	-0.205172	0.727592	0.0244898	-0.237097	0.23676	0.0494491	0.493574	0.334288	0.10661	-0.0802752	0.13673	0.38707	-0.270222	0.146797	-0.213127
-0.123576	0.426149	0.110508	0.124866	-0.0219433	0.574977	-0.15035	0.887716	0.0937072	-0.0558506	-0.475325	-0.127583	0.0309433	0.303338	-0.0100563	0.42188	-0.23954	-0.0448925	-0.0566353	-0.0808128	-0.261519	0.115376	0.0973284	-0.227991	0.0533183	-0.306211	0.0157383	-0.421072	-0.507282	0.369729	0.383255	-0.156347	-0.0433281	0.364476	0.157576	-0.761438	-0.242337	0.0924682	-0.185754	-0.426355	-0.0493304	-0.342791	-0.13267	0.142976	-0.206868	-0.364379	-0.0590841	-0.412004	0.493001	0.104831
-0.164289	0.128663	0.39732	0.247017	-0.17076	0.153637	0.168614	0.386182	0.398848	-0.00608895	0.242156	0.113886	-0.198263	0.225935	0.042474	-0.102026	-0.0183167	0.110625	-0.322097	0.331814	-0.328137	0.0497491	-0.231268	0.235855	0.00853839	0.0680073	0.212055	0.287321	-0.202289	-0.0841594	-0.292529	0.19443	0.432236	-0.181573	0.539713	-0.0582987	0.186936	0.0147403	0.682462	0.199244	-0.00543807	-0.312571	-0.0218187	0.2003	0.450617	0.346121	0.0238917	-0.0895852	-0.0744335	-0.00573119
-0.0856526	-0.106564	0.0631485	-0.365469	-0.0656226	0.0801831	-0.110855	0.0822148	-0.0765339	0.0789265	0.238133	0.0320485	0.266622	0.231878	0.000694161	-0.077224	-0.00514262	0.155788	-0.0736124	0.000191055	-0.124183	0.0618614	-0.152604	0.468098	-0.226851	-0.0672166	-0.0814514	-0.133057	-0.343709	-0.171199	-0.137839	-0.139146	0.003956	0.105182	0.420871	0.522161	-0.10641	0.270464	0.120848	-0.0930026	-0.089745	-0.343513	0.102186	0.0580444	-0.0317166	-0.15615	0.0873609	0.208062	0.179867	-0.597905
0.613923	0.492308	0.0021297	-0.20978	-0.49803	0.530144	0.357258	-0.300393	-0.0508449	0.0919969	0.0109532	-0.179247	0.213378	0.0128876	0.346577	0.353461	-0.00365197	-0.406475	-0.124162	0.180827	0.0687326	-0.168044	0.521763	0.315651	0.110246	0.528154	0.0565206	0.132282	0.205974	-0.289795	0.630326	0.340008	-0.338695	0.470015	0.0288677	0.0276378	0.0850132	0.148297	-0.238029	0.360962	0.532581	-0.0484436	0.202672	0.187468	0.0311394	0.329081	0.36643	0.948873	0.0604669	0.370469
0.16633	-0.0682777	-0.232533	0.0198813	-0.225083	0.31629	-0.0086585	0.093827	0.539857	0.392329	0.283365	0.136163	0.291658	0.0441462	0.107389	-0.207952	-0.0200973	-0.00314781	0.153124	0.0780729	-0.338872	0.217043	0.42446	-0.0531802	-0.370272	0.190345	0.0365554	-0.181761	-0.173132	0.0113412	0.209395	-0.0467314	-0.0850735	-0.387668	-0.191327	-0.0917163	-0.51617	-0.360503	-0.261689	0.142882	0.0784825	-0.190933	-0.14451	-0.0879335	-0.384327	-0.374236	-0.102806	0.000664993	0.0650538	0.07235
0.125837	-0.0570117	-0.267707	0.123224	-0.480206	0.484419	-0.320246	-0.15312	0.104497	-0.0180032	0.163067	0.128751	-0.788839	0.158145	0.360095	0.20325	-0.247155	0.23647	-0.0816467	-0.110918	-0.193859	-0.355975	-0.285573	-0.0894549	-0.101547	0.0118559	0.419308	0.00348974	-0.141432	0.497093	0.101588	-0.235176	-0.0810061	0.492738	-0.415566	0.1208	-0.01477	-0.237315	-0.565974	0.411273	-0.182293	-0.034681	0.263175	-0.112544	0.121062	-0.578037	0.0708399	-0.165875	0.660575	-0.198566
0.418364	0.217469	0.350562	0.792728	0.821971	0.882109	0.808759	0.643229	0.221751	0.0711406	0.0351418	0.643331	0.177448	0.405009	-0.225952	-0.219481	-0.145445	0.247543	-0.0048176	0.122201	0.0836335	0.186356	0.400746	-0.0213813	0.131587	0.456421	-0.0286866	0.111368	0.243197	-0.207994	0.142592	0.0513737	0.308648	0.209529	0.446438	0.507528	0.280349	0.133836	0.362786	0.447092	0.264368	-0.0333555	0.455225	0.00187462	0.493579	0.237874	-0.00322221	0.0999034	0.599219	0.0461233
-0.948474	-0.633436	-1.067	-0.77658	-0.565969	-0.880927	-0.504701	-0.632633	-0.292897	-1.06039	-0.163831	-0.528846	-0.312431	0.209925	-0.444614	0.145489	0.102594	-0.185465	-0.1575	0.0948818	-0.850003	-0.455009	0.0210038	0.00478136	-0.829933	-0.793098	-0.817315	-0.647669	-0.866801	-0.771517	-0.972674	-0.65417	-1.1244	-0.218634	-0.384331	-0.432922	-0.404893	-0.75096	-0.953246	-0.772392	-0.411986	-0.875308	-1.08246	-1.11336	-1.03194	-0.62431	-0.900008	-1.35059	-0.538713	-1.16426
0.660048	0.550426	0.413784	0.56011	0.809453	0.405473	0.579031	0.558684	0.543391	0.905168	0.216183	0.448016	0.560563	0.357237	0.189787	0.151288	-0.134416	0.131663	-0.0151609	-0.133374	0.039705	-0.0860213	0.169156	0.161722	0.246538	0.352827	-0.0147889	0.00243151	-0.193071	-0.130352	-0.284354	-0.0342279	-0.192439	-0.251654	0.283548	-0.160629	0.0946241	-0.309669	0.0699855	-0.240324	-0.0792663	-0.0371845	-0.42296	0.082578	0.050105	-0.163244	-0.248853	-0.365859	0.360996	0.223
2.26228	1.4957	0.881905	0.727729	0.644293	0.164171	0.105235	0.458299	-0.0282616	-0.0519611	0.215878	0.0419089	0.184764	-0.0815307	0.192697	0.106489	0.0220732	-0.199677	0.0960331	-0.0249184	-0.0138823	-0.0554659	-0.147659	-0.0432993	0.376809	0.0591044	0.0028737	-0.0216591	0.202523	-0.0975546	-0.0873546	-0.0495982	-0.0467848	0.00967056	0.35906	0.140041	0.207947	0.567693	0.0647815	0.184445	0.239455	0.0739922	0.161139	0.327127	0.132792	0.00607568	-0.0386482	0.0563015	-0.218358	-0.191754
0.17185	0.175883	-0.030293	0.395979	0.0765253	0.0658473	-0.046311	0.181632	0.114958	0.177872	-0.169164	-0.151214	0.0412091	0.129339	-0.195907	-0.00845631	-0.0106326	-0.116635	0.18235	-0.0466262	0.0206664	-0.0261979	-0.0460786	0.462941	0.124082	0.188011	0.570204	0.0616531	0.126675	0.295573	0.105542	0.309946	0.632006	0.141867	0.636045	0.0193428	0.0833116	0.295023	0.111272	0.413428	-0.000359898	0.101708	0.048654	-0.0886207	0.291405	0.22022	0.133596	0.647006	0.354281	-0.0654882
-0.356277	0.0808652	-0.243834	0.181308	0.423264	-0.132154	0.28688	0.0295182	-0.479394	-0.296731	0.0354427	0.233253	-0.265089	0.0195023	-0.103861	0.134835	-0.170997	0.25689	-0.226891	0.00616227	-0.040289	-0.114812	-0.275848	0.359852	-0.0723072	0.297995	0.112073	-0.500262	-0.404994	-0.296873	-0.490905	-0.0966297	-0.14283	-0.29637	-0.756335	-0.319281	-0.412564	-0.488045	-0.613338	-0.232296	-0.118929	-0.549555	-0.4995	-0.0615877	-0.297422	-0.219292	-0.486919	-0.669742	-0.503548	-0.430532
-0.112593	0.398155	0.604432	-0.196657	-0.262811	-0.134768	0.594861	-0.112962	0.165069	0.254817	-0.146785	-0.439943	0.104388	-0.25753	-0.0690387	-0.142338	-0.133138	0.348954	-0.0911993	0.0177216	0.326661	0.285039	0.225444	-0.0757111	0.0714189	-0.105462	0.41483	-0.127757	-0.102106	0.161678	-0.378208	-0.338714	0.0787164	-0.181055	-0.487693	0.283039	-0.0720791	-0.277092	-0.337711	0.0397715	-0.544223	0.725631	0.0148425	-0.370851	-0.139844	-0.511242	-0.496042	-0.0931289	-0.383992	-0.0985812
-0.190031	-0.681814	-0.785427	-0.510166	0.0897432	-0.675718	0.110972	-0.128268	-0.16733	0.0151681	0.396855	-0.165584	0.273604	0.339704	-0.00184226	-0.000899366	0.270462	0.338117	-0.109783	-0.497897	-0.384762	-0.923068	0.325337	-0.399258	-0.219074	-0.138383	-0.690982	-0.264277	-0.388954	-0.283073	-0.692388	-0.386332	-0.497861	-0.345981	-0.646605	-0.298725	-0.490021	-0.106121	-0.1969	-0.779631	0.484874	-0.51169	-0.34759	-0.29754	-0.682295	0.194233	-0.410006	-0.25345	-0.228626	-0.445619
-0.0789774	0.324774	0.46419	0.304213	0.0301205	0.125249	0.12131	0.190178	0.0841371	-0.0784838	-0.0171447	-0.150523	0.25659	0.248413	0.184018	-0.330886	0.451179	0.236233	-0.315051	-0.0414749	-0.0355325	0.29487	-0.0855006	0.193812	-0.0235536	-0.165216	0.102544	-0.186634	-0.600404	-0.239375	-0.195272	0.071322	-0.469971	-0.150693	-0.407812	-0.0514291	-0.137215	0.028583	-0.333807	0.325572	0.105077	-0.249089	-0.196045	0.069427	-0.234845	0.164327	-0.0965286	0.285871	0.209647	-0.0601492
0.341188	0.275785	-0.0323489	0.395644	0.180555	0.537571	0.536575	-0.323286	-0.371047	0.286612	-0.254197	0.323944	0.426638	0.104944	0.228287	0.134708	0.3283	-0.157878	-0.350883	0.0457533	-0.288591	0.0367157	0.128107	-1.18854	-0.139566	0.55258	-0.324977	-0.134582	-0.103995	-0.640593	0.00281164	-0.588809	-0.35383	-0.0599849	0.211241	-0.381019	-0.00381357	0.0661638	-0.465412	-0.494458	-0.428098	0.47954	-0.191752	0.311827	0.279878	0.0488325	-0.164746	-0.460202	0.123591	0.145853
-0.36542	-0.324876	-0.365168	0.087737	-0.308741	0.0935187	0.398388	-0.157014	-0.215721	-0.00553948	-0.0476243	-0.114796	-0.151939	0.151124	-0.0738961	0.0856156	0.204681	0.043669	-0.0346167	-0.299348	-0.242142	-0.199046	-0.197162	-0.397939	-0.746012	-0.81027	-0.52774	-0.445718	-0.516311	-0.130284	-0.193117	0.0584394	-0.505598	-0.502172	-0.49583	-0.373309	-0.473701	-0.49413	0.0879022	-0.750105	0.00831173	-0.513099	-0.27911	-0.532519	0.0600582	-0.0403095	-0.147059	0.433267	-0.405561	-0.475571
-0.234377	-0.44636	-0.273067	-0.350161	0.171946	-0.239089	-0.21576	-0.129582	-0.137694	-0.340189	-0.0720586	-0.528255	-0.150405	-0.231048	-0.551674	0.132079	0.174871	-0.213978	-0.0500885	-0.0428838	0.203937	0.103483	-0.101196	0.0159303	-0.271774	-0.0558041	-0.114085	-0.471473	-0.592107	-0.147657	-0.976496	-0.788436	0.0810188	-0.553634	-0.240602	-0.163232	-0.0381587	-0.294531	-0.217696	-0.266107	-0.412326	0.102152	-0.0842521	0.0312016	-0.613608	-0.547617	-0.0839142	-0.286881	-0.369097	-0.320451
0.139383	0.134495	0.0821372	0.0973149	0.182958	0.0596918	0.0833441	0.0728229	-0.0439311	0.0210468	0.0812355	0.055762	-0.0443517	0.0562093	-0.00668242	0.0231779	0.0474553	-0.0421466	-0.0299695	0.00148289	0.00202754	-0.0342111	-0.114111	-0.036211	-0.199439	-0.101781	-0.06202	-0.0912818	-0.144716	-0.0619591	-0.161615	-0.0160932	-0.118523	-0.130794	-0.111505	-0.190647	-0.120695	-0.244829	-0.128125	-0.211794	-0.196299	-0.149619	-0.134801	-0.131103	-0.167122	-0.191233	-0.18661	-0.0449263	-0.0743257	-0.159878
-0.0250279	0.0806398	0.0489423	-0.0522321	-0.0761172	0.0734575	-0.0248929	0.000257038	-0.0660318	-0.0884001	0.0297806	-0.0175466	-0.0732326	-0.0411833	0.0143921	0.0300201	0.0523362	0.0606839	-0.0623268	-0.0807134	-0.00372756	0.0137947	-0.125003	0.0599455	0.115857	0.0941255	0.122311	0.121813	0.183299	0.0416951	0.11143	-0.0131266	0.106927	0.188689	0.0782935	-0.0451739	0.230369	0.0985188	0.041127	-0.0028274	0.0733925	-0.0257626	-0.148742	0.111528	0.0669789	0.0462062	0.0348546	0.090751	-0.0569893	0.036657
0.367495	0.222938	0.169643	0.416198	0.167485	-0.180967	0.137142	0.218543	0.172692	0.350035	-0.19059	0.533095	-0.354139	0.0124922	0.0174626	-0.245098	0.244641	-0.258881	0.214168	0.0451689	0.492442	-0.12527	0.560428	0.607162	-0.0643857	0.0340942	-0.0779547	-0.106285	0.306415	-0.278558	-0.421835	0.221728	-0.0731551	-0.466577	0.444097	0.278192	0.390836	0.371552	0.24014	-0.222814	-0.123813	0.141827	-0.13008	0.166265	0.316273	0.0850384	0.357157	0.413231	-0.0341133	0.123351
-0.487434	-0.230677	-0.110648	-0.234337	-0.127538	0.031213	0.108719	-0.422702	-0.108664	-0.124466	-0.274423	-0.0329461	0.0247599	0.0356427	0.0864103	-0.161422	0.191263	-0.302528	0.161012	0.111675	0.0719619	-0.18497	-0.167254	-0.0937248	-0.513509	0.115189	-0.136071	-0.236275	-0.12128	-0.0673128	-0.0633738	-0.005742	0.112921	-0.223102	0.118096	-0.187682	-0.0693412	-0.535693	-0.161894	-0.134708	-0.119019	0.143298	0.138981	-0.142581	0.196461	-0.144418	-0.171463	-0.186433	-0.297678	-0.0286864
0.695173	0.200595	0.12106	0.164521	0.327734	0.476079	0.326451	-0.106929	0.28829	-0.207845	0.130344	-0.198655	-0.0848509	0.113489	-0.243596	-0.170779	-0.128899	0.00519676	0.529487	-0.235006	-0.209561	-0.0914007	-0.0253421	0.0472349	-0.196369	-0.126209	-0.306516	-0.38182	0.0295029	-0.126217	0.0213102	-0.434373	-0.179016	-0.417953	-0.173379	0.188693	0.10889	-0.423491	0.172932	-0.025415	-0.0251284	-0.14694	0.279758	-0.170056	-0.24032	-0.135604	0.100006	-0.0564236	-0.225808	-0.0710975
-0.00601462	-0.124425	0.0784879	-0.261975	0.0802469	0.116332	0.383661	0.140847	0.0920016	0.0682186	-0.130545	0.0440264	-0.0114361	-0.190379	-0.135893	-0.254413	0.200456	0.0826068	0.18256	-0.21121	0.197353	0.150968	-0.420919	0.0603372	-0.318921	-0.00291316	-0.226552	0.169166	-0.287254	-0.0915524	-0.0554247	-0.170267	0.0859949	-0.362015	-0.248306	-0.151747	-0.0188152	0.0655741	-0.0190292	-0.145921	-0.118995	0.132334	-0.0698318	-0.0990963	-0.0267367	-0.0778255	-0.162479	-0.127069	0.00923226	0.0283208
-0.311294	-0.179273	0.264454	-0.135995	0.184843	0.490396	0.0652273	-0.0415326	0.12095	0.11661	-0.120739	-0.0294289	-0.0654466	0.19277	-0.25003	0.0912951	-0.0448311	-0.111764	-0.0197081	0.0850077	-0.311131	0.0808064	-0.0130231	-0.164807	0.108112	-0.190179	-0.263214	0.0582173	-0.0166585	-0.206798	0.552711	-0.0392143	-0.0375982	-0.186117	0.206827	0.15829	0.49943	0.395133	0.0935358	0.160591	-0.395974	0.364878	0.131181	0.143517	-0.00920886	-0.245389	0.00613542	0.365931	-0.0780616	0.193402
-0.231294	0.74586	0.652459	0.179017	0.897927	0.349364	0.594418	0.433159	0.937439	0.90274	0.452037	0.897733	0.0942156	0.347552	0.156493	-0.211991	0.408031	0.100431	-0.313116	0.0166452	0.272105	0.334576	0.410921	-0.00245926	0.192453	0.432687	0.296425	0.602523	0.28277	0.750568	0.410778	1.06545	0.753952	0.785953	1.36091	0.350216	0.547702	1.16286	0.605489	0.299801	0.375607	0.524906	0.437008	0.475905	0.493974	0.518612	1.00927	0.838958	0.695135	0.994115
0.330702	0.862721	0.0449251	0.62842	0.15965	0.400132	0.340227	0.670979	0.45583	0.230967	-0.193064	-0.273241	-0.0990089	0.330335	-0.407533	0.357217	0.302143	0.0556428	-0.31271	-0.402292	0.0913983	-0.483495	-0.403316	-0.200966	0.118732	-0.137286	-0.423101	-0.0612164	-0.168485	-0.26559	0.238352	0.0864501	0.184614	-0.836284	-0.210683	-0.243013	-0.133522	-0.0885488	-0.288368	-0.458727	-0.309682	0.164296	-0.0826976	0.0683262	-0.365523	-0.199207	-0.365969	-0.153972	-0.772937	-0.84076
0.00978391	0.459711	0.876122	0.746756	0.779123	0.311453	0.368872	0.543048	0.131027	-0.208555	0.0809189	0.932492	0.452746	0.563927	0.809201	0.0771109	-0.0234748	-0.232936	-0.0908033	0.270103	0.0959254	0.21093	0.25715	0.544496	0.143165	0.102273	-0.0927119	-0.227151	0.337944	0.353026	0.148964	-0.0896185	0.321516	-0.0409445	0.350933	0.483309	0.370975	0.360259	-0.0318683	-0.234777	-0.450513	0.0694794	-0.284152	0.00624963	0.224076	0.0420693	0.4849	0.386496	0.0900054	-0.322415
0.411702	0.124726	0.129838	0.572117	0.558718	0.0583516	0.549134	0.339133	0.547404	0.547422	0.421596	0.17547	0.0568378	0.0671851	0.0142294	-0.0940759	0.0510574	0.00424927	-0.000707697	0.039477	-0.371179	-0.0573838	-0.00973775	-0.332694	-0.316996	-0.193094	-0.594467	-0.559958	-0.423888	-0.509913	-0.418928	-0.567396	-0.645808	-0.609397	-0.328533	-0.422156	-0.729607	-0.488957	-0.414015	-0.506971	-0.472286	-0.548635	-0.67608	-0.851455	-0.746784	-0.465455	-0.556172	-0.405096	-0.805659	-0.517725
0.241495	0.0758682	0.0971452	0.0739099	0.0976114	0.137722	0.084751	0.0971314	0.0937319	-0.0730428	0.0808411	0.0521515	0.071435	0.0895436	0.00831864	-0.0403193	0.043609	0.0439783	-0.0418606	-0.00540744	-0.0446047	-0.0665592	-0.179701	0.0359057	-0.210914	-0.0631574	-0.052495	-0.135071	-0.0855525	-0.0638877	-0.109685	-0.0785787	-0.0253299	-0.108187	-0.190752	-0.120114	-0.150088	-0.163175	-0.126282	-0.130093	-0.137012	-0.146975	-0.195225	-0.11753	-0.160376	-0.156622	-0.143856	-0.1381	-0.128848	-0.177334
0.186862	0.106457	0.438715	0.54767	0.159303	0.349853	0.258204	0.5087	0.000912968	0.14462	-0.0791638	-0.210125	-0.0123147	-0.0284355	-0.54764	-0.429425	0.11641	-0.0787522	0.14807	0.243698	0.105418	-0.0772073	-0.246557	-0.284563	0.085999	0.238979	-0.130051	-0.147661	-0.208716	0.155381	-0.637049	-0.1895	-0.0448227	0.390557	-0.573453	-0.325032	-0.332202	-0.383951	-0.538653	0.238533	-0.400127	-0.0875388	-0.207434	-0.0312495	0.213837	0.481618	0.104031	-0.121685	-0.0285089	0.201175
0.177751	0.473341	0.268843	0.552177	0.709509	0.135388	0.0828478	0.309313	0.00634897	0.0801446	0.0631847	-0.00845022	-0.11688	-0.055754	0.00445532	-0.198463	-0.096868	0.255195	-0.119964	0.160099	0.217996	0.303548	0.580359	0.613616	0.586545	0.638449	0.694339	0.64609	0.242024	0.314988	0.485934	0.763262	0.795633	0.584915	0.17416	0.0669073	0.567508	0.0984195	0.36768	0.158384	0.330071	0.446208	0.43849	0.323843	0.191073	0.374699	0.400484	0.12316	0.518107	0.603474
-0.742662	-0.947595	-0.981178	-1.02025	-0.422594	-0.293078	-0.115828	-0.774617	-0.780337	-0.433414	-0.35063	-0.212054	0.0629932	-0.320165	-0.557434	0.198221	0.045132	-0.0301356	0.00394314	-0.217161	0.230592	-0.37764	-0.208465	-0.142676	-0.0636814	-0.603109	-0.264237	-0.435279	-0.140435	-0.155648	0.425151	-0.283561	0.000240845	-0.325182	-0.317594	-0.613828	0.0199054	-0.442595	-0.423837	-0.0148489	-0.647506	-0.58431	-0.740428	0.0251161	-0.177047	-0.565549	-0.300142	-0.194687	-0.409221	-0.583795
0.800874	0.917061	0.40398	0.772836	0.156879	0.681877	0.0143296	0.49355	0.759702	0.417348	0.116396	0.474007	-0.18301	0.729362	0.0424523	0.298161	0.143396	0.0336727	-0.107857	-0.367373	0.114849	0.00681639	0.504416	-0.357796	-0.134536	-0.0916726	-0.396455	-0.0703593	-0.336796	-0.677493	-0.574902	-0.819664	-0.288386	-0.361812	-0.231974	-0.282635	-0.141642	-0.329688	-0.292502	-0.456873	-0.59188	-0.349065	-0.331959	-0.24606	-0.0415463	0.0293355	0.255399	0.177266	0.116702	0.450922
0.224503	0.364692	0.508205	0.345062	0.558845	0.324769	0.530882	0.306981	0.100605	0.0955708	0.110331	0.0427741	-0.00342748	-0.0238156	0.0245815	0.0308424	-0.0316564	0.114732	-0.0563341	-0.0575838	-0.0375663	-0.2296	-0.0782392	0.136265	-0.0815796	0.0232548	0.178648	0.0538706	0.180762	0.235077	0.386147	0.228152	0.228125	0.252107	0.25674	0.27154	0.0264456	0.246739	0.0536592	0.00236306	-0.0598473	-0.0518932	0.219215	0.267158	0.47056	0.355125	0.650626	0.828036	1.02548	1.16119
0.187593	0.0686889	0.659317	0.70947	0.367954	-0.0980791	0.819286	-0.0847012	-0.189062	0.783278	-0.149708	0.178064	-0.256888	0.189399	0.118231	-0.327686	0.20637	0.20338	-0.262958	0.180894	-0.461702	-0.0858183	0.797073	-0.433698	-0.0133629	0.454796	0.147115	-0.127765	-0.132693	-0.0945493	-0.257598	0.295895	-0.169676	0.406215	0.0444077	0.093264	-0.676857	-0.247545	-0.00100981	0.33701	-0.0564302	0.400591	-0.315192	0.222197	0.0608813	-0.140896	0.382987	-0.188377	-0.108066	-0.0106053
-0.253155	0.123157	0.184766	0.100543	-0.145785	-0.177389	-0.029491	0.142193	-0.144717	0.127124	-0.105043	-0.432643	0.123083	0.1569	0.0195914	-0.520405	0.0256585	0.133084	-0.0421434	0.403806	-0.0926904	-0.263439	0.129737	-0.258838	-0.077472	0.102591	0.436041	0.300546	0.270513	0.628174	0.306382	0.339792	-0.558492	-0.190043	0.333646	-0.404887	-0.252669	-0.0883645	0.388073	0.28159	0.685539	-0.117611	0.263245	0.203505	-0.0798986	0.312389	0.0224411	-0.266756	-0.15652	-0.81834
-0.405964	-0.105829	0.299603	-0.351022	-0.165058	-0.0640286	0.0842945	-0.0580998	0.491103	-0.32602	-0.540712	-0.172546	-0.407953	0.221795	-0.180598	-0.00753837	-0.171603	-0.162258	0.305252	0.0361477	0.10048	0.483649	-0.501954	0.0790281	-0.288687	-0.0376659	0.0893632	-0.084158	-0.169967	-0.117281	-0.318272	-0.738647	-0.32753	-0.330292	-0.358162	-0.159214	-0.587658	-0.337126	0.0121062	-0.600445	-0.772669	-0.274485	-0.490011	0.139573	-0.0926175	0.295331	-0.209702	0.162624	-0.144157	0.174654
0.0277456	-0.414175	0.331909	-0.302542	0.347185	0.413637	-0.389537	-0.275737	-0.0368176	-0.31444	0.0430764	-0.547869	-0.12945	0.0693373	-0.30862	0.209633	0.18407	0.0557276	-0.644236	0.194805	0.18098	-0.178625	-0.848307	-0.550127	0.362695	-0.295973	-0.361699	0.131888	-0.348958	-0.407651	-0.489498	-0.423606	0.204992	-0.623081	-0.348886	-0.580465	-0.692481	-0.599049	-0.706388	-0.730905	-0.385364	-0.269944	0.206524	-0.456015	-0.306592	0.0334346	-0.639576	-0.718499	-0.388266	-0.416074
-0.106403	0.509187	0.452311	-0.0418809	0.248011	0.0815035	0.543993	0.0902552	0.577232	0.573024	0.0780112	0.406479	0.279033	0.208937	0.587112	0.116345	-0.706398	-0.0668884	0.306989	0.349951	-0.577439	0.663313	0.200843	0.144749	-0.369343	-0.65861	-0.263306	0.191593	0.277006	0.158101	-0.15727	-0.528727	0.331675	-0.122713	0.857467	-0.05151	0.230434	0.438006	0.532025	0.403662	-0.170582	-0.013626	-0.0719403	0.344564	0.444416	0.949693	0.256292	0.770047	0.433985	0.305401
0.622118	0.575271	0.616646	0.514978	0.237192	0.187244	-0.237353	-0.19265	0.162103	0.21113	-0.0820913	0.190861	0.299367	0.386247	0.175943	0.169671	0.0592521	0.146674	-0.105469	-0.270128	0.00572917	0.201363	0.00560061	-0.462648	-0.593575	0.0388497	-0.434887	0.264079	0.0632184	0.588354	-0.025929	0.206293	0.134812	0.0193399	0.119172	-0.533627	0.214065	0.519231	0.444731	0.187566	0.356435	0.312574	0.510693	0.108888	0.322155	0.169699	0.156161	0.337746	0.127776	0.119507
0.413468	0.144432	0.0814147	-0.0587419	0.483951	-0.2442	0.0732406	-0.468018	-0.0670595	-0.560935	-0.711531	-0.0709627	-0.481946	-0.23616	-0.700691	0.407081	-0.614188	-0.278593	0.44529	0.0404092	-0.203553	-0.036785	-0.294868	-0.269974	0.242815	-0.400743	-0.011571	-0.221389	0.497611	-0.141533	-0.515325	-0.172062	-0.372299	-0.137002	-0.0504255	-0.387795	0.0314129	-0.0662905	0.242807	0.0719743	0.170562	-0.132596	0.644181	0.0459073	-0.0749744	-0.26255	-0.424594	-0.11586	-0.155494	-0.125184
0.022238	-0.240689	0.265527	0.0478022	0.381507	0.0303737	0.400069	0.320352	-0.0880083	0.327212	0.103685	0.30373	0.247116	0.14955	0.0143452	0.146688	-0.184963	-0.360741	0.344783	0.0542324	0.0613201	-0.491071	-0.0831393	-0.141608	0.442006	-0.249546	-0.406282	-0.411921	0.0781427	0.559857	0.178987	0.222992	0.477085	0.709374	0.675474	0.903235	0.00726238	0.720028	-0.0671473	0.568506	0.0359753	0.246587	0.0436943	0.396795	0.439809	0.060799	0.210071	-0.239434	0.387637	0.224492
0.000606024	0.225541	0.489544	0.277314	-0.364081	0.202088	0.529549	0.13738	-0.229419	-0.176168	-0.0245032	0.181075	-0.319712	-0.207418	0.0909511	0.0660712	0.283353	-0.0868565	-0.0423083	-0.220259	-0.0132927	0.433642	0.20552	0.278078	0.208904	0.49521	0.194217	0.331731	0.777707	-0.118388	-0.381373	0.595398	-0.0684214	0.263456	-0.156545	0.673004	-0.0812526	-0.365904	0.10209	0.0447929	-0.0483331	-0.4639	-0.0443385	0.257615	-0.0581741	-0.0563462	0.00507126	0.0862638	-0.0571062	-0.215346
-0.366546	-0.127156	-0.372298	-0.248509	-0.164508	-0.269684	-0.359142	-0.347394	-0.10551	-0.305693	-0.15884	-0.32807	-0.16382	0.13749	-0.391189	0.0697203	0.206327	-0.202611	0.213727	-0.287164	0.1723	0.0655165	0.020695	0.0550784	0.0462136	-0.162225	-0.0214035	-0.0591553	-0.182689	-0.0351514	-0.343762	-0.425437	0.111631	0.0749127	-0.195224	-0.143927	-0.119708	-0.145998	0.0755771	-0.12245	0.16947	-0.139042	-0.0894459	0.0708472	0.115002	-0.280136	-0.388991	0.140938	-0.346733	-0.179576
-0.390192	-0.285518	-0.246304	-0.229518	-0.367646	-0.399357	-0.162642	-0.336669	-0.0579564	-0.110681	-0.148831	-0.11232	-0.118757	-0.103571	0.0959132	-0.00328632	0.0553258	-0.091545	0.0513012	-0.0117957	-0.106223	-0.0195554	-0.109486	-0.407739	-0.594128	-0.614822	-0.751707	-0.826687	-0.896199	-0.734623	-0.922293	-0.922371	-0.738919	-0.500375	-0.604078	-0.712428	-0.468414	-0.574654	-0.553773	-0.594936	-0.653897	-0.624897	-0.510084	-0.567501	-0.66338	-0.680509	-0.773783	-1.10684	-1.00611	-0.829862
0.802026	0.81734	0.299425	0.697346	-0.017671	0.71137	-0.0389925	-0.335765	0.61777	0.14346	0.507274	0.66804	0.818593	0.206402	-0.278095	-0.0534309	-0.0817047	0.198249	-0.0384761	-0.0246376	-0.208262	-0.0164002	-0.0713116	0.194652	-0.644469	-0.43996	-0.621904	-0.99331	-0.459064	-1.05558	-0.984328	-0.863405	-0.847743	-0.535716	-0.95317	-1.12732	-1.17221	-1.55633	-1.03287	-0.566618	-0.989972	-1.2094	-1.14335	-1.30039	-1.14377	-0.535179	-0.516149	-0.155287	-0.607258	-0.735124
0.00863082	0.442678	0.206389	0.243909	0.634078	0.357471	0.0254945	0.3176	0.208378	0.804194	0.0597921	-0.107094	0.220334	0.0849118	0.345182	0.210923	0.269158	-0.0949772	-0.23013	-0.154974	0.231848	0.0477494	0.297543	0.0555194	-0.0486963	0.393371	0.0967256	-0.097047	0.53398	-0.0605166	0.0747173	0.622648	0.122142	0.0661619	0.273184	0.198262	0.248962	0.153147	-0.0837037	-0.0691966	0.0223375	0.410666	0.114051	0.435228	0.342467	0.0794687	0.444629	0.364767	0.393854	0.211894
-0.200981	-0.0112582	0.15854	0.0654188	-0.312475	-0.0956569	0.267239	0.0666034	0.0704211	-0.104142	-0.218925	-0.035966	0.168248	-0.102022	-0.316598	0.0457323	0.10781	-0.0348194	-0.103276	-0.0154472	0.136517	0.0300805	-0.363802	-0.126217	-0.0982179	-0.25479	0.0499296	-0.163469	-0.0636019	-0.225787	-0.146332	-0.35394	-0.174901	-0.000649963	-0.222748	-0.153643	0.210422	-0.322143	-0.310586	-0.391729	-0.0889768	-0.23676	-0.104579	-0.291682	-0.116421	0.167447	-0.342503	-0.343856	-0.0302733	-0.20685
-0.120806	0.412107	-0.195771	-0.321414	-0.133537	-0.154066	-0.200625	-0.0784554	-0.0477009	0.108495	-0.07878	-0.166854	-0.418884	-0.155992	0.363298	-0.253478	0.0273521	-0.0196692	0.0989172	0.146878	-0.220131	-0.166562	-0.363434	-0.326417	-0.34297	0.0373911	-0.44743	-0.0442091	-0.193625	-0.176177	-0.311528	0.710185	-0.0623998	0.0224076	-0.511417	-0.016243	-0.569641	-0.149869	-0.643818	-0.574099	-0.387391	-0.201689	-0.325568	0.277583	0.161765	-0.125077	0.235006	0.00215381	-0.0308062	-0.0629698
0.357589	0.0819824	0.590698	-0.0161159	-0.384535	-0.673073	-0.439373	-0.019229	-0.211218	0.2227	-0.183113	0.0294052	-0.291852	-0.624028	0.261862	-0.090727	-0.461771	0.396197	0.081945	0.0743551	0.0299614	-0.0607342	0.552449	-0.519385	-0.0352854	0.781781	-0.0886519	-0.0251883	-0.12535	-0.21605	-0.0379981	0.216905	-0.079203	-0.172642	0.432229	0.163297	-0.314653	-0.0963086	0.281796	-0.21777	0.1048	0.284212	-0.178595	-0.130291	-0.223717	-0.0222414	-0.145642	-0.604472	0.766927	0.536386
0.0318378	-0.0866187	-0.00478839	-0.00959128	0.223793	-0.137989	-0.0355162	-0.347724	0.366035	0.132494	-0.491112	-0.35141	-0.318116	-0.106825	0.0586639	0.143254	-0.0362372	0.125246	-0.282734	0.0504701	0.275671	0.133448	0.0635146	-0.117806	-0.4042	-0.0169463	-0.0799464	-0.0484902	0.194933	-0.134579	0.322119	0.351265	0.270164	0.195325	-0.288618	-0.0511699	0.0212115	-0.0913295	-0.0639347	-0.0911397	-0.102727	-0.572759	-0.113354	-0.322804	0.336835	-0.179787	-0.0335016	-0.309278	0.46405	-0.211473
-0.0496396	0.258662	0.0401742	0.184087	0.0259247	0.260692	0.385564	0.650965	-0.350981	0.286768	-0.185731	-0.0203406	-0.173072	0.0444484	-0.410666	0.269231	-0.113406	-0.0630116	-0.22354	0.130726	-0.23565	-0.224623	-0.153265	-0.202842	0.177917	-0.480575	-0.272081	0.0591992	-0.157442	-0.109458	-0.0795181	-0.172964	0.00305935	0.367609	-0.0137744	0.280583	0.126481	0.124547	-0.0306632	-0.371892	-0.0144766	-0.0402119	-0.0622093	-0.145399	-0.141711	0.0476567	0.156016	0.169142	0.163059	-0.0792429
0.326617	0.533819	0.556414	0.190926	0.117827	0.651263	0.245444	0.361477	0.282146	0.244732	0.118904	0.227921	0.737652	0.21785	0.195949	0.191843	-0.21673	0.0309508	-0.292524	0.286461	0.392593	-0.0442236	0.367715	0.205768	0.21394	0.219082	0.00638472	0.142789	0.029164	-0.102509	0.147702	-0.322568	-0.293102	-0.185217	-0.0655694	0.282538	0.0321862	-0.231826	-0.338166	-0.542478	-0.375744	-0.473502	-0.043376	-0.152037	0.0162979	-0.155149	-0.19853	-0.0628939	-0.104427	0.0227174
0.474219	0.00862552	-0.128922	1.08488	0.976256	0.440706	1.00682	0.454517	0.172404	0.0873355	0.493421	0.521955	0.771839	0.0389651	-0.449226	-0.125342	0.638206	0.578111	-0.621643	-0.469332	-0.338401	0.0945238	0.720291	0.472097	0.148534	0.224267	-0.528669	-0.0159284	0.0936372	-0.00594617	0.323953	0.162378	0.0455486	0.403864	-0.236028	-0.511822	-0.090267	0.044181	-0.113198	0.248025	0.406858	0.425572	-0.341636	-0.140879	0.270445	0.770307	-0.284909	0.55758	0.951527	0.474591
0.0029904	0.082883	0.174145	0.104366	0.215632	-0.389785	0.00503249	-0.0103025	-0.357262	-0.161827	-0.0570316	-0.429588	-0.544903	0.176141	0.637671	0.699633	-0.280764	0.0684411	-0.164556	-0.322755	-0.0364669	-0.0782989	0.213208	-0.15675	-0.265309	0.19442	-0.2047	0.98648	0.265589	-0.0150492	0.0754134	0.181952	0.265049	0.180948	0.200233	0.499899	0.858393	0.229178	0.359087	0.331039	-0.335958	0.449993	-0.355628	0.231808	-0.283294	0.423431	0.246932	0.386287	0.699365	0.130186
0.162211	-0.317364	0.575038	0.143328	-0.180646	0.154039	-0.26006	0.113008	0.0596886	-0.27939	0.194945	-0.275395	-0.0397006	0.190549	-0.204896	0.202871	0.0660896	0.05046	0.0613475	-0.380768	-0.237349	0.548649	0.0746557	0.0882126	-0.20811	-0.379794	0.0699949	0.156018	-0.651466	0.252114	0.322907	0.207223	0.14283	0.0233012	-0.115602	-0.139301	-0.296558	-0.122542	-0.425591	-0.0178988	-0.222772	0.110812	-0.0779735	-0.439978	-0.0348566	0.271205	-0.341562	-0.655565	-0.430342	0.0248548
0.0573634	-0.665616	-0.487035	-0.188289	-0.0802623	-0.0521845	-0.0162918	0.0625272	-0.229136	-0.12901	-0.0164365	-0.199349	-0.271646	-0.305947	-0.325619	-0.000750335	-0.14861	-0.255281	0.0571689	0.347472	0.0256294	-0.36814	-0.306613	-0.127399	-0.157136	0.106512	-0.531176	-0.332632	-0.0517789	0.171772	-0.0432339	0.10177	0.257103	0.767545	0.608091	0.245363	-0.0059221	0.410465	0.377248	0.0964658	0.152621	-0.125236	0.016351	-0.154161	-0.285317	-0.204058	-0.195217	-0.153196	0.125734	0.124621
0.00244463	0.294483	-0.0723233	0.0618652	0.122678	0.170922	0.110953	-0.164172	0.124329	0.167257	0.0878125	0.0556567	-0.19792	-0.414486	0.18472	-0.115953	0.129542	-0.413124	0.278576	0.120959	-0.0405826	-0.0534376	-0.0871045	0.0627709	-0.3945	0.178455	0.298865	0.078375	0.323687	0.717555	0.247964	-0.0502583	-0.156045	-0.434531	-0.0611972	0.583395	-0.313662	0.0586025	-0.106898	-0.161152	0.321205	0.169549	-0.0714457	0.359716	0.0498326	0.0106067	0.195075	-0.0469105	0.129766	0.335064
0.42337	0.210564	0.305656	0.244204	0.602209	0.646941	0.411695	0.147861	0.284017	0.398197	0.226372	0.175401	0.466193	0.230681	-0.0848482	-0.0886742	0.264703	0.0668475	0.00582374	-0.2487	-0.487236	0.040304	-0.105457	0.320714	0.0345316	-0.164482	0.313602	0.481013	0.213812	0.178857	0.398617	0.107812	0.432649	0.498769	0.228956	0.194458	0.172042	-0.127791	0.288024	0.218255	0.251464	0.272991	-0.010489	0.116669	-0.194888	0.0515302	0.0890265	-0.0396502	0.331495	0.125051
-0.427342	-0.223255	0.200049	-0.11966	-0.420209	-0.208993	0.0852373	-0.292706	0.0591758	-0.089201	-0.263492	-0.15634	0.0937047	-0.143836	0.168033	0.304528	-0.304434	0.212048	-0.0756881	-0.136454	-0.144026	-0.090923	0.0933243	0.431198	-0.244481	0.0293253	0.0273355	0.385602	0.313724	0.0734833	-0.257125	0.116196	0.512101	0.331762	0.164952	0.00605133	0.277541	0.475745	0.2851	-0.319514	-0.207209	-0.171395	-0.355395	-0.330698	0.491959	-0.133099	-0.163587	-0.173534	0.112732	-0.0278985
0.132713	0.183601	0.409859	-0.0626208	0.555393	0.0854925	0.786638	0.544444	0.334544	0.324924	-0.00188907	0.990052	0.439153	0.386808	-0.347452	-0.0923794	0.0849023	-0.0811835	0.348017	-0.259356	-0.312014	0.248012	0.214004	-0.254237	-0.324805	0.251754	0.319496	0.473494	0.364502	0.727916	0.513419	0.225216	0.235818	0.0856762	-0.0609389	0.507459	0.409146	0.337714	0.129994	-0.1146	-0.373821	-0.238471	0.241829	-0.208421	0.01905	0.262997	0.305254	-0.487314	0.577846	0.195585
-0.0962165	-0.327191	-0.109851	0.426076	-0.471973	0.0920646	-0.418925	0.222442	0.0086094	-0.215599	-0.350167	-0.0238625	-0.400543	-0.332777	-0.358007	-0.484988	-0.0906691	0.462848	0.404372	-0.291564	0.378735	-0.189381	-0.384744	0.165897	-0.0586654	-0.522969	-0.112989	-0.111242	0.121089	-0.42258	0.0617398	0.238799	-0.227319	0.339013	-0.481522	0.332655	-0.327802	-0.263245	-0.132682	0.143263	-0.158538	-0.0863264	-0.274706	-0.0484289	-0.257572	0.931107	-0.000643098	0.438671	0.157631	-0.368206
0.0789973	-0.201049	0.119589	-0.109602	-0.119746	0.334443	-0.44081	-0.209984	0.487356	0.419273	0.437001	0.532306	0.0774104	-0.143413	0.255232	-0.065144	0.323425	0.21635	0.0208093	-0.49544	0.275101	0.115938	0.21917	0.179085	0.104945	0.430679	0.222242	0.240619	-0.10851	-0.0685977	0.0572676	0.488624	-0.0891728	0.0291485	-0.228171	-0.201013	0.587709	-0.0353242	0.0680032	0.412854	0.0239969	-0.374623	0.390997	-0.0482105	0.0947871	0.115414	0.111088	0.541735	-0.115897	0.112657
0.239078	-0.277557	0.0960714	-0.204285	0.344479	0.427269	0.281223	0.324297	-0.103691	0.260206	0.127099	-0.270407	-0.0285489	0.262211	-0.038108	0.0166115	-0.0443957	0.189431	-0.390934	0.229288	-0.050888	-0.073585	-0.43946	-0.345512	-0.24531	-0.231135	-0.361768	-0.452069	-0.358098	-0.832439	-0.456298	-0.754569	-0.311051	-0.459861	-0.113277	-0.31949	-0.435585	-0.265493	-0.263151	-0.0909018	-0.532607	-0.262044	-0.472763	-0.407693	-0.554606	-0.00519745	-0.358352	-0.241381	-0.306342	-0.408565
-0.229112	-0.467458	0.048428	-0.316884	0.367281	0.366789	-0.67865	-0.0334115	0.0584802	-0.580292	0.279576	-0.66856	0.0474327	0.18358	-0.433253	-0.248304	0.134548	-0.186026	-0.0184073	0.318189	0.00824509	-0.202895	0.509137	-0.169855	-0.654113	-0.70936	-0.0709053	-0.0434547	0.0505746	-0.140034	-0.0083897	0.108548	-0.391126	0.137919	-0.133302	0.239324	0.0271008	0.0826345	0.5134	0.0714591	-0.491351	-0.026132	-0.0745768	0.0223518	-0.310782	-0.477882	-0.337644	0.118362	-0.323771	0.0510987
0.308097	0.186689	0.174078	-0.114169	0.0557736	-0.144627	-0.160684	-0.2505	-0.0501601	-0.109781	-0.332876	-0.1605	-0.315618	-0.178186	-0.283639	0.0475822	0.0513892	0.119813	-0.0656043	-0.15318	-0.607861	-0.234075	-0.304979	-0.277994	-0.617036	-0.369294	-0.512329	-0.575784	-0.117972	-0.481131	-0.475039	-0.253198	-0.434438	-0.710958	-0.683409	-0.103523	-0.391321	-0.369689	-0.879478	-0.674307	-0.450517	-0.291466	-0.230211	-0.141685	-0.696377	-0.437889	-0.0178379	-0.599693	-0.364211	-0.586353
0.318001	-0.0849191	0.428467	0.208098	0.295451	0.00884251	0.187237	0.197577	0.118625	-0.00188295	0.340839	0.166867	0.0354992	0.181217	0.0888683	0.0213071	0.0119671	0.0912166	-0.0978545	-0.0266363	-0.0871972	0.368053	-0.0210242	0.115902	0.244754	0.368962	0.0329485	0.263438	0.048021	0.382997	0.442328	0.18392	0.00436205	0.216707	-0.0501419	0.15121	0.435143	0.247754	-0.111915	0.134497	0.298392	-0.171572	-0.0749984	-0.161164	0.458648	0.0182867	0.481158	0.134337	0.787063	-0.0332533
-0.230457	0.664525	0.0681087	0.768041	0.403917	0.0514237	-0.198151	0.643608	0.219159	0.940097	-0.36335	0.373667	-0.127682	0.275036	0.218046	0.289894	-0.0920688	-0.000564957	-0.516874	0.319614	0.605731	0.690935	0.515577	0.321731	0.51211	0.127184	0.108411	0.429572	0.852453	-0.0620061	0.210136	0.684346	0.509443	0.367712	0.309312	0.299086	0.586918	0.205673	-0.0479272	-0.104894	0.0344907	0.0505127	0.495749	0.42101	0.745826	-0.418658	-0.409252	-0.318381	-0.129455	-0.0318079
0.189853	-0.437473	-0.332889	0.462764	0.442388	0.384309	0.0214611	-0.0558154	0.0554307	0.124457	0.0775367	-0.126563	0.00512116	0.418204	-0.243506	-0.31157	-0.0867344	0.438443	-0.0469921	0.0068533	0.123293	-0.207299	5.59168e-06	0.411155	-0.101704	0.0361788	0.168082	0.643208	0.0543734	0.135888	0.519467	0.485521	0.210281	0.477206	0.0863134	-0.0464571	0.199782	0.211581	0.198089	0.0511054	0.219882	0.340802	-0.0403007	0.277002	0.00231503	-0.0103588	0.521676	0.323059	0.111836	0.344325
-0.0913791	0.345508	-0.163362	-0.0884662	0.26097	-0.0289989	0.410455	0.259339	0.209603	0.231274	-0.034514	0.312993	0.518947	-0.138723	0.420333	0.00858937	-0.264487	-0.0572283	0.150032	0.163094	0.0945517	0.376166	0.184461	0.313748	0.180754	0.508916	-0.0884693	0.639002	0.0691136	0.236129	0.101325	0.315372	0.214576	-0.0346231	0.584265	0.427201	0.387114	0.201362	0.209207	0.273977	-0.116307	0.491839	0.325948	-0.134839	0.3878	-0.000440574	0.1694	0.0749985	0.268361	0.213082
0.159252	-0.0964963	0.0723817	0.0713673	-0.315855	0.0502316	0.224568	0.426937	-0.0181612	0.586688	-0.153572	-0.0532749	-0.0702981	-0.0837933	-0.216596	0.218029	-0.152978	-0.366473	0.478483	-0.177061	0.128461	-0.0536032	-0.0422117	0.315676	0.399503	-0.202064	0.513988	0.313638	0.600718	0.246963	0.303892	0.53616	0.481041	0.185083	-0.07695	-0.206981	0.0248193	-0.325398	-0.0577092	-0.166883	0.186893	-0.0459402	0.0034692	0.410669	-0.167903	-0.132325	0.361738	0.0963501	0.289295	-0.333889
0.0599777	-0.527528	-0.421493	-0.282338	-0.371879	0.0339295	0.0123785	-0.253157	-0.305322	-0.102351	-0.0745621	-0.0550949	-0.0137028	-0.317827	-0.402107	-0.113903	-0.125688	-0.28607	0.185671	0.33999	0.1947	-0.338244	-0.101077	-0.275946	-0.516623	-0.377013	-0.676416	-0.404329	-0.356933	-0.559724	-0.849522	-0.660599	-0.502643	-0.612722	0.369111	-0.0592618	-0.148312	-0.643783	-0.560918	-0.802633	-0.529124	-0.387077	-0.291198	-1.04112	-0.205683	-0.558958	-0.802673	-0.482183	-0.4188	-0.439042
0.0546879	0.225675	0.249316	-0.317372	0.117367	0.158534	0.0634341	-0.175654	-0.120552	-0.00364883	-0.180345	0.263656	0.01381	-0.214409	-0.0485543	-0.367852	0.0953216	-0.000721505	0.112727	0.160525	-0.258289	0.106372	0.379197	0.0458139	-0.158054	0.157772	-0.142535	0.13382	0.0244822	0.014674	0.0110259	-0.110816	-0.0392408	-0.37583	-0.245896	0.0902286	0.0619185	0.131009	0.377826	0.185556	0.0108448	-0.197606	-0.203707	-0.10971	0.0182283	-0.213104	0.0323606	0.527163	0.313573	0.0543868
0.343476	0.245767	0.0162017	0.499528	0.380185	0.0104873	0.391758	0.0713549	0.0988877	0.389483	-0.0812409	0.0398631	-0.111261	0.490633	-0.198907	-0.204439	0.0489989	0.205817	-0.0127916	-0.0375858	0.175632	0.319856	0.160055	0.298494	0.0305744	-0.198031	0.341119	0.128021	0.168752	0.314964	-0.0219895	0.157263	0.364973	0.0407704	0.198707	0.188576	0.146771	0.235414	-0.177387	-0.19437	0.106605	0.0469371	0.0321312	-0.18901	0.376426	0.264344	0.409811	0.572019	0.5295	0.539911
-0.110699	-0.569264	-0.263126	-1.01521	-0.518518	0.513228	0.113475	0.287172	0.093517	0.0249147	-0.260624	0.429532	-0.415094	-0.123786	0.0610156	-0.547318	-0.101122	-0.129816	0.439934	0.338323	-0.164326	0.375228	0.0250289	-0.530962	0.0320395	-0.0294988	0.196026	0.152728	0.540676	0.413519	0.315804	-0.399547	0.567739	-0.192068	0.201045	0.434336	-0.23326	-0.000596894	-0.229634	-0.165651	0.373901	-0.0052147	-0.195461	0.0904518	-0.080342	0.388987	0.230976	0.195072	0.283708	-0.0567161
-0.171646	-0.227757	-0.196602	0.0995436	0.706751	0.104788	-0.394594	0.0442883	0.407626	0.296993	0.523303	0.123431	0.619749	0.169959	-0.147651	0.159816	0.0751818	-0.222425	0.156165	-0.168737	-0.272942	0.416543	0.0594195	0.52518	0.664857	0.710904	-0.196248	0.178065	0.214939	-0.262303	-0.130792	-0.0253196	-0.274956	0.0584022	-0.307215	0.270008	0.014826	0.205704	0.271674	-0.287188	0.457441	-0.746798	-0.215981	0.0440408	-0.553939	-0.133568	-0.126803	-0.503676	-0.336772	-0.308119
-0.294304	-0.0421335	-0.234679	0.0356072	0.223775	0.249612	-0.299082	-0.0682655	0.433211	-0.394774	-0.0845158	0.106083	-0.634112	-0.0820919	1.01735	0.0185793	0.265565	-0.0358266	-0.340373	0.0920547	0.297501	0.562683	-0.144618	-0.30719	-0.129733	-0.888682	-0.310229	-0.335229	-0.0377244	-0.939875	-0.545308	-0.260226	-0.431784	-0.183735	0.294912	-0.120043	-0.346208	-0.14082	-0.632615	-0.568031	-0.156201	-0.448923	-0.106093	-0.665716	-0.560294	-0.658471	-0.223832	-0.823086	-0.186705	-0.108463
-0.133797	0.599171	-0.0814632	0.0915183	-0.063878	-0.248778	-0.0996077	0.0892044	0.128212	0.191207	0.305955	-0.0766698	-0.596085	-0.168903	-0.115277	0.203417	0.346055	0.203245	-0.449703	-0.303014	-0.544442	0.35995	-0.240749	0.126362	0.0326487	0.131781	0.0710613	0.19088	0.175313	-0.439561	0.247527	0.390173	0.00968888	0.0328373	0.352108	0.106805	0.159141	-0.483352	-0.18405	0.753624	0.052831	0.0604396	0.357928	-0.431133	0.0085743	-0.346428	-0.0851783	-0.533814	-0.00652257	0.213586
-0.148949	0.130975	0.152509	0.362571	0.175064	0.0593661	0.125324	0.326757	0.364897	0.0535087	-0.140466	0.374907	0.442852	-0.0389844	0.240706	-0.393609	-0.0554761	0.0819884	0.200652	0.166444	-0.100344	-0.00401925	0.129444	0.1554	0.103796	0.00699772	0.307948	0.3445	0.348551	0.2635	0.0732857	-0.107556	0.100793	-0.228879	0.076331	0.543955	0.176682	0.416784	-0.00323788	0.236506	-0.093821	0.14737	0.233513	0.159991	-0.0165755	0.137085	-0.0263662	-0.332025	0.05338	-0.0766809
-0.375741	-0.111873	-0.143204	0.185437	0.368444	0.0987534	-0.0670177	-0.160568	0.241346	0.0110463	-0.0754722	0.560037	0.291895	-0.152562	0.302193	0.0547296	-0.0590169	0.256948	0.035333	-0.287994	-0.0672337	-0.495348	-0.00323835	0.0367181	0.366541	0.277135	0.749292	0.585714	0.195171	0.612331	0.649108	0.529343	0.0932913	0.387344	0.0849217	-0.175763	-0.0726077	0.0995387	-0.0709682	0.102474	-0.0127962	0.240828	0.0988094	-0.0247947	0.147174	0.055918	0.0402658	0.409911	-0.0251411	-0.323899
0.640122	0.387014	0.663276	-0.137081	-0.208537	0.407739	0.216026	-0.274358	-0.00877534	0.0559459	0.16379	-0.0599379	-0.659694	-0.247807	0.158461	-0.0784389	-0.42769	-0.0878805	0.134309	0.459701	0.483926	-0.00867423	0.321845	-0.154752	0.795178	0.0628262	0.817695	0.137175	0.747508	0.837137	0.414311	0.0601112	0.949575	-0.378682	-0.127154	0.14211	0.515358	-0.464186	0.582664	0.539716	0.0001471	-0.151357	-0.0711535	-0.183611	0.0544827	-0.0216857	-0.375662	0.0697278	0.350538	-0.585571
-0.145645	0.0469549	-0.200574	-0.352991	0.126443	0.734249	-0.280162	-0.256377	-0.17108	-0.0701392	0.213589	-0.0664988	-0.135355	0.0491581	0.0679946	0.540615	-0.306572	-0.434372	0.202367	-0.0020381	-0.50999	-0.182567	-0.0947882	0.469492	-0.181022	0.289745	0.325547	-0.193008	0.262525	0.0594615	0.831526	0.269132	0.0671409	-0.139981	0.0194784	0.229348	0.0522023	0.77916	0.0893683	-0.0110297	0.0325502	0.558034	0.0688154	-0.101097	-0.128066	0.204346	0.0420527	0.3707	0.171143	-0.0953098
0.470492	0.0994488	0.270587	0.330925	0.427023	-0.0518065	0.302085	-0.0918798	0.255149	0.0214404	0.174994	-0.223403	0.172194	0.10878	0.20417	0.222958	-0.00807788	-0.432222	0.170121	0.0472202	-0.0796403	-0.191173	-0.312444	0.0338822	0.314507	-0.161988	0.035897	0.257271	0.00471821	0.229907	0.199607	-0.00930508	-0.144207	-0.0664477	-0.0742869	0.416981	-0.197	0.0136511	0.0704269	-0.323632	-0.0534613	-0.315534	-0.300061	-0.0602152	-0.237734	0.544192	0.111931	0.289737	0.218101	0.235951
0.17422	0.289673	0.224067	-0.145232	-0.0204762	0.515679	0.0863296	0.151941	-0.0676314	0.156194	0.272124	0.327677	0.191988	-0.13812	-0.167365	0.307094	0.12565	0.0168714	-0.292592	-0.157024	0.145099	-0.171927	0.300029	0.426482	0.209222	0.193313	0.0955877	0.360717	0.0530767	0.137003	0.147406	0.328201	0.264023	0.466287	0.386606	0.555104	0.153633	0.0495104	0.254149	0.313791	0.0397015	0.216385	0.405359	0.14207	0.253401	0.080472	0.224976	0.0549033	0.210459	0.175024
0.0959765	0.305177	-0.214495	0.38184	-0.282043	-0.201141	-0.636938	0.176815	-0.216648	-0.235127	-0.0734747	0.301504	-0.0859819	-0.170762	-0.384969	0.21715	0.402271	-0.408314	-0.13502	-0.0760874	-0.119018	0.673786	-0.0470552	-0.509408	-0.0341063	0.0922105	-0.644589	-0.611111	-0.236642	-0.361259	0.37517	-0.0578914	0.196044	-0.0812346	0.191665	0.363166	0.0919452	0.248469	0.00831831	0.227906	-0.129019	-0.237864	-0.515992	-0.153563	-0.348874	0.214394	-0.129004	-0.296995	0.255355	-0.143822
0.206075	-0.164617	0.224477	-0.328311	-0.33692	-0.441262	-0.100247	-0.0688519	0.53521	0.488104	-0.218268	-0.0605386	-0.415578	0.562433	-0.00363032	-0.128383	0.195423	-0.259747	0.212783	-0.0200758	0.162674	0.216635	0.193069	0.144892	0.056882	0.390682	0.102591	0.161332	0.0561663	0.141891	-0.086075	0.122082	-0.436704	-0.363838	0.293001	0.0209524	-0.288914	0.26647	0.133405	-0.370913	-0.0684156	-0.257288	0.0796542	0.584169	0.139889	-0.536631	0.462608	-0.118331	-0.0427422	0.407582
-0.0211492	0.123107	-0.475904	-0.341099	-0.49285	-0.17965	-0.013138	-0.190362	-0.260977	0.831368	-0.0504892	0.11132	0.308887	-0.0433589	0.0737349	-0.462239	0.342452	0.197485	-0.371273	0.293575	0.237627	-0.21682	0.21157	-0.195736	-0.213858	0.132103	-0.781186	-0.497158	0.149763	-0.331898	-0.582805	-0.630725	-0.567032	-0.422613	0.00389786	-0.562805	-0.519819	-0.756184	-0.498621	-0.489461	-0.452145	-0.861797	-0.614793	-0.313477	-0.103901	-0.215934	-1.07514	-0.367943	-0.0450966	-0.234817
0.629121	0.672374	0.586508	0.604473	0.0824991	0.347205	0.423208	0.101765	0.346086	0.215607	0.145533	0.191349	0.149696	0.223596	0.0815311	-0.0721216	0.130511	-0.000933822	-0.0281229	-0.0293326	0.00317601	-0.00575166	-0.0558797	0.150779	-0.0712938	-0.0504591	0.0634234	-0.593653	0.163408	-0.20662	-0.209949	0.186468	0.105217	-0.0555189	-0.213634	-0.163823	0.016891	-0.00832361	-0.10351	-0.251212	-0.206099	-0.17863	-0.258711	-0.348284	0.0244067	-0.181862	-0.232135	-0.252114	0.0514742	0.121574
0.495107	0.3252	0.0310635	0.731206	-0.145303	0.171358	-0.121715	-0.140531	-0.0236486	-0.114052	0.262047	-0.0753198	-0.393731	-0.0788163	-0.3618	0.331312	0.00431991	-0.246351	-0.238559	0.149279	-0.614269	-0.0933097	-0.229307	-0.462965	-0.248378	0.126455	0.066763	-0.123145	0.126871	0.0884212	0.0270627	-0.31149	0.0733856	0.318081	0.0378471	-0.314232	0.372072	-0.291273	-0.0632414	-0.310856	-0.461071	-0.076172	0.0501171	0.351374	-0.0178815	0.306319	0.79993	-0.278709	0.49025	-0.185544
-0.00275324	0.0129634	0.142233	0.253915	-0.0651508	0.023695	0.123196	0.252907	0.0551412	0.26436	0.118444	-0.0526161	0.0362627	-0.0845358	-0.0635223	0.140048	-0.23317	0.0325781	-0.023799	0.0843425	0.0699723	0.386065	0.133749	-0.158496	0.157351	-0.0153084	0.0569293	-0.0685985	0.253257	0.000727455	0.151605	0.239024	-0.215853	-0.128655	0.364547	0.0023056	0.338725	-0.119984	-0.0164515	-0.00650421	-0.102807	-0.636877	0.0409765	0.249818	0.193779	-0.00147023	-0.0828813	-0.425508	0.131076	0.144693
0.112285	0.228959	-0.290814	-0.0431883	-0.00278427	0.343571	0.20615	-0.598513	-0.518691	-0.230661	-0.0878838	-0.0924551	-0.265213	-0.33045	-0.510878	0.0994358	-0.0392535	-0.0703044	0.0435383	-0.0334162	-0.420355	-0.221797	-0.158195	-0.692421	-0.9712	-0.617317	-0.363214	-0.090964	-0.659979	-0.555341	-0.82432	-0.69646	-0.299609	-0.384617	-0.349542	-0.0887386	-0.65528	-0.261162	0.367249	-0.368529	-0.655545	-0.648318	-0.633324	-0.731884	-0.708947	-0.254096	-0.518047	-0.250008	-0.418403	-0.392928
0.247455	-0.271802	0.0319701	0.00314053	0.571481	-0.0178575	-0.0232547	0.149331	0.150251	-0.285497	0.142086	0.10789	0.192908	-0.120703	-0.0290122	0.164073	-0.0461849	-0.378641	-0.451961	0.712714	0.36361	-0.0785864	0.023533	0.407258	-0.264203	-0.00160217	-0.200518	-0.301556	-0.280678	-0.305925	0.18737	0.136075	0.668134	0.190914	0.118475	-0.210978	-0.526468	-0.259577	-0.179295	-0.424548	0.154654	-0.485501	-0.311348	0.111052	-0.0946251	-0.0279635	-0.292818	0.16241	-0.745491	-0.274292
0.0156218	-0.0886508	-0.327666	0.00914264	-0.105512	0.102146	-0.0780453	-0.0802422	0.0872119	-0.0390917	-0.310883	-0.131308	-0.555419	-0.137978	0.0534031	-0.00774069	0.0277717	-0.0173612	0.0378751	-0.0405449	-0.254958	-0.21014	0.227202	-0.14057	0.130383	-0.36543	-0.261055	-0.352855	-0.0845018	0.389765	-0.327398	0.0706333	0.0300528	-0.023385	0.106991	-0.486335	-0.18779	-0.14048	-0.0866509	-0.381764	-0.272143	-0.127649	0.0443792	0.174376	-0.620062	-0.577202	0.0171963	-0.684131	-0.226689	-0.193982
0.879775	0.366749	0.0715435	0.489189	0.35709	0.204685	-0.039654	0.56668	0.335596	0.392976	0.476801	-0.00070256	-0.53834	0.650353	0.465142	0.0114873	-0.09706	-0.106511	0.253496	-0.0614114	0.28137	0.301119	0.532928	0.382278	-0.434753	0.687537	0.637673	0.447136	0.505298	0.334789	0.76953	0.227229	1.09087	1.06008	0.991378	0.545314	0.664883	0.463247	0.493116	0.130115	0.0552222	0.259308	0.362759	-0.049484	0.37718	0.0838463	0.533026	-0.131525	0.253914	-0.0677318
-0.0734575	-0.389882	-0.432725	-0.0761949	-0.445221	-0.366072	-0.194431	-0.420521	-0.320031	-0.279922	-0.0797145	0.193384	-0.507979	-0.040121	-0.14357	-0.191287	0.092617	-0.117191	0.184965	0.0308955	-0.109418	-0.244003	-0.00347982	-0.196663	-0.412558	-0.516567	-0.154069	-0.388272	-0.457514	-0.283602	-0.401593	-0.138526	-0.611927	-0.210319	-0.238081	-0.514514	-0.360454	-0.448322	-0.559249	-0.45461	0.261464	-0.526198	-0.365035	-0.340049	-0.201098	-0.320478	-0.585554	-0.57164	-0.00372311	-0.129782
0.111611	0.137979	0.0289347	0.0534666	-0.0467757	0.162616	0.0179677	0.270335	0.461772	0.246597	0.361292	0.623565	-0.0115296	0.388029	0.3026	0.0178396	0.0124034	-0.100004	-0.0654367	0.135197	0.212949	0.115255	0.0501899	0.092437	-0.183289	0.108814	0.189391	0.139628	0.0535645	0.293345	0.218788	0.164165	0.0793833	-0.171916	0.0232331	-0.272291	0.0952468	-0.0566959	-0.303268	-0.266061	0.162922	-0.0346309	0.00348442	-0.142287	-0.0235808	0.0339183	0.34247	-0.0803374	-0.145514	0.0129107
-0.129609	-0.184391	0.158563	0.18457	0.266671	-0.0891618	0.424311	0.105396	0.624201	0.0902546	-0.204981	0.0212393	-0.322704	0.0451223	0.536727	0.169666	0.0897149	0.286307	-0.205096	-0.340592	-0.456474	0.385308	0.220464	-0.167362	0.330561	0.0258349	-0.558456	0.360735	0.0818867	0.669312	0.0897428	0.397582	0.157944	0.181377	0.524866	-0.211384	0.592366	-0.344961	-0.245368	-0.283698	0.171452	0.326807	0.127085	0.105734	0.16348	0.456693	0.75456	0.498035	-0.0797267	0.527918
0.305793	-0.229732	0.0748966	0.214134	-0.0275526	0.0201276	0.648286	0.336683	0.588629	0.0644257	0.319719	0.205239	0.00771517	0.193329	-0.166501	0.209825	-0.120698	-0.0232713	0.119544	-0.1854	0.122245	-0.335299	0.0168893	-0.0144985	-0.0719171	0.342646	-0.045596	0.307376	-0.178706	0.390504	-0.0882322	-0.149905	0.00320775	-0.289735	-0.0363023	0.366264	0.135412	-0.123658	0.199781	-0.238427	-0.165442	0.492226	0.163629	-0.206374	0.232649	0.428574	-0.391405	-0.46331	-0.0140969	-0.591168
1.34001	1.57852	1.25614	1.07581	1.05735	0.65957	0.533127	0.281266	0.169858	0.24942	0.0869567	0.375152	0.250545	-0.222856	0.0110756	-0.0599897	0.0499166	0.196971	-0.157037	-0.0298604	-0.282998	-0.0345969	-0.12544	-0.0643082	0.280693	-0.0369919	0.0889511	0.00434803	-0.191273	-0.0483714	-0.0610105	-0.313655	-0.209831	-0.182943	-0.373128	-0.19245	-0.0496932	-0.111691	-0.279731	-0.238649	-0.35839	-0.0741736	-0.180212	0.00144849	-0.27342	-0.0892453	-0.0945949	-0.105508	-0.0858364	-0.124593
0.0742714	0.229873	0.537786	0.70891	0.447061	0.348096	0.624697	0.61273	-0.109476	0.369979	0.175177	0.454771	-0.165468	0.0825683	-0.116072	-0.242642	0.143829	0.388323	-0.129605	-0.159905	0.0746472	-0.30208	0.169126	-0.0789265	0.344095	0.744422	-0.425424	0.381388	0.0741617	0.522606	0.239177	0.0723069	0.367925	0.154386	-0.060576	0.283249	0.196644	0.471096	0.255987	0.774995	0.6055	-0.156865	0.21797	-0.483353	0.314058	0.0474749	0.314907	-0.148474	0.217153	-0.286865
-0.111025	-0.0557305	-0.00238328	-0.099174	0.0492741	0.162959	0.0240033	0.0470342	0.0716921	0.0697812	0.0723156	0.0362878	0.0367832	0.0240336	0.0190649	-0.0139371	-0.0205107	0.0456828	-0.0579073	0.0466723	0.087454	0.00660781	-0.0841095	-0.189182	0.0352421	-0.061629	-0.0731743	-0.087954	-0.126345	-0.0587928	-0.126633	-0.151299	-0.0265268	-0.0710604	-0.193929	-0.0757151	0.035799	-0.0970135	-0.17777	-0.120384	-0.159262	-0.26571	-0.0684206	-0.0177631	0.0390827	-0.145094	-0.153003	-0.0106041	0.00112166	-0.0323727
0.58958	0.305744	0.260686	-0.0255514	0.0977343	0.323728	0.387773	0.0251156	0.292281	0.191901	0.177616	-0.011494	0.256211	-0.0866458	0.0629708	-0.189122	0.041691	0.179042	0.159488	-0.191099	0.180792	0.172427	0.274822	0.0438298	0.343877	0.108895	0.0780146	-0.137406	-0.0439841	-0.222218	-0.286064	-0.315759	-0.0580253	-0.0640942	0.0193968	0.0694738	0.0569582	-0.398657	0.0281275	0.106722	-0.139166	0.284587	0.364012	0.0338487	0.0489712	-0.067471	-0.17344	0.0541979	-0.316532	0.168208
0.118647	-0.344892	-0.151489	-0.237984	-0.34577	-0.252638	-0.327669	-0.259268	-0.38664	-0.368233	-0.676722	-0.143068	-0.0361308	-0.766608	-0.141509	-0.0527217	0.337237	-0.0225163	-0.512067	0.250068	-0.363924	-0.293008	-0.827514	-0.469447	-0.326756	-0.0323476	0.138465	0.186219	-0.222865	-0.276916	-0.181448	-0.319484	-0.598298	0.0233963	-0.393248	0.137623	-0.242475	0.651355	-0.113962	-0.407989	-0.620662	-0.167774	0.233004	0.0133377	-0.243125	0.798508	-0.342807	0.00759459	0.566366	0.0585215
-0.0654371	-0.204275	-0.201344	0.649725	-0.329325	-0.0434586	0.20217	-0.0411508	-0.16355	0.0557129	-0.000503098	0.122753	-0.336735	-0.062091	-0.294216	0.215599	0.0863823	-0.0900522	-0.402736	0.190807	-0.237318	0.0333919	-0.0254461	-0.17979	-0.0414395	0.107488	-0.129839	-0.203784	0.334116	-0.15801	-0.273011	0.0276196	-0.19776	0.0214143	0.042347	0.166629	0.0842941	-0.184685	-0.0327398	-0.0521916	0.0538772	-0.337436	-0.528372	0.234931	-0.112014	-0.428088	0.0271042	-0.17272	-0.100797	-0.0756108
-0.0241212	-0.38834	-0.106199	-0.365291	-0.13265	0.0423593	0.0650665	0.425752	0.162035	-0.15653	-0.38173	-0.263161	0.0845402	0.273806	0.594276	0.526167	-0.408754	0.140404	0.0842059	-0.342022	0.0831125	-0.0256786	0.0552895	0.153758	0.405091	0.0434159	-0.276785	-0.135448	0.189911	0.590607	-0.0432191	0.0238119	-0.284959	-0.000246011	0.376131	-0.545154	-0.266554	-0.395146	-0.361537	-0.156273	-0.239198	-0.336839	-0.392233	0.0363653	0.302662	-0.0505994	-0.0612206	0.285001	0.672309	-0.290256
-0.111593	0.0127732	0.143963	0.0372639	-0.0239628	0.141834	-0.0427918	0.196132	0.0821944	0.0790624	-0.152764	0.0266325	0.143793	-0.0372278	-0.103824	-0.217279	-0.0509372	0.181633	0.00234906	0.084234	-0.249033	-0.165841	-0.150671	0.220204	0.269676	-0.0218538	0.25979	0.28337	-0.0345828	-0.0336259	-0.0395053	0.03829	0.23934	0.79312	0.962232	1.04198	0.868681	0.825384	0.124149	0.244487	-0.00271929	0.221145	0.191623	0.156445	0.202352	0.232576	0.581339	0.350579	0.188563	0.116736
0.0586658	-0.572055	-0.382076	0.0224888	-0.261554	-0.0620203	-0.808338	-0.293285	0.0707228	-0.250201	-0.0788546	-0.226952	-0.338139	-0.190579	0.0511771	-0.0879289	-0.282986	-0.127078	0.415325	0.0826677	-0.0655596	-0.316639	-0.298864	0.107271	0.426983	-0.0853729	-0.115012	-0.394526	-0.0203134	-0.389387	-0.0864282	0.137658	0.64084	0.426216	0.0675941	-0.327048	-0.146323	0.0674591	-0.407651	-0.712995	-0.523035	-0.841754	-0.854308	-0.582898	-0.127057	0.397647	0.493405	0.0375188	0.476742	-0.705204
-0.107696	-0.206861	0.0303691	-0.0513167	0.200838	-0.0365236	0.119458	-0.459918	0.386685	0.0443223	-0.207805	-0.221987	0.035696	-0.198328	0.0111191	-0.258711	-0.0644757	-0.438037	0.364515	0.396708	0.0241541	-0.120521	-0.164425	-0.248838	0.440067	0.306417	0.283566	0.0634002	-0.358333	0.0984188	-0.0666316	-0.300158	0.167266	0.048541	0.138477	0.224805	0.368683	-0.290198	-0.49757	-0.331271	-0.287179	-0.139851	-0.233171	-0.226739	-0.569511	-0.525549	-0.328135	-0.186382	-0.212639	-0.341351
0.0344806	0.0762526	0.0754163	-0.26036	-0.00243621	0.0687423	-0.0894989	-0.0972404	0.073393	0.139086	-0.0317651	-0.0257617	-0.0129659	0.0247898	0.0821856	0.0115003	0.01412	-0.0169711	-0.0274225	0.0187733	0.068788	0.0869654	-0.0725094	-0.00819937	0.124643	0.0304006	-0.0601485	0.033706	-0.0929307	-0.0822123	-0.206878	-0.0129986	0.0571542	-0.0766831	-0.16485	-0.209247	-0.358688	-0.0388841	-0.0707399	-0.113906	-0.198679	0.0335646	-0.142462	-0.138998	-0.114834	-0.264605	-0.23635	-0.257356	-0.315596	0.000757938
0.0857925	0.540429	0.197992	0.465106	-0.164699	0.216463	-0.106479	0.181483	0.575911	0.14577	-0.333256	0.0530422	-0.171543	0.104579	-0.345837	-0.299426	0.19486	-0.283841	0.147902	0.240505	-0.10189	-0.0552122	0.484009	0.412101	-0.291796	-0.0189104	0.380355	0.596688	0.224292	0.0939046	-0.45946	0.218639	0.373625	0.641739	0.397982	-0.136881	1.0583	0.595428	0.536729	0.00676345	0.681344	0.23278	0.531688	-0.401778	0.282949	0.371418	0.364214	-0.447286	-0.0363933	0.605343
0.111047	0.0993339	0.600457	-0.0812161	0.197472	0.279103	-0.2217	-0.167802	0.290132	0.0203641	0.431464	-0.217605	0.184356	-0.312485	0.194488	0.0766127	-0.0459991	0.499711	-0.590458	0.0601333	0.753719	0.584091	0.272503	0.553325	-0.0399398	0.210753	-0.0826937	-0.192752	0.0596759	0.0215115	0.116519	0.661172	-0.169504	0.576318	-0.0120873	0.157435	0.175118	0.239924	-0.256379	0.139228	0.0465342	-0.705218	-0.517224	-0.0551463	-0.0274796	0.533965	-0.389859	0.0375866	-0.157049	0.344466
1.01848	0.161235	0.335017	0.351825	0.539143	0.286831	0.160746	0.365836	0.14037	0.597722	0.141519	0.145987	0.132359	0.194394	0.361621	-0.0160945	0.0732955	-0.141414	0.0107789	0.0734341	-0.0421292	0.109968	-0.0197542	-0.141103	0.00362157	-0.226526	0.0825849	0.332909	0.168815	0.237514	-0.0281739	0.354988	0.154321	0.0843973	0.108009	0.0650787	0.0906448	0.345327	-0.118602	-0.0779831	0.0180471	-0.107238	-0.0367894	0.19715	0.30387	0.255505	0.367821	0.426775	0.537311	0.421993
-0.309138	0.086718	-0.627694	-0.541179	0.217153	-0.139611	-0.420092	-0.24017	-0.101797	-0.519448	-0.385449	-0.0387289	-0.256215	-0.46001	-0.185065	0.036118	0.181378	-0.014772	-0.0971779	-0.105546	-0.465359	0.139408	-0.23645	-0.167494	0.0359156	-0.430374	-0.40508	0.182364	-0.135332	-0.242697	-0.145268	-0.242601	0.181987	-0.792103	-0.654214	-0.172884	-0.359003	-0.440694	-0.545695	-0.121087	-0.387541	-0.753017	-0.250862	-0.411522	-0.406708	-0.672601	-0.494878	-0.617233	-0.37262	-0.235093
-0.850503	-0.494616	0.222775	0.680692	-0.517586	0.086547	0.0428315	0.0922045	0.019355	-0.36072	-0.669903	-0.512203	0.199444	-0.588376	0.339514	-0.164207	0.0114943	0.172932	0.452704	-0.472923	-0.293959	0.110453	-0.269212	-0.0527455	0.558528	-0.322843	0.792028	0.752476	-0.259088	0.207738	-0.15777	-0.802222	-0.376735	-0.331018	0.372099	0.375978	0.290516	-0.223166	0.342751	0.053422	-0.110058	0.167284	0.366716	-0.0761727	-0.120598	-0.0728332	0.125361	0.131364	0.0241118	0.194854
-0.26212	-0.516221	-0.613832	-0.456275	-0.0315368	-0.31428	-0.0550679	0.0728896	-0.0394516	-0.155851	0.0289274	-0.114214	0.174378	-0.268023	0.0675142	0.0187407	0.120388	0.0290702	-0.171964	0.00376515	-0.1932	-0.0574359	-0.091047	-0.411715	0.0850997	-0.464236	-0.573275	-0.0901493	-0.0382531	-0.124039	-0.250878	-0.585264	-0.232512	-0.249792	-0.625676	-0.265383	-0.603534	-0.498266	-0.720247	-0.24685	-0.195773	-0.12609	-0.564363	-0.346063	-0.243236	-0.430018	-0.499786	-0.453934	-0.0419723	-0.441378
-0.30416	0.496848	0.104595	-0.00744663	-0.41356	-0.199037	-0.697055	-0.495477	-0.431012	0.417911	-0.530142	0.120123	-0.275311	-0.811841	-0.325654	0.5075	-0.194692	-0.101443	0.302053	-0.513418	-0.732731	0.0759019	-0.714861	-0.616813	-0.0590823	-0.219342	0.214298	-0.158664	0.1878	-0.413845	-0.23236	-0.128281	0.285444	-0.237144	0.0245837	-0.903857	0.390874	0.193558	-0.374788	0.31859	-0.655289	0.03974	0.142128	-0.124191	0.368548	-0.97778	-0.0468591	0.00684258	-0.496496	-0.278709
-0.113128	0.368115	0.206022	0.0394466	0.176194	0.0627293	0.417491	0.0996725	0.316726	0.088359	0.310196	0.0289196	0.395738	0.0407333	-0.0500462	-0.0286978	-0.0389789	0.117039	-0.143656	0.0942931	-0.105389	0.0577713	-0.303824	-0.277126	-0.418407	-0.369607	-0.596501	-0.639286	-0.118825	-0.594921	-0.400375	-0.423104	-0.647305	-0.231415	-0.223524	-0.0536801	-0.346336	-0.288593	-0.36309	-0.434223	-0.370333	-0.213001	-0.280384	-0.529892	0.0141429	-0.201045	-0.312921	-0.379372	-0.208297	-0.0100686
-0.759443	-0.0798151	-0.145252	-0.761617	-0.166627	-0.518702	-0.468902	-0.523465	-0.474808	-0.22745	-0.121251	-0.100001	-0.165294	-0.113559	-0.159613	-0.368277	0.402201	0.135894	-0.178999	0.00918187	-0.174549	-0.0360477	-0.0140464	0.0228272	-0.243121	-0.60874	-0.39416	-0.314319	-0.461046	-0.444727	-0.432424	-0.298039	-0.402739	-0.293439	-0.164852	-0.182285	-0.132259	-0.235481	-0.125434	-0.271913	-0.0479779	-0.815455	-0.301381	-0.300272	-0.356347	-0.197515	-0.0490955	-0.208508	-0.668712	-0.523671
-0.691146	0.0208874	-0.238972	-0.11568	0.289222	-0.415182	-0.0394318	-0.246218	-0.250575	-0.0889197	-0.227613	-0.2523	0.414117	0.389005	-0.434326	0.175305	0.14001	-0.025225	-0.368398	0.0783085	-0.215118	0.0970971	0.196182	-0.307607	-0.245613	-0.529974	-0.256731	-0.422955	-0.368645	-0.111767	-0.75941	-0.374229	-0.142186	-0.198786	-0.478286	-0.765198	-0.123827	-0.371114	-0.491518	-0.757312	-0.686933	-0.444554	-0.763132	-0.0893796	-0.44504	-0.0458204	-0.544046	-0.432002	-0.583671	-0.228872
0.0636311	0.293352	0.196055	0.48527	0.222518	0.764126	0.0925034	0.298598	0.314275	-0.178502	-0.031971	-0.00492905	0.248277	-0.126615	0.090289	-0.316371	0.085202	0.0268301	0.0157587	0.18858	-0.199724	-0.1642	0.115954	0.311192	0.233794	0.820409	0.160238	0.353991	0.130755	-0.0587122	0.263288	0.722427	0.29613	-0.398524	0.962458	0.0664362	-0.017174	0.394571	0.67706	0.350227	-0.108287	0.172897	0.518054	0.464382	-0.0351443	0.213222	0.217092	0.207563	-0.231056	-0.149654
-0.117289	-0.450191	-0.348184	-0.21144	-0.130402	-0.159139	-0.286762	-0.481892	-0.0651353	-0.359171	-0.51481	-0.439331	0.0231475	-0.172637	0.541574	-0.275825	0.254919	-0.205473	-0.0156184	0.241997	0.0959608	-0.187152	-0.2531	0.191582	-0.276685	-0.0784332	-0.0649943	0.103119	-0.24042	-0.0325101	-0.250335	0.00874754	-0.308762	0.0949015	-0.43994	0.290793	0.046311	0.433718	-0.30088	-0.398786	-0.18499	0.229456	-0.268793	-0.358174	-0.273844	-0.0690548	-0.531067	-0.431999	-0.22707	-0.3476
0.0708189	-0.0120242	-0.123261	-0.314614	0.189056	0.38971	-0.170039	-0.2603	-0.256724	-0.123604	-0.23	-0.533311	-0.214907	0.137237	-0.103723	0.0186211	-0.0101718	-0.150621	-0.0809026	0.223074	-0.373966	-0.0174532	-0.0371028	0.197841	-0.327873	-0.0432462	0.108411	0.0549564	-0.179439	0.470831	0.0312014	0.120283	0.0161781	0.23854	-0.235578	-0.0480906	-0.0940026	0.087426	0.0135114	-0.0701613	-0.0734503	-0.100462	0.0627294	0.0325689	-0.0219646	0.24004	0.194228	0.0814159	-0.218667	-0.341203
0.141151	0.601912	0.15225	0.045251	-0.0943732	0.17808	0.11076	-0.0771761	0.00270905	0.166643	-0.485187	0.0650031	-0.180653	-0.288819	-0.130687	-0.146558	-0.0100357	-0.0658225	0.156656	0.0657607	-0.356452	0.170793	0.153319	0.0642786	-0.0492029	-0.631044	-0.493297	-0.535238	-0.343947	-0.22447	-0.071868	-0.542087	-0.0364917	-0.00940913	0.388168	-0.319505	-0.227443	-0.112664	0.245787	0.196083	-0.425361	-0.0917286	0.0532721	-0.0626601	-0.175842	-0.27158	0.177769	-0.0813116	0.368831	0.102036
0.576437	0.522499	0.0788554	0.416536	0.178255	0.571351	0.497429	0.502004	0.122124	0.358349	0.156573	0.215996	0.132171	0.0733477	0.150501	0.378137	-0.297215	-0.0893979	0.061974	-0.0534985	0.402273	0.47339	0.423091	0.669584	0.0102313	0.448708	-0.0817097	0.115889	-0.00840039	-0.18463	-0.153448	-0.0353821	-0.304572	-0.00361377	-0.198804	0.103558	-0.277053	-0.332943	-0.403532	-0.0875635	-0.260458	-0.392649	-0.805291	-0.335677	-0.469919	-0.315968	-0.150521	-0.0267412	-0.272734	-0.403121
1.06579	-0.313352	0.892484	0.160424	0.760357	0.484876	0.738019	0.113235	0.0509221	0.116704	0.210324	0.0536705	0.126417	0.150156	0.624199	0.132658	-0.292126	-0.0828931	-0.166799	0.40916	-0.131152	-0.304439	-0.0824018	0.0488867	0.24416	0.186586	0.240847	-0.00322098	-0.0854709	0.320748	0.644998	0.514914	0.62413	0.0243845	0.498085	-0.0352016	-0.296875	0.357186	0.258555	0.524425	0.0818472	0.196603	-0.225771	-0.0937743	-0.300784	-0.211628	0.271681	0.0515797	-0.0226957	-0.219944
-0.623164	-0.24189	-0.299047	-0.611127	-0.249401	-0.584252	-0.267367	-0.418103	-0.419737	-0.901947	-0.0491229	-0.663155	-0.309776	-0.160758	0.522613	-0.217766	-0.0665681	0.22017	0.126562	-0.062398	-0.495716	-0.328504	-0.731896	-0.338559	-0.672173	-0.607275	0.073517	-0.860218	-0.108549	-0.342153	0.165663	-0.736846	-0.780605	-0.317378	-0.133221	-0.29881	-0.247613	-0.515872	-0.527143	-0.629034	-0.379645	-0.858131	-0.36826	-0.946219	-0.747267	-0.569631	-0.506671	-0.997948	-0.380257	-0.853874
0.297682	0.227589	-0.0477709	0.145145	-0.00565575	-0.140693	0.139539	-0.037798	0.165264	0.116838	-0.0229462	-0.31056	0.299244	-0.02421	0.109102	-0.0734198	0.215401	-0.0732309	-0.285058	0.216307	0.311575	-0.24966	-0.0608276	0.00262632	0.4532	0.172815	-0.101336	0.0111919	0.14497	-0.133785	-0.147794	0.197553	-0.366049	0.165726	0.0843725	-0.707122	0.0193781	-0.0901819	0.0290858	-0.234256	0.130654	-0.10208	0.282946	-0.19529	0.189056	0.314595	0.147808	0.155107	-0.252337	0.119259
-0.260829	-0.09762	0.0105888	-0.229108	-0.115737	-0.182262	-0.184516	0.207872	0.606088	-0.239411	-0.129264	-0.0452456	0.0661204	0.0729816	-0.133212	0.277453	0.118678	0.172727	-0.355719	-0.21314	0.239633	-0.233648	-0.174298	-0.233674	-0.0472368	-0.0453333	-0.127874	0.242708	-0.0967952	-0.466823	-0.071331	0.401571	0.237181	0.0902373	0.297223	0.046679	0.241567	0.234673	0.500055	-0.135698	0.491114	-0.0897471	-0.206644	-0.210162	0.153742	0.256797	0.147938	0.115361	-0.146546	-0.141387
-0.332758	-0.194286	-0.305833	-0.477009	-0.545376	-0.411088	-0.406702	-0.342002	0.114712	-0.358656	-0.16644	-0.19301	-0.134702	-0.0084905	-0.28636	0.0712444	0.0741318	-0.112919	-0.120212	0.0877547	-0.216714	-0.362545	-0.205622	-0.458587	-0.0961595	-0.502384	-0.527033	-0.305719	-0.272711	-0.19383	-0.265313	-0.167835	-0.0853179	-0.177683	0.163168	0.158104	0.187539	0.650374	0.197399	0.163401	-0.120762	0.166512	-0.0249749	0.132711	-0.175809	-0.29328	-0.253736	-0.500673	-0.081221	0.0669803
0.21997	0.105723	0.0779783	-0.288496	-0.0555807	-0.0806648	-0.0672938	-0.115578	0.0208025	-0.37343	-0.0407844	-0.214166	-0.17016	-0.162034	-0.490992	-0.124835	0.348252	-0.0887507	-0.139984	0.00531752	-0.372164	-0.14771	0.108317	-0.59218	0.350116	-0.162299	-0.180955	0.192574	0.0483576	-0.206141	-0.263406	-0.200366	-0.163475	0.0261568	-0.0496736	0.0466247	-0.12038	-0.109546	0.232695	-0.213459	0.163163	0.161383	-0.303726	-0.141515	0.112531	0.163768	-0.156263	0.157069	0.164732	0.459684
0.503921	-0.00436837	0.186022	0.14036	0.713624	0.26075	0.626591	-0.0174182	0.0362958	-0.0520526	0.50329	0.469131	0.242049	0.11676	0.0968651	0.230922	-0.377352	0.154751	0.322365	-0.330686	-0.512178	0.104821	-0.399187	0.334481	-0.080976	0.481956	-0.195361	-0.130077	0.15953	-0.209735	0.414063	0.564954	-0.251595	-0.0790307	-0.193685	0.438229	-0.422491	-0.144001	-0.449584	-0.199225	0.679508	-0.762142	0.386373	-0.0729303	-0.0714189	0.095457	0.359247	-0.22207	0.19282	0.23254
0.274272	0.076952	0.35466	0.496393	0.337666	0.349245	0.342512	0.131893	0.299845	0.123973	-0.0615187	0.228625	0.0188113	0.449347	0.0485926	0.092423	0.156373	-0.220005	-0.0963303	0.0675388	0.261899	0.0110277	0.100682	0.347705	-0.0502679	0.25473	0.272967	0.0675573	-0.0881975	-0.0106313	0.121334	-0.129524	0.0332873	0.194249	0.209359	0.296283	0.103209	0.105852	0.17355	0.33638	0.122179	0.128115	0.0352948	-0.377021	-0.121729	0.0662111	0.315733	0.454205	0.30005	0.262704
-0.235919	0.0625249	-0.247016	0.535299	0.0471769	-0.210651	-0.229916	-0.085679	0.222045	-0.341291	-0.281159	0.328406	-0.25571	-0.269227	-0.0393742	0.0710307	0.0876385	0.0453073	-0.394404	0.190428	0.505809	0.152824	-0.216864	-0.4171	0.0692451	-0.400184	-0.369619	0.353492	-0.218005	-0.351645	-0.180917	-0.268372	-0.0209474	-0.364257	-0.200025	-0.0125498	0.0327584	-0.0846798	-0.43966	-0.18137	-0.372707	-0.836381	-0.282365	-0.310388	-0.0183079	-0.0730978	-0.665894	0.243413	-0.112585	0.0922611
-0.432185	-0.412194	-0.0265642	0.112286	0.0229958	0.0844997	-0.323141	0.114054	-0.20467	0.0372739	0.0544834	0.509537	0.131429	0.0722779	0.186173	-0.00936173	0.218388	0.0568287	-0.14919	-0.116664	-0.0451843	0.186268	0.351998	0.232265	-0.171849	0.109209	-0.070293	0.0137025	-0.613947	-0.0496879	-0.357347	0.0884019	0.333001	0.14714	0.677889	0.502508	0.307283	0.0372459	0.231782	0.267962	0.0143497	-0.235738	0.118718	-0.100305	0.131111	-0.376463	-0.153223	-0.0188533	-0.28686	-0.141133
0.0523316	0.53794	-0.591048	-0.244859	-0.0383751	0.29832	-0.224215	0.126472	0.116353	-0.314383	-0.447751	-0.523724	-0.21072	-0.477364	-0.126825	-0.0202266	-0.0820338	0.222738	-0.400909	0.280431	-0.424989	-0.250678	-0.730922	-0.70495	0.0579976	0.194497	-0.774157	-0.159683	-0.448484	-0.220535	0.0767113	-0.164158	-0.510198	-0.353687	0.393254	-0.153789	0.484477	0.316432	-0.203314	0.812396	-0.216421	-0.315124	-0.109031	-0.0441033	-0.0911288	0.102634	0.0687695	0.00959981	0.19223	-0.245554
-0.297994	-0.324605	-0.183439	-0.186743	-0.227188	-0.0867358	0.0383475	0.135993	0.166936	-0.314134	-0.192598	-0.364463	-0.348094	-0.289395	-0.116116	0.0975359	0.277545	-0.275786	0.183336	-0.282631	0.239603	0.288862	-0.198713	-0.0847724	-0.282594	-0.117686	-0.024105	-0.608533	-0.496781	-0.376464	-0.179461	-0.209078	-0.0980207	-0.586697	-0.306278	-0.459897	-0.506143	-0.703974	-0.52183	-0.130652	-0.447566	-0.849011	-0.192066	-0.2769	-1.03639	-0.328923	-0.108409	-0.694907	-0.00390267	-0.149166
-0.159482	-0.315895	-0.0192179	1.03715	-0.250076	0.232325	0.116631	-0.514934	0.323416	-0.246561	-0.105376	0.671644	0.121099	0.434879	-0.414989	-0.640753	-0.456693	0.535588	0.131276	0.430581	-0.00938926	0.0827544	0.16329	0.535875	0.134755	0.20101	0.30148	0.139243	0.114148	0.04215	0.237557	0.444557	0.354313	0.675372	-0.272595	0.117477	0.153513	0.277703	0.328415	0.131097	0.388058	0.226747	0.327707	0.00980294	0.489068	0.723322	-0.152087	0.267278	0.000750053	0.641771
0.252629	-0.0224044	-0.0483744	-0.0603382	0.838611	0.572704	0.216233	0.653109	0.200973	0.0149363	0.272763	0.17004	0.0128666	0.164165	-0.0387646	0.0159159	-0.152588	0.0326394	0.00209787	0.101935	-0.0454408	0.481863	0.180141	0.802844	-0.394885	0.279781	-0.11185	-0.571914	-0.0764175	-0.029046	-0.473816	-0.33089	-0.126294	-0.736681	-0.688451	-0.340865	0.035602	-0.495303	0.111507	-0.340259	-0.228701	-0.275166	-0.2485	-0.190908	0.330509	0.416176	0.447798	0.167582	0.129712	-0.682465
-0.143384	-0.264727	-0.26452	-0.403369	-0.380242	-0.367911	-0.168838	-7.18598e-05	0.0800293	-0.0342834	0.0920608	-0.458735	-0.100017	-0.0925713	0.120233	0.183723	-0.290096	-0.104075	0.207889	0.00256007	0.086644	0.0101023	-0.00968078	-0.00338854	0.0597765	0.0464693	-0.112007	0.14808	-0.0549709	-0.138048	-0.11567	-0.343595	-0.247532	-0.331514	0.0311089	0.213001	-0.0948249	0.0455026	0.539149	0.0690154	-0.1856	0.108438	-0.0980489	-0.0703573	-0.115857	-0.167998	0.275914	0.271478	-0.0835898	0.39579
0.0167029	0.267281	-0.212699	0.0859386	-0.237566	-0.353649	-0.171613	-0.196477	-0.103185	0.418538	0.0681207	-0.105894	0.0811254	-0.206558	-0.494522	-0.299074	-0.0695943	0.147203	0.108115	0.113351	0.0668605	-0.187629	-0.17903	-0.0553708	-0.516047	-0.279213	0.0322067	-0.16595	-0.0181257	-0.183047	-0.481657	-0.115039	-0.222312	-0.378973	-0.0378731	-0.125014	-0.242359	-0.222205	-0.295809	-0.27227	-0.22301	-0.121144	-0.444501	-0.552559	-0.268494	-0.527412	-0.325784	0.168567	0.169696	-0.083064
0.110177	-0.0977553	-0.314684	-0.258317	0.320511	-0.142182	0.242621	0.180758	0.586243	-0.207293	-0.215132	-0.390091	0.0629299	-0.0295348	-0.140019	0.0347254	-0.221527	-0.296498	-0.12465	0.60795	-0.124864	0.310635	0.0867117	0.227911	-0.221565	-0.102174	0.120592	0.0435323	0.209753	-0.153604	-0.173522	0.344506	-0.0239228	0.193955	-0.615654	0.288424	0.241871	-0.550231	-0.448935	0.2499	-0.259589	0.029911	-0.171529	-0.084806	-0.581937	-0.177303	-0.269785	-0.414406	-0.217432	-0.90631
-0.0633791	0.0731637	0.158251	0.0878758	-0.504543	0.103122	0.291284	-0.293478	0.455193	0.349327	0.374942	-0.0477237	-0.222345	0.24401	-0.221166	-0.0569148	0.103691	-0.513718	0.169938	0.297004	-0.318871	-0.411369	-0.350656	-0.0727645	0.0299115	-0.047898	0.517859	0.352034	0.379679	0.477444	0.372923	0.185644	0.493689	0.317991	0.831312	0.0968866	0.352027	-0.132715	0.439797	0.425754	0.235644	0.0361261	0.397445	0.0234789	0.164979	0.0310484	0.197308	-0.00155038	-0.270031	0.384783
0.201261	0.325979	0.160235	-0.223089	-0.144198	0.478814	-0.32413	-0.28888	-0.296061	-0.207074	-0.0476135	-0.00816772	0.16698	0.0879515	-0.509535	-0.310196	-0.396984	0.225981	0.263861	0.217338	-0.0549466	-0.348853	-0.142443	-0.467079	0.12723	-0.0773484	0.302388	-0.00842242	0.0745978	-0.173197	0.337002	-0.13366	-0.110382	-0.636871	-0.72928	0.267016	0.0428098	-0.281489	0.136677	-0.264997	0.281949	0.246493	-0.265816	-5.63622e-05	-0.630678	-0.293253	0.14789	-0.942292	-0.297578	-0.262146
0.389632	0.139698	0.687687	-0.40349	-0.352406	-0.486792	-0.200075	-0.498441	-0.0462203	0.0918104	0.38837	-0.535831	-0.221206	-0.408657	-0.0137587	0.509299	0.212845	-0.490497	0.394186	-0.625833	0.071038	-0.362253	-0.272656	-0.406252	-0.190944	0.289226	-0.24759	-0.183548	-0.796614	0.139215	-0.137299	-0.762514	0.0467392	0.553044	-0.186744	-0.675717	0.294214	-0.249109	0.0855945	-0.107091	-0.572051	0.256597	-0.154317	-0.266707	-0.349441	-0.390695	0.327213	0.151776	-0.0990928	0.564765
-0.179398	0.558627	0.559718	-0.00929698	0.200182	0.424898	0.362476	-0.119125	0.596337	0.0961598	0.0248042	0.151353	0.301189	0.321158	-0.400023	-0.448625	0.127802	0.103759	-0.0175602	0.234624	0.377153	0.724499	-0.195195	-0.0698789	0.0455976	-0.151905	0.395379	0.150518	0.148156	0.0275649	-0.139338	-0.123868	0.283639	0.0631581	0.46856	-0.0435041	-0.477511	0.117965	0.324811	0.311776	-0.0168026	-0.271095	0.206781	0.222918	-0.456461	-0.076413	-0.358568	-0.17444	-0.412435	0.155371
-0.0991086	-0.341466	-0.35932	0.102133	0.146601	-0.204016	-0.345359	-0.585344	-0.0832045	0.188272	0.0781666	0.375627	0.2231	0.47531	0.326733	0.411268	-0.24757	0.0113023	-0.106474	-0.0685271	0.0985328	0.42457	-0.302223	0.192301	0.474288	0.0963922	0.287406	0.250279	0.214205	0.242561	0.446334	-0.136427	-0.41158	0.285791	-0.0407709	0.0723632	0.0947285	0.103975	0.675909	-0.0179852	-0.0284165	-0.420107	0.0414712	0.189958	0.126973	0.328055	0.337337	0.408891	0.0196536	0.533789
0.217729	0.275871	0.16633	0.035676	0.0983535	-0.133929	-0.279433	0.120959	0.121903	-0.289997	0.0929766	0.0766058	-0.0787594	0.0973113	-0.173297	0.128796	-0.307257	-0.122014	0.0311541	0.26932	-0.269313	-0.137371	-0.348159	0.261095	0.0687962	-0.130898	-0.0080783	0.0608506	-0.091103	-0.123249	-0.203607	-0.294148	0.00425738	-0.156617	0.0748508	-0.112708	-0.202677	-0.114348	-0.216329	-0.290752	0.0160301	0.039143	-0.348592	-0.260976	-0.374351	-0.0198697	0.157543	-0.0250185	-0.00679049	-0.351514
-0.158626	-0.162318	0.0315451	0.45158	0.113675	0.407851	0.0705635	-0.40252	-0.00890338	0.242702	-0.249153	-0.075642	-0.61816	0.0497037	0.0476485	-0.0592817	-0.505281	0.0198228	0.42916	0.11558	0.101773	-0.0134903	0.114898	0.0481778	0.00550168	0.0962796	-0.498205	-0.176417	0.164652	0.292561	0.181176	0.153808	0.030234	0.000340555	-0.0773665	0.0651554	-0.00993758	-0.0199835	-0.181658	0.13968	-0.516763	-0.228405	-0.447831	-0.155812	-0.13737	-0.119421	-0.539025	-0.336437	-0.0429394	0.321165
0.053481	0.318259	0.45051	0.343119	0.0370033	0.508859	0.15885	0.221921	0.0232463	0.173464	0.0438526	0.0486131	-0.359999	0.0103064	-0.253023	0.437768	-0.468242	-0.479598	0.159963	0.350109	0.531315	-0.0379194	-0.46287	-0.481212	-0.169222	-0.295578	-0.124566	-0.23893	-0.191224	-0.354838	-0.101409	-0.309392	-0.116915	0.128439	-0.204051	-0.0171193	-0.334177	-0.00445766	-0.0373783	0.0231333	-0.110836	0.731619	0.056063	-0.0877615	-0.383776	-0.0930313	-0.689677	-0.610742	-0.478834	-0.125804
-0.691108	-0.885526	-0.471555	-0.328825	-0.27255	-0.189402	-0.24572	-0.199323	0.243664	-0.376403	-0.444692	0.0756832	0.565612	0.17015	-0.0879423	0.530079	-0.109295	-0.0687342	-0.325504	-0.026546	-0.392108	-0.535581	-0.807599	-0.965484	-0.799631	-0.607598	-1.03359	-0.627166	-1.26527	-0.882033	-1.06122	-1.13783	-1.02382	-0.99127	-1.02741	-0.730657	-1.11234	-1.17414	-1.45889	-1.33392	-0.96917	-1.31795	-1.10354	-1.12928	-1.26471	-1.15213	-1.03049	-1.12902	-1.05266	-1.36126
0.351627	-0.0015661	0.209677	0.541057	0.106412	-0.465662	0.342982	0.122853	0.109043	0.211317	0.267791	-0.406258	0.36231	-0.329961	0.224476	-0.193911	-0.349864	0.214276	0.219601	0.109899	0.153635	0.0485083	-0.161368	-0.299521	0.332943	0.244654	-0.218504	-0.0430794	-0.0629752	-0.100829	0.167193	0.188798	-0.121615	-0.283956	-0.319622	0.0636632	-0.231086	-0.0873322	-0.303816	-0.193356	-0.0211482	0.137913	-0.389659	0.193085	0.0335799	-0.164292	-0.479292	-0.132666	0.152041	-0.150057
1.2028	0.417477	-0.143939	0.423471	0.0873773	-0.378356	0.840619	-0.0273636	0.267817	0.12176	0.0522475	0.121891	0.221567	-0.2814	0.240535	-0.0704104	-0.106168	0.111774	0.342223	-0.277419	0.098046	0.0298075	-0.315853	-0.0126091	-0.406288	0.0295728	0.398505	-0.135862	0.295965	0.151824	-0.250199	0.442337	0.298997	0.378366	0.163907	-0.12778	0.351196	-0.346971	-0.040818	0.0165871	0.0264617	-0.201901	-0.170989	0.346478	0.369389	0.177103	0.72146	-0.0335608	-0.0919188	-0.163463
-0.160851	-0.279848	-0.0905737	0.147289	0.0392544	-0.214631	-0.465821	-0.485662	-0.470208	-0.203111	-0.0456743	-0.528099	-0.410627	-0.249304	0.0148941	0.293666	-0.0399207	-0.0986252	-0.0473174	-0.107803	-0.0244073	-0.0466755	0.148228	0.155857	-0.361314	-0.235509	-0.371674	-0.13402	0.251812	0.193153	0.299915	-0.0945484	0.286835	-0.195264	0.0238697	-0.367106	0.0804832	-0.15309	0.23055	-0.469232	0.0236115	-0.243411	-0.34301	-0.490402	-0.466097	-0.0931532	-0.0452542	-0.0157402	-0.0845743	0.00389917
-0.263335	-0.0202267	-0.0450343	-0.436631	-0.427785	-0.0662255	-0.689082	-0.289695	-0.359504	0.238343	-0.680205	-0.310179	-0.417356	-0.000450064	-0.111628	-0.0858526	-0.06529	0.123126	-0.0586898	0.0867066	-0.80149	0.353024	-0.0549717	-0.280643	-0.54125	-0.473713	-0.0789334	-0.638306	-0.392426	-0.446291	-0.632035	-0.970789	-0.482567	-0.330239	-0.720762	-0.175667	-0.28997	-0.169149	-0.0478932	-0.391946	-0.225625	-0.100478	-0.361041	-0.75072	-0.333108	-0.989632	-0.612847	-0.474686	-0.725154	-0.509279
0.46208	0.522748	-0.150762	0.170983	-0.0721402	0.0733522	-0.00821624	-0.0851814	0.306994	-0.129992	0.0118955	0.023792	-0.264261	0.0266057	-0.198148	-0.0749119	-0.20752	0.21159	-0.0734793	0.144322	-0.214569	0.0188537	0.289236	-0.0548726	0.114528	0.312047	-0.305205	-0.158301	-0.13183	-0.316519	0.0469154	-0.280036	-0.291226	-0.506127	-0.340657	-0.152968	-0.0283515	0.141789	-0.167616	0.0303457	0.167824	0.329359	0.128597	0.0514133	-0.0084569	0.0772363	-0.656826	0.255658	0.253903	-0.41065
0.151238	-0.305988	-0.130945	-0.0138424	-0.437649	-0.567155	-0.167866	-0.669794	-0.222318	-0.150547	-0.409896	-0.312112	-0.60193	0.125864	0.165601	-0.0311549	-0.189031	-0.0150629	0.115234	0.120016	-0.035281	-0.324145	-0.368424	-0.547268	-0.203201	-0.352694	-0.685177	-0.153652	-0.499079	0.180005	-0.562197	-0.308517	0.0610613	-0.439807	-0.158703	-0.196114	0.0204901	0.103315	-0.328782	-0.209123	0.0204024	-0.418965	-0.025565	-0.16116	-0.104932	-0.356952	-0.207832	-0.517629	-0.0944356	0.0611564
0.147717	-0.186331	-0.0109827	0.300687	0.196892	0.804184	0.334911	-0.09835	0.20707	0.0642732	0.908594	0.102915	0.243103	-0.271411	-0.216042	0.40787	-0.0340288	-0.855199	0.127277	0.354082	0.107238	0.151897	0.530365	0.0589769	0.231299	0.084378	-0.172421	-0.136157	-0.136259	0.0237938	-0.144736	0.605674	0.28368	-0.350381	0.129707	0.214807	0.210161	0.0177346	0.0377165	0.217194	0.0650057	0.212233	0.499825	0.0371844	0.453855	-0.222802	0.316911	-0.258545	0.376213	0.109406
-0.405118	-0.207596	-0.0714085	-0.373351	0.0118626	-0.0872732	0.150598	0.142937	0.14827	-0.434722	-0.167402	-0.032588	-0.202347	-0.389794	-0.395538	0.416157	-0.306559	0.00151053	0.305934	-0.417043	0.202198	-0.016389	-0.115946	0.432686	-0.168442	0.0230072	0.0726503	0.071094	-0.12275	-0.436167	-0.256349	-0.287082	-0.131351	-0.215249	-0.219167	0.118779	0.0816472	-0.0603991	-0.492641	-0.0871878	-0.141483	-0.105283	0.168984	0.184993	-0.0122649	0.0341841	-0.180069	0.130182	-0.491335	-0.0579271
-0.47982	0.17381	-0.127527	-0.156076	-0.189197	0.216956	-0.112125	-0.104331	-0.0516398	-0.101771	-0.0405572	-0.0222026	0.063651	-0.00538904	0.0585057	0.0313103	-0.0533074	-0.0299288	0.0170834	0.0348424	-0.276622	-0.312709	-0.403397	-0.15504	-0.104628	-0.206113	0.357756	0.192618	-0.0166617	-0.0191575	0.23663	-0.0260227	-0.110868	-0.144442	-0.133222	-0.166323	-0.209597	-0.143271	-0.43845	0.0012083	0.36006	0.204195	0.0942393	0.0484549	-0.331592	-0.439894	0.307752	0.300104	0.332312	-0.226637
-0.187386	-0.0862098	-0.0587173	-0.0708387	-0.296248	-0.109891	0.107757	-0.0475308	-0.489678	0.0241309	0.0960175	0.185388	-0.124251	-0.148928	0.0139036	-0.389856	0.0330113	-0.0502467	0.197794	0.209298	0.498477	0.121049	0.239344	0.102831	0.208362	-0.0165959	-0.305076	-0.0153494	-0.226182	0.549004	-0.250013	0.288868	0.023078	0.128337	0.052253	-0.197353	-0.430165	-0.0838358	0.214081	0.128747	-0.29059	0.116444	0.0031602	0.498575	0.135469	-0.0920324	0.204925	0.266129	0.115674	-0.0920587
0.230061	0.173444	0.190938	0.219857	0.143755	0.224932	0.414032	0.258685	0.2718	0.274213	-0.179129	-0.060258	-0.0565776	0.144183	-0.106856	-0.013838	0.0605662	-0.0739124	0.0788473	-0.0516632	-0.0580307	0.105931	0.131118	0.298571	0.470509	0.570895	0.985827	1.13934	1.54443	1.75624	1.46044	1.40107	1.12808	1.03683	0.924528	0.686878	0.49968	0.422255	0.276061	0.332547	0.400773	0.20396	0.271608	0.0840351	0.124909	0.165097	0.0503675	0.099821	0.273169	0.170913
0.104513	0.0317628	-0.118053	0.28984	0.149983	0.268623	-0.157488	0.0657635	-0.168967	0.206132	0.0545878	-0.100167	0.471828	0.155031	0.321119	-0.154269	0.021163	-0.163965	0.257422	0.0396491	0.237599	0.240863	0.0625886	0.762106	0.297642	0.498504	-0.0610287	0.190097	0.477505	0.146522	0.247707	-0.140412	0.31501	0.517008	0.278194	0.18479	0.105853	0.0105515	0.185162	-0.0475368	-0.0151603	0.200038	0.0841508	0.0210271	-0.288525	0.0689472	0.593946	0.350988	0.208666	0.41774
0.513817	0.369096	0.3746	0.217046	0.0284998	0.091448	-0.440703	-0.307301	-0.0489823	0.21715	0.210593	0.168416	0.0362282	0.287861	0.10149	0.175311	-0.0330489	-0.445306	0.103799	0.199245	0.186015	-0.593778	-0.189401	0.019811	0.765477	0.243442	-0.29999	0.326867	0.0995593	-0.00372577	0.173988	0.156744	-0.151473	0.241823	0.407275	0.192364	0.322459	0.300982	0.00743931	0.272006	0.521057	-0.0413205	-0.0665132	0.165246	0.116553	-0.288631	-0.0830008	0.170605	0.00927484	0.0605019
0.816257	0.0872395	0.378837	0.383805	0.565994	-0.0518972	0.042302	-0.115023	0.0701938	0.966967	0.426943	0.279332	0.322276	0.125777	0.333771	0.246935	0.0670887	-0.168756	-0.0013653	-0.143902	0.225768	0.289169	0.387165	0.278266	0.40838	0.0692195	0.578125	-0.147451	0.313455	0.158281	0.470408	0.278639	-0.369195	0.538998	-0.302032	0.0469912	0.466964	0.395272	0.574533	0.886833	0.0309503	0.815372	0.00937166	-0.133634	0.273846	0.25167	0.313038	0.403826	0.356716	0.231619
0.19091	0.365064	0.325154	0.5627	0.438313	0.66561	0.293999	0.520494	0.538069	0.40602	-0.354269	0.119889	0.0957937	-0.0557132	-0.0026611	0.16852	-0.134045	-0.184127	0.17973	-0.0300781	0.0244692	0.0225816	0.375804	0.127837	0.150886	-0.115373	0.233808	-0.233946	-0.212092	0.139937	0.212241	0.490761	0.263805	0.142647	0.146887	0.546235	0.289603	0.206635	0.355626	0.200391	-0.201615	0.042547	0.0448412	-0.16105	0.293323	-0.322002	0.0126952	0.253023	0.32143	0.202401
-0.0973191	0.132624	0.54024	0.357594	-0.0591567	0.489632	0.484671	0.555227	0.116701	0.00866538	0.0301839	-0.0390653	0.0699298	0.171757	-0.0369322	-0.0629997	0.387266	0.0134894	0.075895	-0.413651	0.250532	-0.175335	-0.217393	-0.212813	0.0453763	-0.138914	-0.126468	-0.514366	-0.27357	-0.240929	-0.203261	-0.0205555	0.298167	0.106185	0.181438	-0.387731	0.0453231	0.0573409	-0.0860825	-0.133783	0.0553695	0.247437	0.10826	0.39944	0.103288	-0.131274	0.249881	0.681741	-0.105267	-0.0948082
-0.238173	-0.0354436	0.119486	0.0780161	-0.0935261	-0.261021	-0.118727	-0.19253	-0.056791	-0.286117	0.0640631	-0.191601	-0.0833553	-0.312875	0.172448	-0.120985	-0.299046	0.19207	0.263679	-0.0357175	-0.0384705	-0.334668	-0.081816	0.138439	0.452096	0.0176721	0.190118	0.346281	0.667945	0.0792317	0.549639	-0.0272505	-0.20619	-0.154875	0.201679	-0.378725	0.116074	0.0424421	-0.00370885	0.246278	-0.0245421	-0.269732	0.136428	0.0184439	-0.025369	0.219269	0.170303	0.196499	0.10442	0.0119069
-0.180606	0.29969	-0.0404468	0.0652248	-0.125835	-0.511534	-0.427331	0.224446	-0.538921	0.375117	0.314443	0.520894	-0.256032	0.749883	0.126791	-0.0671355	0.239176	-0.185357	0.112502	-0.0991849	0.297866	-0.109381	0.11525	0.0845626	-0.275087	0.309425	0.0184291	-0.443304	0.0412357	0.171082	0.223504	0.212473	-0.281557	-0.366574	-0.136261	-0.0612826	0.0995693	0.145258	0.159303	0.236545	-0.0681055	0.230211	0.539485	0.409126	0.254342	-0.269242	0.19177	-0.171959	0.624911	0.096898
0.0507372	-0.0238153	0.150433	-0.290374	-0.0041695	0.0012824	-0.184855	0.185256	0.00389471	-0.174355	0.0403778	0.0379089	0.152444	-0.269009	-0.258045	-0.215795	0.348694	0.410353	-0.509477	-0.0337747	-0.0749248	0.293203	-0.0786238	-0.452147	-0.0115094	-0.202031	-0.184313	-0.42797	-0.432894	-0.352881	-0.285067	-0.348373	-0.0202413	0.25538	-0.077818	-0.050025	0.0367529	-0.372433	-0.483643	0.293328	-0.0183289	-0.76189	-0.175247	-0.0205964	-0.442209	-0.0801203	-0.200096	0.144476	0.0156956	-0.0487464
-0.0624349	0.0390174	0.0903149	0.506016	0.248204	0.312746	-0.121133	0.324668	-0.300419	0.344287	-0.123648	-0.0134372	0.287387	0.414284	-0.238886	-0.11355	-0.280334	0.122299	0.197592	0.0739928	0.0841565	0.30474	0.331334	-0.180364	0.191737	-0.0564416	-0.0258141	0.58343	0.300938	0.158024	0.0590584	0.122906	0.158338	-0.0130352	-0.197063	0.234073	0.125416	-0.0794777	0.0241832	-0.0631166	0.211142	0.0512799	-0.0489302	-0.106364	-0.0252013	0.0230344	0.228649	0.197025	0.00547396	0.134996
-0.22874	0.0827375	0.240914	-0.00438866	0.325192	0.15366	-0.262922	0.139268	-0.165414	-0.166729	0.186239	0.0721186	0.254377	-0.0888285	0.140538	0.0541053	0.223294	0.0139806	-0.303621	0.0122416	-0.504639	-0.234073	-0.485507	-0.0776692	-0.101991	0.0442859	-0.262307	-0.294887	0.473224	0.200795	0.521553	0.544955	0.444892	0.38308	-0.0509136	0.416757	0.390809	-0.320856	0.013406	-0.0130479	-0.132098	-0.0669618	0.301115	0.134083	-0.00880753	-0.021862	0.47064	0.238282	0.290991	0.148182
-0.0577793	0.112187	0.00190049	-0.188106	-0.204993	-0.117373	-0.0660943	-0.159446	0.0900945	-0.0397389	-0.00850415	0.306445	0.0445198	-0.0665474	0.0213122	-0.206114	0.0912751	0.0641123	0.0254655	0.0252609	0.088889	0.0114121	-0.0301633	0.0902482	0.153072	0.197926	0.00210412	0.0464878	-0.105813	0.0323093	-0.087729	-0.0941189	0.0189452	0.0192371	0.0100892	0.187188	-0.104579	0.142077	-0.0357389	-0.144913	0.0390717	-0.147579	0.102352	0.10657	-0.141584	-0.00953056	0.00149915	0.064807	-0.0442463	-0.116836
0.0520772	0.105786	0.120723	0.608797	0.856351	0.447003	0.630165	-0.0765095	0.116908	0.351203	0.501675	0.15447	0.41609	0.00950674	0.188346	0.265426	-0.0891646	-0.0349206	-0.169201	0.0278606	0.302301	0.548023	0.419355	0.159758	0.337662	0.23779	-0.0840459	0.299506	0.462822	0.563157	0.263887	0.284976	0.433711	0.29656	-0.0262681	-0.033924	0.139156	0.462643	0.360708	0.0927326	0.528544	0.0485825	0.573611	0.354716	-0.262553	0.243023	0.195974	0.224452	0.382718	0.121606
-0.00539175	-0.370141	0.237217	-0.194972	0.469925	0.851335	-0.0970325	0.288311	-0.00676693	-0.242939	0.179014	0.139625	-0.238576	-0.0880985	-0.139129	-0.197673	0.125475	0.126037	-0.129805	0.0759659	0.326133	0.29296	0.548879	0.541744	0.479908	0.321998	-0.0860431	0.326796	0.0677809	0.516924	0.55022	-0.0119885	0.14913	-0.196329	0.0113337	0.126464	-0.0712286	0.281469	0.528501	0.00911862	0.178277	0.225244	-0.310912	0.0542567	0.0826763	0.0292179	0.316406	-0.32263	0.258019	0.288341
0.324179	0.0964555	0.322722	0.0363755	0.483297	-0.27056	0.487975	0.14307	0.608812	0.078847	0.279357	0.440785	0.103159	0.0232653	0.696847	0.125526	-0.336241	-0.0673853	0.214908	0.0631929	0.0298699	0.384522	0.268403	0.303893	0.119175	0.210944	0.0904809	0.602343	-0.411636	-0.15282	0.250359	0.263295	-0.199899	-0.11261	0.327077	0.289857	0.0547119	0.170318	0.754867	0.859875	-0.145278	0.207277	-0.106661	0.21571	0.163117	0.306535	0.0526616	0.0336574	0.165222	0.281901
0.320143	-0.171883	-0.230832	-0.0457784	-0.112082	-0.0448384	0.270835	0.0483522	0.275683	0.179276	-0.0763316	0.0146233	0.182195	-0.00369545	-0.13385	0.107784	-0.0637041	0.171849	-0.771891	0.555962	-0.0970558	0.226898	0.0814603	-0.0349793	-0.301986	-0.0823612	-0.0355684	-0.177204	-0.293474	0.330321	-0.0250323	-0.329415	0.305662	0.321232	0.141195	0.0963719	0.271487	-0.291686	-0.0439371	0.0113167	0.231943	-0.17369	-0.0718207	0.0881413	0.19722	0.189777	0.2631	-0.0888109	-0.581026	-0.110247
0.225132	0.563206	0.290818	0.219678	0.220508	0.083829	0.0284752	0.231511	0.103937	-0.00755461	-0.0415475	0.00469561	0.38619	0.152014	0.255751	-0.066736	0.0762118	-0.0202635	0.00466412	0.00612359	0.239815	-0.0396883	-0.107262	0.228975	-0.0412288	-0.0534438	0.0713269	0.0266943	0.00246798	-0.0355556	0.180662	0.473167	0.129495	0.23201	0.0584504	0.018543	0.305247	-0.127525	-0.0698948	0.114737	0.229746	0.120841	0.606262	0.225709	-0.0759354	0.146425	-0.00481848	-0.190311	-0.156419	0.352586
0.0610813	0.43707	0.370125	0.170903	0.275428	0.205067	-0.0379725	0.149155	0.0676217	0.226114	-0.106762	0.280353	-0.0221437	0.28367	0.262814	-5.57164e-05	0.000377129	-0.271267	0.395419	-0.124474	-0.189135	0.319776	0.0653377	-0.200353	-0.0250905	0.0607805	0.134282	0.251266	0.145325	-0.0215362	-0.118795	-0.0687554	0.432987	-0.00228824	0.464454	-0.19836	0.110664	0.179408	-0.189403	0.0490893	0.353011	-0.0882771	0.0466838	0.42321	0.37865	0.251383	0.429954	0.289326	0.180002	0.507898
0.337576	0.400948	0.376087	0.773333	0.401502	0.282789	0.428318	-0.0540361	0.50567	-0.0726238	0.0958182	0.22947	-0.290034	0.00222877	-0.148421	0.129542	-0.178168	0.0660284	0.0830999	-0.100502	-0.338322	-0.0559879	-0.141146	-0.000156327	-0.00933554	-0.136225	-0.26069	-0.251684	0.127662	0.651437	-0.237756	0.0917999	0.499628	0.248076	-0.253993	0.422891	-0.257761	-0.131026	-0.197394	-0.254024	0.44099	0.14002	-0.0292647	0.00765495	-0.0955435	0.0943051	-0.273969	-0.120595	-0.313219	-0.309236
0.0423975	-0.0370209	-0.00863059	0.525477	0.495113	0.447391	0.487112	0.534954	0.0431374	-0.0606663	-0.013191	-0.0790212	0.224687	0.22144	0.341502	0.100942	0.0310517	0.0503125	-0.114247	-0.0680585	-0.208176	0.0402539	0.0685916	0.23039	-0.00574677	-0.116192	-0.503056	0.0530654	-0.00348762	-0.120289	-0.392738	0.0468829	-0.223166	0.075202	-0.366442	-0.249606	0.14929	0.507712	0.0421879	0.125338	0.153058	0.0306317	0.0365882	-0.194347	0.203108	0.27533	-0.015311	-0.0167878	-0.20049	0.277311
0.0514538	0.0577119	0.287863	0.347246	0.162329	0.49342	0.0420833	0.201332	0.303374	-0.139732	0.262241	0.515049	0.665027	-0.145101	0.428839	-0.0122811	-0.357812	0.213135	0.00813241	0.148825	-0.173471	-0.219562	-0.00114949	0.292888	0.275696	0.126351	0.206099	-0.205779	0.271234	-0.142863	0.626177	0.370827	0.335476	0.0274435	-0.213122	-0.109976	0.00296525	-0.364009	-0.0451886	0.0199958	-0.394665	-0.250736	-0.00110809	-0.00570309	0.130436	-0.44796	0.0576876	-0.115642	0.417082	0.142602
-0.159982	0.116253	0.0936511	-0.218831	0.149844	-0.102358	0.134391	-0.0712004	0.129052	-0.197462	0.205569	0.269375	-0.282711	0.26604	-0.0378809	0.266671	-0.214503	0.0368995	0.031548	-0.120615	0.0379665	-0.00649558	-0.0277659	-0.0902576	-0.346077	-0.0516893	-0.324258	-0.321899	-0.302165	-0.0212792	-0.07776	-0.287423	-0.140345	-0.194955	-0.260027	-0.188109	0.0392269	-0.133145	-0.339831	-0.152129	-0.130148	-0.35338	0.00784539	-0.204981	-0.0984217	0.0515402	-0.422461	-0.38969	0.515368	-0.161513
0.193247	-0.105607	-0.0522991	0.142446	0.201609	-0.175381	0.560695	0.345134	0.725124	0.683667	0.377851	0.3196	0.169597	0.538511	0.275263	-0.030643	0.331042	-0.149479	0.0311523	-0.182073	-0.382918	0.00349738	-0.267372	-0.28613	-0.215069	-0.540702	-0.265132	-0.754946	-0.6201	-0.513237	-0.754968	-1.25814	-0.79627	-0.737107	-0.586895	-0.596627	-0.471439	-0.130713	-0.0854887	-0.559176	-0.36018	-0.276959	-0.294711	-0.36051	-0.359718	-0.753535	-0.375242	-0.24637	-0.444081	-0.687213
-0.0369292	-0.174641	0.104488	0.0586266	-0.101952	0.0859762	0.306695	0.139274	0.0626984	0.236643	0.00768559	-0.121721	0.0239804	0.015937	-0.00931696	-0.000817879	-0.0804603	-0.0330054	0.0409371	0.0733465	-0.27946	0.0521596	0.424622	0.450644	0.766025	0.135817	0.323481	0.273013	0.553816	0.20437	-0.00325615	0.427646	0.489044	0.224101	0.209692	0.18889	0.12235	0.0270115	0.132006	0.0140815	0.0763741	0.264751	0.123457	0.0636289	0.086996	0.343076	0.0884134	0.2443	0.0724631	0.113251
0.111384	0.0525526	-0.103618	-0.307461	-0.0977735	-0.183105	-0.180837	-0.00739853	-0.365496	-0.189357	-0.277703	-0.237113	-0.328401	-0.215961	-0.212386	-0.155	-0.132157	0.00484369	0.0433192	0.238994	0.0649607	0.420894	-0.315071	-0.386459	-0.0340404	-0.41409	0.203003	-0.189868	-0.173936	-0.408577	-0.521698	-0.52182	-0.14664	-0.158208	0.102026	0.0866908	-0.336518	0.0204181	-0.306736	0.0196065	-0.114605	-0.336466	-0.112347	-0.25215	-0.193754	-0.162576	0.158206	-0.182592	0.125333	0.210456
-0.0880557	0.0581375	-0.326079	0.395788	-0.283978	-0.70357	-0.127068	-0.00683398	0.0321939	-0.218732	0.102992	-0.372229	-0.0811447	-0.282631	0.374035	0.13387	0.0687834	-0.384796	0.3686	-0.186457	0.0404793	0.565215	-0.354098	-0.115067	0.044398	-0.202759	-0.168651	0.148558	-0.07678	0.0987559	0.438268	0.503809	0.706497	0.13617	0.532243	0.417358	0.187765	0.38322	0.252732	0.236799	0.564365	0.342041	0.329869	0.0255765	0.44959	0.0621596	0.817203	0.877305	0.870785	0.0686115
-0.271778	0.423179	-0.680012	0.270372	0.54235	0.402582	-0.0191273	0.125853	-0.182	-0.158284	0.0763137	-0.242463	-0.0425251	0.211232	0.0754418	0.353382	0.0586032	0.0036094	0.050468	-0.466063	0.364027	0.427794	0.377096	0.675958	0.357662	-0.183151	0.135482	0.278572	0.45332	0.22555	0.459496	0.0972525	0.149614	0.128803	0.159542	1.07847	0.341865	0.311512	-0.0503647	-0.0500928	-0.305621	-0.0018688	0.210619	-0.186146	-0.10754	-0.076236	0.0604898	-0.0779801	0.0691499	-0.261578
-0.254007	0.240246	0.184111	-0.204563	0.0820561	-0.3839	0.0557229	-0.054031	-0.198027	0.0615815	-0.220246	0.0591474	-0.0473046	0.0176074	-0.0259468	0.218148	-0.11561	-0.251812	0.108882	0.0403916	-0.196505	0.179271	-0.0991346	0.198726	-0.103742	0.171621	-0.110185	-0.257871	-0.286788	-0.0107297	-0.200301	-0.102878	-0.331169	-0.0699854	-0.0313306	-0.0931808	0.0768207	-0.0789864	0.120104	-0.0887145	0.23431	-0.0945731	-0.0706362	-0.10731	0.0306964	0.234703	0.190048	-0.0165951	-0.0607932	0.0752777
0.311986	0.696377	0.282293	0.425436	0.359058	0.35378	-0.295444	0.14345	0.42503	0.165104	0.595409	0.164495	0.304209	0.482995	0.233344	-0.300238	-0.178464	0.192019	0.380709	-0.0940254	-0.566301	-0.336973	-0.399735	0.0546431	0.0658589	-0.0530836	0.0926729	-0.602666	-0.257658	-0.663656	-0.227153	-0.133979	-0.063232	-0.0284496	0.0371853	-0.0698256	0.165991	-0.612547	0.192665	0.0684137	-0.343001	-0.0425849	0.129951	-0.28885	0.255266	0.566026	1.20296	0.404369	0.418521	0.303343
0.101941	-0.0230508	0.00742992	-0.0463473	0.023513	-0.334888	0.229495	0.361392	0.25764	0.279563	0.119315	-0.00309686	0.0983727	-0.100437	0.0251923	-0.148093	0.146369	0.169308	-0.0123281	-0.155257	0.18755	0.0557351	0.124174	0.404484	0.309415	0.216437	0.46918	0.292574	-0.375024	-0.0357217	0.0608259	0.0572814	-0.126234	0.0138639	0.273175	0.186453	0.305726	-0.109479	0.0422529	0.20645	-0.116137	-0.106074	-0.287308	0.036265	0.0634458	0.0428121	0.144109	-0.189608	0.324062	0.355043
0.122592	-0.036398	-0.182502	-0.162041	0.199392	-0.415727	-0.228748	-0.259838	0.0126918	-0.083987	-0.0617929	-0.0788284	0.166684	-0.133105	-0.22745	0.2213	-0.0831714	-0.0810816	-0.126004	0.0689568	-0.0799369	-0.118577	-0.0395214	-0.0402562	-0.196133	0.124287	-0.0717421	0.101749	0.0199272	-0.134618	-0.0500982	-0.267848	-0.354609	-0.195441	-0.153199	-0.230985	-0.131871	-0.0584046	-0.128983	-0.205186	0.118827	-0.0147444	-0.0678096	-0.115899	0.0146967	-0.0249582	0.304597	-0.141735	-0.240897	-0.144675
-0.388353	-0.0834731	-0.2283	0.216133	-0.246362	-0.439255	-0.104613	0.327941	0.156503	-0.0177735	0.185173	-0.0964806	0.303393	-0.183438	-0.229105	0.025713	0.663277	-0.15321	-0.325445	-0.210334	-0.0919348	-0.0698233	0.127335	0.11374	-0.105848	-0.13673	-0.314467	-0.278407	-0.190355	0.0585359	-0.118244	-0.110272	-0.320705	-0.036633	-0.432918	-0.259089	0.153775	0.00130092	-0.273597	-0.270976	-0.244153	-0.324678	0.0675485	-0.116831	-0.208968	-0.137109	-0.399559	0.510322	-0.22297	0.0501141
-0.705906	-0.308977	-0.589966	0.241729	-0.347708	-0.258237	-0.218527	-0.533547	0.131076	-0.124299	0.093232	0.276018	-0.373728	0.0823416	-0.255071	-0.0382558	0.0993245	-0.106987	0.161808	-0.11589	0.304829	-0.507541	-0.00677771	-0.412365	-0.0466402	0.0308153	0.325121	0.0381927	-0.0771518	-0.594437	-0.0134148	0.165886	0.497763	-0.224445	0.0603663	-0.0781587	-0.459059	-0.667459	-0.227912	0.311072	-0.38278	-0.288972	-0.426299	0.338704	-0.203533	-0.094672	-0.197512	-0.241015	-0.40984	0.150222
-0.43588	0.103487	-0.151947	-0.309887	-0.0518409	0.311798	-0.097243	0.607585	0.212076	0.535294	-0.0729185	0.47676	-0.00504495	0.0369501	0.0562912	0.0103452	0.0836705	-0.188259	-0.150671	0.244914	-0.290629	0.250228	-0.0957841	0.179649	0.264273	0.0916907	0.186014	0.0849221	-0.00290634	-0.272382	0.300084	0.16233	0.286104	0.017765	0.474487	-0.181817	0.506691	-0.0825109	0.454642	-0.0540474	0.191001	0.116454	-0.179063	0.0629514	0.293079	0.332772	-0.621918	-0.051527	-0.0363528	-0.0287138
0.363885	0.0528133	0.200846	-0.305163	0.101681	0.0340379	-0.119562	-0.0757069	0.0681165	-0.142783	-0.113457	0.226864	-0.218824	0.137565	-0.296791	-0.0724266	0.0855712	-0.0295483	-0.210048	0.226452	-0.0480264	-0.405252	0.0264638	-0.113196	-0.0986575	-0.118743	0.18216	-0.140293	-0.202231	-0.306223	-0.19927	-0.135895	-0.397791	-0.442729	-0.305256	-0.205429	-0.453166	0.0387367	-0.116663	-0.257268	-0.244795	-0.500771	-0.0178244	0.0376735	0.208811	0.120077	0.506293	0.0240788	0.380199	-0.0206274
-0.152322	0.0273549	-0.336026	0.349887	0.366615	-0.133239	-0.290252	-0.327976	0.26036	-0.0223434	0.154572	0.222918	-0.237425	-0.250591	0.237412	0.771064	0.229388	0.0434953	-0.424421	-0.619527	0.630909	-0.109663	-0.117632	-0.248776	-0.769538	0.0443975	0.111042	0.526014	-0.189679	-0.0628402	-0.00754927	0.699743	-0.374375	-0.141507	-0.559395	-0.326393	-0.285455	-0.23941	-0.0716239	-0.158963	0.0929499	-0.274533	0.143181	-0.0370009	-0.0186329	0.0329289	0.100153	-0.0197581	0.104473	-0.204591
-0.286676	-0.38159	-0.294152	-0.154315	-0.387413	-0.138765	-0.556217	-0.364654	-0.069112	0.359719	-0.316765	0.350693	-0.039038	-0.29342	0.23594	-0.241858	0.0210084	0.502357	-0.0240041	-0.257503	0.269387	-0.207259	-0.0388392	0.103382	-0.454604	0.0591972	-0.0702779	-0.200813	-0.37092	0.242234	-0.338508	-0.13392	-0.0420587	-0.0310593	-0.310544	-0.183749	-0.0504569	-0.669487	-0.232648	0.146767	-0.370164	-0.294045	-0.537763	-0.310134	-0.343647	-0.492772	-0.0555902	-0.0594304	-0.303412	-0.641076
-0.053485	0.0605322	0.0549073	0.101087	0.0632944	-0.0924785	-0.0996228	-0.181943	-0.149536	0.0674848	-0.0389041	-0.209214	-0.00344466	-0.214268	0.00883151	-0.133715	0.0318735	0.134336	0.137513	-0.170007	-0.15476	0.150511	-0.151068	0.161877	-0.133526	-0.345632	-0.129829	0.109865	-0.0653752	-0.11344	-0.135722	-0.168531	-0.254341	-0.0892058	-0.0850529	-0.0615073	-0.0808042	0.076679	-0.133461	0.0392044	-0.247052	-0.0646127	0.163716	-0.133257	0.135384	0.112244	-0.0754755	0.0338465	0.00855954	0.0569504
0.339906	0.185737	0.248768	0.279392	0.338307	0.0981376	0.324064	-0.0313315	-0.1017	-0.0870677	-0.14123	-0.0987569	0.0569973	-0.00296583	0.298284	-0.0404842	0.139775	-0.117693	-0.138341	0.156744	0.19156	0.339016	0.0137412	-0.117088	0.264783	-0.162488	0.100061	0.0727911	-0.0333366	-0.125415	-0.117241	-0.245802	0.141707	0.0357046	0.290222	0.141117	0.265589	0.12917	0.152563	0.147924	0.0921307	0.017138	0.173684	-0.150268	0.214546	-0.421052	-0.479707	-0.173352	-0.278604	-0.389268
-0.0638617	0.139781	-0.4308	-0.0324004	-0.0883995	-0.181366	-0.14805	-0.266396	-0.00877949	0.0484814	-0.0823342	0.462557	-0.274897	0.0206786	0.094636	0.216821	-0.0656925	-0.139015	-0.0900419	0.0779288	0.132941	-0.0573786	0.0422208	-0.162125	0.135625	-0.0705484	0.153788	-0.0598028	-0.0178843	-0.165642	0.205799	-0.0950739	-0.133592	-0.102403	-0.0507765	0.0817412	-0.0841499	-0.0891385	0.110868	0.0754684	0.0637495	0.190156	-0.013673	-0.180136	-0.101099	-0.16061	0.0631515	0.0784869	-0.177483	0.0589704
0.0561092	-0.0942681	-0.0120939	-0.0325601	0.00388051	0.0796737	-0.0630109	-0.129543	-0.0499938	-0.0424013	0.10893	0.00528836	0.174187	-0.0132993	0.0784359	-0.155442	-0.101126	-0.0119719	0.206962	0.0615776	0.128697	0.0617211	0.0156564	0.162192	0.107019	-0.0854997	-0.173875	0.0914961	0.102195	-0.237312	-0.0599526	-0.1149	0.0349497	0.0476261	-0.0370218	0.0476563	0.0998171	-0.224301	0.0180559	0.0668715	0.075161	0.0890599	0.0143242	0.045012	-0.0363232	0.142884	-0.0764993	0.0833224	0.174738	0.112404
0.234969	-0.465198	0.195748	-0.0313195	-0.24269	-0.315958	0.233605	-0.706562	-0.0217281	-0.267161	0.198667	-0.230755	-0.198911	-0.545176	-0.796053	-0.221582	0.0529752	0.328256	-0.105217	-0.0544326	-0.318876	0.0236436	-0.0229427	0.0231007	-0.0768948	-0.22339	-0.0425075	0.0125796	-0.175218	-0.34876	-0.0425742	-0.280279	0.348839	0.579259	-0.136334	-0.70522	-0.475387	-0.150196	-0.189332	-0.239757	-0.330784	-0.355286	-0.203692	-0.117685	-0.542167	-0.223433	0.100258	-0.200544	-0.332728	0.741899
-0.105525	0.0408203	-0.0433304	0.1209	0.0346082	-0.393694	-0.0548467	-0.0138241	-0.0215709	-0.377235	-0.140952	-0.113247	-0.276192	0.0983008	-0.166656	-0.0603908	-0.0405671	-0.132596	0.117011	0.116543	-0.0486965	-0.141894	-0.0182597	-0.140102	-0.00638267	-0.165253	0.0654955	-0.136924	-0.132646	0.0230713	-0.148651	-0.227643	-0.294205	-0.252981	0.0634479	0.286889	-0.0879606	0.0238009	-0.232933	-0.379355	0.114254	0.0980871	0.0371387	0.0776454	0.238979	0.254146	-0.248406	-0.0968184	0.275566	-0.191094
0.246932	0.239457	0.0857714	0.627022	-0.0512523	0.100771	0.0264751	0.0223944	-0.165554	0.193766	0.224818	-0.0675359	0.101968	0.0599099	-0.111035	-0.0304536	-0.0613522	0.0155076	-0.191265	0.267564	-0.14714	0.206905	0.452359	0.0173088	0.104775	0.395865	0.357861	0.204107	0.0679767	-0.092907	0.240364	0.176955	0.0531417	-0.0106559	0.316383	0.0799795	-0.0276607	0.365965	0.0482809	0.330563	-0.163982	0.180128	0.0589434	-0.268237	0.335963	-0.0067414	-0.0718694	-0.0134832	-0.476042	-0.0997464
[truncated: 10 more columns]

## Sheet: ab B2 block2
-3.51811	-3.49406	-3.63429	-3.43917	-3.2074	-2.38274	-1.75584	-1.38607	-0.863835	-0.470648	-0.379922	0.376446	0.136434	0.491078	0.0905893	0.474015	0.287001	-0.254051	-0.440793	-0.0661722	-0.380113	-0.903918	-1.12255	-0.955625	-1.00212	-0.988913	-1.48893	-1.26445	-1.29385	-1.68441	-1.8031	-1.86148	-1.72798	-1.76866	-1.88515	-2.06056	-2.1957	-2.14728	-2.60483	-2.3007	-2.45598	-2.31017	-2.70521	-2.82587	-2.41315	-2.81833	-2.98297	-2.90487	-3.20732	-2.7278
-3.17807	-3.04949	-3.12845	-3.0191	-2.97407	-2.14898	-1.36935	-0.988359	-0.456486	-0.481463	0.212822	-0.0225588	0.352312	0.596058	0.756567	0.754214	0.152923	-0.213973	-0.506555	-0.186609	-0.359376	-0.325632	-0.47494	-0.642693	-0.342622	-1.08436	-1.25893	-1.22083	-1.38371	-1.37613	-2.0849	-1.95042	-1.5249	-1.75966	-1.88492	-2.20097	-2.24936	-2.08301	-2.47199	-2.43632	-2.45769	-2.56132	-2.48389	-2.75344	-2.83068	-2.68051	-2.54132	-2.59148	-2.86355	-2.89154
1.04926	1.01836	0.908985	0.605088	0.804065	0.588005	0.370702	0.264795	0.436586	0.255975	0.308428	0.0775057	0.11019	-0.282825	0.275166	-0.274305	0.332456	-0.131107	-0.0165102	0.0894667	-0.109983	0.0620214	0.225807	0.0119824	0.0297539	0.410997	0.405945	0.430549	0.233078	0.16389	0.370955	0.199806	0.00164664	0.718783	0.317104	0.318375	0.755519	0.505129	-0.297494	0.44821	0.582286	0.2351	0.795258	0.430659	0.283872	-0.169365	0.0791399	0.333159	-0.175295	0.545446
0.454696	0.223745	0.0942732	0.260727	0.711986	0.124589	-0.0188866	-0.105022	0.365891	0.0264075	-0.173597	-0.314408	0.238161	0.0410545	0.621751	-0.100221	-0.39239	0.151176	-0.00444025	0.345875	-0.344128	0.196266	-0.109783	0.175285	-0.248454	0.403936	0.564524	0.206236	0.396585	-0.0297138	0.354716	0.697073	0.617006	0.757281	0.125164	0.134825	0.184612	0.0242684	0.717229	-0.0822727	0.154718	0.211486	0.102787	0.275605	0.514791	0.664165	0.352429	0.755933	0.285052	0.355705
0.504822	-0.00955084	0.106106	0.439935	-0.0862558	0.279216	-0.105402	0.0726167	-0.248065	-0.0577446	0.173592	-0.225624	0.0411205	0.251799	0.0363883	-0.0595361	-0.0580132	0.00854715	-0.11934	0.228342	0.110809	-0.0694116	0.185724	0.255969	-0.266811	0.645541	-0.0314223	0.234632	-0.0149438	-0.0116054	-0.0844999	0.0726199	-0.0546917	-0.133564	-0.0254782	-0.217558	0.0943144	0.0180279	0.134828	0.173252	0.53097	0.000182738	0.0600316	0.217142	0.0193267	0.259816	0.276675	0.0953375	0.29584	0.0218851
-0.64547	-0.544403	0.44072	0.644509	-0.135625	0.522296	1.15533	-0.00484768	0.565773	0.311037	0.474241	0.517798	0.340031	0.108947	0.226413	0.723014	-0.133879	0.102831	-0.648557	-0.0434087	0.305602	0.0744793	0.461313	0.298185	-0.118015	-0.204519	0.819256	-0.0658992	0.218956	-0.819092	-0.172841	-0.291039	-0.401511	-0.612697	0.0616448	-0.726016	0.475333	0.527008	-0.16837	-0.311553	0.161851	0.220925	0.0384854	0.56024	-0.533886	-0.601865	-0.375798	-0.238699	-0.0922038	-0.326836
0.568931	1.02655	-0.0265653	-0.041238	0.181613	0.643484	0.0411858	0.408309	0.315568	0.22885	0.377297	0.0541745	1.07493	-0.143416	-0.0681671	-0.122559	0.804929	-0.451494	-0.354249	0.123373	0.180646	0.0554896	0.178934	0.180077	-0.0169879	0.0876582	0.22722	0.628896	-0.318007	0.696981	0.84935	0.670834	0.993567	0.190665	0.282603	0.152465	0.323864	0.235918	0.375552	0.792426	-0.480532	0.390323	0.439964	0.352014	0.2571	-0.188026	-0.044101	0.433657	0.738568	0.0865114
-0.0388492	0.390914	-0.0126259	-0.219032	0.280984	0.221065	0.0970434	-0.594717	0.175226	0.387076	-0.48704	0.47452	0.0693214	0.0204882	-0.376258	0.701196	-0.666343	-0.198774	0.0535715	0.110349	0.0701449	-0.0690258	0.0231673	-0.398928	-0.151582	0.149502	0.0729296	-0.596865	-0.0702633	-0.626472	-0.0422749	-0.149514	0.33821	-0.753094	0.165015	-0.599393	-0.324937	-0.231375	-0.296385	-0.172916	-0.0229951	0.0265832	-0.478803	-0.278721	-0.260984	0.274203	0.0686756	0.0106249	-0.266826	0.323979
-0.0241679	-0.107173	-0.162149	-0.318541	-0.24828	-0.119572	0.220384	-0.11783	-0.0822433	0.151946	0.263799	0.39417	-0.123396	-0.0622529	0.0937811	-0.0353976	-0.0682141	-0.114432	0.035384	0.182659	0.0300205	-0.0803605	0.006094	-0.395826	-0.147318	-0.279482	-0.263486	-0.386473	-0.254396	-0.44434	-0.613293	-0.56289	-0.600464	-0.574628	-0.168644	-0.797294	-0.243379	-0.0855162	-0.277149	-0.278038	-0.590982	-0.425581	-0.510967	-0.331331	-0.132839	-0.284359	-0.341578	-0.590412	-0.52242	-0.213416
0.111772	0.409876	0.00937082	0.240509	0.165853	0.328378	0.209735	-0.052458	0.0212241	0.0288147	-0.252809	0.19526	0.184705	-0.128764	0.166025	0.00925635	0.117231	-0.203293	0.139211	-0.0624058	0.169006	0.234302	0.30424	0.251566	0.230583	0.154299	0.358497	-0.135951	0.125465	0.0246766	-0.0723423	0.0952181	0.229054	0.468531	0.164279	0.336968	0.391942	-0.277357	0.0662091	0.67677	0.117914	0.114246	0.627073	0.195838	0.164818	-0.0287972	0.100605	0.415091	0.559752	0.114421
-0.170297	-0.399517	-0.487713	-0.269972	-0.539534	-0.471367	-0.774548	0.449745	-0.454488	-0.0147284	0.305316	-0.349149	-0.289618	-0.699532	0.43092	-0.0127259	-0.0240954	0.147028	-0.0137021	-0.0965043	-0.444566	0.392538	0.272477	-0.223215	-0.241062	-0.0581619	0.0428873	-1.11446	-0.0128456	0.0117172	0.0372671	-0.270742	-0.129184	-0.0664564	-0.443493	-0.541805	-0.319358	-0.0196625	0.402634	-0.507579	-0.68105	0.27543	0.254423	-0.488932	-0.472075	-0.760203	-0.180679	-0.0974454	-0.0945814	-0.284698
-0.26189	-0.0878333	-0.131188	0.00258685	-0.0636263	-0.348658	0.0434278	-0.188532	-0.564731	-0.381505	-0.57584	-0.589503	0.163587	-0.704209	-0.303878	0.154995	-0.211132	0.173015	-0.235233	0.118354	-0.0397787	-0.202838	0.124089	0.0903976	-0.146979	-0.0278029	0.160055	0.278428	-0.262415	-0.119464	-0.401255	0.00357383	-0.196174	-0.230745	-0.0717477	-0.113989	0.0764119	-0.134078	-0.13878	0.239365	0.178234	-0.219438	0.0570255	-0.110531	-0.333903	-0.0856948	-0.500768	-0.458757	-0.589658	-0.096905
0.366886	-0.188467	0.222572	-0.323349	-0.189826	0.0226812	-0.11909	-0.0185479	0.690414	-0.110473	-0.0683064	-0.28799	0.0321848	0.382385	0.243641	-0.172874	0.0543705	-0.124076	0.764645	-0.522064	0.332548	-0.167735	0.271887	0.524132	0.560246	0.0288945	-0.23658	-0.245421	0.712151	0.21781	0.07313	0.0183002	0.161825	0.299029	0.145607	0.72005	0.025059	0.224506	1.08066	-0.232469	-0.159701	1.11754	0.315007	0.0488624	0.793112	0.270748	0.0800732	1.01408	0.396759	0.0438309
0.158369	0.275584	-0.258646	-0.325588	-0.322118	0.0789759	-0.242079	0.376281	-0.343726	-0.420459	-0.306664	-0.364568	0.146592	-0.468204	0.3711	-0.48199	0.449028	-0.246895	-0.0905106	0.370367	0.272013	0.106858	-0.115363	0.0870868	0.29402	-0.375292	0.281759	-0.0838887	0.424178	0.47887	0.156646	-0.117064	0.370405	0.0622063	0.204985	-0.0247351	-0.00386014	0.271176	1.05365	0.83235	0.182285	0.494147	0.232544	-0.338666	0.213995	-0.211989	-0.121578	0.227345	0.165659	0.374363
0.0640742	0.148824	0.381691	0.155617	0.746573	0.190824	-0.429182	0.278923	-0.0733032	0.2032	-0.23159	0.604256	-0.184219	0.00873673	-0.30071	-0.0302006	0.0527457	-0.405892	0.289498	0.093849	-0.0865022	0.159923	-0.00413538	0.290435	0.204435	0.164791	0.25831	0.429776	0.154621	0.290012	0.118939	-0.314886	0.588584	0.642992	0.164566	0.53425	0.19713	0.651206	-0.384023	-0.0854786	-0.0273501	0.171181	0.321545	0.0849306	0.21728	-0.50952	0.0217419	-0.178789	-0.0121895	0.271495
-0.141346	-0.15911	-0.254226	-0.0294394	0.0524764	-0.129767	0.125658	-0.0606014	-0.157587	-0.0501608	-0.0404059	0.00416078	-0.0888226	-0.082165	0.308	0.00941258	-0.0846252	0.234134	0.0812889	-0.240211	0.0978404	0.202825	0.23788	0.11188	0.0983579	-0.231937	0.151158	-0.269337	0.127296	0.194953	-0.0565552	0.190735	-0.335962	-0.227554	-0.0649761	-0.0383916	0.0908707	-0.169383	0.203099	0.145694	0.973848	0.118478	0.213502	0.667421	0.310541	0.00740622	0.505427	0.39531	0.410402	0.139949
0.0410443	0.0303793	0.482554	0.332146	0.330449	0.226728	0.304747	0.709166	0.685008	0.0691098	0.16439	0.0187778	0.343956	0.512716	0.222148	0.265263	0.0212184	-0.00649209	-0.114686	-0.165303	0.213866	0.0418992	-0.0428071	0.0598619	0.0968065	-0.177044	-0.235296	-0.176391	-0.190407	-0.00552134	0.191077	-0.104756	0.37765	-0.0706248	0.291704	0.0650226	0.0803479	0.0965153	0.489191	0.522107	0.61223	0.0994964	-0.0288221	0.431291	0.0329423	0.500876	0.0641235	0.20716	0.631773	0.174891
0.307132	0.0789236	-0.368942	0.906342	-0.159999	-0.497435	0.245107	0.426742	0.0134913	-0.152019	-0.331233	0.22664	-0.230395	0.03928	0.272672	0.0246466	0.109324	-0.41496	0.0972225	0.183767	0.0518091	-0.40364	-0.808799	-0.637254	-0.274054	-0.0279064	-0.0480549	-0.123982	-0.510748	-0.167552	-2.52379e-05	0.274104	0.192301	0.428325	0.160944	0.705054	-0.0278114	0.245977	0.301691	0.312732	0.319929	-0.0451009	0.250232	0.198856	0.164013	-0.13912	-0.276632	0.204953	-0.152722	-0.60441
-0.127977	-0.32376	0.0631394	-0.0846353	-0.643598	-0.075288	0.0429779	0.269677	-0.503873	-0.00145129	-0.252576	-0.224149	-0.168799	0.146385	0.49218	0.156568	-0.148378	0.315177	-0.143307	-0.180059	0.251248	0.054436	-0.33647	0.1887	0.0348533	-0.179421	-0.0198534	0.373247	0.111731	0.274782	-0.66199	-0.144645	0.0207982	-0.260381	0.00695453	-0.00833086	-0.0670901	-0.311417	-0.278429	-0.0224955	-0.234185	0.163973	-0.136271	0.142896	-0.084413	0.171642	-0.292232	-0.0164879	-0.00960749	-0.118598
0.198832	-0.0275528	0.262054	0.50314	0.409789	0.746155	1.09478	1.14451	0.241386	0.00602344	0.604188	0.222262	0.177596	0.0802299	0.232064	0.0690504	-0.22465	-0.0566587	0.0144981	0.19776	-0.258172	0.548427	-0.147727	-0.154531	0.0680334	0.583881	0.234201	0.212913	0.929687	-0.107292	0.0509491	-0.219565	0.594835	0.108345	0.930619	0.339401	0.288825	0.393764	-0.00223965	-0.0685536	0.326995	-0.119212	0.25373	0.0314143	-0.0461168	0.0873845	0.366228	0.367833	0.466243	-0.0934478
-0.0518357	-0.0420879	0.05273	0.331579	0.0567243	-0.167532	0.071074	0.483538	-0.127015	-0.214458	-0.0869667	-0.16309	0.615782	-0.352267	0.212469	-0.0110334	0.153682	0.221606	0.0418087	-0.406063	0.0341508	-0.162667	0.208329	-0.0109458	0.00261818	0.0688714	0.412135	0.291088	-0.275099	0.242661	0.294452	-0.020404	-0.163045	-0.228789	0.311185	0.651317	0.511028	-0.032709	0.196341	0.832992	0.393683	0.0706609	0.624794	0.147845	0.716641	0.683429	0.464613	0.00522803	0.361164	-0.393743
0.482531	0.23359	0.28351	0.10829	0.12215	-0.185544	0.172184	0.686791	0.293903	-0.261284	-0.139007	0.0616026	0.163632	-0.290397	-0.103576	0.46093	-0.300726	0.08881	-0.264109	0.0150947	0.441214	0.46816	0.0775592	-0.010936	-0.163668	-0.00571611	0.0605986	0.115458	0.0221712	0.137593	-0.264442	-0.233365	0.943234	0.561873	-0.61887	0.221681	0.546752	0.602964	0.261985	0.0828675	0.230336	0.265771	-0.429491	-0.359496	-0.0512944	-0.704373	-0.34461	-0.640954	0.129911	-0.30847
-0.125229	-0.0604903	-0.0183286	0.296272	0.212123	-0.0880208	0.374093	0.115747	-0.0729601	0.137584	0.100772	-0.00251815	0.0827323	0.113953	-0.0751371	0.0477745	-0.0305723	-0.136585	-0.0865535	0.205936	0.0673307	0.0792732	0.0249443	-0.0880895	-0.00414182	-0.0711977	-0.214538	0.11081	-0.0853905	-0.414057	-0.315587	-0.296129	-0.124014	-0.200557	-0.399985	-0.201494	-0.334254	-0.176752	-0.298421	-0.399347	-0.0912699	0.0357705	-0.0980515	-0.222066	-0.396111	-0.217191	-0.261072	-0.104444	-0.134253	-0.405722
0.117555	0.0842053	0.241486	-0.141734	0.450636	-0.355571	-0.418106	-0.286722	-0.353549	-0.134744	-0.0462352	0.0461019	0.110089	-0.605525	0.309751	-0.438946	0.0929429	0.562833	-0.50495	0.288121	-0.294184	-0.273298	0.265623	0.0779598	0.242862	-0.0847106	-0.232662	0.276522	0.38037	0.114895	-0.499482	-0.361885	0.0579287	0.521322	0.188938	0.19841	-0.317039	0.0354891	0.413902	0.424099	0.46968	-0.21196	0.177352	0.236717	-0.102306	-0.010574	0.147079	-0.172715	-0.192919	1.09996
-0.432322	0.0602818	-0.221466	0.0734942	0.186644	0.0336699	0.0499024	0.054734	-0.344323	0.154274	0.104578	-0.187386	-0.119955	0.0901584	-0.15955	-0.0117458	-0.134289	-0.141707	-0.0389245	0.326667	-0.109873	-0.105486	0.072164	-0.0369791	-0.145228	-0.113338	-0.30352	-0.183207	-0.298597	-0.637118	-0.288581	-0.469019	-0.242633	-0.178187	-0.397998	-0.273907	-0.426451	-0.11289	-0.335097	-0.372112	0.0519958	-0.0260539	-0.217866	-0.336558	-0.56625	-0.395323	-0.452974	-0.0698727	-0.274183	-0.303266
0.157561	-0.36316	-0.183608	-0.0366235	-0.533082	0.0457024	0.0735801	0.441797	0.326763	-0.471035	-0.341649	-0.243163	0.141832	-0.0805016	-0.135327	-0.202282	-0.2221	0.295548	-0.159622	0.288455	0.189383	0.268143	0.111327	-0.365156	-0.238583	0.0109921	-0.13121	-0.0108247	-0.0786097	0.0305874	-0.235175	-0.0960742	0.151156	0.257217	-0.779312	-0.0153438	-0.598177	-0.242491	0.265563	0.13601	0.391029	0.118074	-0.158321	0.0715525	0.43107	0.113058	-0.131319	0.208897	0.393495	0.65226
-0.410503	-0.216895	-0.549094	-0.0463959	-0.338604	0.0026144	0.141837	-0.335926	0.441026	-0.134868	-0.0415737	-0.244124	-0.483962	-0.190822	-0.266555	-0.307175	0.215193	0.171279	0.0614307	-0.140727	-0.336318	-0.223009	-0.52724	-0.21626	-0.32527	-0.178243	-0.138575	0.177609	-0.340509	-0.0770687	-0.138179	-0.266972	-0.324955	-0.0629845	-0.107414	-0.391084	0.695242	-0.289921	-0.28049	-0.226283	-0.289819	-0.472383	-0.355717	-0.0594083	-0.100014	-0.346459	0.215203	-0.117362	-0.0828403	-0.690327
0.310076	-0.0738051	0.0233164	-0.0606516	0.118511	0.249469	0.751547	-0.0624491	0.110065	-0.402701	0.0500832	-0.287698	-0.0236225	0.253317	-0.0594114	0.169715	-0.198234	0.000462553	-0.180276	0.208332	0.540176	0.100525	0.280443	0.28264	0.298191	0.213003	-0.265653	0.502083	-0.163917	-0.324955	-0.138753	0.0267596	0.0392609	-0.28376	0.299375	0.164857	0.269719	-0.226816	-0.0727237	0.00754823	0.306712	0.139241	0.509059	-0.188529	-0.277823	0.239439	-0.131475	0.018943	-0.274842	-0.583135
0.451523	0.303793	-0.250067	0.341471	-0.360297	0.142237	-0.379577	-0.586316	-0.505645	-0.215243	0.54352	-0.130847	0.00870963	-0.543534	-0.156553	-0.0642973	-0.0674504	-0.252064	0.0736127	0.310199	0.194669	-0.14247	-0.261113	0.19241	0.165461	-0.0234677	-0.134329	-0.305143	-0.468749	-0.450885	-0.962999	-0.554595	-0.788217	-0.387133	-0.320792	-0.299964	-0.54578	-0.394011	-0.326308	-0.477061	-0.251941	0.116711	-0.152702	-0.117783	-0.66418	-0.825619	-0.478495	0.142524	0.400782	-0.571899
0.402274	0.133256	-0.043622	0.0533911	0.072989	0.642101	0.0428137	0.281198	0.0986885	0.186814	0.341749	0.335823	0.311566	-0.153009	-0.103821	0.0567474	0.0378921	0.0421738	-0.156313	0.0194998	0.153483	0.239566	0.340569	0.742418	0.420971	0.991278	0.262603	0.161546	0.218494	0.256167	0.512502	0.036336	-0.123087	0.199932	0.117444	0.379214	-0.0904198	-0.0760378	0.134674	0.578108	-0.0279904	0.196693	-0.0726875	-0.002124	0.210597	-0.467451	0.559708	-0.375815	-0.0361044	0.280459
-0.437722	-0.072497	0.216044	-0.26041	-0.0904318	-0.218488	0.371967	-0.296263	-0.628612	-0.124259	-0.196974	-0.0383017	-0.19531	0.258677	0.0782775	-0.0358911	0.0426311	-0.0716289	0.0568099	0.00807894	-0.136242	0.248263	0.0114355	0.12423	-0.338413	0.102889	0.472145	0.00630132	-0.101878	-0.207297	0.563671	0.250814	0.131657	-0.122157	0.408604	0.0328665	0.0333969	-0.246493	0.0206483	-0.0348267	-0.079194	-0.00374971	0.0406243	0.38	-0.197348	-0.0023592	0.0322902	-0.151351	-0.29249	-0.0671369
0.0033142	-0.00566	0.0174209	-0.364661	0.187344	-0.125047	-0.00831837	0.399706	-0.313843	0.0576329	0.284842	-0.0920819	0.266153	0.180314	-0.0440092	-0.201627	-0.544432	0.456028	0.223778	0.0662539	-0.220998	0.045569	0.0152547	0.0491678	-0.433118	-0.123847	0.0113163	-0.0294677	-0.201605	-0.697885	-0.138724	-0.583992	0.533418	-0.454625	-0.0786646	-0.0379859	-0.222472	0.741714	-0.158905	0.127357	0.00298443	0.312454	-0.215354	-0.114791	-0.349246	0.273818	0.23114	0.269109	-0.150254	0.143722
-0.124954	-0.386711	0.144106	-0.048592	0.334789	0.0153224	-0.22855	0.0203485	-0.0315695	0.176264	-0.688866	0.155884	0.0327246	0.162434	-0.216676	0.119004	0.394187	-0.264559	0.0696169	-0.318249	-0.258369	-0.230618	-0.108075	-0.511402	-0.251739	-0.130581	0.269068	-0.222836	-0.213694	0.20063	-0.159424	-0.169221	0.291474	-0.321673	-0.249572	0.406366	0.0950747	-0.287481	0.161095	0.108511	0.667084	0.36938	-0.28843	-0.0899265	-0.230713	0.223038	-0.158942	-0.351075	0.458536	-0.19064
0.0136486	-0.0565182	0.178606	0.00323467	-0.158072	0.255433	0.00324621	-0.300626	-0.312554	-0.168485	-0.150031	-0.0476708	-0.0459145	-0.0386274	0.180935	0.128833	-0.114975	0.0157188	0.0680944	-0.0976717	-0.164605	-0.00570102	0.118935	0.473179	-0.158085	-0.0211663	-0.000696858	0.225561	-0.117067	0.521792	0.126619	0.282779	0.796752	0.104194	0.121532	0.0385885	0.0177136	0.239202	-0.0228685	-0.00239299	0.167377	0.0116038	-0.152619	0.101033	-0.346102	-0.302322	-0.034089	0.0837761	0.504156	0.294318
-0.0076983	0.166793	0.0704336	0.28046	0.0934188	0.199752	0.0242543	0.203571	0.304188	0.0851106	0.260524	0.201774	0.208463	0.297125	0.238663	0.193978	-0.0846527	0.163554	-0.145137	-0.127741	-0.148898	0.063054	-0.21482	-0.0933307	-0.227007	-0.414937	-0.412982	-0.493887	-0.522179	-0.400522	-0.339664	-0.446929	-0.624168	-0.495351	-0.528323	-0.459328	-0.614729	-0.669575	-0.473731	-0.403504	-0.474484	-0.58429	-0.619787	-0.499487	-0.355473	-0.612781	-0.389309	-0.50748	-0.558655	-0.498872
0.450571	0.669066	-0.15227	0.330477	0.585289	0.070113	0.403059	0.102103	-0.284103	0.373184	-0.0359362	0.160367	0.0606852	0.168567	-0.0515445	0.0254295	0.250449	0.295863	-0.116011	-0.45573	0.113585	-0.325111	0.397788	-0.793233	-0.150075	-0.329765	-0.335286	-0.764045	-0.0477989	-0.315178	-0.457848	-0.395287	-0.0802792	0.0106332	-0.235102	-0.511267	-0.601861	-0.427822	-0.170166	-0.379664	0.177298	-0.334902	-0.428892	0.476132	0.0843859	-0.684826	0.198962	0.104292	-0.738048	-0.201002
-0.0327292	-0.188817	0.261966	-0.11135	-0.0468997	0.280218	-0.21316	0.0132097	0.226507	0.0071817	0.0860131	-0.198057	0.0569301	0.309067	-0.102438	0.00916254	0.120621	0.0538331	-0.189917	0.00630011	0.176459	0.100525	-0.412371	-0.236281	0.245443	0.184932	0.0773238	-0.109387	-0.240048	0.313392	0.0448639	0.373975	-0.267214	-0.310902	0.124394	-0.251569	-0.0992965	0.0812856	-0.203476	0.065596	0.118	-0.125223	-0.204214	-0.155303	0.136172	0.138652	0.209515	0.216801	0.218464	0.358618
0.0506592	-0.134502	-0.119225	0.32085	0.074654	0.264202	0.253682	0.479492	0.117097	0.343583	0.186892	0.300617	0.135842	0.441334	-0.0134694	-0.21774	-0.161148	0.371469	-0.0904814	0.0979006	-0.256374	-0.118613	0.164031	-0.105271	0.00530637	0.121068	-0.156256	-0.0834395	-0.173694	-0.178312	-0.550957	-0.268883	-0.128303	0.000252211	0.186986	0.317603	0.0922227	-0.00901041	0.135019	0.0283661	0.0695718	0.160703	-0.148239	-0.119638	-0.206998	-0.0187248	0.0599602	0.089535	0.152777	0.0077051
-0.278825	0.0404469	-0.530326	-0.0636746	0.330445	-0.126242	-0.44842	0.0357832	0.564106	-0.0847442	0.374891	-0.0388263	-0.984553	-0.156062	-0.258715	-0.0245377	0.105583	-0.172477	0.0319009	0.0595314	0.0805592	0.471587	0.18787	0.190506	-0.0615967	-0.00280417	0.0604227	-0.185422	-0.338301	0.296795	-0.163774	0.525283	0.623568	-0.0268935	-0.202377	0.0232344	-0.257128	0.473102	0.111102	-0.272586	-0.284009	-0.471646	-0.483313	0.0162264	0.115002	0.118294	-0.355372	-0.390109	-0.159624	-0.472824
-0.170439	0.00130546	-0.337047	-0.45423	-0.642904	-0.0627032	0.0627518	0.045595	-0.0164358	-0.0357643	0.0661901	0.367614	0.179215	-0.044497	-0.00433308	0.230745	-0.280747	-0.0808271	0.0260741	0.104755	-0.215099	0.129697	-0.041167	-0.262673	-0.189316	-0.0425939	-0.0269031	-0.117118	-0.0738141	0.161208	-0.21527	-0.122657	0.00284059	-0.669098	-0.157074	0.0816079	-0.0889446	-0.111517	0.00221434	0.181257	0.204069	-0.184378	-0.190338	0.135404	0.00648948	-0.118697	-0.0944393	0.376671	-0.097457	-0.036797
0.0711983	0.33516	0.354849	0.690422	0.246128	0.370643	0.418368	0.947755	0.765126	0.900793	0.342113	0.489401	0.0709303	0.247462	-0.0648792	0.164168	0.0694799	-0.148328	0.189286	-0.274606	0.234235	-0.184329	-0.0762041	0.528195	0.758899	0.876741	0.569578	0.385345	0.19795	0.657672	0.197725	0.472141	0.216006	0.642881	0.328733	0.276393	0.411964	-0.0397094	0.0862638	0.031675	0.569149	0.325281	0.742239	0.472106	0.473742	1.03152	2.28159	2.46899	2.15957	2.1957
-0.364069	0.243149	-0.136706	-0.660629	-0.442326	0.171525	0.121987	-0.457012	-0.945362	-0.317289	-0.784903	-0.3825	-0.389778	-0.462386	-0.574343	-0.26255	-0.351702	0.0897015	0.413032	0.111518	-0.283908	-0.0822225	-0.423295	-0.470881	-0.492219	-0.466871	-0.132396	-0.283765	0.216337	-0.354833	-0.148361	-0.389929	-0.615258	-0.49513	-0.557215	-0.764688	-0.981292	-0.218794	-0.541954	-0.288589	-0.592024	-0.550335	-0.440287	-0.743355	-0.253415	-0.706131	-0.247506	-0.693714	-0.274908	-0.390886
-0.0542266	0.143631	-0.372106	-0.10292	0.00249368	0.0685177	0.00757838	0.216542	-0.353763	-0.0781478	-0.150792	-0.226209	-0.18797	0.0897949	-0.0588267	0.227721	-0.00424042	-0.0640999	-0.0920428	-0.0673381	-0.133762	-0.126581	0.0839186	-0.225725	0.18042	0.24479	-0.439834	0.381541	0.330325	-0.277216	-0.13058	-0.175389	-0.105866	-0.326508	0.0340284	-0.0994177	0.084357	0.239688	0.238135	0.315827	0.412798	0.355286	0.368196	0.329392	0.326581	-0.0938202	-0.337389	-0.190796	0.309609	0.241679
0.360411	-0.179724	0.161446	0.164746	0.557994	0.446872	-0.182946	0.0570793	0.440976	0.0293634	-0.375012	0.398256	0.679225	0.266275	-0.156417	0.0446244	-0.260934	0.274698	-0.128497	0.0701085	0.371045	0.226797	-0.0419204	-0.0607665	0.271637	0.263677	0.208858	0.071108	0.476867	-0.131876	0.322529	0.0735621	0.158102	0.513692	-0.245701	0.144627	0.258122	0.0400485	-0.0141259	0.235269	0.0710364	-0.255692	0.364206	0.142011	-0.282169	-0.075559	0.197246	0.250345	0.693114	0.737958
-0.238009	-0.13344	-0.0397704	-0.189255	0.0853096	0.168674	-0.481614	-0.0241579	-0.112862	-0.128575	-0.124507	-0.232627	-0.580998	-0.612709	-0.223846	-0.279237	0.367489	0.54516	-0.242903	-0.390509	-0.0578995	0.214154	-0.114144	0.279431	0.456366	-0.253786	-0.292225	-0.636677	-0.0803438	-0.283246	0.355198	-0.00580886	-0.0118545	-0.255416	0.110008	0.0158548	0.266523	-0.418385	-0.257165	0.272954	-0.417748	0.00363639	-0.506353	-0.0419085	-0.450351	0.354308	-0.239095	1.1762	-0.704348	0.08069
7.046e-05	0.5768	0.18685	0.3935	0.0721016	0.214323	-0.258078	-0.152003	0.528483	0.45065	0.342886	-0.0555641	0.0538223	0.301713	0.160138	0.329052	0.383481	-0.456639	0.0505662	-0.30646	-0.407282	-0.287034	-0.117715	0.0646876	-0.316433	-0.125042	-0.32653	-0.0119022	-0.00856207	0.126906	0.369869	0.0551251	0.144594	0.527647	0.666011	-0.0382948	0.206938	-0.157063	-0.567577	-0.021051	-0.108389	0.0190601	-0.192869	-0.194306	-0.140198	0.121398	0.289729	-0.0518883	0.286008	-0.0472084
-0.132931	0.198398	0.310576	0.0950506	-0.16854	-0.0123851	0.56219	0.739779	0.462827	0.876916	0.410375	0.117818	0.292343	0.458097	-0.173453	0.027132	0.174223	0.0983089	-0.087256	-0.212408	-0.276489	-0.516478	-0.643398	-0.366637	-0.245123	-0.293076	0.12716	-0.63122	-0.0705874	0.196182	-0.198643	-0.313737	-0.216284	0.176696	-0.249182	-0.460634	-0.60418	-0.19929	0.0487314	-0.231211	-0.0935755	-0.447168	-0.244699	-0.27867	-0.391451	-0.125147	-0.181358	0.189732	-0.441349	-0.551083
-0.127257	0.324044	0.0215828	-0.249873	-0.0866082	-0.132204	0.131091	-0.258042	0.0746891	0.269204	0.048704	-0.0913342	-0.171272	0.137257	0.285881	0.272349	0.0199004	-0.205626	-0.0616993	-0.0249234	-0.220229	0.0761974	0.114864	0.0299387	0.299862	-0.0122576	0.155983	-0.0428676	-0.153466	0.112701	-0.0272458	-0.00898304	-0.0281022	-0.178802	-0.146347	-0.269246	-0.325271	0.185191	0.164395	-0.035651	0.215639	-0.0105478	-0.219344	0.18694	0.0095012	-0.116841	0.0222039	-0.209105	0.564732	-0.0574319
0.490998	0.293097	-0.00908903	0.137991	0.161516	0.208654	-0.117097	0.23484	-0.246465	0.313334	0.483168	0.636413	1.15472	0.572916	0.697216	-0.236642	0.229769	0.306689	-0.383462	0.0836464	0.114881	0.130323	0.382785	0.611198	-0.0823874	0.115035	0.92265	-0.0772131	0.274384	-0.095444	-0.142495	0.214573	-0.00403183	0.0408103	-0.154263	0.363243	-0.0065105	0.245629	0.144109	-0.297161	0.133673	0.238306	-0.0812689	0.329214	0.128598	-0.272305	0.0777875	-0.105481	0.148673	0.135083
0.419222	0.134109	-0.00589256	-0.159438	0.314849	0.0780539	-0.016331	-0.0136544	-0.0378085	-0.107387	0.50762	-0.17086	0.0261078	0.515051	0.122853	0.211829	-0.236187	-0.192179	0.107618	0.108918	0.0683137	-0.119124	-0.139476	-0.240478	-0.231496	-0.0865291	-0.241924	0.594505	0.0161848	0.195187	-0.607084	0.263901	-0.0841386	0.434039	0.499588	0.347958	0.353948	0.15204	-0.264292	0.0294114	-0.335462	0.0292079	-0.082897	-0.163415	0.227356	0.0609224	0.00417361	-0.440358	-0.157935	-0.331154
-0.0435351	-0.234728	-0.164209	-0.00531968	-0.119197	-0.473547	-0.119128	0.0457399	-0.104344	0.185662	0.115885	0.0233856	-0.127014	0.123415	0.135661	-0.102218	0.141684	-0.118678	-0.0280595	0.107272	0.291244	-0.239029	-0.295316	-0.229053	0.270943	-0.133234	-0.0596744	-0.0514786	-0.124081	-0.540059	-0.411093	-0.263	-0.375213	-0.252599	-0.535932	-0.459833	-0.468879	-0.467439	-0.539058	-0.190999	-0.395741	-0.625156	-0.233532	-0.0397261	-0.137388	-0.504127	-0.282228	-0.460131	-0.0138591	-0.167615
0.441991	0.0754896	0.27868	0.469233	-0.285998	-0.197497	0.562152	-0.441771	-0.0590624	0.593703	0.114984	-0.175787	0.55668	-0.212577	0.143981	0.0711978	-0.217387	0.333257	0.0479241	-0.234993	0.242333	0.597879	-0.510578	-0.0272708	0.164846	0.26342	0.189577	0.0590079	0.53699	-0.00980779	0.386804	0.183431	0.439205	0.157359	0.18026	0.646125	0.330396	0.0473632	0.0205275	-0.295265	0.628055	-0.378495	0.697902	-0.0794691	0.234117	0.180139	-0.448621	-0.356898	0.273481	0.16
0.248454	0.237162	-0.39926	-0.630897	-0.0709013	-0.602062	0.0835945	0.1308	-0.0589094	0.0697377	0.42649	-0.249381	-0.154688	-0.0549191	0.39346	0.321506	-0.611927	0.119244	-0.344582	0.515759	-0.665551	-0.727978	-0.0733534	-0.684234	-0.77393	-0.251266	-0.315037	-0.451443	-0.299666	-0.180157	-0.042979	-0.198401	0.332237	0.269931	-0.499278	0.230361	-0.296342	-0.744953	0.101398	-0.0631064	-0.414075	-0.0323436	-0.42365	-0.559065	0.603303	-0.359852	0.390672	-0.454812	-0.00748262	0.146097
-0.368962	-0.312112	-0.0419765	-0.0949759	0.0287522	-0.277926	0.165833	0.44596	0.0482646	0.666792	0.137308	-0.191962	0.153662	-0.0850125	-0.139733	-0.248462	-0.266243	-0.285511	0.265166	0.535049	-0.0257619	0.134611	-0.140545	0.000811696	-0.417913	-0.128545	-0.0308571	0.113664	0.151474	-0.169488	-0.200605	-0.0468956	0.196732	-0.144859	-0.320459	-0.499544	-0.523331	-0.425029	0.291264	-0.390058	0.0374068	-0.408695	-0.0615187	0.0542877	-0.585392	-0.201592	-0.283084	-0.121223	-0.619526	-0.424256
0.150745	-0.196877	0.0681943	0.862389	0.743399	0.402237	0.158868	0.736974	0.222837	0.333406	0.0416077	0.413735	-0.59017	-0.537889	0.254286	-0.310493	-0.0329799	0.308493	-0.0372462	0.072226	0.681297	0.0264276	0.460769	0.0749895	0.144135	0.183796	0.921777	0.565256	0.347048	0.278405	0.298532	0.00536995	0.354573	0.0775091	0.947927	0.435535	0.495993	0.558868	0.596376	0.165621	0.410307	0.304269	0.462397	0.312252	0.812181	0.634671	-0.0553569	-0.209136	0.0167703	0.441171
0.10386	0.18294	0.243753	-0.225963	-0.191431	0.117729	0.166567	0.074855	0.170709	0.368914	0.083314	-0.0182032	0.267033	0.155573	-0.215795	-0.0195197	-0.0453737	0.115243	0.163994	-0.214344	-0.565279	0.0347525	0.0775107	0.0769189	-0.146255	0.00310869	-0.0262329	-0.320471	-0.487416	0.0149901	-0.0880095	0.0786447	-0.321947	0.312529	-0.351734	-0.349507	-0.125976	-0.0496947	-0.469971	-0.0151623	0.363149	-0.10544	0.0249713	0.08996	0.301759	0.108703	0.220213	0.177946	0.0163841	0.112577
-0.765959	-0.233436	-0.874238	-0.277719	-0.53375	-0.380707	-0.495707	-0.466321	0.645233	0.109302	-0.23014	-0.0534322	-0.354539	-0.18448	-0.544961	-0.0414233	0.0169946	0.196613	0.0232261	-0.195411	-0.128579	-0.123488	-0.362601	0.151709	-0.121531	0.587075	0.415582	0.254165	-0.336553	-0.643428	-0.209654	0.81573	-0.347672	0.266058	0.197893	-0.162772	-0.319004	-0.323616	0.513617	-0.180634	-0.0328349	-0.335491	0.237604	0.0503935	0.298689	-0.369215	-0.080979	-0.268833	-0.277024	-0.283236
-0.717292	-0.290486	-0.0161057	-0.536278	-0.217422	-0.216523	-0.385045	-0.622024	-0.226984	-0.571614	-0.0105599	-0.134862	0.222521	-0.0633455	0.0455945	0.236325	-0.123151	0.276393	-0.0825914	-0.306976	0.0102821	-0.353436	-0.264466	0.118879	0.0350498	-0.119859	-0.35451	-0.159927	-0.0833657	-0.0854339	-0.123575	-0.222473	-0.519664	-0.0667173	-0.266718	-0.299982	-0.131719	-0.27464	-0.427236	-0.452722	-0.833076	-0.166921	0.0810996	-0.444933	-0.406627	-0.389978	-0.171492	-0.464147	-0.571181	-0.388994
-0.187258	-0.628923	0.341959	-0.224986	-0.335249	-0.141489	0.297069	-0.0399496	-0.43595	0.472115	-0.197247	0.0943089	0.161272	0.0860195	-0.444988	-0.278435	0.133818	0.299362	-0.365743	0.210998	0.0323264	-0.519473	0.280675	-0.438965	-0.340805	-0.327186	-0.343607	-0.242765	-0.252461	0.165569	0.0024971	-0.346237	-0.515257	-0.822191	-0.391791	-0.802133	-0.417519	0.268653	-0.591655	-0.110642	-0.32528	-0.0814072	-0.224898	0.00419832	0.0989087	-0.224663	0.0825977	0.193228	-0.249389	-0.880459
0.695125	0.52202	-0.198345	0.538073	-0.0766254	0.354279	-0.341171	0.425633	-0.145014	-0.353467	-0.0478532	8.74198e-05	0.401223	-0.554684	-0.0972998	0.115059	0.131749	0.169564	-0.424497	0.0081252	0.043833	0.370836	0.71684	-0.0801375	0.0860482	-0.276913	0.552818	0.127729	0.0661885	-0.526696	-0.444355	0.0850948	-0.462503	-0.135592	0.359702	-0.121026	0.180832	-0.182617	-0.0700275	0.0654344	0.0360671	0.036245	-0.747894	-0.0655018	0.267785	0.313093	0.237376	0.284583	-0.0996929	0.245249
0.625077	0.415556	-0.263332	0.0233788	0.039285	0.115816	0.642262	-0.270518	-0.154324	-0.0665238	0.0694127	0.183058	-0.0105783	-0.536086	0.531682	-0.382548	0.103572	0.16861	0.282402	-0.172036	0.0319156	-0.643476	-0.235636	0.231929	0.452063	0.562065	-0.361925	0.065269	-0.201239	0.468098	-0.420632	-0.254478	-0.331774	-0.343319	0.0618736	0.229673	0.235936	-0.541556	-0.116218	0.0462546	-0.319421	-0.0514545	-0.0392502	-0.45252	-0.0601642	-0.0865226	-0.203048	0.0543693	0.220219	-0.142671
-0.486025	-0.0721568	-0.342492	-0.969496	-0.238883	-0.284319	-0.454981	-0.084675	-0.0222451	-0.760983	-0.461135	0.0399944	-0.387322	-0.673941	-0.666981	0.210042	0.177773	-0.0943138	-0.651201	0.3577	0.357759	0.264126	-0.294905	0.0664971	-0.0131309	-0.346755	0.0167706	-0.5263	-0.512429	-0.719333	0.073538	-0.479926	-0.385388	-0.493944	-0.253703	-0.720167	-0.304147	-0.327323	-0.695065	-0.102638	-0.42828	0.128514	-0.269562	-0.628109	-0.267242	-0.299662	-0.238632	-0.148584	0.0167207	-0.0566676
0.385562	0.0772663	0.0576834	0.659608	0.442091	0.261138	0.503584	0.342214	-0.342795	0.0833565	-0.192044	-0.231608	0.532972	0.36865	0.0355752	-0.323553	0.282948	0.0132637	0.0697171	-0.0423752	-0.211236	-0.404314	0.0387056	0.428372	0.156028	0.210841	-0.398738	0.0734633	-0.0261798	-0.386361	0.409661	-0.535794	-0.491026	0.0382418	0.481089	-0.0629009	0.682183	0.342825	0.498613	-0.0151507	-0.0250995	-0.413535	-0.0722038	0.135277	0.536331	0.0977205	-0.283767	0.0981807	0.137078	-0.0206675
-0.0267508	0.10683	0.133363	-0.335838	-0.498154	0.00044143	-0.307072	-0.582702	-0.324002	-0.320854	0.270947	-0.328233	-0.0227466	0.439404	-0.203154	-0.060621	0.126526	-0.189454	-0.0131111	0.13666	-0.322397	0.325383	0.00922063	-0.28088	-0.431972	-0.331143	-0.149169	-0.563116	-0.30445	-0.246165	-0.385324	0.263259	-0.08945	-0.569446	-0.33066	-0.27037	-0.284762	0.0906214	0.549276	-0.347247	0.19905	0.00527502	0.192788	0.149415	-0.224224	0.0818586	-0.0381364	-0.196807	0.396009	-0.0519752
0.135643	0.380653	0.443196	0.394027	-0.14046	0.214029	0.451756	-0.0732272	0.199721	0.18981	-0.147186	0.0164988	0.00708911	0.304201	-0.163215	-0.203829	-0.152429	0.433729	0.137499	-0.21497	-0.056688	0.161457	0.238695	0.467813	-0.0555154	-0.208931	0.145684	-0.445831	-0.186385	-0.503251	-0.434905	-0.279445	-0.209017	-0.33273	-0.0423326	0.128615	-0.108393	-0.140657	0.126784	-0.030856	-0.0305401	-0.187684	-0.0461567	-0.127356	0.00912448	-0.211102	0.29513	0.355002	-0.0286225	0.0433175
0.711906	-0.434292	0.0617037	-0.0732353	0.256294	0.310536	-0.191735	-0.195378	0.263547	0.0198131	0.138078	-0.34506	0.0457538	0.0505283	0.474473	0.0568792	0.244804	-0.0579078	-0.391314	0.147539	-0.347207	0.427245	-0.12766	0.513949	-0.241789	0.643016	0.247832	0.14271	0.237605	-0.0746054	0.0526424	0.11719	0.255096	-0.409769	0.774202	0.355983	0.617208	-0.37175	0.134288	-0.124171	-0.129105	0.570561	-0.0598098	-0.0303256	-0.110534	0.783804	0.39155	0.46224	0.466646	-0.182053
0.219763	0.298709	0.411828	0.141083	-0.401517	0.197393	0.139806	-0.0370783	-0.0784006	-0.605062	-0.782183	-0.743978	-0.391994	0.150295	-0.280019	-0.0621489	-0.359139	-0.0282303	0.296177	0.153341	0.122087	0.144595	-0.202359	-0.0371777	0.0651603	0.468116	0.258167	-0.121163	0.135703	-0.0403357	-0.329804	0.239185	0.897122	0.0684098	-0.0577701	0.316574	-0.107574	-0.0593479	0.161357	-0.639034	0.0816357	0.212376	-0.163675	-0.267662	-0.395354	-0.0761373	-0.0673839	0.325499	-0.170025	-0.307437
-0.286403	0.102708	0.326579	0.476494	-0.350857	0.0680602	0.0730207	-0.325679	-0.127557	-0.0415358	-0.238469	-0.0817003	0.15217	-0.0752177	-0.134412	0.0213529	-0.128003	0.0693255	0.136855	-0.0995304	0.142911	0.0980675	0.0403159	-0.0490695	0.238203	-0.0649631	-0.136585	-0.018226	0.016475	0.214775	0.0829275	0.554523	0.239644	0.176303	0.281927	-0.00337409	-0.184385	-0.371692	-0.314353	0.0689862	-0.278603	-0.150572	-0.295004	-0.344871	-0.126082	0.320285	-0.117305	0.180006	-0.152958	0.130126
0.241095	-0.0601046	0.0376286	-0.0114937	0.0481006	0.12019	0.214347	0.0907043	0.119847	-0.277522	-0.0141882	-0.0273062	-0.272382	0.343953	-0.103934	0.0290973	-0.338744	0.14201	-0.229891	0.397528	0.0347546	0.51524	0.47948	0.120476	-0.0369083	-0.235093	0.163236	0.0310166	0.168093	0.428495	0.0258429	-0.274116	0.137481	-0.026463	0.187278	0.0663131	-0.114362	0.265028	-0.0698665	0.272463	0.116335	0.106419	0.397881	0.328166	0.367495	0.226814	0.317639	0.0264487	0.0168013	0.109521
0.231812	0.0971449	0.285341	-0.210146	0.21207	0.0963063	-0.0250534	-0.0157867	-0.205458	0.213905	-0.0445804	0.254377	0.238977	0.260595	0.0577625	-0.0386213	-0.0271348	0.0124298	0.205402	-0.152075	-0.0176311	0.21308	0.222433	0.409683	0.327026	0.334685	0.217995	-0.0128619	0.448943	0.862134	0.36805	0.196869	0.0786434	-0.118947	0.152088	0.396545	0.166101	0.236271	0.203616	0.196685	0.0516107	0.31736	0.347539	0.0163125	0.603898	0.222022	0.26505	0.0265525	0.135526	0.259884
-0.0220725	-0.0174339	-0.0869163	-0.0747938	-0.0759889	0.00531022	-0.0380275	-0.11876	-0.185115	-0.0171657	-0.166305	-0.118121	-0.0721148	0.0879772	0.092463	0.0234564	0.0556741	-0.0149756	0.0223201	-0.086475	-0.0620469	-0.0657298	-0.0284826	0.0630724	-0.0140397	-0.149344	-0.203491	-0.215035	-0.281944	-0.189566	-0.277389	-0.287767	-0.381856	-0.13538	-0.214726	-0.230473	-0.249256	-0.229193	-0.360737	-0.458389	-0.407426	-0.414278	-0.409217	-0.492054	-0.451059	-0.349301	-0.353827	-0.456557	-0.466956	-0.384566
0.048979	0.0186149	-0.244129	-0.0361652	0.00474233	0.128032	-0.0695079	-0.123471	0.203103	-0.196309	-0.151851	-0.0144573	0.0980411	-0.272621	-0.296708	0.0341396	0.189898	-0.302919	-0.0932007	0.172082	-0.0227053	0.0556228	0.0838558	0.0721738	-0.0284245	-0.133761	0.0380435	0.282652	-0.263159	-0.0189697	-0.33086	-0.157351	-0.138936	0.448389	0.0570055	0.433903	0.133367	-0.134303	0.00442735	-0.164086	-0.383032	-0.264231	-0.327274	-0.390165	0.0049227	-0.170477	-0.0100427	0.0633432	-0.146372	0.0672125
-0.220508	0.0302969	-0.0161875	-0.314733	-0.306114	-0.116803	-0.343341	-0.285455	-0.0688514	-0.026602	-0.260806	0.0359195	-0.253658	-0.444317	-0.0674333	-0.124738	-0.0640892	0.0549811	0.063053	0.0707932	-0.164557	-0.0768576	0.215588	0.733543	0.466941	0.229481	-0.0960244	-0.0291468	-0.328261	-0.650715	-0.860163	-0.452713	-0.625954	-0.627296	-0.925666	-0.538124	-0.528487	-0.465348	-0.305515	-0.347648	-0.323661	-0.600248	-0.2393	-0.725255	-0.535382	-0.208933	-0.382411	-0.362179	-0.359882	-0.326499
0.302366	-0.0301641	-0.0518595	0.176833	-0.352689	0.129909	-0.56634	0.0921281	0.0327154	0.131199	0.0974976	-0.284461	-0.383253	0.287931	-0.00856729	0.347384	-0.0896182	-0.0130727	-0.411046	0.166353	0.17114	0.14516	0.056031	0.148173	-0.25061	0.271629	-0.292634	0.197073	-0.221029	-0.25992	-0.184032	-0.40457	0.0182117	0.277101	0.211601	0.492787	0.254287	0.293693	0.0360285	-0.157258	-0.305921	0.0779675	0.155928	-0.179397	0.0253618	0.417721	-0.140094	0.0376774	0.217628	-0.0173177
0.446315	1.04106	1.22902	1.25388	1.23348	1.36693	1.80417	1.54945	1.42898	1.32098	1.04398	0.708833	0.56551	0.559949	0.23398	0.208535	-0.117641	0.148954	-0.0132128	-0.226636	-0.0317475	0.224242	-0.0562212	0.138142	-0.035908	-0.153392	-0.259069	0.00747279	-0.122592	-0.045724	-0.108907	-0.226401	0.112266	-0.115433	0.124316	-0.0231448	-0.0323578	0.0392681	-0.0236091	-0.0628673	0.293823	-0.0348945	0.068775	-0.109588	0.215187	-0.0573388	0.0805025	0.0179225	0.0922664	0.0655688
-0.0438608	0.139195	-0.0108836	-0.0640103	-0.357935	0.0479688	-0.132827	-0.159899	-0.10182	0.0111729	0.040864	-0.340703	0.0766326	-0.174573	0.0254545	-0.0774958	-0.177945	0.120424	0.0246631	0.110354	-0.164462	-0.260237	-0.139208	0.139735	-0.225575	-0.320794	-0.151012	0.135464	0.375304	0.203319	0.0356727	0.0309098	0.0377867	0.0174521	0.181104	0.000304742	-0.229792	-0.244755	-0.186001	0.189008	-0.230665	-0.408196	-0.195311	-0.287396	-0.182962	-0.410012	-0.147936	-0.14935	0.222503	0.164576
0.229323	0.453757	0.274836	0.184448	0.331229	0.186533	0.257415	0.0413167	0.289021	0.108028	0.210598	0.223825	0.0920512	0.112421	0.113814	-0.0455346	-0.13026	0.127896	0.105628	-0.0577295	-0.0517342	0.0868953	0.0206551	-0.064133	-0.0943442	-0.122263	-0.211183	-0.105178	-0.109172	-0.155487	-0.143939	-0.140444	-0.243761	0.0854614	0.0459306	0.072411	-0.0266276	0.0162163	0.00439911	0.141301	0.0928316	0.0688361	0.000632673	0.0889602	0.154406	0.0222982	0.145165	0.167446	0.14031	0.393551
0.32378	0.515319	0.1935	-0.00145091	0.312096	0.388579	0.136106	0.0888387	-0.0266379	0.201493	-0.00674243	0.510764	-0.128477	0.138919	0.401081	-0.0560745	0.313732	-0.145912	-0.382999	0.271254	-0.0711074	-0.276459	-0.305154	-0.353859	-0.145813	-0.095877	-0.0593124	-0.0215808	-0.127478	0.110381	0.139374	0.0593098	-0.352865	-0.15162	-0.140476	0.0682062	-0.388613	0.296168	0.135305	0.214487	0.119952	0.0494654	0.0736652	0.236493	0.325374	-0.0537603	-0.252575	0.216295	-0.000354876	-0.557491
0.324504	0.221616	-0.192144	-0.0300034	-0.332966	-0.179008	-0.4058	-0.140888	0.18929	-0.0165642	-0.0337702	0.0743834	0.152238	-0.248852	-0.186461	-0.256408	0.282799	0.114822	-0.26731	0.126097	0.0525007	0.154644	-0.104765	-0.0340881	0.0930968	0.313442	0.301776	0.275137	0.364586	0.647758	0.23776	0.288391	0.527384	0.654488	0.75171	0.504901	0.248232	-0.191903	0.272641	0.0168543	-0.132031	0.108254	-0.122113	0.113537	0.0364177	0.004743	0.073933	0.09876	0.345735	0.262773
0.18408	0.29003	-0.411831	0.0094995	-0.108161	-0.194801	-0.00506048	-0.0229188	-0.257741	-0.380107	-0.180994	0.0658267	0.166745	0.00366413	0.518254	-0.0682668	0.452561	-0.418878	0.353545	-0.318961	-0.551022	0.0323178	0.0557107	0.165122	0.148079	0.342548	0.355525	0.0120248	0.394628	0.150609	0.43516	0.0508708	-0.197478	0.0907997	-0.146404	-0.348315	0.0758123	0.225542	-0.496133	-0.355524	0.0767416	0.24006	0.287216	-0.0310243	0.255502	0.573221	-0.0053936	0.314394	-0.339515	-0.283959
-0.114845	-0.155136	0.0505195	0.0753986	0.0960218	0.0191437	0.0235524	-0.0135484	0.00883082	-0.113648	0.0622482	-0.152248	0.26522	0.321932	0.199039	0.0250949	-0.0490255	-0.0197677	0.0345835	0.00911481	0.224526	0.0812931	0.079544	0.0392833	-0.0253249	0.180901	0.0579517	0.0180614	-0.0222158	0.150658	0.0151873	0.11582	-0.122209	0.194657	-0.072454	-0.0643433	0.081189	0.0808146	-0.0371141	0.122556	-0.039866	0.0851359	-0.0162324	0.0311324	-0.102062	-0.146921	0.0725986	-0.0269473	0.0575233	0.0191932
-0.443811	-0.0596903	-0.096195	-0.472052	-0.16112	0.115439	0.0276788	0.0408182	0.148713	0.076606	-0.1568	-0.285663	-0.313938	0.0463282	0.196472	0.551942	-0.500413	-0.26711	-0.0207676	0.236349	-0.369788	0.0270743	0.0396425	0.0244933	-0.361725	-0.0112255	-0.155623	-0.480814	0.17516	0.409652	-0.0182224	0.349903	0.196334	0.455745	0.292849	0.363555	0.240524	-0.342008	-0.0296736	-0.147833	-0.70897	-0.0750066	-0.206497	-0.266737	-0.351072	0.236802	-0.171122	0.107894	-0.366235	0.407271
0.2512	0.104789	0.280673	-0.177616	-0.0536189	0.394076	0.523888	-0.129875	0.267242	0.0634991	0.283718	-0.426732	-0.221945	-0.29382	-0.154432	-0.139621	0.262968	-0.347729	-0.0113215	0.235704	-0.198477	-0.425952	0.338815	0.148936	-0.0574162	0.173177	-0.374616	0.97417	-0.480141	0.490239	0.0491955	0.29285	0.483756	0.442887	0.370498	-0.114631	0.163628	0.197811	0.661969	0.175823	0.170373	0.55983	-0.148211	0.15797	-0.0871979	0.433471	0.714318	0.619337	-0.0108779	0.30668
0.0785428	0.162083	0.0772812	-0.300133	0.321406	0.6012	0.116431	0.200152	0.237347	0.440579	0.477842	0.080895	0.395128	0.42007	0.354086	-0.210859	0.295139	-0.337331	0.294154	-0.0411032	0.278015	0.416702	0.21776	0.571121	0.381176	0.63349	0.164376	0.344022	0.153045	0.0632043	0.349707	0.0544479	0.596364	0.248732	0.429205	0.462934	0.260708	0.405271	0.541624	0.0685636	0.286959	0.529572	0.809831	0.664078	0.607822	0.628776	0.148194	0.383823	0.317629	0.222419
0.735642	0.30059	0.390148	0.38098	0.18409	0.189898	0.383622	1.19071	0.220889	0.663576	0.392246	-0.145808	-0.0402476	-0.193825	-0.186309	-0.0530341	-0.252746	-0.0639451	-0.426021	0.795746	0.354651	0.478699	0.238543	0.554809	0.174496	0.587749	-0.00605438	0.201204	0.0870127	0.572828	0.144787	0.777097	0.292148	0.250467	0.467484	0.0241241	0.27881	-0.0441793	0.385578	0.319988	0.372565	-0.429835	0.248168	0.857375	0.282047	0.356534	0.665384	0.430977	0.401495	0.230635
0.613428	0.267714	0.253344	0.286864	0.151622	0.124682	0.294432	0.224387	-0.0759766	0.192497	0.18712	0.0904638	0.753694	-0.036113	0.140145	0.026588	0.109547	-0.314951	0.18569	-0.00687349	0.274279	0.0948854	0.416527	0.200155	0.137795	0.101935	0.146896	0.131963	0.151017	0.0410658	0.263407	0.635369	0.474746	-0.0754432	0.0289075	0.624238	0.212193	-0.00927553	-0.400451	0.525232	0.537097	-0.0195758	0.400042	0.0492775	0.138972	-0.0550418	0.264482	0.726504	0.380515	0.312932
-0.370495	-0.182522	0.00539393	0.0811326	0.393429	0.150319	0.25138	0.158358	0.170022	0.0165805	-0.0983854	-0.216404	0.141035	0.198238	-0.118077	-0.153599	0.212098	0.318515	-0.118759	-0.258256	0.392322	-0.330143	-0.107642	0.22972	-0.237829	0.4871	0.0610751	0.434433	0.155042	0.392116	0.457754	0.248311	0.322464	0.275699	0.225823	0.22856	-0.153661	-0.0311429	0.054595	-0.295423	-0.213183	-0.117307	-0.119087	0.411176	-0.631336	-0.385253	-0.169766	-0.0892787	-0.0781193	0.00476178
-0.0983084	-0.209692	0.0898227	-0.177195	-0.0955516	-0.343928	-0.00253923	-0.363474	-0.439303	-0.220547	-0.0128834	0.233151	-0.321999	-0.211542	-0.315397	0.159774	-0.0546298	-0.174748	0.172998	-0.103394	0.189888	-0.178191	-0.214842	-0.380813	-0.697583	-0.174524	-0.729859	-0.319192	-0.306866	-0.299336	-0.0756958	-0.369166	0.0241124	-0.321948	-0.43768	0.308507	-0.25238	-0.297407	-0.266255	-0.429921	-0.0390029	-0.26403	-0.143247	-0.330117	-0.259071	-0.309458	-0.648011	-0.116042	0.515717	0.424152
0.643216	-0.191233	0.0841531	0.0131102	0.0958127	-0.173128	0.187113	0.223397	0.042318	-0.0279716	-0.208607	-0.163047	0.647432	0.186032	-0.0332229	0.117355	-0.247284	0.290824	0.0373017	-0.198197	0.265233	0.021784	-0.0938176	0.12704	0.406771	-0.173361	-0.0860789	0.480206	-0.250798	0.0547115	0.216926	-0.124215	0.220278	0.0188058	0.0959303	0.297093	-0.160155	-0.113899	-0.265869	-0.0248022	-0.0594069	0.0983292	0.163121	0.183446	0.394932	0.0750194	0.261116	0.273048	0.0155308	0.0519156
0.315172	0.582095	-0.0833892	0.871861	0.530305	0.693548	0.140948	0.650504	0.770463	0.352498	-0.454348	0.0724819	0.54385	-0.185069	0.0537394	0.166844	0.180633	0.127076	-0.195633	-0.27892	-0.165548	-0.249129	0.178562	-0.137584	0.536437	-0.273379	-0.429717	0.431608	-0.123028	0.13933	0.760263	0.504247	0.436482	0.364237	0.489355	0.0941742	0.468239	0.599638	0.402943	0.188725	0.278023	0.17916	-0.168052	0.0778471	-0.250884	-0.164449	-0.0358448	0.284838	0.650409	-0.0578137
-0.470591	-0.225071	-0.148149	-0.16412	-0.132911	0.0140169	-0.143083	0.0751755	0.161105	-0.261176	-0.112638	0.0242558	-0.0192559	0.00756049	0.165338	0.129517	-0.0584211	0.257723	-0.0374567	-0.291362	0.0157264	0.0913198	-0.0106802	0.239875	0.0662888	-0.0357771	-0.273523	-0.127947	0.00580387	-0.30295	0.0375233	-0.266142	0.182935	0.325329	-0.00392555	-0.141425	-0.0589983	-0.758	-0.0649583	-0.135249	-0.0356069	-0.333642	-0.265442	-0.14217	0.0673285	0.0237969	-0.298617	0.127122	-0.117341	-0.372296
-0.294915	0.338506	-0.237143	-0.608833	0.0609835	-0.390618	-0.262495	0.106614	-0.737214	-0.278407	-0.347779	0.119064	0.0980764	0.488646	-0.549331	0.196737	-0.422641	0.0594414	-0.0262995	0.192762	-0.266971	0.177189	-0.0598162	-0.46982	0.39367	0.030961	0.0798745	-0.34699	-0.0685402	0.0192465	0.275141	0.244532	-0.383513	0.0384087	0.132518	0.0659935	-0.540598	-0.427058	-0.585475	-0.117308	-0.384522	0.203144	-0.375376	-0.087677	-0.281342	0.124013	-0.0617862	0.105716	0.568646	-0.586186
-0.358369	-0.394227	0.219785	-0.0710162	0.107737	0.382935	-0.198713	-0.14295	0.02884	0.0500274	0.0340487	-0.29198	-0.443695	-0.0507965	0.175326	0.144103	0.482066	-0.237895	-0.0887028	-0.299571	-0.11112	0.0468126	-0.302064	-0.164608	0.42016	0.423052	0.165137	-0.0864651	1.18519	-0.079364	0.489926	0.54921	0.276296	0.156302	0.105168	-0.0569165	0.0687205	0.157317	0.0170083	-0.413215	-0.240574	0.0595408	0.194834	-0.163667	-0.0954186	-0.0544831	-0.26428	-0.164158	0.164468	0.393257
0.0420069	0.0763309	-0.354732	-0.184779	-0.0721502	0.0495901	0.00186279	0.292125	-0.0124149	0.19587	0.241292	0.225874	0.264657	0.179069	0.052685	0.162865	0.126327	0.173401	-0.247729	-0.214864	-0.119563	0.0149111	0.212893	-0.171916	-0.261206	-0.363103	-0.24238	-0.303206	-0.423401	-0.51257	-0.675088	-0.428799	-0.620744	-0.669664	-0.381974	-0.769255	-0.615458	-0.561948	-0.637646	-0.68375	-0.594051	-0.538993	-0.287335	-0.595575	-0.725713	-0.634947	-0.699945	-0.713562	-0.636231	-0.423875
0.177247	0.268211	0.309679	0.146008	0.224494	0.340057	0.119329	0.139118	0.164272	0.0480753	0.264208	0.0571608	0.105082	0.328447	0.151998	0.160121	0.095961	-0.176898	-0.022016	-0.0571679	-0.0549622	-0.245975	0.070092	0.00695164	0.0587754	-0.138845	-0.176629	-0.25239	-0.240961	-0.340581	-0.339132	-0.405056	-0.422967	-0.222811	-0.386888	-0.294805	-0.355686	-0.380901	-0.377219	-0.50532	-0.363992	-0.410439	-0.291784	-0.436822	-0.500625	-0.540666	-0.390376	-0.367745	-0.415417	-0.419097
-0.197638	-0.153333	0.0524856	-0.0277609	0.15555	0.229801	0.0987925	0.0497793	0.239678	-0.0778405	-0.392707	0.407111	-0.238687	-0.151606	0.146813	-0.0969344	-0.080618	0.0751036	0.11179	-0.00934148	-0.00420717	-0.306884	-0.144369	0.260343	-0.00324529	-0.200358	-0.0746901	-0.326948	-0.511135	-0.166079	-0.121263	-0.365791	-0.475391	-0.337226	-0.53849	-0.426461	-0.276433	-0.32474	0.043162	-0.168785	-0.0738229	-0.458299	-0.211998	0.0867608	-0.154622	-0.120508	-0.245934	-0.357607	-0.533222	-0.244885
0.369801	0.319265	0.526558	0.566156	0.352685	0.259131	0.19451	0.0470001	0.247967	0.0642233	0.356633	-0.0634207	-0.0468851	0.245605	0.0767078	-0.0138025	-0.0280191	0.0808597	0.0439375	-0.0829756	0.243737	0.149378	-0.105746	-0.0105535	0.0429744	0.0577063	-0.0126894	0.0669778	0.232367	0.259783	-0.00441634	0.118781	-0.0376977	-0.184367	-0.154077	0.112806	0.0374324	-0.198278	-0.0423293	-0.0815778	-0.213083	-0.172628	0.109026	-0.139769	-0.113606	0.452964	0.386988	0.60284	0.478711	0.532816
-0.057798	-0.226244	-0.0203032	0.190902	-0.230183	-0.00768057	-0.191209	0.00205207	0.11304	-0.212851	-0.134535	0.0553464	-0.1231	-0.128823	0.171633	0.129604	-0.305069	-0.105406	0.190086	0.0907849	-0.392974	0.0119098	0.0654088	-0.200893	0.592609	0.127097	0.3617	-0.354157	-0.191392	0.2269	0.366417	0.453285	0.027545	0.0503831	0.531914	0.204235	0.170163	-0.134792	-0.151855	-0.0324262	-0.13872	-0.0952462	0.228617	-0.142024	-0.414996	-0.0403044	0.593563	-0.108861	-0.222319	-0.0608686
-0.345486	-0.53386	-0.755276	-0.760958	-0.276228	-0.400981	-0.262698	-0.152742	-0.443622	-0.170542	-0.74923	-0.656877	-1.00827	-0.753028	-0.00181143	0.175033	0.528666	-0.469245	-0.201734	-0.03272	-0.377265	0.0211187	0.47193	-0.128125	-0.517344	-0.26822	-0.298005	-0.147236	-0.31073	0.0188807	-0.235801	-0.589863	-0.272435	-0.414861	-0.541518	-0.551253	-0.361236	-0.683027	-0.700323	-0.72293	-0.11079	-0.380653	-0.19013	-0.283586	-0.210509	-0.382978	-0.627289	-0.860594	-0.506229	-0.393001
0.0637427	0.422928	0.174996	0.0998538	0.097866	0.0524138	-0.327664	-0.514097	-0.131744	-0.381082	0.362048	0.0289309	0.935068	-0.187142	0.0817485	-0.017542	-0.0829534	0.234573	-0.0416223	-0.0924551	0.430442	0.365257	0.448818	0.207308	-0.495433	-0.384703	-0.0687275	0.477185	-0.0180236	0.0598916	0.0379667	-0.449362	0.556844	-0.214379	0.00902455	0.0112373	-0.200083	0.391894	0.171251	0.13933	-0.59386	0.0123039	-0.374488	-0.233138	0.190644	0.105748	0.0156341	0.668696	-0.206229	-0.0832306
0.109624	0.264306	0.0278734	0.325749	0.472366	0.0675212	0.0656782	-0.156913	-0.0721236	0.130738	0.202577	-0.0136696	-0.0738939	-0.0216528	0.354543	-0.169854	0.0595733	-0.0375314	-0.00966638	0.157478	0.013196	-0.340544	0.022352	0.0378232	-0.437608	0.00820378	-0.290761	-0.35409	-0.1444	-0.0224341	-0.490798	0.034571	-0.236759	-0.250646	-0.245225	-0.184656	0.107368	-0.167974	0.14116	0.263407	-0.50065	-0.321113	-0.0909266	-0.181727	-0.153725	-0.518015	-0.0920262	-0.0124927	-0.0737499	-0.267394
-0.169814	-0.0244489	0.20334	-0.0744167	-0.409164	0.0730221	0.466193	-0.348625	0.0251362	-0.499684	-0.292902	-0.152223	-0.400228	-0.472533	-0.328028	-0.426276	0.172513	0.186908	-0.0151538	0.0820086	-0.0601889	-0.0864117	-0.0380869	-0.0801305	0.312133	0.159354	0.167913	0.0824492	0.239053	0.039128	0.322172	0.000130752	0.615128	0.338511	-0.0297058	0.123982	0.544772	0.906422	0.661196	0.945364	0.461208	0.473834	0.228489	0.746081	-0.136831	0.320835	0.0992873	-0.0875089	0.0116316	-0.63986
-0.499134	-0.338388	0.00216605	-0.176596	-0.202387	-0.187855	-0.0265974	-0.023454	-0.178807	-0.215938	-0.18548	-0.206722	-0.427896	0.0296294	0.127659	0.00934124	-0.336138	0.0873374	0.165728	0.0737311	0.0707409	-0.00765273	0.0551901	-0.0193822	0.0104004	-0.255201	-0.104472	-0.39474	-0.148891	-0.0505003	0.212703	0.480897	1.15947	0.910007	-0.0102084	-0.221497	-0.184082	-0.133884	0.186506	-0.29487	-0.0889758	-0.117087	-0.321087	0.132502	-0.0713585	0.0819535	-0.178947	-0.258032	-0.440026	-0.220985
-0.120328	0.0410555	0.206349	0.286163	0.0399251	-0.100838	-0.0929884	-0.400758	-0.0665879	-0.148173	0.00262552	-0.0858745	-0.00492265	0.0366221	-0.100302	-0.10398	-0.0742407	0.0410074	-0.0405395	0.177752	0.0350022	-0.149555	0.0637386	-0.133071	0.0964613	-0.0180438	-0.238338	-0.246241	-0.155209	0.0792041	-0.361795	-0.635862	-0.188234	-0.272931	-0.105665	-0.0818377	-0.0935876	-0.200288	0.221839	0.110328	-0.107277	0.0842796	-0.192712	0.0900656	-0.201294	0.210429	-0.167015	-0.0100142	-0.26261	-0.0886542
-0.146295	0.0264421	-0.155881	-0.283188	-0.3177	-0.251492	0.433978	-0.370345	0.531617	0.56099	0.276969	0.489754	-0.0511916	-0.277983	0.105319	0.342845	-0.217062	0.153216	0.0916666	-0.370665	0.200544	-0.204534	0.131463	-0.116187	-0.269049	0.188356	-0.0689202	-0.356	-0.0173005	-0.035841	-0.286427	-0.0677202	0.134149	0.138376	-0.353829	-0.0629619	-0.195248	-0.294889	0.267783	-0.112206	-0.231555	0.0892908	-0.0840995	-0.37617	0.10543	-0.329651	0.146901	0.104266	0.0800333	0.134726
0.0330171	0.0713366	0.150616	0.026722	0.538997	0.278869	0.0328793	0.171459	0.15233	0.0553028	0.222161	0.043328	0.199733	-0.322178	0.155125	-0.145698	-0.332688	0.343837	-0.0441933	0.178741	-0.0555644	0.043243	0.0835451	0.0473422	-0.103075	0.206332	-0.423354	-0.269187	-0.337081	-0.270652	-0.148822	-0.0686567	0.127142	-0.223896	-0.0211814	-0.169747	0.0272873	-0.158171	-0.33173	0.0561158	0.110246	0.128866	0.341814	-0.217382	0.179225	0.203879	-0.00783689	-0.131036	0.227515	0.293657
0.130963	-0.0962497	0.279217	0.0456117	0.109223	0.301269	0.0124486	-0.0820993	0.258752	-0.26051	0.0905266	0.151574	0.333965	0.139862	-0.00484055	0.248859	0.117446	-0.109776	-0.159256	-0.0972731	-0.332789	0.189325	0.144462	0.27695	-0.075215	-0.0116623	0.00627991	-0.0876803	-0.0104708	0.229347	0.353451	0.304361	0.127909	-0.29568	0.152128	0.736121	0.471257	0.277202	0.607905	0.147345	0.0943452	0.214731	0.49059	0.14626	0.100562	0.0155764	0.34041	0.207444	0.237887	0.168851
-0.0451777	-0.120873	0.223166	0.458075	0.228179	-0.386862	-0.357201	0.060049	0.0486913	-0.0300767	0.634751	0.321218	0.331952	-0.662273	0.351877	-0.06055	0.200546	0.333774	-0.115879	-0.357892	-0.64095	0.236081	-0.0664508	-0.168966	-0.679019	0.376197	-0.130657	0.424705	0.258147	-0.261782	-0.401002	0.255095	-0.0768461	-0.0848494	0.139055	-0.127065	0.554765	-0.0824096	-0.460912	-0.693874	-0.227562	-0.166118	-0.372044	-0.727011	0.189332	-0.0515411	-0.109725	-0.0443859	-0.215935	0.240827
-0.222795	-0.0800496	-0.149316	-0.247151	-0.451046	-0.321016	-0.166076	-0.245475	-0.416341	-0.24764	-0.292239	-0.129774	-0.0701672	0.0232364	-0.426457	0.123995	-0.0122221	-0.0536257	0.0414066	-0.0995535	-0.343101	-0.116315	-0.083473	-0.0679158	-0.22052	-0.240894	-0.469077	-0.374416	-0.48017	-0.105557	-0.0823824	-0.427376	-0.532059	0.124258	0.616806	0.043249	-0.137107	-0.0202944	-0.191357	-0.263309	-0.447035	-0.158507	-0.210444	-0.397554	-0.177814	0.0217833	0.0240425	-0.100247	-0.346053	-0.586099
0.192482	0.4049	-0.0802653	-0.0668465	0.0712594	0.495871	-0.182425	-0.715423	0.109226	0.0103302	0.2776	-0.424825	0.343494	-0.0186494	0.2274	0.222429	-0.596158	0.215507	0.242796	-0.0845737	-0.233336	0.0486478	0.484906	-0.0756174	-0.34056	-0.0908597	-0.317085	0.730925	0.241824	-0.0337532	0.21771	-0.0783008	-0.401564	0.050982	0.233987	0.408535	-0.107477	0.354624	-0.134234	0.378866	0.244523	-0.0179117	0.407836	0.00740694	-0.134126	0.00473696	0.838835	0.00885023	0.313576	0.824408
0.469289	0.670348	0.752266	0.434214	0.607569	0.495174	0.429979	0.326076	0.0826386	0.236965	0.147019	0.199811	0.371318	0.465198	0.104946	-0.0243805	0.444151	-0.362575	-0.271223	0.214027	-0.0313566	-0.0283163	0.42841	0.103271	-0.132655	0.119655	-0.202133	-0.187122	-0.173226	-0.114255	0.260026	0.213084	0.0700942	0.0785895	0.0146599	-0.194899	0.29244	-0.238562	0.155087	-0.260744	0.0842359	0.152964	0.0874673	0.179416	-0.0267431	0.117674	-0.229493	0.0485753	0.0998146	0.19483
-0.298178	0.0110497	0.301382	0.551224	-0.49365	0.163439	-0.631878	-0.00922602	-0.35989	-0.1889	-0.00624856	-0.395245	0.2607	-0.306598	0.547459	-0.0554806	-0.219079	-0.154292	0.0561633	0.372689	0.0930376	0.318832	-0.0296236	0.745499	-0.0357255	-0.291899	-0.301841	0.0124755	0.307868	-0.0532974	-0.340231	-0.217762	-0.228567	0.03524	0.13553	0.428594	-0.327233	-0.0949635	0.0729438	-0.486353	-0.558304	-0.415804	-0.0976409	-0.0121565	0.732085	-0.125991	-0.0318235	0.0811174	-0.366253	0.11814
0.396253	0.150374	0.202564	0.101006	0.0208057	0.179727	0.299667	-0.0377855	-0.369849	-0.152791	0.0699647	0.0136265	0.0420534	0.460516	-0.29733	-0.112749	0.19612	0.0366889	-0.564904	0.444845	0.0820484	-0.304707	-0.0408165	0.401731	-0.268744	0.252727	-0.0635578	0.238444	0.1378	0.564491	-0.182552	-0.154333	0.0600377	0.145704	0.291816	-0.187049	0.282213	0.354477	0.05765	0.50368	0.0206506	-0.421354	-0.00725555	0.24799	-0.123558	0.493509	0.383106	0.230678	0.164545	0.0586668
0.0119026	0.335597	0.0462247	0.345722	0.237659	-0.0189015	-0.186049	0.0314972	0.429827	-0.204205	-0.0721722	-0.0130523	-0.296729	-0.243766	-0.258034	-0.344523	0.364117	0.113447	-0.318549	0.185508	-0.0314193	0.311683	0.0618262	0.156616	0.180513	0.0584165	-0.0642821	0.247714	0.0937956	-0.0525583	-0.20337	0.0802295	0.382937	0.145665	0.0408698	0.206836	0.100185	0.345152	0.395407	0.107677	0.188651	0.451701	0.0441462	-0.00400913	0.186456	0.191796	0.1735	0.188369	0.387354	0.195035
-0.253441	-0.0699146	0.109943	-0.200945	0.32719	0.194076	-0.443419	0.12115	0.536128	-0.171636	0.642311	-0.150267	0.118707	0.312273	0.177159	0.295117	-0.18782	0.0546897	0.0483201	-0.210307	0.862023	-0.37191	0.10332	0.370775	0.287868	0.364995	0.330479	-0.666608	0.272182	0.0263284	-0.00993679	-0.510833	0.298196	0.0267749	0.0839452	-0.0535148	0.538931	-0.151103	-0.327463	-0.77337	-0.0329671	-0.194141	-0.385098	-0.490653	0.0921882	0.166836	-0.804841	-0.400956	-0.212051	0.318856
-0.200315	-0.251048	0.0444442	0.000598429	0.143267	-0.0785409	0.20945	-0.249005	-0.00862994	-0.156856	-0.28458	-0.157814	0.0255794	-0.0492668	-0.0922074	-0.304506	-0.237567	0.0683735	0.197356	0.276343	-0.0880638	0.39417	0.0994219	0.40693	-0.0599115	0.182272	0.009425	-0.194939	0.0546414	0.145027	-0.105138	0.0907009	-0.174119	0.0781615	-0.0914678	0.180828	-0.283276	0.0308626	0.133331	0.0650197	-0.118258	-0.143542	-0.380068	-0.0778008	-0.294495	-0.288029	-0.581491	-0.138766	-0.47948	-0.676876
-0.41796	0.05127	-0.302556	-0.145182	0.277367	-0.336778	-0.00371404	-0.142336	-0.103978	-0.113921	-0.00654954	-0.331776	0.0100884	0.191196	0.201606	0.0682727	-0.0591437	-0.0400884	-0.145823	0.176782	0.152496	-0.156221	-0.138257	0.18133	-0.0611716	-0.165655	-0.38378	-0.0421072	-0.310855	-0.326638	-0.0879691	-0.459608	-0.0181675	-0.291314	-0.347097	-0.266141	-0.546929	-0.404444	-0.167168	-0.175151	-0.220367	-0.108844	-0.127088	-0.187102	-0.50879	-0.226144	0.231241	-0.428685	-0.415047	-0.195038
-0.154743	0.708938	0.210945	-0.0746091	0.138147	0.340544	0.409101	0.431942	0.200629	0.0664057	0.409193	-0.0632049	0.83113	0.394699	0.407561	0.127376	0.564664	0.35354	-0.565374	-0.480206	-0.484387	0.0162061	-0.528955	0.328796	0.124298	0.361775	0.418107	0.264601	-0.20376	0.153408	0.365371	0.279808	0.1914	0.593562	0.163876	0.434847	0.12062	0.437001	0.22018	0.120814	-0.345282	-0.331037	-0.113486	0.242178	-0.347226	0.503712	0.481584	-0.178601	0.211199	0.62775
-0.0457537	0.390128	-0.531255	-0.278942	-0.0166433	-0.409583	-0.741732	-0.316985	-0.368817	0.0508163	0.0454483	-0.275707	-0.101896	0.214525	0.0881205	-0.29696	0.0514679	0.174219	0.26533	-0.194056	-0.367341	0.102073	0.204528	-0.222981	-0.202581	-0.527625	-0.41893	0.363651	-0.0974577	-0.343467	0.0863069	0.137689	-0.3626	-0.0344582	-0.568494	0.077531	0.321961	-0.0388061	-0.217602	-0.644848	-0.0338263	-0.516907	-0.0103154	-0.18632	0.570191	0.0107659	-0.184703	-0.26596	-0.0213697	0.293515
0.375175	0.334682	0.15336	0.261562	0.173311	0.514043	0.420386	0.268251	0.239095	0.336032	-0.281519	0.224158	0.137282	0.154927	0.274638	-0.139813	0.228507	-0.349987	0.0655449	0.195748	0.579591	0.228575	0.373553	0.0948194	0.0711983	0.0510526	0.152256	0.284458	0.222128	-0.048393	0.302878	0.29241	0.314147	0.563224	0.197667	0.35198	0.0757002	0.124386	0.136472	0.0427508	0.226333	0.312406	0.464345	0.503534	0.377512	0.58945	0.219937	0.907577	0.320012	0.238336
0.434329	0.0330974	0.24384	0.401849	0.140757	0.581637	0.516349	0.598961	0.59864	0.0447828	0.388929	0.452208	0.201099	0.0903354	-0.112461	0.16607	0.155644	-0.320222	-0.0887685	0.0872769	-0.274609	-0.0857542	-0.268949	0.158701	0.0256877	0.240388	-0.306254	-0.357309	0.0538802	-0.153681	-0.220925	-0.617954	-0.282302	-0.449999	-0.542844	-0.0679048	-0.394882	-0.260658	-0.385303	-0.505433	-0.368632	-0.0522215	-0.0649087	-0.379061	-0.156658	-0.52702	-0.349521	-0.295652	-0.75731	-0.430018
-0.203003	-0.0401022	0.230721	-0.0303421	0.0863006	0.367111	-0.320336	-0.494841	-0.624497	-0.137242	-0.258184	-0.310977	-0.114503	-0.17797	0.0267118	-0.18269	-0.267756	0.302305	0.029915	0.118225	-0.0668675	0.202378	-0.148119	0.268442	-0.124827	0.443261	-0.0434236	-0.577211	0.18156	0.731657	0.071797	0.635479	-0.260585	0.78526	0.176858	-0.0942123	0.482837	-0.155271	0.373435	0.118995	0.0480406	0.100525	-0.0915714	0.1265	0.202901	-0.325666	-0.43593	0.0703986	-0.228623	-0.251343
-0.806829	-0.0469346	-0.778537	-0.337458	-0.251723	0.195046	-0.768911	-0.443988	-0.146401	-0.146081	-0.587376	-0.284726	-0.224384	0.240128	0.0785121	0.455201	0.272763	-0.363513	-0.0786318	-0.285819	-0.645325	-0.434985	-0.491486	0.024337	-0.685939	0.220781	-0.00226792	-0.0867269	-0.483086	-0.0169746	-0.719391	-0.465192	-0.257644	-0.198055	-0.379985	0.24501	0.215013	0.153176	-0.113416	0.0925107	-0.324625	0.162751	-0.540374	-0.199496	0.0207602	-0.0756425	-0.206619	-0.556212	-0.173399	-0.286007
0.517023	-0.00837003	0.216188	0.0592238	0.188561	0.148246	0.0952654	0.301733	-0.197303	-0.296646	-0.117502	0.136893	-0.131341	-0.0991309	0.104775	0.0447455	0.188092	-0.00685309	0.359299	-0.585284	0.512016	-0.171351	-0.0673978	-0.40445	-0.0347875	-0.111883	0.431846	0.360879	0.640689	0.0762833	0.848876	0.391872	0.214465	-0.0597365	0.376947	0.508512	0.262139	0.739175	0.518182	0.256159	0.588816	0.866959	-0.135402	0.0685143	-0.254438	-0.342388	-0.0852733	0.126577	0.649351	0.216295
-0.486801	-0.311123	-0.0746625	-0.296672	0.020552	-0.104265	0.106682	-0.104792	-0.575181	-0.102599	0.0978144	0.607445	-0.217629	-0.0731873	-0.449071	0.343117	0.138742	0.0383486	-0.327589	-0.192619	-0.306544	-0.349375	-0.10608	0.246097	-0.070135	-0.0337981	-0.0939863	0.092991	0.130505	-0.103046	0.0641356	-0.559482	0.566918	-0.383301	-0.270512	-0.596249	0.452445	0.837043	0.491029	-0.182113	-0.17187	-0.127045	0.104059	-0.785581	-0.525626	0.0578077	0.349177	0.0242137	-0.132436	-0.360331
0.486502	0.149143	0.281087	0.433687	0.0115912	0.260786	-0.230522	-0.0162025	-0.30963	0.431783	0.705707	0.0522067	-0.0615435	0.163547	-0.207623	0.132511	0.0151808	-0.198305	-0.0959168	0.146531	0.536155	-0.437049	-0.278897	0.257415	0.162588	0.136425	0.0127633	0.32644	-0.0718932	0.0758672	0.532014	0.0510448	0.277458	0.0837647	-0.0446626	0.155614	0.235538	0.654888	-0.248771	0.0198965	0.342701	-0.0255002	0.226847	-0.520154	0.294711	-0.131046	0.192628	0.246005	0.6055	0.226943
0.302123	0.378032	0.658033	0.067181	-0.144692	0.072873	0.597401	0.0391713	-0.205124	-0.294613	0.0708836	0.0126812	0.141331	0.10916	-0.219154	-0.0260251	-0.0907302	0.279749	0.0384871	-0.201481	0.353168	0.0984324	-0.179888	0.0390406	-0.0870495	0.329956	0.0340319	-0.121556	0.456592	-0.301142	0.0999137	0.277212	0.359567	-0.000358889	0.552671	0.171554	0.182027	-0.0500006	-0.0910305	-0.250173	-0.206111	-0.289496	-0.279928	-0.0412814	-0.508089	0.066	-0.0741499	-0.120635	0.153594	0.0567879
-0.168897	-0.415521	-0.786269	0.420876	-0.0764846	0.166738	-0.1367	-0.964802	0.0212358	0.192948	-0.725481	0.429405	0.0941967	-0.133262	-0.31778	0.0939213	0.00933775	-0.291056	0.0390942	0.148703	0.129027	-0.156684	-0.119462	-0.497498	0.101107	0.0418925	-0.415369	-0.630863	-0.0913656	-0.0184483	0.012737	-0.822889	-0.20794	-0.707199	-0.503132	0.0676388	-0.14545	-0.00341403	-0.116906	-0.0515247	-0.740895	0.0830496	-0.103196	-0.356703	-0.261927	-0.10234	-0.133493	-0.371346	-0.345319	-0.239402
-0.163047	-0.31764	0.0397898	-0.398612	-0.129865	0.104175	-0.179405	0.0218128	0.01894	-0.0617201	-0.081089	-0.167289	-0.32102	-0.251161	0.197886	0.356511	-0.336705	-0.38064	0.439216	-0.0783819	0.219857	-0.149017	-0.0643782	0.0834245	-0.314665	0.136754	0.0418706	0.213381	0.303228	0.348066	-0.0614181	0.0727216	0.330944	-0.229361	0.171823	-0.242862	0.347958	-0.294332	-0.199778	0.00276819	-0.0854636	0.0673779	-0.119032	-0.445017	-0.121211	0.328568	-0.335454	-0.295621	-0.120484	0.0426289
0.0286228	0.629534	-0.0128387	0.0547563	0.0352615	0.343082	0.419429	0.242851	0.233633	0.352767	0.369385	0.586416	-0.149938	-0.122495	0.383791	-0.0197563	-0.19587	0.311593	-0.371456	0.27549	-0.0628189	0.738364	-0.195838	-0.0448379	-0.136395	-0.0401843	0.541274	-0.46899	0.117834	0.0820382	0.496108	-0.287068	0.170971	-0.0915569	0.235013	0.0134181	-0.186989	0.408342	-0.0743368	0.0768418	-0.00802454	-0.131581	0.136143	-0.324413	0.0521051	0.191481	0.26313	0.329448	0.00232868	0.00500685
-0.376031	-0.0305907	0.189991	-0.19295	0.0107009	0.376336	0.214139	0.106608	0.445713	0.677342	0.956607	0.557616	0.104365	0.280603	0.179869	0.145338	-0.445174	0.0212723	0.15048	0.128085	-0.334466	0.102225	-0.140015	-0.0182641	0.28067	0.104608	0.0890687	0.121247	0.241535	0.18819	0.0225144	0.589754	0.375823	0.418669	0.388561	0.595077	0.28268	0.177512	0.31218	0.193482	0.00267144	0.573547	0.146401	0.158738	0.0792575	0.0293496	0.31621	0.147618	0.303031	0.73592
-0.268397	0.274395	0.0947892	-0.144428	-0.169034	0.100132	-0.0944538	0.411552	-0.414105	0.218938	-0.178909	-0.136048	-0.0903352	-0.0901133	-0.144982	0.173617	0.0206141	0.107134	-0.0597044	-0.241661	-0.0887302	0.0644412	0.0283086	-0.0403404	-0.1626	0.028268	0.0305661	0.0619099	-0.627383	-0.19121	0.513808	0.0226789	0.355369	0.31635	-0.00141832	0.404622	0.795129	-0.300003	0.355707	0.00476788	0.0689606	-0.193898	-0.0719861	-1.04717	-0.38431	0.338451	0.225532	-0.0599417	0.0667831	0.34499
-0.109237	0.121963	0.237411	-0.0313709	0.030564	-0.0255089	-0.0678525	-0.187353	-0.236207	-0.0040513	-0.0392007	-0.121066	-0.0462512	-0.0838728	-0.433198	-0.219927	0.0621366	-0.0206356	0.140162	0.0382632	0.148089	0.287453	-0.186919	0.13188	-0.0856238	-0.00108529	0.343815	-0.157113	0.0577961	-0.0951807	-0.229085	0.355012	0.0864501	0.246153	-0.0067236	0.29076	0.0289999	0.437593	0.108597	0.147639	0.207024	0.0826062	-0.120586	0.105665	0.0246861	-0.140136	-0.114215	0.175586	-0.164984	0.164111
0.0987897	-0.0176435	-0.217679	-0.297364	0.0444897	-0.284949	-0.162476	0.0506476	-0.0561606	-0.0900794	-0.0549541	-0.0473074	-0.0282686	0.0971064	0.0434555	-0.0755553	0.179182	0.0633415	-0.178549	0.0115811	-0.154509	-0.183601	0.125192	-0.151432	0.0453921	0.188925	0.132893	-0.0344516	-0.119255	0.14295	0.0188088	0.116622	-0.115831	-0.254634	-0.0575022	0.121751	0.000765438	0.00783835	-0.11399	-0.0679865	0.00598891	0.0656397	0.117263	0.289144	0.0252991	-0.0996726	-0.0261966	-0.0246203	-0.240227	-0.0694187
0.093279	0.0966314	0.00863662	-0.0194759	-0.0420818	0.0995041	-0.0270274	-0.244192	0.169055	0.384157	0.0393245	-0.118686	0.0394872	0.164278	-0.419598	-0.0453341	-0.18381	-0.295992	0.279203	0.245932	-0.0863509	-0.114431	-0.0659645	0.0113898	-0.0231608	0.0647354	0.207178	-0.0138545	-0.0414674	-0.0256913	0.258767	0.101116	-0.0338112	0.41345	-0.0416404	-0.0182876	0.114613	-0.245208	0.139747	-0.216941	-0.0417139	-0.329058	-0.0135401	-0.378399	0.00934992	-0.0957006	0.349284	0.592189	0.112202	-0.223945
0.0647935	-0.823826	-0.401989	-0.825378	0.113036	0.196896	-0.099001	-0.288512	-0.369455	-0.13451	-0.502593	-0.787797	-0.548435	-0.288662	-0.124992	-0.605661	-0.0460769	0.378897	0.0212027	0.251638	0.39577	-0.278052	0.0573436	-0.293908	-0.15029	-0.193896	0.0634199	-0.0842576	-0.136669	-0.544749	-0.457219	0.0226204	-0.107609	-0.0744623	-0.483384	-0.0564173	-0.189289	-0.352002	-0.0443686	0.201842	-0.106187	-0.130234	-0.12978	-0.160487	-0.174586	-0.157394	-0.725467	-0.402201	-0.489796	-0.47114
0.0798165	0.260984	-0.41513	0.470947	-0.231583	-0.297624	0.191815	-0.178647	0.215792	-0.431282	-0.106007	-0.300342	-0.250599	-0.478475	0.0850991	0.0916253	0.151319	0.00526234	-0.104016	-0.144191	-0.438804	-0.326298	0.0952193	-0.203668	-0.170512	0.313101	0.492133	-0.0640468	0.0944244	0.1775	-0.264594	-0.0572502	0.392199	-0.142469	-0.149078	0.321008	-0.248782	-0.230682	0.0294095	0.462774	0.0901476	-0.476416	-0.297683	0.24415	-0.28637	-0.65505	0.287861	0.189669	-0.274092	-0.277953
0.705625	-0.0557097	0.518839	0.0228654	0.242907	0.593646	0.786171	0.579694	0.181363	0.292541	0.552195	-0.0341054	0.18661	-0.122586	-0.105211	0.17493	-0.243025	0.0427385	-0.0355762	0.0609321	0.117506	-0.157433	-0.326306	-0.0864613	-0.229959	0.145354	-0.0798251	-0.18368	0.599242	0.759245	-0.00739674	-0.0917223	-0.25773	0.150733	0.101802	0.3473	0.325076	-0.132744	-0.182819	0.127514	0.0079337	-0.167609	0.537156	-0.347864	-0.276685	0.229896	-0.0204756	0.271417	0.0773651	0.0897264
0.0107797	0.100218	-0.193122	-0.220105	0.176529	-0.461109	0.0275787	-0.0177994	0.157666	0.152515	-0.300075	-0.127005	-0.363567	-0.212625	-0.0577906	-0.0466979	-0.061319	-0.0105855	-0.120352	0.238954	-0.0493506	-0.18559	-0.366882	-0.257061	-0.122206	-0.501292	-0.715427	-0.399187	-0.654309	-0.0660186	-0.211037	-0.442247	-0.486072	-0.646444	-0.47911	-0.123126	-0.224256	0.00707082	0.0241051	-0.137852	-0.0543	0.255846	-0.0697711	-0.135	0.0984233	0.0514852	-0.346024	-0.211605	-0.0498784	-0.299003
0.624523	-0.0212978	0.354147	-0.377663	0.288113	0.0423778	-0.0462452	0.435651	0.535794	0.542024	0.301359	-0.042953	-0.114594	-0.519557	-0.134491	0.0228046	0.123441	-0.00743505	-0.288772	0.149961	0.164719	0.230155	-0.272308	0.162416	0.111841	0.187302	0.0806221	-0.281004	0.412402	-0.328616	0.564653	0.252226	0.473856	0.505144	0.484456	0.344271	0.293724	0.164043	0.0164599	-0.063423	0.74423	0.273018	0.349216	0.584247	0.32549	0.253155	0.215864	0.369423	-0.100282	0.0378943
0.335015	-0.209068	0.089764	-0.0491926	0.625935	-0.0492687	0.151106	0.359242	0.178831	0.0771047	0.160654	-0.118165	0.378255	0.00232577	0.330277	-0.0788025	0.40632	0.287576	-0.358601	-0.256492	0.0718291	0.161566	-0.113799	0.225951	0.347103	0.151619	0.0668563	-0.221898	0.00918261	-0.244121	-0.216605	-0.330939	0.101317	-0.253491	-0.675311	-0.0272417	-0.131715	0.0595013	-0.285014	-0.244911	0.0398459	-0.26353	-0.0989394	0.108787	0.318811	0.483236	0.0454914	0.275843	-0.273204	0.367007
-0.0849497	-0.190388	0.14826	-0.249221	-0.269569	-0.141755	-0.306773	-0.40652	-0.144268	-0.164555	0.199459	-0.153724	-0.128253	0.12734	-0.55238	0.0700647	0.106539	-0.0181114	-0.334622	0.176129	-0.680944	0.254929	-0.200798	-0.320186	0.328023	0.393047	-0.100136	-0.5262	-0.158374	-0.437132	-0.504873	-0.375454	-0.223099	-0.720227	-0.269057	-0.294735	-0.248792	-0.00239893	0.106838	-0.148888	-0.047659	-0.243592	0.207923	-0.0989267	-0.0611179	0.0137028	-0.372481	-0.130378	0.00991303	-0.0887657
-0.00263591	0.0417164	0.0353524	-0.0269978	0.0363896	0.0315082	0.0855847	-0.0278305	0.0178813	0.0437983	0.124584	-0.0705222	0.0559724	-0.0438867	0.0632946	0.0255713	0.00922768	-0.0031305	0.0165954	-0.0482639	-0.0801586	0.0170618	0.0597649	-0.0850812	0.0123174	-0.121485	-0.0961455	-0.144119	-0.12892	-0.1264	-0.112879	-0.0466386	-0.146497	-0.0840065	-0.159659	-0.146581	-0.16111	-0.1234	-0.181828	-0.159806	-0.0627199	-0.114746	-0.0783398	-0.147136	-0.103774	-0.165219	-0.0417509	-0.179269	-0.184273	-0.121436
0.0491726	0.252473	0.268333	0.123148	0.0793456	0.14848	0.0746077	0.0233167	0.044141	0.213414	0.0229012	0.11559	0.0164094	-0.0424259	0.0512308	-0.0231257	0.160371	-0.076145	-0.000279441	-0.0608206	-0.0106624	-0.0667654	-0.193765	-0.0567116	-0.0162056	-0.0243995	0.154563	0.109142	-0.0209597	-0.0763725	-0.0489268	0.0989294	-0.0346065	0.0099392	-0.187026	-0.176148	-0.147399	-0.0600394	-0.0540639	-0.0213612	-0.0486216	-0.169831	-0.124156	-0.0664714	-0.177203	-0.0979327	-0.0706046	-0.0412106	-0.0753411	-0.0856595
0.0520804	0.417025	0.477391	-0.117938	-0.372647	0.0125079	-0.0965059	0.206376	0.251675	0.223207	0.320068	0.339925	-0.127454	0.16138	0.549458	-0.434696	0.23357	0.182254	0.173957	-0.155084	-0.0636894	-0.138562	0.102945	0.241969	0.393024	0.360839	0.668945	0.481288	-0.120655	0.196184	-0.256976	0.360458	0.618353	0.351801	0.175125	0.0977766	-0.206959	0.245628	0.444824	-0.217742	0.132399	-0.0280976	-0.173723	0.819345	0.257549	0.00433531	-0.153244	0.17259	-0.261867	0.416817
0.232063	-0.433618	0.0623085	-0.372833	-0.46961	-0.490054	-0.527922	-0.121231	-0.263665	-0.217694	-0.355113	0.118004	0.0465918	-0.408205	0.0670438	-0.23343	0.0801348	0.213582	-0.0546072	-0.00567998	-0.187846	-0.446605	-0.177552	-0.283243	0.0746986	-0.163138	0.115794	-0.00345597	-0.230281	-0.145031	-0.224217	-0.438082	-0.237145	-0.0273523	-0.378213	-0.470802	-0.419913	-0.33649	-0.1303	-0.48826	-0.168339	-0.486392	-0.356863	-0.531093	-0.547885	-0.203123	-0.0722678	-0.559704	-0.0376977	-0.281139
0.153972	0.283882	0.048779	0.0116394	0.34794	0.156026	0.060537	0.128939	0.129399	-0.101462	0.219213	0.00455241	-0.181025	-0.252372	0.0506894	0.0814367	-0.115347	-0.0873337	0.0320026	0.0892416	0.0149108	0.0255857	0.179083	-0.232024	-0.59045	-0.140501	-0.390116	-0.335376	-0.337289	-0.28658	-0.467535	-0.155666	0.482077	0.0127865	0.0234245	-0.260378	0.164071	-0.124513	0.0865296	-0.605388	-0.0749183	0.317459	-0.0294692	-0.140152	-0.220477	-0.148122	0.0308824	0.111529	0.102765	-0.0560767
0.250864	-0.00528586	-0.0167602	0.362078	-0.00177914	0.241512	0.00570269	-0.00500559	-0.018978	0.0411096	-0.381969	0.120489	-0.330704	-0.221781	-0.130741	0.00571284	-0.00501623	-0.009468	0.121348	-0.112577	-0.129416	-0.103988	-0.0243087	0.0497004	-0.02448	-0.0501711	-0.288345	-0.336589	-0.212268	0.0952056	0.134626	0.0186363	0.134653	0.44487	0.145673	0.463355	0.162184	-0.142332	-0.134504	0.105583	-0.0757666	0.240767	-0.137781	0.339621	0.179004	-0.122529	0.17581	0.0469781	0.0275771	0.0551077
-0.231191	0.13598	0.174958	0.644098	-0.086656	0.182899	0.615861	0.0765388	0.317884	0.379173	0.170435	0.469332	0.511161	0.27401	0.28396	-0.0289122	-0.213118	0.250923	0.118842	-0.127734	0.228602	0.315984	0.260293	-0.0275955	0.273055	0.172792	0.541963	0.275006	0.253383	0.334419	0.216628	0.388594	0.33226	0.0253178	-0.181229	0.314688	-0.143961	0.169138	-0.179141	0.117289	0.256658	0.0519367	0.333971	0.106888	-0.143928	0.127181	0.139712	0.297701	-0.437506	0.0211953
0.391872	-0.0123193	0.473226	0.694175	-0.327378	-0.211712	0.198232	-0.230099	-0.211948	-0.44228	0.261931	0.0484479	0.280282	-0.157659	-0.118652	0.289398	-0.21941	0.0172621	-0.151429	0.0641792	0.0101536	0.0717316	-0.700522	0.0419173	-0.127061	0.0814886	-0.279416	0.164756	-0.272167	0.0732141	0.332101	-0.343616	-0.259061	-0.249771	-0.0531493	0.376387	0.587541	-0.0526414	-0.0655952	-0.188934	0.0180582	-0.132404	-0.0614656	0.133739	-0.0101574	0.336797	0.0465114	-0.269974	-0.251006	-0.347418
0.806417	0.567876	0.848287	0.570178	0.707598	1.04033	1.01116	0.66538	0.549041	0.270531	-0.19932	0.866601	0.510561	-0.330481	0.363146	-0.295217	0.214202	0.231367	-0.0809381	-0.0694148	-0.0308807	0.305935	0.166666	0.150823	1.06485	-0.0648854	0.55727	0.381406	0.697857	0.169698	0.622459	0.633343	0.256287	0.89528	0.350631	0.800469	0.289202	0.2549	-0.351076	0.047332	0.560427	0.0307274	0.372405	0.395038	0.335361	0.656538	0.164322	0.771539	0.607745	0.560293
0.0719658	0.17772	-0.160943	0.0676451	0.400337	0.415096	0.0113357	0.638132	0.694698	0.125499	0.265619	-0.000293595	0.388145	0.554378	0.129472	0.112419	0.103803	-0.0177684	0.159707	-0.358161	-0.210514	-0.321033	-0.105734	0.163779	0.126538	0.223514	0.0581939	0.281631	-0.261559	-0.279636	-0.460897	-0.208772	0.187013	-0.0238754	0.0544666	0.0327955	-0.0327327	-0.386686	-0.079444	-0.0179626	0.0815805	-0.250646	-0.28555	0.253704	-0.499909	-0.459972	0.0921316	-0.00563256	0.236383	-0.255481
0.231473	0.0141223	-0.337884	0.0546112	-0.13752	0.0626839	0.0187104	0.292875	-0.080209	-0.0443185	0.0779889	0.208214	-0.0672631	-0.0827874	0.0217329	0.112919	-0.0152523	-0.13115	-0.0585923	0.0920757	0.00105839	0.034743	0.382777	0.224532	-0.205106	0.193289	-0.0563813	0.0929709	0.13088	0.0605527	0.0534431	0.119263	-0.0945631	0.275692	-0.151157	0.2548	-0.00261378	-0.0634546	-0.045727	0.0389595	0.101536	0.137642	0.0137864	-0.0903767	0.227603	0.210895	0.0459484	0.00496395	0.210995	0.0946595
0.0459903	0.0172314	-0.00773142	0.00594158	0.00419065	-0.0295727	0.0929663	0.0819833	0.024241	-0.0230947	-0.0980583	0.138592	-0.0260109	0.00945884	0.0915536	0.00639283	-0.0175994	-0.0353462	0.00899719	0.0375555	-0.0733411	0.0179213	-0.0267618	-0.108502	-0.180694	-0.112897	-0.0156015	-0.117854	-0.033567	-0.0790492	0.023161	-0.0639622	-0.153709	-0.0802957	-0.101159	-0.131392	-0.130893	-0.0855325	-0.178041	-0.0738656	-0.0491533	-0.0880733	-0.145173	-0.123372	-0.12898	-0.112039	-0.160059	0.0334163	-0.112307	-0.157053
-0.330543	-0.17701	-0.306943	0.0367433	-0.333628	0.220002	-0.330768	-0.434474	0.20818	-0.0907758	-0.282566	-0.147693	-0.234857	-0.4288	-0.37272	0.115668	0.0106964	-0.0992549	0.0166652	-0.0437749	-0.301743	-0.0357864	0.840189	-0.393247	0.205277	-0.610662	-0.0904231	-0.584319	0.0238555	0.0565727	-0.141765	0.170144	0.043737	0.0292546	0.364334	0.200734	-0.112267	0.0847988	0.298252	-0.30222	-0.0027303	-0.109236	0.320656	0.37865	-0.327448	0.047547	0.191671	0.207181	-0.0155486	-0.307077
-0.0956838	-0.0970917	0.147328	-0.20535	-0.465451	-0.245215	0.0954281	-0.0393278	0.159358	0.0138218	-0.0569765	-0.209846	-0.16031	-0.0110664	-0.20076	-0.0728192	0.0614413	-0.103762	0.0447997	0.0703405	0.309608	0.0880082	-0.146099	0.015047	-0.0750761	-0.102375	-0.255085	-0.171678	0.0751311	-0.206412	0.0349305	-0.0828414	0.398644	-0.111351	-0.255601	0.203978	0.238849	0.0199744	0.0751009	-0.185134	0.112533	-0.0657289	0.10951	-0.233785	-0.449441	-0.0459726	-0.114195	0.273625	0.300794	-0.0657027
-0.241007	-0.512319	0.301969	-0.494399	0.114929	-0.0481288	0.0612172	-0.617358	0.0250037	0.121455	-0.484265	-0.15997	0.0564828	0.297618	0.203722	0.0942903	0.0875976	-0.0669542	0.22768	-0.342614	-0.507671	0.0316572	-0.641103	-0.0712396	0.264467	0.219046	-0.022905	-0.195311	0.15748	-0.0200596	0.140088	0.0205201	0.109896	-0.302954	0.432145	0.978649	0.145152	-0.277884	-0.18892	-0.277814	-0.242867	0.0780463	-0.650768	-0.394541	-0.195545	-0.11929	-0.424329	-0.396226	0.658696	-0.0560743
0.241195	0.214215	0.391557	0.078984	-0.144725	0.254003	0.17379	0.0981614	0.341778	-0.157258	0.00485033	0.0690423	-0.110292	-0.092213	0.183549	0.091213	-0.0741071	-0.0677884	0.152028	-0.101346	-0.406915	-0.0672738	0.0848383	-0.256164	-0.0704051	0.212974	-0.27099	-0.339139	-0.305551	-0.434896	-0.382138	-0.550421	-0.272418	-0.560321	-0.388145	-0.559675	-0.289162	-0.399426	-0.476416	-0.537032	-0.0610974	-0.526937	-0.569989	-0.396824	-0.444141	-0.603599	-0.637709	-0.494779	-0.509661	-0.499851
-0.0664567	0.116548	0.178108	0.170748	0.0265397	0.271435	0.327301	0.331424	0.312002	0.465726	0.431338	0.592825	0.340054	0.0346687	0.267815	0.114292	-0.0724096	-0.0792399	0.00124698	0.0361101	0.0736929	0.0358328	0.124704	0.0356098	0.0929621	0.151442	0.483642	0.208419	0.441033	0.263077	0.225353	0.183113	0.202672	0.264517	0.505269	0.407199	0.264471	0.407391	0.420613	0.179958	0.273821	0.125111	0.288743	0.409611	0.279322	0.217623	0.162555	0.457506	0.23418	0.501763
-0.0890268	-0.295511	0.0454627	0.0585577	0.343755	0.227811	0.709634	0.687047	0.0118475	0.725904	0.427692	0.204682	-0.167757	0.609896	-0.0482994	-0.135033	0.494964	0.317311	-0.426696	-0.250546	-0.554231	-0.255213	0.47089	-0.27055	-0.47624	0.0633667	-0.377242	0.296087	-0.0134374	0.195832	-0.0527762	0.204463	-0.0453772	0.103737	0.149864	0.294109	-0.125435	0.55632	0.176602	0.0251695	-0.187769	-0.138005	-0.115473	-0.520266	-0.389662	-0.300744	-0.213968	-0.190155	-0.0892253	-0.618808
0.370746	-0.101216	0.725759	-0.554347	-0.159695	-0.205095	0.68259	-0.361545	0.595179	0.329054	-0.311219	-0.0418602	0.514058	0.380473	0.273403	0.419626	0.0273195	0.124057	-0.203357	-0.367645	0.275191	0.298163	0.000183933	0.048852	0.507993	0.433957	0.1238	0.174918	0.228292	0.111008	0.13048	0.244105	0.444259	0.359984	0.477825	0.192237	0.370644	-0.0479821	0.319818	0.697895	0.127722	0.218043	0.469242	0.589459	0.477998	0.140479	0.932228	0.112793	-0.0773966	0.316935
-0.52299	-0.666761	-0.268819	-0.347242	-0.170584	-0.578612	-0.015666	0.700531	-0.0485519	-0.442156	0.249588	-0.206279	-0.145735	-0.338999	-0.0475986	-0.099768	0.0927915	-0.0478711	0.250979	-0.196131	-0.442674	-0.232724	0.384674	-0.145295	0.0339936	-0.154697	0.261304	-0.432793	0.260354	-0.0633673	-0.0213347	-0.866267	-0.151001	-0.00478209	-0.0867848	-0.054108	-0.158699	-0.538753	-0.276271	0.323562	-0.210531	-0.169538	0.267022	-0.165202	-0.273629	-0.262681	0.055408	0.616768	-0.00384741	-0.289533
-0.65109	0.218285	-0.593178	-0.575088	-0.478823	0.455277	0.223502	-0.47525	-0.348953	-0.458813	-0.492168	-0.270958	-0.36354	-0.07048	0.00247471	0.315558	0.242962	0.0628906	-0.294157	-0.327254	-0.590814	0.489243	-0.0174745	-0.12085	-0.0979311	-0.151008	-0.437123	-0.107932	0.462745	-0.0791771	0.134338	-0.352655	-0.178424	-0.37855	-0.0556013	-0.321248	-0.988339	-0.00214163	-0.769578	-1.01314	-0.0793097	-0.729198	-0.92985	-0.242103	-0.196348	0.0223342	-0.672858	-0.475714	-0.298049	-0.650276
0.218986	-0.115245	0.00601477	0.185482	-0.141078	-0.282965	0.132719	0.311182	0.487027	-0.0605338	0.57088	-0.226473	0.106053	-0.166051	-0.268197	-0.038564	0.596678	-0.123152	-0.279025	-0.155936	-0.432866	-0.259709	0.193178	-0.105963	-0.496029	-0.100862	0.044737	-0.348412	-0.566451	-0.267558	-0.435374	0.191335	-0.206589	-0.0384581	-0.0595216	-0.272908	-0.458059	-0.179226	-0.401556	0.124945	-0.144531	0.221737	0.0351055	0.214918	0.0555596	0.00493651	0.0928427	-0.0968974	0.43245	-0.192818
0.529733	-0.461083	-0.0865211	0.0280893	-0.983936	-0.25556	0.162199	-0.171458	-0.147256	1.06751	-0.679423	0.180564	-0.266121	-0.379978	0.0526603	0.257589	0.402872	-0.0649231	-0.272139	-0.323398	-0.220495	-0.159289	-0.185561	-0.797062	-0.392526	-0.0958566	-0.4694	0.161443	-0.258572	0.308074	-0.203997	-0.0528048	-0.0857197	-0.3145	-0.156315	-0.406438	-0.281679	-0.126373	0.0727907	0.0162191	-0.201948	-0.138018	-0.0445239	0.194179	0.0864407	0.122216	-0.539043	-0.132555	-0.00445014	-0.0715473
0.628332	-0.0726949	-0.141742	0.333574	-0.123416	-0.223072	-0.215405	0.129599	0.19117	-0.247838	-0.0590964	0.142943	-0.0877623	0.187468	-0.0315568	-0.0583549	0.025787	-0.0121254	-0.048114	0.0928073	-0.0537169	-0.844848	-0.538495	-0.155503	0.227	-0.259929	0.0611625	0.146603	-0.324241	0.373977	-0.384725	0.136929	0.215629	0.159466	0.118954	-0.00912105	-0.160995	0.422905	0.116625	-0.0426231	-0.572916	0.48871	0.277469	-0.253724	0.331635	0.320236	0.433451	0.293707	0.121749	0.176869
0.615289	0.288427	-0.116013	0.217135	0.124611	0.489675	-0.0754513	-0.203106	-0.388003	0.450576	-0.478739	0.356531	0.00881946	-0.0946548	0.592214	0.138269	0.0284476	-0.196651	0.0594207	-0.0294862	-0.246901	0.138574	-0.361436	-0.210661	-0.297112	0.010202	-0.267915	-0.488642	0.196163	-0.324214	0.293782	0.232106	-0.0049514	-0.200864	0.179135	0.248224	-0.493903	-0.358489	-0.0722332	0.117142	-0.475287	-0.380738	-0.261966	-0.299666	-0.285486	-0.405378	-0.515839	-0.301749	-0.36397	-0.135399
-0.451607	0.0543518	-0.406791	-0.306138	-0.497606	-0.144294	0.0785229	-0.395274	0.206083	-0.617491	-0.309745	-0.0433065	-0.690181	0.157481	0.324835	0.0285258	0.138591	0.121067	-0.062934	-0.22525	0.101154	-0.0583039	-0.207287	-0.0727285	0.0760659	-0.329477	-0.365875	-0.0178062	0.199566	0.381592	-0.631961	0.268396	-0.24022	-0.3169	0.444826	0.0522195	0.54827	-0.273219	-0.373144	-0.324249	0.308042	0.0499965	-0.492535	-0.306426	0.131729	-0.407047	0.0255706	-0.196674	-0.513457	-0.896038
-0.492083	-0.211218	-0.163075	-0.165621	-0.192464	-0.153573	-0.111359	0.0666332	-0.476238	-0.246798	0.0106953	-0.103925	0.235511	-0.0373658	-0.154461	-0.287167	0.469626	0.0233838	-0.124501	-0.0813417	-0.0703467	-0.160999	-0.154903	0.0146503	-0.121291	-0.214498	-0.282453	0.0256958	-0.309557	-0.381089	-0.261527	0.0229372	-0.15795	-0.277151	-0.205397	-0.0195438	-0.166683	-0.0845251	-0.180285	-0.128924	-0.368977	-0.44483	-0.0112871	-0.122711	0.251307	-0.00953289	-0.368151	0.0388758	-0.174373	-0.0590702
-0.447423	-0.460417	-0.461695	-0.287305	-0.138028	-0.32353	-0.251866	-0.37167	-0.312785	-0.0605152	-0.139053	-0.21896	0.00163845	0.041549	-0.178045	-0.00400872	-0.177496	-0.0630019	0.102681	0.141826	0.109252	0.106733	-0.0965968	-0.2665	-0.183996	-0.398899	-0.573627	-0.546244	-0.615494	-0.540931	-0.64791	-0.463104	-0.256024	-0.253057	-0.425803	-0.417816	-0.41253	-0.542763	-0.378769	-0.370728	-0.401298	-0.530879	-0.421142	-0.306252	-0.442341	-0.46771	-0.434675	-0.579581	-0.496333	-0.709368
0.103867	-0.556439	0.441638	0.521415	-0.0342093	0.2298	0.283019	-0.295395	-0.070355	-0.193219	0.0214178	0.0171168	0.130403	-0.161353	-0.519264	0.162327	-0.288265	0.054762	0.2574	-0.186224	-0.445038	-0.400236	0.167527	-0.33947	-0.0735065	-0.414292	-0.52473	-0.660384	-0.688489	-0.488248	-0.797501	-0.405153	-0.586462	-0.845062	-0.990271	-1.11458	-0.634797	-1.12739	-0.372042	-1.04329	-0.262177	-1.04235	-0.948747	-0.973923	-0.546866	-0.36502	-0.294352	0.0508025	-0.546857	0.2068
-0.164811	0.0580541	-0.22041	-0.235023	-0.00858639	-0.048236	-0.168798	0.0894099	0.334395	0.544575	0.0392556	0.0332259	0.179163	-0.0793229	0.0340576	0.275788	-0.146228	0.122495	-0.256978	0.00492352	-0.158177	0.11925	-0.27955	-0.570677	0.123832	-0.170169	-0.348129	-0.00215562	-0.344148	-0.250173	-0.186447	-0.389968	0.1154	-0.175708	-0.121235	0.139854	-0.337777	-0.128068	-0.0834513	0.0237731	-0.421259	-0.507795	-0.236415	0.0957847	-0.0773519	-0.135229	0.291445	-0.139848	0.0931875	0.440067
-0.384827	-0.206589	-0.118882	-0.156437	-0.0801002	-0.459741	-0.215619	-0.118666	0.273932	-0.123642	-0.118248	-0.168776	0.0576657	0.111655	-0.083993	-0.0493162	0.0395761	-0.0469046	0.242541	-0.185897	0.457078	-0.0586906	-0.532802	-0.354753	0.422382	0.0592285	0.225435	0.0366596	-0.164869	0.11875	0.158958	-0.297473	0.00772378	-0.405386	-0.192331	-0.397457	0.11986	0.298207	-0.32051	-0.118234	-0.0258164	0.0986503	-0.186886	0.0985871	-0.323416	-0.114808	0.311732	-0.087326	-0.039156	0.152829
0.30126	0.406711	0.264638	0.261295	0.217954	0.0935836	0.359131	0.230101	0.0705052	0.514734	0.00584333	0.476558	0.379151	0.00319016	-0.173329	-0.0222687	0.110881	-0.424769	0.451604	-0.115447	-0.405469	-0.136336	0.196602	-0.026676	0.00329653	0.206609	0.218666	0.182251	0.072916	-0.0930131	0.185624	0.578802	0.180275	0.123937	0.31296	0.289115	0.434335	0.260291	0.218226	0.334081	0.34172	-0.146185	-0.0369328	0.587794	0.506235	0.134289	0.00946584	0.0562539	0.255579	0.248563
0.124664	-0.514906	-0.262759	0.387158	-0.0183154	0.0600548	-0.0620643	-0.181891	-0.51337	-0.25456	-0.0950501	-0.293017	0.387821	0.129414	-0.690866	0.146573	-0.0124258	-0.130061	0.0249482	-0.0290345	0.495365	0.451219	-0.719098	-0.0138608	-0.046663	0.117168	-0.427111	-0.545096	0.797342	-0.258179	-0.0152422	-0.233204	-0.139338	0.259332	-0.364985	0.498418	0.821809	-0.264297	0.18677	0.0349997	-0.153121	-0.582109	0.208111	0.18087	0.464619	0.0919716	0.0580068	-0.353398	-0.423166	-0.345356
0.00794134	0.0386257	-0.138963	-0.166302	-0.0297406	-0.182211	0.266	0.284101	0.127038	-0.193847	-0.553793	0.306305	0.0911576	0.0186407	-0.0961618	0.321334	-0.106142	0.0256594	-0.285566	0.0447144	-0.16832	-0.203527	-0.204689	-0.331015	0.0623867	0.239896	0.165989	0.495322	0.0505698	-0.179405	0.0333691	-0.061653	0.276287	0.450688	0.0594077	-0.0910298	-0.00368972	-0.17452	-0.16257	-0.154603	-0.122383	-0.264775	-0.125315	-0.296542	0.170654	0.0491521	-0.0124509	0.218149	-0.0303058	0.48453
0.24065	0.114334	-0.243722	0.255543	-0.0986816	-0.33761	-0.346486	0.216641	-0.0241716	-0.268997	-0.0289757	0.269656	-0.0844453	-0.0399013	-0.530195	-0.133861	-0.602397	0.350055	0.0835413	0.302661	-0.0458667	-0.110398	-0.0285117	0.114513	-0.187557	-0.478139	0.14829	-0.212617	-0.0294278	-0.156485	-0.0194615	-0.0989187	-0.0427418	0.0701963	-0.242992	-0.170561	-0.0730817	0.126698	-0.158866	-0.232029	0.0350051	-0.390407	-0.237515	-0.331	0.0425126	-0.0991164	-0.373295	0.325014	-0.375867	-0.195819
-0.0806028	0.22982	0.134797	-0.28171	0.239799	0.270811	-0.158418	-0.0314281	-0.260074	0.105422	0.338064	-0.136226	0.145065	-0.0515419	0.173896	0.0452691	0.104103	-0.185925	0.154165	-0.117612	0.195896	0.0768213	0.157032	0.53901	0.302505	0.365265	0.239499	0.453216	0.303642	-0.0402218	0.139295	-0.0389822	0.0171514	-0.024161	0.221551	0.16852	0.523723	-0.230566	0.0833305	0.231452	0.108399	-0.00826314	-0.0556219	0.278254	0.115703	-0.221676	0.013952	-0.169326	0.0894823	0.0771717
0.211881	-0.502012	0.118782	0.614011	0.256239	0.359821	0.270436	0.139307	0.355928	0.975092	0.687036	0.249326	0.0400164	-0.0487686	0.50701	0.19855	0.388937	-0.24632	-0.159782	-0.181385	-0.274035	-0.0534656	0.149632	0.0405312	0.16508	-0.137369	0.435155	-0.359055	-0.130183	-0.395777	-0.16269	-0.377107	0.320798	0.190327	-0.525462	-0.204293	-0.421565	-0.376118	-0.0603071	0.186257	0.203013	-0.538106	0.392897	-0.129109	-0.755519	-0.978348	0.320328	0.381349	-0.37203	-0.462903
0.433075	0.231711	0.198721	-0.213581	0.465808	0.309927	0.19278	0.527569	0.53353	0.308474	0.519106	0.274467	0.396741	0.113421	0.257994	0.257928	0.0643803	-0.139309	-0.255709	0.0727093	0.289826	0.237795	0.238236	0.4709	0.3014	0.292288	0.504462	0.15282	0.169248	0.153247	-0.0028621	0.217071	0.0221771	0.497735	0.223681	0.444462	0.372431	-0.0848265	0.165332	-0.0461751	0.207811	0.592535	0.237754	0.0557007	0.0647584	0.160577	0.318818	0.293116	0.0999702	0.679871
0.123784	0.0773363	-0.131117	0.134305	-0.372466	-0.162513	-0.201742	0.293656	-0.289356	-0.013282	-0.193205	-0.401294	0.154005	-0.066096	0.0825974	-0.0486043	0.450516	0.145014	0.484367	-1.03129	-0.0511761	0.0398559	-0.103544	0.418352	-0.46637	-0.324074	0.255497	0.0447165	-0.00813611	-0.163173	0.0229237	-0.371666	0.00143831	0.404235	0.830559	-0.260702	-0.181666	0.014831	-0.021836	0.155271	-0.199431	-0.748171	0.165409	0.407805	-0.5474	-0.406905	0.23541	0.000214589	-0.300944	-0.411583
-0.428523	-0.223043	-0.10595	-0.053588	0.107189	0.120443	0.0220703	0.347965	-0.0544129	0.0775219	-0.174182	-0.120344	-0.203327	0.205657	-0.00918392	0.0224329	0.100997	-0.206562	-0.0671037	0.150235	-0.0953008	-0.132709	0.00428983	-0.272629	-0.248673	0.319734	-0.156554	0.00229287	-0.0376735	-0.0955157	-0.117067	0.0972916	0.171844	0.63697	0.612904	0.147808	0.0782576	-0.221808	0.0979724	-0.0947479	0.0685102	0.810939	0.332843	-0.0124858	-0.190064	-0.304029	-0.232726	-0.246338	0.268133	0.109517
-0.092829	0.211782	-0.162801	-0.105055	0.475376	-0.0918644	0.263309	0.251512	0.141819	-0.0711102	0.71992	0.136643	0.0589292	-0.043643	0.190914	0.0813147	0.00287369	-0.153291	0.0829573	-0.0138548	0.267627	0.427834	0.179997	0.114813	0.338266	-0.0514905	0.0960512	-0.243178	0.0389381	-0.028967	0.584893	0.247316	0.638026	-0.106724	0.0925039	-0.128115	-0.00605444	-0.0963962	-0.0638426	0.179635	0.247298	0.276403	0.337579	-0.113481	-0.188912	0.0568045	-0.420731	0.185418	0.210828	0.0910114
0.146641	-0.38933	-0.323252	-0.473412	-0.0811944	0.105827	0.188672	0.120542	0.193746	-0.0114787	-0.0219748	0.18009	0.143632	0.477105	-0.0956314	0.0708529	-0.486285	0.486236	-0.0799229	0.00911875	-0.0901731	0.0536589	0.0025448	0.119201	0.00053112	0.214699	0.0502227	0.222202	0.283575	0.576921	0.0337638	0.555906	0.524555	-0.0662647	0.0842116	0.170506	-0.104267	-0.117419	0.0255381	0.223137	0.145582	-0.0867367	0.356885	0.0256276	0.0343762	-0.100317	-0.0234714	0.203121	-0.211747	0.531038
0.193508	0.113249	-0.292453	-0.271349	0.0186697	-0.124954	0.0182185	0.0584434	0.0022817	0.104537	-0.244986	-0.240625	0.252359	0.0259411	-0.404838	0.00601777	0.289392	-0.357302	-0.107804	0.169696	-0.0060039	0.104222	0.190492	0.504502	0.223628	-0.141045	0.383697	-0.0389599	0.910175	0.0553868	0.458885	0.140793	0.248575	0.403912	0.015043	0.57092	0.887058	-0.1421	-0.138926	0.0943282	-0.201029	-0.369978	0.0504366	-0.0227144	-0.100028	-0.217933	0.171986	-0.172079	-0.0165732	-0.129258
-0.129109	0.0120226	-0.114842	-0.600364	-0.156677	0.579288	0.108337	0.241556	-0.209164	-0.0681426	0.210828	0.409446	0.313798	0.00585733	-0.0387633	-0.279464	0.0510557	-0.144389	0.450701	-0.077903	-0.148124	-0.757154	0.0830218	0.320026	-0.231878	-0.0145132	-0.0566209	-0.386752	-0.0900053	0.375462	-0.0620661	-0.258936	0.164571	0.586969	0.294384	0.278128	0.346316	0.00877557	-0.245256	-0.334162	0.0825973	0.00594348	0.36669	-0.438979	-0.0134193	-0.310029	-0.497611	-0.123271	-0.185441	0.115779
-0.447921	-0.297078	-0.138107	-0.0218952	-0.165672	-0.394738	0.327358	-0.339612	0.500177	-0.197131	0.455208	-0.0671851	-0.268519	-0.104016	0.622163	0.811163	-0.0621501	-0.244367	-0.292234	-0.212412	-0.0932453	-0.229244	0.463296	0.0535611	-0.129895	-0.045555	-0.0643076	-0.339635	0.163513	-0.0383845	0.175562	-0.00602015	0.23029	-0.531504	-0.234745	-0.503484	-0.155311	0.250279	0.492766	-0.358135	-0.242804	0.223443	0.00596795	-0.455581	-0.229741	0.192066	-0.221642	-0.317431	0.0870838	0.058274
-0.331258	-0.231535	-0.314311	0.00145262	0.0214507	-0.414632	-0.521815	0.390408	0.288363	0.41073	-0.468025	-0.545836	0.0338605	0.138281	-0.0741601	-0.045164	-0.214441	-0.27397	0.0997969	0.433777	0.12562	-0.196197	-0.45447	-0.248052	-0.455583	-0.404545	0.336983	0.238548	-0.295066	0.489809	0.480295	-0.0449505	-0.148552	0.163564	0.646461	0.00747853	0.459411	0.240754	0.0159811	0.117314	-0.265523	-0.240276	-0.328762	-0.298314	0.0558457	-0.211778	-0.109892	0.263639	-0.160056	-0.674362
-0.364951	-0.0949071	-0.025355	-0.0872039	-0.178724	-0.116937	0.0659461	0.104351	0.146974	0.258842	0.221744	-0.143841	0.0493353	-0.0189647	-0.136472	-0.0611258	-0.0526647	0.185449	-0.0730017	0.00134309	-0.214319	-0.0165869	-0.0445822	-0.011971	-0.0896128	-0.225358	-0.165081	-0.0981497	-0.22669	0.00328478	-0.221633	-0.357481	-0.332004	0.161501	2.75362e-05	0.0855383	-0.179294	0.0608986	-0.294349	-0.182439	-0.0754955	-0.430229	0.0899804	0.203329	0.301778	-0.1616	-0.156113	0.265889	0.0457413	0.201871
0.0834114	0.425446	-0.31468	-0.36057	0.309873	0.0757341	0.716384	0.169171	-0.193585	0.350879	-0.331291	-0.216679	0.150413	0.167761	0.406704	0.293817	-0.385083	-0.0499059	-0.289661	0.430833	0.00148965	0.279774	-0.0707726	-0.00974015	0.213552	-0.784227	0.542694	-0.350477	-0.0575337	0.20487	-0.104409	0.408713	0.143102	0.395072	0.0173096	0.384111	0.90679	0.207931	0.529084	0.819467	0.501628	0.769291	0.45849	-0.0446377	-0.220349	-0.337503	-0.230573	0.261126	-0.253303	-0.0457766
-0.22163	0.01357	-0.0666933	-0.366559	-0.375446	-0.0677453	-0.369778	-0.208142	-0.378112	-0.184097	0.050861	-0.499968	-0.0975134	0.108372	-0.181652	0.269193	-0.0187111	-0.115979	-0.0763401	-0.0581621	0.108148	0.0721849	-0.352889	-0.186866	0.0190286	-0.372059	-0.0222894	-0.18422	-0.378323	-0.619878	-0.386549	-0.346867	-0.179589	-0.423407	-0.49727	-0.397884	0.113815	-0.528023	-0.0944851	-0.253329	-0.161673	-0.0354928	-0.0987513	0.150283	-0.0983936	-0.143582	-0.158604	0.182118	0.538655	-0.164607
0.0743421	-0.0481501	-0.00872736	-0.0080308	0.257785	-0.180771	0.059155	-0.0360754	-0.126628	0.144153	-0.265578	-0.113257	0.100448	-0.0455593	0.0614383	0.0641156	0.133994	0.0621869	-0.0986147	-0.161682	0.274164	0.0715891	-0.213637	-0.23464	0.236886	0.217879	0.184625	0.343828	0.0767642	-0.055064	0.273924	0.199261	0.173221	0.111318	0.104709	0.0931183	0.1199	0.145574	-0.148271	-0.114292	0.314465	-0.0449764	0.666741	0.124074	0.375747	0.14786	-0.0716126	0.476586	0.273168	0.144229
-0.117275	-0.0641602	0.315796	-0.0903715	-0.0503558	0.00613243	-0.344648	-0.226585	0.458977	0.145031	0.131592	-0.130693	-0.566557	-0.161644	-0.605509	0.0993855	0.0139016	-0.369003	0.134638	0.121078	-0.504595	-0.181062	0.591892	0.152255	0.0482822	0.278021	-0.157358	-0.0728544	0.357371	0.106751	0.20727	-0.242733	0.523727	0.103315	0.00836601	0.492982	0.236052	-0.144214	-0.0487304	0.381271	0.589736	-0.0731964	0.214924	-0.295896	0.271185	0.296263	0.0436892	0.63483	0.249207	0.451622
-0.0653994	-0.0834249	-0.107527	-0.260745	0.234459	0.0163572	0.00776244	-0.0347715	0.131762	-0.0584269	-0.299507	-0.00760263	0.0822738	-0.564789	-0.258812	-0.00970115	0.163951	-0.360891	0.19962	0.00702143	-0.0807418	-0.0266822	0.574612	-0.0534759	-0.0195845	0.305794	0.103827	0.105913	-0.0178671	0.411058	0.106461	0.151714	0.0371842	-0.183264	-0.0454162	-0.0885827	-0.0134602	-0.0978607	0.0850666	0.0175917	-0.137979	-0.193818	-0.0114851	0.282759	-0.200143	-0.352855	-0.286029	-0.389211	-0.507808	-0.0488343
-0.0360023	0.25227	0.110546	0.12271	0.209647	0.366127	0.201994	0.0615655	-0.328359	0.0457527	-0.0682744	-0.300543	0.260917	0.0613399	-0.0348371	0.231547	0.190521	-0.105366	-0.223536	-0.0931652	0.0877903	0.410502	-0.0844034	0.0993055	0.432919	0.385025	0.224989	0.306302	-0.00380509	-0.128995	0.441862	0.00582226	0.0168112	0.141755	0.502079	-0.209865	0.391919	0.125614	0.191816	0.38558	0.294042	0.0973659	-0.161721	-0.0243807	0.0392349	0.151689	0.0919732	0.104546	0.23707	0.39162
-0.101565	0.562164	-0.0910063	0.295264	0.0359644	0.108917	-0.237498	-0.0248031	0.120514	0.0185822	-0.224448	0.21486	-0.438998	-0.222576	0.243448	-0.170683	0.0486617	-0.163104	0.073134	0.211992	-0.3746	-0.0504709	0.194727	0.166757	0.408205	0.443219	0.424174	-0.153882	0.270384	0.268883	0.0364248	0.409719	0.442388	0.437019	-0.0403194	0.0232522	0.323449	0.180516	0.289552	-0.316893	-0.06427	0.0616543	0.186479	-0.129883	-0.243613	0.228642	0.431059	0.258714	0.334416	0.25528
0.109751	0.0689007	-0.392448	0.0871477	0.253241	0.0687065	-0.0261565	0.0499427	-0.283377	-0.221186	-0.415163	-0.180248	-0.38301	0.144795	-0.11672	-0.159974	-0.12639	0.0142258	0.0677525	0.204385	0.364818	0.0945635	0.365554	0.116986	0.238433	-0.0832107	-0.0811172	0.127866	-0.190881	-0.201619	-0.253925	0.113547	0.0876903	0.104795	-0.475346	0.0546169	0.129119	0.174896	0.434641	-0.393192	0.0664403	-0.0955312	-0.0065872	-0.155641	0.00336174	-0.0268412	0.0706932	0.178475	0.0521902	0.0865669
0.0305363	-0.197083	0.02596	0.207095	0.342239	0.364221	-0.198393	0.329704	0.0115699	0.261133	-0.00252738	0.00118215	0.311663	-0.142651	0.255496	0.0899615	0.0929732	0.0721769	0.0236733	-0.278785	0.0691855	-0.308402	-0.123967	-0.167479	0.163746	-0.439589	0.0122026	-0.339879	-0.163687	-0.3668	0.0236491	-0.0913748	-0.0586362	0.344348	0.884428	0.425497	0.407885	0.410318	-0.110304	0.379901	0.175219	0.700421	0.142966	0.21873	0.204632	-0.0336115	0.144032	0.245848	0.0511921	0.335404
-0.131338	0.153683	-0.221555	0.422789	0.236586	0.0172658	-0.00394995	-0.015555	0.251137	-0.143952	0.084571	-0.281454	0.0992249	-0.272719	-0.255379	0.111801	-0.0769984	-0.0537072	0.100825	-0.0819196	-0.388885	-0.368546	-0.0979425	-0.179858	-0.0512546	-0.355744	-0.500701	-0.319251	0.0195323	-0.32441	0.175891	-0.191787	0.067173	-0.224852	-0.388874	-0.115463	0.109095	-0.0205075	0.13738	-0.062387	-0.082207	-0.260745	-0.335905	0.0839717	-0.237897	-0.350688	-0.345012	0.113188	-0.432089	0.111128
0.42682	-0.247289	-0.115702	0.4306	0.276159	0.282391	0.392713	0.487217	0.353206	0.262697	0.225372	0.168158	-0.0880248	0.313793	0.0656474	8.16501e-06	-0.529105	0.126265	-0.0259233	0.428755	0.109287	0.53875	0.00034551	1.12638	0.263041	-0.37496	0.399945	0.303421	0.561119	0.303555	0.714086	0.39192	-0.0875877	0.235982	0.884463	-0.115183	0.22768	0.840884	0.693454	0.847216	0.753271	-0.124977	0.237124	0.884721	-0.147038	0.3715	0.188966	0.626285	0.50736	0.993824
0.0131468	0.0712886	-0.28011	-0.311673	0.24817	0.233608	0.20051	0.0466068	0.119739	-0.0195998	-0.426125	0.111125	0.0222901	-0.377858	-0.0560544	0.00581427	0.320431	-0.132218	-0.145434	-0.0485933	0.50402	-0.139394	-0.0127806	0.099173	-0.143571	0.369149	0.0775371	-0.18564	0.156434	0.173793	0.232876	0.351287	-0.011282	0.220544	0.448451	-0.216472	-0.15929	-0.0546926	-0.3644	-0.00257527	-0.128061	-0.0131991	-0.0239196	-0.022558	-0.119207	-0.205624	-0.156992	0.250276	0.135543	-0.209632
-0.501554	0.171704	-0.0236992	-0.459959	-0.259711	-0.457445	-0.377824	-0.836255	0.0264651	0.276802	-0.287356	-0.413874	-0.515337	-0.147974	-0.400078	0.132843	-0.079319	-0.439281	0.0288644	0.356892	0.189242	-0.515278	0.037664	-0.130108	-0.036043	0.135559	-0.218298	-0.343603	0.0225003	0.407793	-0.0699847	0.46426	-0.162133	-0.0377751	-0.171341	0.462134	-0.0976395	-0.175855	-0.0260285	-0.303416	-0.289587	0.576477	-0.206616	0.0992048	-0.752108	0.263174	-0.0373535	-0.419288	-0.281108	-0.172448
0.437464	0.282836	0.667287	0.564886	0.191825	0.00380605	0.140136	-0.110019	0.364436	-0.0813863	-0.261305	0.298608	0.056857	0.170731	0.029717	0.366662	-0.185877	-0.199043	0.153803	-0.135545	-0.247935	0.270681	0.200727	0.13654	0.10159	0.0283095	-0.00228956	-0.247994	0.0167394	0.279369	-0.0316365	-0.235962	-0.450539	-0.458301	0.540681	0.0665237	0.250225	0.34526	0.321807	0.595192	0.328813	0.517089	-0.213394	0.0395728	-0.121007	-0.189003	0.211805	-0.0588551	0.227855	-0.365743
-0.00959073	-0.230875	-0.121591	0.139515	-0.0211029	-0.36796	0.025367	-0.387814	-0.541826	0.0592514	0.0467913	0.140165	-0.019724	0.0462525	0.0295689	0.0664088	-0.17111	-0.0451571	0.049587	0.100271	-0.0103042	0.0470104	-0.0479667	0.0838777	-0.0175848	0.0955088	0.0774236	-0.349529	0.0785399	-0.0434156	0.0253973	-0.0738706	-0.159249	-0.153218	-0.0780313	-0.0502125	-0.0434224	0.0117025	-0.111829	-0.120672	0.0924092	-0.300816	0.0134795	0.11883	-0.0901079	0.130706	-0.483612	-0.0159612	0.02017	-0.32657
-0.239862	0.178667	0.611305	0.0594278	0.290743	-0.400622	0.575239	-0.237205	-0.406374	-0.162022	-0.322359	-0.101562	-0.264058	-0.0596465	-0.327636	-0.231902	0.0209051	0.235936	0.0781594	-0.103098	-0.291899	-0.00389308	0.0626327	0.210239	0.198336	0.211745	0.289912	0.169149	0.0331446	-0.062776	0.0849669	0.271055	0.0659814	0.0696802	-0.0242764	0.0594549	-0.109342	-0.246184	-0.01955	0.148768	0.0940543	-0.149761	-0.151037	-0.0436014	0.172103	-0.0323913	-0.395826	-0.0837411	0.0183482	0.0858602
0.309035	-0.0833308	0.291324	-0.529337	-0.742612	-0.554409	-0.0985	0.452105	-0.323843	-0.272568	-0.212407	0.0591659	-0.615284	0.572109	-0.195378	0.131486	-0.122868	0.0482047	-0.754516	0.697694	0.518433	-0.203714	-0.125295	0.0948292	-0.324725	-0.32836	-0.10111	-0.34474	-0.227774	-0.162974	-0.448248	0.0490149	0.000825087	-0.23505	-0.396294	-0.218287	-0.31323	0.549877	-0.142845	-0.36345	-0.485687	-0.237387	0.29179	0.050814	0.132852	-0.317735	0.922944	0.0801139	-0.164266	0.363364
0.522161	0.291961	-0.174933	0.0780936	-0.0134734	0.0323322	-0.143972	0.168343	-0.298155	0.0731897	-0.0639914	0.199035	-0.416087	0.0589982	0.534165	-0.383268	0.474663	-0.129476	0.262446	-0.224366	-0.0454952	-0.27756	0.360629	-0.14259	-0.0107449	0.412817	-0.118011	-0.239755	-0.842947	-0.373008	0.229987	0.388906	0.454285	0.072652	-0.600125	0.0383011	0.14915	0.137797	0.579638	0.324898	-0.442233	0.127346	-0.0440624	0.141033	-0.168272	0.0156117	0.433256	-0.329338	0.0343987	0.106927
-0.180301	-0.0611208	0.0463154	0.0136427	0.121564	0.362052	0.211198	0.12351	-0.144529	-0.191905	0.258323	0.0500175	-0.113042	0.153358	0.0531172	0.0990045	-0.12642	-0.214266	0.260991	-0.0193096	0.192801	-0.298264	-0.10469	0.260719	-0.304112	-0.114664	-0.66329	0.0607184	-0.148614	0.392698	-0.637507	-0.240012	0.0842223	0.066791	-0.189782	0.144215	-0.340245	-0.397984	-0.40654	-0.166811	-0.0231249	-0.320065	-0.306227	-0.222973	-0.279289	0.360292	-0.079201	-0.392581	0.36015	0.136107
0.152107	-0.0435385	0.0838496	-0.193719	0.0572052	-0.0180025	0.257477	0.0537633	-0.138324	0.0181042	-0.0231884	-0.225116	0.0226827	-0.0690218	0.0702482	-0.470192	0.25039	0.375713	-0.139822	-0.0160894	0.136089	0.130496	0.452195	0.400322	0.182816	0.336978	0.122589	0.239116	-0.0367884	0.4679	0.0915663	0.1867	-0.0615143	0.156712	-0.310192	-0.181139	-0.00889875	0.229244	0.14438	0.159698	0.202454	0.520558	0.183682	0.259797	0.0410344	0.225512	0.563625	-0.0171125	0.191814	0.132427
-0.177898	0.235151	0.243146	-0.404174	-0.266181	-0.263752	-0.0292201	0.285018	-0.224565	0.187761	0.151612	-0.062524	0.00863306	0.192625	0.332589	-0.0281768	0.250491	0.0963706	-0.385273	0.0665885	-0.0757138	-0.160568	0.269473	0.592463	0.544216	0.198082	0.494166	0.458787	0.608242	0.00516122	0.5322	0.442763	0.628997	0.614261	0.79586	0.7288	0.383743	0.0927033	0.23103	-0.232827	0.173856	-0.0870652	0.254232	0.0416772	0.088883	0.294026	-0.0356568	-0.156695	0.244733	-0.314379
-0.228795	0.351286	-0.121355	0.43692	0.165893	0.509395	0.17198	0.456291	0.342638	0.201245	0.420839	0.66207	0.642605	0.474662	0.296016	-0.272335	-0.142267	0.233622	0.270132	-0.089151	-0.336977	0.533427	-0.181432	-0.0483483	0.37657	0.333645	0.261194	0.121667	0.219775	-0.0152963	0.397204	0.0619812	0.382041	0.392051	-0.0760426	-0.0496964	0.44348	0.391797	0.823097	0.418997	-0.182246	0.118843	0.816686	0.06741	0.51934	0.149005	0.210001	0.302192	-0.0131664	0.295107
-0.233561	-0.381228	-0.162905	-0.128777	0.208031	-0.126854	-0.214459	0.216137	-0.345427	-0.541151	0.117895	0.216667	-0.416344	0.0442636	0.4776	-0.28044	-0.131627	-0.268828	0.321102	0.359793	0.245705	0.669744	0.478566	-0.387922	-0.756147	-0.524875	0.0144832	-0.111758	-0.182632	-0.296315	-0.506268	-0.278857	-0.54184	-0.261951	-0.14867	-0.221402	-0.248357	0.192226	-0.144666	0.370919	-0.0479954	0.414309	-0.337175	-0.212452	0.810909	0.0442448	-0.0658702	0.412485	-0.25445	0.676734
0.200938	0.340217	0.347668	0.10181	0.172587	-0.167626	0.0652521	0.0860292	0.0979175	-0.0881246	-0.0974183	-0.0458688	-0.129457	-0.00684924	0.115814	-0.0886964	0.0689697	-0.0442726	-0.097573	0.161572	0.0821344	-0.075364	0.0465361	-0.0274167	-0.0997971	-0.0311846	0.106524	-0.0542601	-0.168355	-0.0484003	0.00923648	-0.0978686	-0.191739	-0.109233	-0.14212	-0.120285	-0.0876043	-0.156059	-0.322961	-0.139194	0.0855934	-0.0458662	-0.0694219	0.0185172	0.195409	-0.0790676	-0.324036	-0.209307	-0.0915268	-0.0132588
-0.306522	-0.154807	-0.274804	-0.735816	0.0355616	0.112143	0.37887	0.148531	0.181059	-0.144535	0.494119	0.0748852	0.171458	-0.227376	-0.0261208	-0.0740412	0.20774	0.150922	-0.381398	0.0967774	0.251038	-0.102609	0.149386	0.381287	0.0886871	0.0206623	-0.0165839	-0.00606461	-0.000514458	0.0566306	-0.298334	-0.332852	0.0981171	0.407466	0.00155139	-0.00535291	0.071248	-0.203662	0.043671	-0.0906275	0.161219	-0.0049469	-0.167966	-0.202077	0.0256496	-0.260494	-0.0981273	-0.125502	-0.239326	-0.370769
-0.301257	-0.171819	-0.368027	0.1942	-0.188641	-0.154126	-0.0697608	0.335213	-0.128239	0.297352	0.168311	-0.182667	-0.0702087	-0.266178	0.233876	-0.248405	-0.382879	0.298611	0.351241	-0.0185679	-0.411078	-0.00612153	-0.183079	-0.52681	0.198441	-0.226839	0.121602	-0.503993	-0.19457	-0.056336	-0.191145	-0.164048	-0.514789	-0.152278	-0.335346	-0.0300229	-0.0373087	0.220138	0.175178	-0.265506	0.0241991	-0.521523	-0.243359	0.0035694	-0.0802465	-0.201668	0.186216	-0.453957	0.0663333	-0.146493
0.488887	1.01984	1.21571	0.955275	1.33736	1.32708	1.29653	0.9278	1.47725	0.683011	0.428463	0.424823	0.931916	0.494867	0.0148155	-0.350468	0.21525	-0.00437604	0.021476	0.118118	-0.216803	-0.155943	0.128165	-0.264078	-0.619563	-0.328651	-0.080037	-0.386805	0.0893279	0.156734	0.101942	-0.226742	-0.117655	0.0448659	-0.0575093	-0.445299	-0.772968	-0.341175	-0.398943	-0.125894	-0.106913	0.034024	0.100264	0.379434	0.18943	0.390571	0.196975	-0.0981667	-0.12754	-0.0980152
-0.218419	-0.290947	0.0376762	0.129075	-0.0325258	0.0504047	-0.0290646	-0.608942	0.0992495	0.356657	-0.247784	0.245842	0.443403	-0.31389	-0.0230453	-0.164481	-0.0737959	-0.327283	-0.084823	0.650382	-0.111118	-0.0423086	-0.447737	-0.0279508	-0.510187	0.292789	-0.283747	-0.342904	-0.132355	0.405854	0.245756	0.0717552	0.0857328	-0.23878	-0.0900787	-0.102586	0.105133	-0.305634	0.308741	0.445626	0.291659	0.0486444	-0.152206	-0.237262	0.177849	0.257751	-0.186463	-0.243197	-0.00908602	0.0211081
-0.256495	0.200887	-0.324427	0.200466	-0.02597	-0.344201	-0.0116756	0.349183	0.0199084	0.051598	-0.00557625	0.205559	-0.331315	0.00563731	0.101223	-0.284013	0.230397	0.198107	0.112379	-0.256871	-0.218108	0.13256	0.389514	0.14157	-0.1905	0.00976321	-0.0567178	0.486642	0.164209	0.274182	0.183396	-0.00754787	-0.219355	-0.136207	-0.683185	0.160706	0.0576733	-0.266808	0.200559	-0.401754	0.286594	0.416177	-0.0755901	0.11455	-0.606184	-0.0162904	-0.151654	0.0108366	0.0361466	-0.0658621
0.809497	0.093359	0.681154	0.287925	0.357726	-0.0488403	0.114498	0.6834	0.433968	0.230481	0.710821	0.27316	-0.155074	0.616447	0.478879	0.0332911	0.169911	0.0609788	0.242926	-0.507107	0.28049	0.132616	0.50965	-0.082323	0.358835	-0.164152	0.773173	0.876821	0.236263	0.540203	0.127287	0.369393	0.275186	0.516107	1.21706	0.466934	1.52319	0.767366	0.781411	0.181855	0.352937	0.545361	0.366891	0.725338	0.581622	-0.100267	0.147421	0.294867	0.213651	0.433475
-0.290678	-0.365171	-0.372647	-0.413086	-0.382472	0.144004	-0.665827	-0.352663	-0.12351	-0.20912	-0.5557	-0.416026	-0.112445	-0.576485	-0.286418	-0.105124	-0.00949288	0.0425698	0.0283122	0.0437349	-0.315441	-0.20088	0.0626841	0.0840807	-0.266574	-0.297364	-0.459819	-0.323133	0.188677	-0.248716	0.417576	-0.0605598	0.150631	0.00463721	-0.474555	-0.291232	-0.475036	-0.292144	-0.0241804	-0.476324	-0.139909	-0.305976	-0.0105182	-0.456904	0.030019	-0.169795	-0.210958	-0.110792	-0.115646	-0.402938
-0.0472792	0.00646455	-0.0941987	-0.25792	-0.106665	0.0166826	-0.141124	-0.107388	-0.391338	0.0222876	-0.216929	-0.0377919	0.074564	-0.071544	-0.362067	0.0536613	0.0390224	0.0368892	-0.208812	0.0792393	0.0251912	0.0211081	0.0861373	-0.178701	0.0566792	-0.191281	-0.106749	-0.0683708	0.0126194	0.349112	-0.121767	-0.00578169	-0.260011	0.018104	-0.256987	0.0187195	-0.0726275	-0.281391	0.0667619	-0.0054701	-0.0666057	0.1521	0.0850286	0.0549207	-0.088284	-0.257873	0.16749	-0.319929	0.0906637	-0.269153
0.270967	0.249705	0.120048	-0.0641254	-0.307774	0.0904707	0.195608	-0.600161	0.116485	0.0479716	0.412788	0.193966	0.00514776	-0.0535594	0.551216	-0.196289	0.555891	-0.593129	0.119984	0.113543	0.160016	-0.0124291	-0.31124	0.141915	0.0999562	-0.59391	-0.359235	0.06344	-0.0864482	0.121172	-0.287955	-0.0273629	-0.0142623	-0.190068	-0.00941859	-0.374579	-0.00765026	0.248453	0.0814324	-0.0378693	0.309455	0.261456	-0.516328	0.0150867	0.255047	0.0371188	-0.08328	-0.0543943	0.149298	0.181153
0.211872	-0.0765454	0.119426	0.0686632	-0.075571	0.387205	0.373747	0.107827	-0.127118	0.0316768	0.252255	-0.208443	0.114878	-0.0743308	0.53971	0.0765481	-0.271182	-0.191318	0.126564	0.259387	0.0718618	0.0453881	0.51448	-0.0169298	0.264934	0.115668	0.0723204	0.545599	0.739467	-0.0929852	0.427943	0.729216	0.00755041	0.283011	0.0919706	0.648485	-0.208864	0.0265915	0.164084	-0.168727	0.18001	-0.152339	0.0745625	-0.406382	0.0906278	0.276373	0.35251	-0.020002	-0.337485	0.664772
-0.335261	-0.209842	-0.12985	-0.284952	0.141962	-0.136529	-0.0265319	-0.529075	-0.0580277	-0.113367	-0.236206	-0.448991	-0.326669	0.0216052	-0.246095	0.154154	-0.155529	-0.0778797	0.183294	-0.104038	0.207888	0.27724	-0.0836933	-0.10937	0.0295515	0.175217	-0.10095	-0.147823	-0.300833	-0.0884756	-0.0338718	-0.12652	0.0569317	-0.081774	-0.280808	-0.228209	-0.257517	0.242258	-0.0617572	0.201175	-0.0661733	-0.00138356	-0.0729308	-0.431417	0.11778	0.00573512	-0.057604	-0.0815111	0.107368	-0.000732116
0.150308	-0.517209	-0.257498	-0.0702078	-0.0149321	-0.206361	0.339724	0.0895849	0.0192431	0.62999	0.331818	0.115548	0.14358	-0.126871	0.12753	-0.18141	-0.0916832	0.147934	0.0414528	0.0837063	0.0674899	0.167945	-0.109435	-0.426069	-0.391726	-0.248212	-0.193758	0.301555	0.111681	0.228509	-0.603704	0.00673768	0.228056	0.221241	0.26138	-0.011879	0.227439	-0.0647026	-0.0250329	0.279004	-0.0360525	0.310074	0.187489	-0.0416532	-0.497187	0.262835	-0.0361446	0.262329	-0.152691	-0.029735
-0.00382242	0.120659	0.156754	-0.00808104	-0.00740034	0.0943618	-0.0233468	-0.0816316	0.0348568	-0.0737449	-0.0604503	0.115516	-0.0777526	-0.14038	0.00768137	-0.0149833	-0.0144146	0.0160582	-0.00509485	0.0184345	0.0587778	0.110271	-0.0260735	-0.0336863	0.00850483	-0.0986377	-0.161371	0.00972134	-0.0847406	-0.155206	0.0103107	0.00866912	0.0616479	0.0204897	-0.0547699	-0.113088	-0.0354467	-0.0251465	-0.087881	0.015884	0.0511547	-0.0537051	0.0138126	-0.0217635	-0.115634	-0.0941718	-0.146966	-0.0284189	-0.0479605	-0.224626
-0.361477	0.15527	-0.0276393	-0.0419337	0.092351	-0.0948223	-0.0554741	0.0155027	-0.0274923	0.0696454	-0.0301876	0.155707	-0.0490238	-0.265114	0.0665472	0.11926	-0.0364477	-0.115575	-0.154141	0.186903	-0.318481	0.0657755	-0.170817	-0.589762	-0.898538	-0.478142	-0.741786	-0.295763	-0.381875	-0.652081	-0.369332	-0.522128	-0.168913	-0.414198	-0.348756	-0.142647	-0.0607389	-0.578195	-0.251386	-0.355658	-0.0796226	-0.114789	-0.270075	-0.395628	-0.149692	0.152423	-0.20109	0.0473003	0.108345	-0.206386
-0.360696	0.0702734	-0.657164	-0.0354759	0.0718629	0.466423	0.0469471	0.0279271	-0.537683	-0.158644	0.33006	-0.0502589	0.0547393	0.454826	0.113025	0.0905414	-0.0312253	-0.602027	0.703676	-0.160966	-0.36478	-0.135742	0.197691	0.233759	0.082192	0.102332	-0.198546	-0.224932	-0.065347	-0.14912	-0.581896	0.237543	-0.049071	-0.464162	-0.609575	-0.211	0.0227336	-0.264354	-0.139468	-0.118234	-0.135145	0.00184649	0.178269	0.169509	-0.0457636	-0.213468	0.131383	-0.654627	-0.105574	0.132274
0.0711681	0.0755885	-0.236958	0.114039	-0.0281478	-0.225246	-0.0839912	-0.171513	0.440773	-0.487664	0.00433422	-0.143024	-0.0351483	-0.174448	0.156795	-0.0571491	-0.19565	-0.128279	0.241699	0.13938	-0.0627057	-0.0978505	-0.230542	-0.143798	-0.11596	-0.283313	-0.120565	0.205649	-0.361447	-0.01416	0.400547	0.0736654	0.0248644	-0.272159	-0.16863	0.115689	0.147571	-0.154639	-0.0833242	0.0699964	-0.529739	0.132704	-0.0358523	-0.0462478	0.0507806	-0.364715	-0.320883	0.267853	-0.214431	-0.0239131
0.370703	0.407191	0.126659	0.371724	0.557142	0.448265	-0.114979	0.144904	0.592646	0.130009	-0.113613	0.123244	-0.152118	0.339902	0.339271	0.710091	-0.295988	0.0138648	-0.115203	-0.312766	-0.139341	-0.0934826	-0.0627677	-0.249507	-0.463061	0.344474	-0.237125	0.210935	0.391594	0.0502932	-0.0207596	0.121098	-0.204528	-0.0988295	0.175579	0.446479	-0.0918895	0.00670618	0.323007	-0.0179467	-0.615396	0.72351	-0.0732869	0.318286	0.00648986	0.118371	0.23747	-0.05318	0.0301145	-0.52603
0.191535	0.274202	0.0134539	0.212483	0.119534	-0.0704035	0.261393	0.275851	0.0127796	0.324107	0.227275	0.394951	-0.129592	0.190975	0.206665	0.143001	-0.317422	0.099342	0.000340309	0.0747392	0.365531	0.0783745	0.196416	-0.259474	0.168372	0.149094	0.0183625	0.355168	0.205331	0.337089	0.190788	0.514476	0.00477625	0.398299	0.778237	0.739695	0.803617	0.504417	0.551435	0.574118	0.311357	0.193296	0.296069	-0.0707195	0.453161	0.0660327	0.478633	0.446235	0.459976	-0.166045
-0.598347	0.159624	-0.498718	-0.192247	0.0392698	-0.31063	0.172346	0.228897	0.416169	0.918515	0.128096	0.691052	-0.190212	0.0363871	0.192227	-0.582485	0.237935	-0.696031	0.280172	0.760409	0.192146	-0.195005	0.231815	0.214772	-0.0557145	0.0309555	-0.638002	0.505486	0.737766	0.0411899	0.372376	0.031087	-0.0114869	0.603258	0.239581	-0.492571	-0.287606	0.649762	0.254718	-0.133884	-0.232028	-0.294145	0.172635	0.156021	0.461126	0.401271	-0.423677	-0.747534	-0.14825	0.00736286
0.270199	-0.0309284	-0.26451	-0.232429	-0.0671181	0.0524231	0.461857	0.116403	-0.0110743	-0.150558	0.00384004	-0.245577	0.393385	0.0275855	-0.239219	0.192291	0.0402415	0.0736008	-0.240991	-0.0651424	-0.164814	0.00748729	-0.168169	0.0161114	-0.104158	0.00181724	0.067869	-0.11789	-0.00100145	-0.000871691	0.0812878	-0.0610269	0.262126	0.0817685	0.672813	0.144093	0.311062	0.0508257	-0.288037	0.162662	-0.0231593	0.18332	0.0474789	-0.2261	0.261087	-0.113223	0.377733	0.407136	0.00562241	-0.011128
0.0982674	-0.0463471	-0.0350006	-0.121478	-0.0362296	-0.0374921	0.0471201	0.0375325	-0.0278761	0.0128324	-0.132893	-0.0156201	-0.02931	0.119715	-0.0416064	-0.0968497	-0.163817	0.0259976	0.202699	0.0319704	0.105266	-0.0617835	0.0278566	-0.0904419	0.0864223	-0.0392685	0.168018	0.0566846	0.0699004	0.0228813	-0.0658146	-0.0519415	-0.185505	0.133524	0.083355	-0.176897	-0.0632243	0.115957	0.110192	-0.0815843	-0.0956504	-0.0456131	-0.102196	0.0810918	0.0052034	0.0506164	-0.00389225	0.198855	-0.121789	0.0203048
0.176203	0.42438	0.239886	0.292801	-0.043054	-0.063179	-0.194853	-0.323812	-0.0748822	-0.356275	-0.200668	0.357338	0.0986578	-0.0766044	-0.477207	0.237864	-0.0815144	-0.00387614	-0.0496468	-0.102827	-0.430877	0.303467	0.175258	-0.224111	-0.0411398	0.243498	0.119569	-0.0320473	0.0865527	0.0970772	0.130535	0.133756	0.245685	0.427281	0.316859	0.0600817	0.119107	0.679618	0.145138	0.0250984	0.656438	0.225008	-0.233778	-0.457142	0.448843	-0.271135	0.167297	0.26399	-0.623446	-0.308324
0.956143	0.278085	0.0985742	0.200882	0.14438	-0.310792	0.335645	-0.0789619	0.083742	-0.11779	0.65588	0.625005	0.0851643	0.00668676	0.450846	0.0646764	0.383484	0.0423864	-0.250369	-0.240177	0.0739349	0.505877	0.64935	0.419363	0.664486	0.901497	0.504123	0.168521	0.654319	0.257337	0.0318269	0.552096	0.390816	0.811113	0.965877	0.618336	0.310186	0.51239	-0.015789	0.11412	0.473836	0.372101	0.547261	0.545398	0.723715	0.650841	0.450036	0.601394	0.547411	0.422332
0.463174	0.119597	0.2414	0.215663	0.0976491	0.0853108	0.275338	0.151183	-0.0420972	0.0179812	0.150829	-0.241998	-0.137598	-0.26805	0.366809	-0.137047	-0.17743	0.0173075	0.0486288	0.248541	0.170241	-0.244794	-0.336247	0.0297772	-0.139697	-0.0248607	-0.109264	-0.0228703	-0.341436	-0.138547	-0.0255628	0.00656375	-0.0353012	0.0401243	-0.50538	0.119056	0.0461309	-0.410703	-0.0796955	-0.0379747	-0.0340304	-0.160164	-0.284805	-0.064475	0.197789	-0.117518	-0.27402	0.0495966	0.20526	0.120785
-0.275569	0.180289	-0.228018	-0.218232	0.0430649	-0.000864747	0.315786	-0.105889	-0.342131	0.0583965	-0.154523	-0.13184	-0.0202604	0.0129974	0.454534	-0.222953	-0.00701878	0.111942	0.0602042	0.057825	0.33612	0.223901	-0.0731013	0.253009	-0.178065	-0.314931	0.288883	0.377501	-0.178249	0.373072	0.212951	-0.174802	-0.191274	0.339289	0.159939	-0.0344463	0.198415	-0.402995	-0.2372	-0.0430826	-0.0512368	-0.248725	-0.256384	-0.0227758	-0.177194	0.044788	-0.280514	-0.0308325	0.052361	0.423833
-0.271943	-0.014923	0.019195	0.285455	0.0281242	0.059872	-0.401556	0.258962	-0.0932632	-0.110842	-0.376817	-0.326639	-0.577422	0.0023183	0.0261796	-0.0892298	-0.142341	-0.0866245	0.128746	0.189449	-0.419965	0.591546	-0.148321	-0.13151	-0.0775929	-0.0372166	0.185862	0.326309	-0.0778076	-0.43724	-0.16058	-0.840057	-0.913239	-0.0110908	-0.428421	-0.166906	-0.271598	0.236973	-0.342025	-0.310754	-0.117528	0.484897	-0.612074	-0.428521	-0.0529423	-0.470701	0.113563	0.183592	-0.18908	0.510391
-0.434612	-0.42494	0.0109227	-0.156165	-0.037205	-0.22711	-0.138684	0.0274311	-0.0104006	-0.249875	-0.0497982	-0.13005	-0.136176	-0.101029	-0.202345	-0.0702245	0.323678	-0.169028	-0.114417	0.0299905	0.00634017	-0.121963	-0.304512	-0.0676261	-0.450757	-0.35033	-0.395988	-0.518567	-0.59668	-0.0971381	-0.289607	-0.454924	-0.24671	-0.317072	-0.428853	-0.492148	-0.154022	-0.371418	-0.0295406	-0.551805	-0.00258546	-0.120593	-0.445385	-0.0226214	-0.266578	-0.240206	-0.233252	-0.170983	-0.196618	-0.251373
0.0895596	0.0368715	0.539503	0.0211309	-0.267211	-0.891335	-0.0772798	0.445308	-0.153002	-0.588684	0.429003	0.707792	0.421638	-0.44507	-0.00625982	0.0564733	-0.0785644	-0.0675771	0.032673	0.0569952	-0.411272	0.54815	0.0413143	-0.186465	-0.0937801	0.237612	0.370584	-0.0293933	-0.142635	-0.00551936	0.230195	0.472605	-0.23763	0.284487	-0.170808	0.375639	0.728035	0.783857	-0.337112	-0.565229	-0.676873	-0.281531	-0.390335	0.169284	-0.590637	0.14522	0.0253351	0.668905	-0.295308	-0.161014
-0.145344	0.0326663	0.245466	-0.169007	-0.0015167	0.294786	0.215877	0.323929	0.277098	-0.0313035	0.0948292	0.272029	0.285845	0.285778	-0.152684	0.0787862	0.0561326	0.0596596	-0.242182	0.0476034	-0.0540662	0.112279	0.10621	-0.21334	-0.537744	-0.198815	-0.204709	-0.247583	-0.129803	-0.160631	-0.396736	-0.402826	-0.54491	-0.442264	-0.0899965	-0.328336	-0.199796	-0.297914	-0.268768	-0.134775	-0.141463	-0.399349	-0.167944	-0.331312	-0.363236	-0.300103	-0.0424357	-0.140232	-0.287461	-0.214958
-0.37548	-0.358383	-0.269333	-0.0137518	0.233942	-0.127693	0.203681	-0.469236	-0.333022	0.201252	0.0956925	-0.172303	-0.277103	0.0530223	-0.445203	-0.472372	-0.351861	-0.0272886	0.285932	0.56559	-0.0551247	-0.262742	-0.500315	0.159482	-0.0821413	-0.117198	-0.535266	-0.341696	-0.233285	0.0544708	-0.226112	0.0491809	-0.285503	0.0449003	0.438011	0.12021	-0.645492	-0.00770681	-0.544684	0.35459	0.070189	-0.30404	0.171632	-0.288296	0.116355	0.206819	0.339073	-0.0522188	-0.482348	-0.166822
-0.170102	-0.486551	0.311204	-0.243072	-0.220618	0.144148	-0.0978116	0.256167	-0.0122977	-0.201136	-0.377257	-0.261172	-0.466123	-0.0700842	-0.283421	0.00332451	0.0328055	0.315631	-0.0902441	-0.261517	0.545417	0.223313	0.236643	0.107142	0.0910665	-0.300958	-0.233928	-0.101443	-0.103747	0.330916	-0.0207579	0.0543927	0.225367	0.0674545	-0.166917	0.165965	-0.486807	-0.0602168	-0.233627	0.336649	0.045344	-0.27842	-0.506713	0.389382	0.030454	-0.19329	0.0808846	-0.133282	0.152677	0.0637933
-0.157321	0.0451805	0.307704	0.171967	-0.00148383	-0.17425	-0.205616	-0.267896	-0.393628	-0.022163	-0.332274	-0.0510848	0.146141	0.0289917	-0.166602	-0.309324	0.260752	0.0348561	0.253435	-0.239718	0.0726052	0.0740853	0.372723	0.287138	0.0211056	0.0624425	-0.0356229	0.488176	-0.317485	0.0920951	-0.352101	-0.759097	-0.458932	0.437742	0.155412	-0.279556	0.268557	-0.0957552	-0.149295	-0.373442	0.116599	0.171805	-0.267211	0.150021	-0.0230348	-0.256981	0.0556984	-0.140264	-0.0887194	-0.0558955
-0.636665	0.334766	-0.0458464	-0.749636	0.124481	-0.166207	-0.356878	-0.35737	-0.0689818	0.189648	0.259005	-0.0914762	0.449991	0.422201	0.170528	0.0375507	0.432444	-0.200712	-0.427008	0.157725	-0.0780709	0.0492103	-0.228018	-0.314285	-0.0201819	0.112929	0.435736	0.0821862	-1.0039	0.18711	0.162867	0.00929522	-0.0174853	0.199087	-0.167409	-0.338934	-0.288361	-0.511851	-0.0630656	-0.0774659	-0.274844	0.587499	0.558688	0.0639592	-0.352641	0.0584117	-0.165346	-0.86241	-0.180515	-0.540719
-0.254266	-0.118663	0.0348899	-0.561186	-0.225049	-0.46732	-0.379373	-0.0387995	-0.30822	-0.191043	-0.235119	-0.477343	-0.109851	-0.397723	-0.406827	0.126756	-0.26896	-0.169575	0.189286	0.122492	-0.349993	-0.0581834	-0.398566	-0.166394	-0.287651	0.123441	0.0600496	-0.126626	-0.30258	-0.235301	-0.23229	-0.364267	-0.065975	-0.0573407	-0.522264	0.209854	0.243847	0.0417835	-0.200313	0.0848244	0.257144	-0.265199	-0.119041	-0.565228	-0.19144	-0.160229	-0.513666	-0.118861	-0.425865	-0.52419
-0.0308855	-0.229451	-0.413604	0.00734146	-0.155167	-0.270953	-0.180358	-0.0239548	-0.254903	-0.459019	-0.365366	-0.0383211	0.19305	0.0696148	-0.257869	-0.108696	-0.0147965	-0.0656824	0.0929478	0.0962275	-0.244015	-0.201297	0.179285	-0.0546386	-0.357098	-0.446468	-0.424559	-0.633677	-0.651127	-0.472356	-0.432411	-0.122305	-0.501865	-0.416411	-0.0913651	-0.174596	-0.331789	0.0418871	-0.208372	-0.44051	-0.367728	-0.168915	-0.727097	-0.472452	-0.594092	-0.178393	-0.774416	-0.545866	-0.447355	0.208834
0.047273	-0.11297	-0.078614	-0.243095	0.00165369	-0.271348	0.0885886	-0.38393	-0.0968159	-0.187122	-0.0110634	-0.124241	-0.185129	-0.131263	0.080731	-0.290014	-0.29458	0.223814	0.361692	-0.000912485	0.148512	-0.302616	0.177816	-0.157919	-0.203267	-0.508043	-0.0571753	0.0853316	-0.124195	-0.294757	-0.396969	-0.762343	-0.0227552	-0.466791	-0.438073	-0.436794	-0.308102	-0.530896	-0.0790893	-0.343383	-0.42966	0.162157	-0.49889	-0.591716	-0.691553	-0.124527	-0.116765	-0.0858011	-0.155821	-0.0991829
0.308735	-0.207211	0.768721	-0.321109	0.309646	0.195412	0.0620117	-0.475981	0.023007	0.0105773	0.150082	-0.0779613	0.215507	-0.0302871	0.0787438	0.186069	-0.0754536	0.334702	-0.374567	-0.0707498	0.702574	0.657973	0.642821	0.186287	0.620555	-0.257694	0.0605144	0.404014	-0.723207	-0.176033	0.111046	0.209097	0.240394	0.044221	0.325408	0.179758	1.20541	-0.290013	-0.0148477	-0.337928	0.213456	0.385807	-0.122271	-0.460234	0.340251	-0.0865934	-0.239855	-0.0753461	-0.32009	0.205793
-0.356315	0.0888101	0.223285	-0.054148	-0.0148633	0.0946736	-0.0569218	0.296859	0.00182842	-0.322926	-0.179596	-0.0531277	-0.520656	-0.503057	0.208004	0.0657171	-0.0925689	-0.156614	-0.0410622	0.224528	-0.218294	0.397448	0.252672	0.238663	0.671497	0.898464	0.343974	0.504192	0.394758	0.527937	0.51555	0.4373	0.180576	0.430919	-0.00167955	0.0434055	-0.0706592	-0.0373098	-0.0158153	-0.330976	0.432408	0.0204269	-0.456799	0.182291	-0.0785375	0.416674	-0.142092	-0.0780324	-0.0529395	0.251393
0.407057	0.249049	-0.211229	0.025859	0.334867	0.345192	0.527469	0.179257	-0.0407739	-0.061935	0.0735378	0.0685701	-0.0140001	0.504135	-0.0495721	-0.161489	0.0669692	0.210259	-0.040854	-0.0748852	0.207261	0.268583	0.131562	-0.109914	0.0375286	0.199734	-0.254392	0.0879229	0.508978	-0.191583	0.0735746	0.160631	-0.549473	0.0325946	0.144166	0.0669472	-0.147577	0.022603	-0.0412621	0.215474	0.400227	0.400505	0.262778	0.174333	0.0480568	0.88018	0.11939	0.532178	0.347469	0.531702
0.236443	-0.235025	0.0160226	0.390074	0.256495	0.0663823	0.05005	-0.157874	-0.00914102	0.030633	0.102223	-0.134532	-0.147632	-0.376511	-0.0156992	-0.177254	0.153989	0.227438	-0.025907	-0.178266	0.116162	0.099752	0.438781	0.169945	-0.0517154	0.144937	0.257065	-0.105039	-0.0357085	0.171177	-0.0883342	0.230382	0.152568	0.367474	0.19091	0.576633	0.27389	0.594905	0.516019	0.601068	0.153967	0.0587257	0.414502	0.297332	0.376665	0.434678	0.299717	0.429263	0.383145	-0.130417
-0.140148	0.20852	-0.0330384	-0.394563	0.0623882	-0.0932074	-0.134869	-0.150461	0.0812314	0.192253	0.52116	0.475013	0.0710993	0.0785331	-0.262683	-0.1559	-0.0823454	-0.120188	0.212556	0.145877	-0.0597478	0.0447135	0.149751	0.142143	0.139089	0.195426	0.28565	0.222595	0.429129	0.0689045	0.268824	0.104051	0.0818794	-0.0124978	-0.120417	-0.0459741	-0.0125474	0.219892	0.0557803	-0.0220851	-0.205265	0.0520121	-0.00407653	-0.18187	0.0222277	0.0669731	0.0123859	0.110737	-0.218688	-0.328142
0.118699	0.265855	0.222882	0.0763258	0.609447	0.341302	0.620295	0.207385	0.21388	0.423691	0.463503	0.292211	0.0157907	0.276748	0.184242	0.233315	-0.0962043	0.215536	-0.0538898	-0.298757	0.200831	-0.00998944	0.166343	0.114636	-0.0113223	0.10331	0.0306087	-0.476108	0.0779231	0.00332159	-0.13629	-0.253563	0.588901	0.36202	-0.177864	0.41113	0.0787365	-0.358694	0.291326	0.112731	0.0458098	0.436904	0.287612	0.115368	0.00868611	0.0111059	0.494793	0.217242	0.604303	0.306354
0.175542	0.303107	-0.20793	0.164282	0.415325	-0.36508	0.786468	0.48311	0.250528	-0.129655	0.514917	0.171704	-0.0926111	0.00868004	-0.16965	-0.17344	0.406681	-0.148603	0.39342	-0.478059	-0.607385	0.518079	0.987871	-0.0209533	-0.814978	-0.262304	-0.140191	0.0366968	-0.300874	0.256044	0.299861	-0.167643	0.262658	0.050617	0.181086	0.240089	0.147014	0.15529	0.081327	-0.0999839	0.650208	-0.154093	0.266156	0.668539	-0.25188	-0.254105	0.161399	0.306418	-0.154944	0.428671
0.584995	0.491362	0.211045	0.357632	0.413959	0.508531	0.653929	0.652387	0.306145	0.265156	0.130264	0.122303	0.010303	0.319609	0.068829	0.1593	-0.26667	-0.0155978	0.168157	-0.0451894	-0.338816	0.187602	0.0209441	-0.00915407	0.210385	0.0422771	-0.138959	-0.0792695	0.110271	-0.306642	-0.142844	-0.184324	-0.339633	-0.265154	-0.0571207	0.213195	0.0221189	-0.145948	-0.393473	-0.441191	0.0573104	-0.181139	-0.329128	-0.112382	-0.0487339	0.0289173	0.194071	0.175569	0.231047	0.124329
-0.061358	-0.864196	-0.0568816	0.189507	-0.692974	0.184043	-0.493847	0.227499	-0.446714	-0.138178	0.0378663	-0.299834	-0.0930553	-0.397859	-0.114114	0.617234	-0.170725	0.224062	-0.227829	-0.442741	0.155297	-0.0183615	-0.0249026	-0.600449	0.248045	-0.432952	-0.360409	-0.360308	-0.155397	-0.224715	0.114578	0.163728	-0.674058	-0.0967551	0.327007	0.291897	-0.129341	0.0569496	-0.141367	-0.394397	-0.280306	-0.37071	-0.0513427	-0.442501	-0.373287	-0.370743	0.224876	0.119592	0.273324	0.052443
-0.180868	0.053736	0.381615	-0.171303	0.277053	-0.0840596	-0.173465	-0.519863	-0.0789241	-0.121666	0.300383	0.24433	0.0892513	0.321607	0.0108606	-0.1283	0.120916	-0.157001	0.0795178	0.0848664	0.285156	0.0645031	0.0355835	0.590213	0.216384	0.42631	0.371155	0.247031	0.0345747	0.283976	0.438781	0.191635	0.612387	0.416306	0.192065	0.54011	0.523735	-0.152902	-0.154575	0.406463	-0.0610771	0.251099	0.446673	-0.219012	-0.0096719	-0.236278	0.118836	0.129068	0.219301	0.199611
0.258952	0.515607	0.329772	-0.104788	0.529134	-0.200023	0.278231	0.565644	-0.286372	0.379514	0.0433727	-0.0821087	-0.52338	-0.0830523	-0.0912938	0.234772	-0.106409	-0.498906	-0.0281481	0.398691	0.808965	0.0379985	-0.294644	0.406509	0.295643	1.24276	0.111982	-0.247327	0.0853046	0.133119	0.120457	0.246695	0.014357	-0.3069	0.323763	-0.141743	-0.261577	0.00290054	-0.0842716	0.385992	0.0664954	0.23905	0.495499	-0.357159	0.397644	0.463307	0.267354	0.163731	-0.0203425	-0.102099
0.0250582	-0.0675895	-0.160322	-0.0996125	0.013653	0.0199843	-0.0209161	-0.474614	-0.0868294	-0.187174	0.283573	-0.0774566	0.125523	0.570452	0.00190112	0.202169	0.0708166	-0.147421	-0.165225	0.0396609	-0.357139	-0.263251	-0.238717	0.0652903	-0.301394	-0.232098	-0.0692115	-0.127406	-0.148367	-0.0479629	0.0496482	-0.225679	-0.0865329	-0.0627841	-0.618866	-0.357862	0.0982995	-0.2173	-0.312867	0.350974	-0.441991	0.173352	0.130935	-0.307323	-0.260102	0.197402	-0.269562	0.141815	-0.287202	-0.243432
0.682318	-0.27194	0.0468343	0.18087	0.117382	0.492088	-0.0527669	0.34168	0.330972	0.555967	0.612882	0.417735	0.0940631	0.131393	0.409258	-0.231169	-0.504988	-0.0796292	0.497742	0.318045	0.19604	0.601612	-0.33308	-0.105028	-0.309974	0.106258	-0.549719	0.284723	-0.299243	-0.224886	-0.175484	-0.196615	0.17279	0.395579	0.260153	0.498426	0.0779793	0.126407	0.332499	-0.0198603	0.306892	-0.218641	0.0341451	0.00524157	0.221982	-0.282468	-0.0479307	0.24064	-0.186416	0.107232
0.330818	-0.0771891	-0.038117	-0.337825	-0.307064	0.28718	-0.0958714	0.926543	0.355257	0.640483	0.172863	0.166763	-0.298307	0.0114075	0.0270933	-0.0204056	-0.188251	-0.118526	0.34053	-0.0133466	0.232906	0.338913	-0.0246946	-0.229549	-0.196372	0.23205	0.215967	0.377667	-0.293288	0.274161	-0.110818	-0.260865	-0.644165	-0.115742	-0.309889	-0.191526	-0.325441	0.232023	-0.0255345	-0.188646	-0.451558	-0.578116	-0.15427	0.190506	-0.0370608	0.188971	0.150154	0.49154	-0.0820041	0.278105
-0.158855	-0.0835148	0.119229	-0.0994237	-0.283275	-0.482703	0.118672	-0.179964	-0.0548436	0.228422	-0.0247873	-0.116479	0.311062	-0.080645	0.174487	-0.142157	-0.222852	-0.185626	0.126251	0.424385	-0.040582	0.324214	-0.093286	-0.531802	-0.174684	-0.468485	-0.282223	-0.350883	-0.46497	-0.581811	-0.649653	-0.442499	-0.398011	-0.402172	0.101417	-0.435284	-0.330051	-0.408474	-0.194889	0.034895	0.119888	-0.180681	-0.446974	-0.394159	-0.00392076	-0.302411	-0.0776967	0.0206787	-0.240255	-0.3586
0.605304	-0.00629211	-0.0254124	0.193007	-0.141252	-0.0755143	0.22257	0.0282433	-0.0489616	-0.0517289	0.274033	-0.0127852	0.25187	0.191384	0.339724	0.0183657	0.243844	-0.122326	-0.0121248	-0.127759	0.0775796	-0.0464366	0.0250723	0.373461	0.053557	0.441156	0.148204	0.436084	0.43881	-0.226069	0.54082	0.272704	0.150787	0.351232	0.551954	-0.0854952	0.115848	-0.310538	-0.0556084	0.617959	0.399379	0.301066	0.309964	0.478099	-0.0913049	0.00522211	0.282608	0.135451	0.273229	0.0365487
0.557464	-0.0261934	-0.516725	-0.0933923	0.00871639	0.147018	0.00599654	-0.232933	-0.587787	-0.334436	0.124962	-0.657524	-0.274675	-0.331289	-0.204455	-0.411306	0.258296	0.327131	-0.384485	0.210363	-0.15485	-0.410178	-0.350119	0.106635	0.287727	0.132002	0.19302	0.096011	-0.368875	0.232912	0.272516	0.133423	-0.478438	0.234207	0.036371	-0.698811	-0.44189	0.4128	-0.254323	-0.130865	-0.293393	-0.214019	0.221481	0.29381	-0.241839	-0.327931	0.403838	0.453521	0.803788	-0.0723684
0.354333	0.257654	0.295573	-0.0251976	0.0651204	0.140192	-0.242252	-0.45345	0.115578	0.201556	0.36534	-0.0422276	-0.380246	0.418657	-0.0123395	0.248784	-0.450811	-0.064889	-0.00152994	0.268445	-0.390466	0.320427	-0.345431	0.429749	0.458713	0.161407	0.0653552	0.133427	0.309678	0.612837	0.922125	0.787663	0.914381	0.769333	0.809913	0.575387	0.918867	0.0139797	0.279968	0.0606594	0.427286	-0.0346138	0.446696	0.608165	0.779565	0.536272	0.252652	-0.0951126	0.473841	0.230243
-0.243645	0.0815528	0.00382286	-0.160954	-0.270934	-0.45083	-0.387902	-0.737446	-0.62592	-0.926604	-0.608781	-0.0909603	-0.451468	0.140785	-0.033527	0.146301	-0.089591	0.252093	-0.127164	-0.18164	0.0345165	-0.000387581	-0.0919587	0.0107411	-0.499142	0.365148	-0.304927	-0.558825	-0.635062	0.35447	-0.654658	-0.919224	-0.825723	-0.0865077	-0.18749	-0.181218	-0.59908	-0.74581	0.499172	-0.308679	-0.350626	-0.405875	-0.702686	0.126981	-0.23892	-0.364181	-0.580202	-0.553078	0.0988004	-0.646061
0.0306972	-0.380309	-0.0326929	0.184136	0.220161	0.635492	-0.14007	-0.333676	0.211716	-0.247811	0.0646718	0.00472308	-0.263152	-0.380025	0.015753	-0.374145	0.122581	0.155466	-0.105627	0.201725	-0.335727	0.0186439	-0.54952	-0.601472	-0.424719	0.0223497	-0.641502	-0.055349	-0.101065	-0.130199	0.180129	0.584042	0.291599	-0.133727	0.047993	-0.0310766	0.105809	0.0983102	-0.178099	0.0436012	-0.432048	-0.101605	0.0252752	0.49086	-0.181582	0.325426	-0.498989	0.00746558	-0.234561	-0.0146761
0.0333185	0.582884	0.0398197	-0.312087	-0.126571	-0.47673	0.574894	-0.589643	-0.305366	-0.0774357	-0.0319365	-0.0470563	-0.263322	0.4892	-0.472606	0.107893	0.172859	-0.0109236	0.217758	-0.487587	0.365494	-0.144744	-0.199446	0.650911	-0.760129	-0.235834	-0.106381	-0.242703	0.200379	-0.175486	-0.210017	0.354804	-0.0956388	0.714404	-0.169408	-0.153939	0.41414	-0.246298	0.18555	0.471997	0.0168477	0.175362	-0.0987806	-0.317423	0.337928	-0.229722	-0.118786	0.00313563	-0.0391561	-0.0620109
0.553137	0.227681	0.454872	0.596235	0.344556	-0.179044	0.217609	0.288032	0.285771	-0.121765	0.213978	0.085187	0.979871	0.038698	0.788554	0.593649	-0.188623	0.285795	-0.421728	-0.269093	-0.250429	0.639233	-0.000143495	0.592998	0.0682261	0.285627	0.177909	-0.0471738	0.217255	0.00614383	-0.333699	0.671116	0.32447	0.150846	0.301333	-0.240432	0.0298849	0.713631	-0.0244803	0.327248	0.111643	-0.817076	-0.218461	-0.450452	-0.352836	-1.07179	-0.449732	-0.159091	0.0705939	-0.440195
0.384449	-0.00362836	0.146563	0.463677	0.256157	0.150483	-0.00352527	0.16958	-0.261408	0.52191	0.00695726	-0.0756155	0.219863	-0.0971592	0.242256	0.00137383	0.0812726	-0.0621242	-0.0226909	0.00216877	0.0460045	-5.07131e-05	0.221362	0.129145	0.0840218	0.113482	0.0964887	0.244168	0.0326967	0.215545	-0.00148388	-0.176705	0.199758	0.0209512	0.335177	0.0363892	0.352276	0.155505	0.0524559	0.127393	0.020788	-0.310301	0.223184	0.255797	0.0861003	-0.0435607	-0.230346	-0.0404177	0.118225	0.0692799
0.415435	-0.142105	-0.0218906	-0.590683	0.188069	-0.0919159	0.102362	0.191623	-0.201417	0.0475404	0.0431553	-0.0549267	0.256565	-0.429919	-0.0287527	-0.32689	0.254956	-0.0294942	-0.0657668	0.167195	-0.338129	-0.00219452	0.162242	0.220719	-0.120373	0.0513186	0.0561092	0.649331	-0.15371	0.111827	0.0329379	0.267727	0.144923	-0.251421	0.512562	-0.0935952	0.183828	-0.264714	-0.272711	-0.346909	-0.442028	-0.00616808	0.0874632	-0.507259	0.18857	-0.0322308	-0.0890628	0.383983	0.160796	-0.302455
-0.0908479	0.312977	0.261879	0.0588889	0.670249	-0.144241	0.240825	-0.221745	-0.524339	-0.453728	0.0350982	0.262673	0.0752571	-0.511051	-0.0477654	0.229745	0.244148	0.00126531	-0.00537702	-0.469781	0.561339	0.314506	0.424112	0.199017	0.290223	-0.0968962	0.213981	0.252059	-0.217283	-0.00309991	0.120295	-0.0865337	0.444987	-0.215116	0.0732842	0.0557362	-0.0743978	0.233793	0.215684	-0.589866	0.441799	0.443581	0.205999	0.506708	0.125114	0.305172	-0.149777	0.140723	0.14253	0.152653
0.010518	0.0145443	-0.073124	-0.109947	0.205289	0.0713056	-0.0194719	-0.0310249	0.294318	0.127177	-0.0498038	0.227497	-0.0437005	0.249469	0.325478	0.224761	0.01244	-0.114623	-0.106827	-0.015751	0.062966	0.0533369	-0.340873	0.152122	-0.11906	-0.143801	-0.152982	-0.229123	-0.156729	-0.312058	-0.394727	-0.453406	0.0173318	-0.0470769	-0.0176608	0.0638779	-0.172924	-0.124519	0.2266	-0.103751	-0.0518068	-0.29482	-0.250256	-0.233061	0.00462453	-0.0356681	-0.359751	-0.138553	-0.374539	-0.134259
0.155646	-0.7585	-0.396357	0.0169039	0.0348035	-0.170786	-0.503361	-0.326751	0.0776242	-0.824156	0.226667	-0.217237	-0.164089	-0.0527192	-0.0701097	0.473817	0.415187	-0.116304	-0.149119	-0.623582	0.000212439	-0.1325	0.201962	0.208222	0.147061	-0.174181	-0.164344	-0.12346	-0.190234	-0.0775273	0.188559	0.0263189	-0.425173	-0.19353	0.048865	-0.0993016	0.59023	0.168769	-0.0302814	-0.190841	-0.229926	0.0181264	0.100342	-0.676697	0.140289	-0.44478	-0.385767	-0.37513	-0.499597	-0.676035
-0.0643589	-0.289285	-0.135672	-0.448282	0.181121	-0.224132	0.355431	-0.0331634	0.90978	-0.419016	0.0689653	-0.224357	0.0412807	-0.0121212	0.11584	-0.182676	-0.00652013	-0.000250146	0.102107	0.0873396	0.00656573	-0.0477021	-0.206647	0.151526	0.202982	0.193135	-0.65531	0.266472	0.039702	-0.169268	0.198175	-0.236488	-0.0439453	0.294127	0.358268	0.0928242	0.209422	0.328546	-0.695283	-0.179571	0.314189	-0.181387	0.0716297	-0.651508	0.294204	0.0614999	0.0308924	0.02155	-0.127311	-0.597461
-0.0255468	-0.0159243	0.14636	-0.39071	-0.135466	0.432345	-0.00828209	0.0194582	0.186772	0.146122	0.107067	0.325242	-0.0617532	0.315873	-0.395912	-0.104802	-0.270139	-0.0863456	0.140579	0.320708	-0.0909468	0.0999917	0.0634261	0.529023	0.715243	0.0137894	0.547751	0.552248	0.0833596	0.30505	0.28661	0.135226	0.53488	0.410391	0.593959	0.654449	0.242396	0.431592	-0.0908217	0.220939	0.0347447	-0.0813758	0.136477	-0.2056	-0.202741	-0.395763	0.235153	-0.233374	-0.252838	0.356064
-0.540285	0.172819	-0.102629	-0.298467	-0.826743	-0.491923	-0.908024	-0.667595	-0.468775	0.0621586	-1.03822	-0.329712	-0.295911	-1.07193	-0.451491	0.153841	-0.0789122	-0.582282	0.405374	0.101979	-0.0605733	-0.174931	-0.282511	-0.378184	-0.727438	-0.0275064	0.0388083	-0.473601	-0.0398264	0.186152	-0.665124	-0.257955	-0.685348	-0.0633376	-1.05496	-0.399581	0.078736	-0.296355	-0.170478	-0.0455858	-0.494776	0.0533766	0.0223726	-0.220324	-0.475073	-0.403953	-0.0563749	-0.346052	-0.34389	-0.386264
-0.0586466	0.046383	-0.211136	0.310684	0.197192	0.159228	-0.409216	-0.000153287	0.152986	-0.0497498	0.138575	0.0295717	-0.0736035	-0.342145	0.0641337	0.0183414	0.192965	-0.253311	-0.169818	0.211823	-0.166129	0.117655	0.149618	0.182364	0.285163	-0.171478	-0.10282	-0.397337	0.0561632	0.250599	0.0532569	-0.13868	0.115563	0.254187	0.246704	-0.200029	-0.0228711	0.199672	0.0349589	0.18008	0.090907	0.192302	0.116669	0.291649	-0.124958	-0.250498	0.193014	-0.161187	-0.0505228	-0.093072
0.061303	0.263543	-0.111485	-0.122447	0.12864	0.0720652	-0.0960008	0.0159	-0.321281	-0.286289	-0.0754363	-0.24732	-0.34149	-0.24427	-0.326014	0.203529	0.264753	0.0213893	-0.155492	-0.334179	-0.440576	0.145116	-0.0290211	-0.264562	0.038646	-0.301509	-0.567375	-0.193709	-0.0436303	-0.0993147	-0.391523	0.00772581	-0.551594	0.417273	-0.195296	-0.143445	0.441401	-0.199661	0.0535548	0.0946842	0.29762	0.125964	-0.0539048	-0.210187	-0.203707	0.266369	0.0994663	-0.0687937	0.322581	0.403799
0.367958	0.381105	0.483818	-0.636757	0.00218623	-0.454511	-0.51548	0.280036	-0.122268	-0.449926	-0.136473	-0.409653	0.48296	-0.499532	0.16431	-0.412771	0.231735	0.219016	-0.403626	0.365646	-0.0918836	0.297993	0.062247	-0.42843	-0.0619597	-0.330552	-0.141661	-0.303132	0.51573	-0.0546408	-0.589378	0.365069	-0.228174	-0.136739	-0.235899	0.121056	-0.176675	-0.0356221	0.0204354	-0.417468	0.32505	-0.257144	-0.042567	0.21615	0.062844	-0.441296	-0.0411161	-0.297169	-0.0274892	0.327055
0.381961	0.475797	0.0730765	-0.105396	0.369939	0.330395	0.356329	0.196404	0.476314	0.298816	0.211703	0.543581	-0.0264009	0.294972	-0.0924276	0.000443854	0.106741	-0.22999	-0.0273696	0.150174	0.0658555	0.0407897	0.0694241	0.0392304	0.466304	0.433441	0.063031	0.107713	0.0503073	0.406231	0.168177	0.46274	0.299048	0.0668657	0.253758	-0.39704	-0.0648427	-0.08488	0.0799623	-0.0367978	-0.0390454	0.357894	0.0761877	0.141478	0.0808155	0.351628	0.290513	0.639287	0.324129	0.827444
-0.215845	0.23719	0.36331	0.264097	0.375552	0.391697	0.120317	0.425065	0.185268	0.32363	0.2325	0.296736	-0.0601411	0.136863	0.142489	-0.205579	-0.0702823	0.188332	-0.0371559	0.124686	0.308136	0.322625	-0.315235	-0.0829019	-0.281232	0.408068	0.442178	-0.239349	0.594649	0.336415	-0.338745	-0.0146899	0.744584	-0.0199064	0.069398	0.26333	0.0139915	0.364127	0.0219193	0.161502	0.229281	-0.378994	0.137015	0.0651275	0.368508	0.0214731	0.211886	0.15963	0.391521	0.382232
-0.209887	0.0429718	-0.23324	0.26189	-0.194095	0.0414418	0.124704	-0.195096	0.0561233	-0.0416036	-0.154967	-0.356199	-0.0104023	-0.204366	0.0946377	0.133296	0.16223	-0.0118432	-0.124629	-0.159054	-0.282808	0.048082	0.00327086	-0.515981	-0.353544	0.019597	-0.356646	-0.397422	-0.325833	-0.188305	-0.0711149	-0.241228	-0.186209	-0.28128	0.304347	-0.31897	-0.115919	-0.151629	-0.200186	0.0393825	-0.251525	-0.124394	-0.304107	-0.139262	-0.171332	-0.262194	0.137719	-0.248883	-0.115777	0.518087
-0.260761	-0.222952	-0.254555	-0.0637705	-0.0597234	-0.144317	-0.149732	-0.06316	-0.077199	-0.177215	-0.0101653	-0.129691	0.0154928	-0.112598	0.0237923	0.0904119	-0.0228164	-0.0163226	0.0151356	-0.0664084	-0.0726439	-0.0248202	-0.0116605	0.0788067	0.212974	0.284195	0.137086	0.0972178	0.0727954	0.101412	0.0182611	0.0899044	0.0528018	0.0111121	0.0428092	0.0502751	-0.102051	-0.126179	-0.0824148	-0.190927	-0.0724272	-0.183972	-0.0804987	-0.131969	-0.149551	-0.0600923	-0.109866	-0.139353	0.0397066	0.0805811
-0.0681876	0.203899	-0.0411884	0.199923	0.225703	0.110204	0.113427	0.613818	0.244346	0.0828344	0.255116	0.171744	-0.111615	-0.119137	0.0059709	-0.161274	0.234608	-0.219773	-0.127555	0.273994	-0.213859	0.0859055	-0.0359695	0.203815	-0.0749253	0.13391	0.365864	0.212958	0.0891038	0.465765	-0.287599	0.257321	-0.0943219	0.506333	0.279401	0.0101892	-0.0686172	-0.00721967	-0.00428403	0.150305	-0.220903	-0.17454	-0.0093168	0.0854673	-0.0813488	-0.156337	0.181091	-0.104164	0.00709302	-0.123653
0.296901	0.12473	-0.0633639	-0.254156	0.302309	0.191622	0.0739799	-0.259637	0.114131	-0.640202	-0.545595	-0.132128	0.0747897	-0.178051	0.00123316	0.300433	0.0558	-0.306974	-0.503463	0.454204	-0.304057	-0.307696	-0.162726	0.4683	-0.261154	0.106971	-0.413237	0.127436	-0.128524	0.499559	0.248167	-0.113489	0.370022	-0.256582	-0.0508608	-0.0865364	0.170291	-0.216109	0.437101	0.247488	-0.0770478	0.11925	0.198484	0.00525803	0.0492511	-0.190482	-0.186455	-0.114043	0.390041	0.330683
0.12439	-0.230148	0.179392	0.131711	0.160735	0.0661848	-0.00903208	0.153056	-0.149608	-0.0258141	0.337176	-0.391954	0.555909	-0.000950845	0.0207442	0.169252	0.159081	0.295178	-0.0684042	-0.555106	0.51231	0.172529	0.352333	-0.139245	-0.107196	0.272542	0.198291	0.182032	-0.66144	0.130465	-0.204472	0.105495	-0.115881	0.31122	0.641435	-0.388897	0.00153882	-0.155538	0.0547927	0.0108829	-0.418749	-0.275326	0.0546736	0.39664	-0.0105983	-0.0439586	-0.404198	0.163445	0.335468	-0.0625205
0.0535821	-0.127495	-0.136162	-0.0477559	-0.169674	0.113355	-0.201975	-0.05981	0.203977	0.0969062	-0.155899	0.150515	-0.0814288	0.0488451	0.208112	-0.0105432	0.0838836	0.166293	0.0391642	-0.278798	-0.0899641	-0.0571573	0.140784	0.31661	-0.288677	0.274352	0.0176431	0.218843	0.068688	-0.152098	0.54743	0.166443	-0.0776526	0.417464	0.253347	0.175734	-0.00411444	0.0867221	-0.177181	0.00913675	0.142993	-0.24201	-0.175862	0.146673	-0.0297644	0.195238	0.0959974	-0.03668	-0.386241	0.107356
0.14155	-0.115441	0.175469	0.0114953	0.171061	-0.0301834	0.417289	0.293836	0.755895	0.169671	0.0536969	-0.23083	-0.0618743	0.0308586	0.119763	-0.00733964	0.126152	0.0393052	0.135732	-0.29385	0.457384	-0.291035	-0.166653	0.359259	0.296618	0.481895	-0.100749	0.126063	0.192908	0.327119	0.478247	0.510626	0.205153	0.284915	-0.0922793	0.179622	0.789457	0.042159	0.511942	-0.0368916	0.306853	-0.0829442	0.301963	0.17072	0.134539	-0.228147	0.760815	-0.205202	0.115234	-0.0262959
-0.284571	0.14925	-0.0391779	-0.109532	-0.301943	0.111367	-0.371152	0.251258	0.492567	0.00639441	0.356906	-0.113921	-0.421209	0.067738	-0.0686205	0.518198	-0.0851578	0.074053	-0.403109	-0.103985	-0.136914	0.11971	-0.496041	0.15944	0.329888	0.404378	0.787636	0.345962	-0.103846	0.67791	0.235409	0.31934	0.492886	0.42572	-0.302549	-0.267619	-0.0958325	0.0895319	-0.304427	-0.232991	-0.543375	-0.456478	-0.205832	0.101477	-0.324811	0.191113	0.0781161	0.329648	-0.173041	-0.155654
0.0948221	-0.0603127	0.775103	0.158928	0.508124	-0.317436	-0.0589577	0.2782	0.293112	-0.243276	-0.231178	0.214072	0.044166	0.130334	0.12355	-0.0194551	0.296373	0.0455024	-0.0132734	-0.309147	0.0817826	0.333694	0.0218252	0.0823973	0.258866	-0.139835	0.203036	0.0382392	-0.0611403	-0.597701	0.684495	0.34103	-0.128359	-0.269924	-0.0145144	-0.236241	-0.283684	-0.01478	-0.206763	0.116608	0.235215	-0.265864	-0.34202	0.353239	0.195861	-0.110456	-0.609486	-0.197758	-0.197891	0.0643054
0.0981363	-0.113903	-0.155919	-0.212318	-0.557266	-0.000777601	0.124375	0.0149415	-0.030946	0.100462	0.131677	-0.0482696	0.085575	-0.106121	0.0064228	-0.0950543	0.155949	0.123603	0.174969	-0.359467	-0.184769	0.217392	-0.170302	0.197854	0.143445	0.20263	-0.154448	0.0224463	-0.614086	-0.0101438	-0.233831	-0.230964	0.112534	0.00215022	0.206281	0.109054	-0.23959	0.0590556	-0.174938	-0.525156	-0.315376	-0.404102	0.221408	-0.366153	-0.201109	-0.0916165	-0.330419	-0.144615	-0.0955415	0.102091
0.371876	-0.205459	0.275312	0.167098	-0.356835	-0.0625206	-0.163043	-0.0867789	-0.0118182	0.211057	0.460017	-0.0146439	0.135176	0.351042	0.000359728	0.218392	0.0495866	-0.190084	-0.10241	0.0245152	0.386265	-0.187919	0.205681	0.209938	-0.0730365	-0.0609193	0.561353	0.0601857	-0.110044	-0.074077	-0.233913	0.0439582	-0.131583	0.224324	-0.0633322	-0.459803	-0.112454	0.230667	0.0459392	0.250918	0.337667	0.226209	-0.161837	0.0319612	0.206657	0.345961	-0.00539678	0.0480371	0.012434	-0.131108
0.0229438	0.259644	0.128327	0.0638778	0.316698	0.613519	0.00158067	-0.137952	-0.222936	0.0183543	0.0190139	0.175237	-0.0614538	-0.0122965	0.0970644	0.201386	-0.0514126	-0.104568	-0.0560273	0.0106214	0.025224	0.00363542	-0.210655	-0.195699	-0.0354412	-0.0478309	-0.114773	-0.292653	0.317161	-0.201545	-0.0322937	-0.263409	-0.0944169	-0.104933	0.176109	0.0427222	0.293604	0.17122	0.19157	0.0794852	-0.113295	0.154167	0.164676	0.180656	0.212112	0.364902	0.0352651	-0.00322267	0.209172	0.0355111
0.00441743	-0.0648895	-0.179715	-0.0922334	-0.165152	-0.158252	-0.0600378	-0.164943	-0.494178	-0.299858	0.0254288	-0.0997193	-0.0812576	0.0526359	0.135164	-0.00945476	-0.0528137	0.0536716	-0.0902893	0.0988862	-0.065968	0.0595396	-0.15878	-0.0646223	0.00274801	-0.0612528	0.029681	-0.0919299	-0.110733	-0.184287	-0.00195498	0.0702686	-0.156067	-0.115359	0.0619104	0.0747286	-0.0708119	0.175042	-0.038247	0.0840762	-0.148425	-0.13506	0.0499862	-0.0285706	0.0513614	0.0811895	0.267134	0.197381	0.198945	0.136049
-0.448292	0.0217179	-0.0633634	0.0194981	-0.1794	0.0281786	0.112524	-0.115701	0.126344	0.284854	0.0667644	-0.0869403	-0.123853	0.0186952	0.149481	0.30363	0.168919	-0.237779	-0.0122428	-0.222527	0.256547	0.0846737	-0.141733	0.183014	0.157811	0.0626628	0.136763	-0.265412	0.175586	-0.0632133	-0.193372	0.3102	0.140158	-0.266459	-0.0653804	0.0669934	0.184079	-0.0731252	-0.170642	0.176326	0.0185619	0.280407	-0.0498929	-0.0126507	0.161167	0.108263	0.292007	-0.0693968	0.115295	-0.22769
-0.253395	-0.506753	-0.239431	-0.327486	0.356856	0.288959	-0.0648684	0.484232	-0.260704	-0.0076896	0.36863	0.664264	-0.13312	-0.470321	-0.13095	0.106588	0.0399664	-0.280514	0.0173167	0.116643	-0.066075	-0.13238	-0.0891963	0.683946	-0.284921	0.247805	0.111929	-0.286767	-0.00690709	-0.358277	0.700554	-0.17978	-0.100765	0.0280828	0.0106291	-0.199346	-0.0815785	-0.0110601	-0.00594446	0.607112	-0.138538	0.375553	-0.433602	0.308375	-0.21175	0.662964	-0.242611	-0.0570568	-0.14436	0.808789
0.48885	0.130274	0.299009	0.416439	-0.0223824	0.776638	-0.133731	0.568295	0.119642	0.610054	-0.0795182	-0.183177	0.0210098	0.338419	0.460282	-0.1107	-0.177099	0.0964278	0.388169	-0.196798	0.0148162	-0.0604977	-0.0446917	-0.0637784	0.00734351	-0.0824263	-0.37349	0.0942874	0.291711	0.031552	0.492918	0.303745	0.354756	-0.118442	-0.515372	0.221745	0.210793	-0.10494	0.246487	0.0647707	0.388872	0.502121	0.266112	-0.063018	-0.103408	-0.0116766	0.48	0.521751	-0.196961	-0.0946877
-0.0699597	-0.170326	-0.105096	-0.371952	-0.153575	-0.30712	-0.239079	-0.130214	-0.0696933	-0.25273	0.135906	-0.45092	-0.12168	0.103487	0.0789369	0.0296726	-0.0694644	-0.124516	-0.0381877	0.202496	0.0518521	-0.0822472	0.136863	-0.308852	0.0912326	0.183603	-0.449988	0.102879	-0.699744	-0.344048	-0.0663841	-0.236131	-0.294785	-0.331059	-0.129043	0.0291384	-0.114594	0.108452	-0.184655	-0.411546	0.0296958	0.0235223	-0.312199	-0.541417	-0.24519	0.185112	-0.413694	-0.0158897	0.0594139	-0.264194
-0.0429819	-0.0643457	0.0337247	0.234232	0.0818211	-0.188822	0.217959	-0.146336	0.0368734	-0.104801	-0.106842	-0.154177	0.220665	-0.0293009	-0.172854	-0.180089	0.348011	-0.0154555	-0.0669526	-0.0855138	0.0556572	0.214577	0.164236	0.0839757	0.256958	0.0288559	-0.243217	0.248695	0.265511	0.269585	0.0336055	0.101707	0.0345713	-8.23819e-05	0.0342283	0.174537	-0.0167715	0.0458129	-0.414703	-0.0167616	-0.0637337	-0.23119	0.248496	0.114644	-0.0645717	0.082989	-0.169047	-0.102287	-0.0479532	0.176878
0.142946	0.0113932	0.171811	-0.0260937	0.141326	0.267072	-0.112691	-0.256061	0.293182	0.0512666	0.0734067	-0.00990758	-0.104295	0.0660068	0.267462	0.0784032	-0.119189	-0.0340983	-0.0276618	0.102546	0.227445	0.175086	0.136015	-0.0538767	0.0861717	-0.146096	-0.0763544	0.0610283	0.186639	-0.263563	-0.0132014	-0.0338128	0.19446	0.0945824	0.0814346	0.17757	0.252713	-0.109844	-0.0591351	0.0403774	0.269903	0.257407	0.461389	0.513433	0.540713	0.137906	0.105376	0.0477009	-0.000162884	0.334356
0.156196	0.405879	-0.278677	0.0320245	-0.171729	0.240747	0.367187	-0.0510245	-0.162101	0.347033	0.205955	0.511729	-0.230478	0.0757887	-0.207582	-0.400314	0.278053	-0.0594181	0.131195	0.0504837	0.0724086	-0.109423	-0.131948	0.0363891	-0.18693	-0.25355	-0.118001	-0.283135	-0.016927	-0.0853407	-0.252656	0.154916	0.370218	0.246886	-0.212012	-0.0879602	0.43875	-0.341739	0.0297696	0.209778	0.36374	-0.0920503	-0.143513	0.0221205	-0.141862	-0.0536663	0.122857	0.245442	-0.217204	0.000596855
0.0577811	0.391832	-0.0210806	0.00614626	-0.00471058	-0.0400995	0.26572	0.0946724	0.274528	0.0339693	-0.242831	-0.160051	0.105153	0.0126827	-0.159974	-0.0937172	0.00314999	0.106337	-0.214623	0.198853	0.0145638	0.0383383	-0.00398508	-0.097799	-0.0739184	0.0112511	-0.0775214	0.00774577	-0.0363497	0.141983	0.298948	0.250871	-0.0704132	0.387029	-0.434483	-0.0971678	0.284955	0.337978	-0.434232	-0.11211	-0.0964178	-0.0262263	-0.0831102	-0.267271	-0.118618	0.600115	0.207322	0.0298245	0.200709	0.178171
0.0932355	-0.522808	-0.379761	-0.077703	-0.460102	-0.552059	-0.145752	-0.135321	0.0669841	-0.670168	-0.598937	-0.509118	-0.455011	-0.284312	-0.0746547	0.0312709	0.0208567	0.0742344	-0.303275	0.176913	0.20487	-0.497725	-0.472449	0.24281	-0.464676	-0.0665738	-0.205981	-0.422052	-0.291579	-0.60368	-0.499457	-0.334262	-0.181696	-0.0765729	-0.4454	0.11684	-0.635379	-0.385617	-0.183464	-0.224216	0.015657	0.100892	0.120733	-0.00787459	-0.235288	-0.251182	-0.437994	-0.104576	-0.16008	0.423631
-0.378291	-0.23192	-0.103323	-0.341086	-0.288238	0.149117	-0.100309	-0.0649579	-0.0819717	-0.0522139	-0.0691011	-0.0272275	-0.235878	0.0379659	0.0216506	-0.244317	-0.013988	0.0110932	0.241895	0.00531748	-0.184883	-0.119202	-0.170449	-0.261144	0.122865	-0.206213	-0.256536	-0.262877	-0.284829	-0.297884	-0.118719	-0.0432932	-0.110043	-0.380119	-0.504049	-0.386334	-0.446177	-0.213489	0.0537892	-0.151489	-0.179917	-0.357156	-0.352637	0.0793896	-0.101573	-0.13274	-0.511641	0.152707	0.349149	0.419738
0.210239	-0.0639703	0.0290501	-0.2046	-0.420116	-0.209777	0.0982451	-0.289446	-0.121956	-0.250962	-0.0864264	0.0983067	-0.167246	-0.224867	-0.161851	0.185908	-0.0813743	0.017714	-0.115531	-0.00671659	0.209962	-0.0865603	0.0185411	-0.0774442	-0.302051	-0.0944553	0.228261	0.100021	0.0148544	0.0881835	-0.461466	-0.333823	-0.140982	-0.289067	-0.23169	-0.418574	-0.206279	-0.15802	-0.118076	-0.0967464	0.360521	-0.237559	0.0189719	0.0309228	0.135472	-0.161775	0.494153	0.205276	-0.162325	-0.0732057
-0.070841	-0.00232571	0.267757	0.0418563	0.148534	0.0834907	0.246023	0.18039	-0.00278602	0.37819	0.210643	0.112289	0.041398	0.0467726	0.0301314	-0.0663865	0.0833927	-0.0858979	-0.143289	0.212181	-0.0423549	0.00948871	0.330686	-0.0622613	0.333818	-0.00557746	0.28773	0.12916	0.219599	0.336173	0.155074	0.315889	0.343709	0.319571	0.371987	0.531445	0.201124	0.122654	0.338263	0.170996	-0.0482622	0.1537	0.174212	0.28773	0.0772703	0.0105872	0.103415	-0.082655	0.243845	0.0565876
-0.191496	0.406505	0.109924	0.253102	-0.0835571	-0.150739	0.0381614	-0.172055	0.0371826	0.0929826	0.187396	0.0377187	-0.013174	0.0383854	0.0322725	0.122407	-0.355483	-0.0163429	0.155822	0.0935971	-0.148374	0.252475	0.0701096	-0.23654	-0.0131237	-0.0232617	0.04048	0.00211288	-0.343367	0.0330248	-0.0642967	-0.113212	0.00165437	-0.138935	-0.0998032	0.0152127	-0.568538	-0.307288	-0.147857	-0.2456	-0.0480477	-0.13267	0.0135	-0.104131	-0.131519	-0.0328091	-0.238946	-0.307048	0.0999526	0.0708042
0.0376642	0.193164	0.481924	0.187534	0.0306204	0.454406	-0.0395497	-0.0962137	0.418421	0.305951	0.658945	-0.0131311	0.803983	0.141653	-0.197097	-0.186149	0.0926266	-0.0300933	0.00988553	0.113731	0.123004	0.0296492	0.346389	0.392708	0.192708	0.0988546	-0.249226	0.107144	0.406049	0.628167	-0.167088	0.208112	0.0907604	0.0374717	-0.265031	0.0112232	0.0429325	0.103537	0.213577	-0.00416776	0.106041	-0.29135	-0.018861	-0.0915192	-0.361655	0.226635	-0.231196	-0.0879995	-0.095967	0.028114
-0.697548	-0.117499	0.0383328	-0.402005	-0.126629	0.322819	-0.514895	0.258601	0.0938729	0.253513	0.0625251	0.347051	-0.35034	-0.664337	0.0467126	-0.208855	-0.263782	-0.200841	0.517513	0.155965	0.0113083	-0.169401	0.67367	0.0739868	0.829344	-0.0988757	-0.100873	-0.174855	-0.372947	-0.399583	0.171604	0.593517	-0.517152	-0.200751	-0.333428	0.0285218	-0.0377089	0.406896	-0.137792	-0.114492	-0.203333	-0.123559	-0.31238	-0.351726	-0.0170184	0.0137339	0.103197	-0.10749	-0.158956	-0.309189
-0.177844	0.230657	-0.341872	0.23652	-0.227537	0.185015	-0.266361	-0.0973884	-0.34586	-0.13848	0.143861	-0.0555834	-0.0650531	-0.31195	-0.00570906	-0.156381	0.172713	-0.248915	-0.0728725	0.305456	-0.0210786	0.0101545	-0.150743	-0.0758291	0.0609545	0.0788224	-0.256329	-0.0933331	0.128092	-0.185024	-0.519769	-0.325085	-0.421222	0.0532058	-0.0537353	-0.439415	-0.019955	0.0593908	0.208381	-0.298248	0.264238	-0.0579683	0.123893	-0.084163	-0.169095	0.134881	0.357604	-0.0405313	-0.132916	-0.240391
-0.314356	-0.145514	0.251599	0.129718	-0.155395	0.0119652	0.337883	0.757555	0.786287	0.615602	0.131997	0.448769	0.148371	0.469705	0.196826	-0.0500419	0.0256823	0.146733	-0.138244	0.0158709	0.212551	0.0752838	-0.45373	-0.108146	-0.330839	-0.106447	0.0342138	-0.514779	0.0306051	-0.19343	0.261695	-0.159284	0.184407	0.285081	0.42948	1.12343	-0.0450488	-0.168364	-0.00245816	0.271215	-0.018146	0.0429174	-0.086907	-0.586408	-0.668225	-0.463008	-0.227179	-0.0591818	-0.135699	-0.335387
0.351703	0.22496	0.387838	0.504772	0.898634	0.639196	0.693688	0.671857	0.234554	0.0409658	0.405763	0.471066	0.172936	0.311943	0.283619	0.0988663	0.122712	-0.254321	0.0932707	-0.060528	0.255888	0.0124167	0.263329	0.306806	0.527821	0.164189	-0.140358	0.0352427	0.332118	-0.100029	0.0534585	0.248674	0.0840395	0.0582121	-0.114554	0.292959	0.194479	0.160794	0.347992	0.144446	0.287649	0.366523	0.0732771	0.0875151	0.0697709	0.316862	-0.0217255	0.351738	0.00396422	-0.0063342
0.0166265	-0.0352921	-0.0386436	-0.126474	0.00294406	-0.106222	-0.179203	-0.0870624	-0.013168	0.256253	-0.253851	0.0121877	0.0826224	0.23492	-0.139945	-0.166682	0.0420034	0.103573	-0.0592396	0.0803453	0.148431	-0.0148006	0.110204	-0.226332	-0.0103637	0.075092	-0.100881	0.00239674	0.047387	-0.0920816	-0.174999	0.0609976	0.0854753	-0.07825	-0.108733	-0.23643	-0.102201	-0.0444085	0.0226141	0.149829	-0.0634779	0.133259	-0.117068	0.0302667	0.0614262	0.0740823	0.0759331	-0.0995799	-0.326835	-0.352276
0.0536067	-0.209866	0.0718065	-0.361535	-0.0456326	-0.11478	0.0699086	-0.138917	-0.25988	0.320419	-0.322603	0.0120324	-0.0293247	-0.0681342	-0.267619	-0.0581827	-0.0323453	0.0324258	0.102515	-0.0444131	0.036241	0.273406	0.124978	0.354717	-0.350184	-0.389972	-0.0990772	-0.129672	0.118434	-0.146344	-0.109735	-0.134423	0.0198168	-0.0824753	0.0605719	-0.532979	-0.496091	-0.274282	-0.437198	0.142198	0.0920357	-0.413969	0.234391	0.0771308	-0.152927	-0.104232	0.368159	-0.0613414	0.166501	-0.224072
0.260018	-0.0175482	0.284056	-0.306618	-0.0400626	0.0929618	0.290428	-0.033215	-0.261829	0.0444696	0.173032	-0.270486	-0.185354	-0.0454434	0.023442	-0.188681	0.210514	-0.111254	-0.409483	0.498903	0.0757556	0.29995	-0.163239	-0.300198	-0.25018	-0.375771	0.324986	-0.632527	-0.295151	-0.277299	-0.16821	-0.158735	-0.486354	-0.755458	-0.0727516	0.175231	0.296335	-0.214034	-0.440139	-0.505399	-0.510769	-0.59075	-0.338015	0.0933308	-0.630312	0.0566658	-0.195209	-0.727612	-0.414935	-0.689018
-0.133981	-0.181434	-0.196543	0.322875	-0.370741	0.090164	0.441424	-0.334735	0.826746	-0.0174052	0.0761348	0.138663	-0.336998	-0.117477	-0.137202	0.0268109	-0.0284003	0.106431	-0.0203693	-0.0844719	0.415638	-0.0137382	0.325347	-0.074114	-0.203304	0.185067	0.36698	0.398746	0.235271	0.395877	-0.333069	0.0579611	-0.0719754	0.566049	0.00388907	-0.362649	0.0705238	0.190985	-0.143177	0.0966116	0.314998	-0.357547	-0.122696	0.035275	-0.23964	0.126147	0.369792	0.194706	0.00898936	-0.30508
0.0328242	-0.25467	-0.0642677	-0.32673	0.0690555	-0.209373	-0.0504914	-0.0817026	-0.0544095	-0.0373553	-0.0476794	-0.0842516	-0.0334474	0.124141	-0.177603	0.0887566	0.0770092	-0.149511	-0.407637	0.391383	0.04587	-0.135913	-0.269844	-0.00743398	-0.23807	-0.149107	0.00489171	-0.24258	-0.127505	-0.184051	0.0295955	0.065594	-0.0686754	-0.20517	-0.320295	-0.227715	-0.447679	-0.243273	-0.550829	-0.0089715	0.150768	0.0534778	-0.163955	0.060115	-0.250368	0.0547803	-0.0868878	-0.125632	0.036498	-0.132944
0.323832	-0.242389	-0.385737	-0.429149	0.011178	0.141358	-0.213627	-0.668096	-0.331729	-0.134151	-0.970627	-0.106138	-0.142254	-0.468065	0.172107	0.251532	0.122834	0.443951	-0.270676	-0.547641	-0.664934	-0.0436752	-0.640309	0.252694	0.266671	0.0673983	-0.258173	-0.649774	-0.296841	0.416937	-0.686809	-0.272548	-0.667297	-1.08145	-0.0100717	0.283779	0.332651	0.14872	-0.250512	-0.412606	-0.111004	-0.608098	-0.610622	0.581189	0.0778359	-0.419947	0.0351179	-0.0784779	-0.0996065	-0.33175
-0.0528261	0.261168	-0.137437	-0.172734	-0.176	0.0871782	0.229489	-0.230672	-0.476456	0.109135	0.0358653	0.350161	-0.00486656	-0.511822	0.182449	0.0680581	0.376453	0.0432205	-0.282619	-0.205112	-0.00276401	0.124899	-0.194801	0.056263	-0.181355	0.112911	0.0485854	-0.11437	-0.272768	0.209366	-0.0637989	0.23946	-0.586982	-0.149114	0.283937	-0.14366	-0.468251	-0.0964301	-0.334458	-0.0268427	-0.368417	-0.23838	0.0776261	-0.0985852	0.311941	-0.518097	0.0224423	0.101901	-0.642745	0.388
-0.172553	-0.0702298	0.00614699	-0.188954	0.257775	-0.015853	-0.39729	-0.0794336	0.1571	0.0316999	0.0297688	-0.171351	-0.128519	-0.0268613	-0.12535	0.102693	-0.0929752	-0.113182	-0.0495701	0.153034	-0.0295782	0.057284	0.0182252	-0.0286833	0.0777488	-0.0888677	-0.0633549	0.13374	-0.062487	-0.120554	-0.0979976	-0.186844	-0.0412418	-0.1069	-0.145884	-0.125867	-0.142428	0.0515103	-0.282212	0.057531	-0.138773	-0.202932	-0.244971	-0.187991	-0.0833073	-0.14348	-0.16555	0.037431	0.120083	-0.0694769
-0.219745	-0.313335	0.142888	-0.229068	-0.668298	-0.509195	-0.367488	-0.603363	-0.445947	-0.21748	0.0816086	0.022779	-0.35166	0.0499762	0.147108	-0.243103	-0.127732	0.128962	0.194117	0.0477566	-0.268586	-0.227054	-0.182244	-0.10099	-0.0359133	-0.107147	-0.368997	-0.611958	-0.258676	-0.337188	0.0839402	-0.503417	-0.333093	-0.013899	-0.157179	-0.0814309	-0.316204	-0.0725292	-0.23163	0.0535393	-0.223384	-0.395713	-0.238075	-0.00691408	-0.0963312	-0.414286	-0.109653	-0.379854	-0.410866	0.0667442
-0.113184	-0.113728	-0.257689	0.0208147	0.153061	0.131102	-0.44396	-0.0199602	-0.123928	-0.287521	-0.181027	-0.138325	-0.293296	-0.325404	-0.270293	-0.0152195	0.107166	0.000923121	0.0644263	-0.157296	-0.12643	-0.0756827	0.052365	-0.0144812	0.158949	0.175661	-0.0238547	0.270206	0.0150779	-0.189067	-0.479812	-0.098692	0.138219	-0.128431	0.408042	0.0813374	-0.212558	-0.0857389	-0.00372766	-0.120985	-0.118544	-0.436569	0.0527713	-0.0311466	-0.230106	-0.13406	-0.163712	0.261515	-0.0112857	-0.348055
-0.239649	0.175339	0.0289392	-0.0423707	-0.106322	-0.0108179	-0.14689	-0.277203	0.0324521	0.0649607	-0.16401	0.0207721	-0.108205	0.0652444	0.149135	-0.147285	0.201245	0.0431242	-0.0743502	-0.022734	-0.00394141	-0.0197106	0.188715	0.456564	0.713016	0.352567	0.195419	0.28799	0.08943	0.417659	0.120264	0.302289	0.25814	0.212496	0.0688462	-0.0880161	0.0587866	-0.340744	-0.103802	-0.148381	-0.056822	-0.152692	-0.156544	0.0929059	-0.14576	-0.027033	-0.0686461	-0.254496	-0.187081	0.0174302
0.700206	0.57945	0.141351	0.892273	0.339608	0.174125	0.968263	-0.260861	0.854468	0.872862	0.535427	0.314543	0.520335	0.404159	0.1524	-0.10106	0.107157	0.107452	-0.196889	0.0833413	0.159065	0.120745	0.409856	-0.182514	0.630076	0.628336	-0.0199625	0.205791	-0.0933995	0.199163	0.535895	0.517849	0.514386	-0.364616	-0.265417	0.117562	-0.128856	0.515121	-0.149939	0.339625	-0.0787291	0.24867	-0.168441	0.380741	0.0817889	0.464853	0.330356	0.868569	0.422594	0.22425
-0.124662	0.172412	-0.23026	0.00770314	-0.028573	-0.158035	-0.0597676	0.0307089	0.156192	-0.281274	-0.170311	-0.018409	-0.0496273	0.153771	0.0847175	-0.0351457	0.0937751	0.1441	-0.0746747	-0.128055	-0.118736	-0.129719	-0.0290812	-0.185198	0.243199	-0.00197865	-0.165872	0.0880021	0.00600902	0.0321831	0.00606189	-0.13831	-0.0294457	-0.10644	-0.0332802	-0.186283	0.265138	0.0407703	-0.223647	0.213335	0.111898	-0.0758178	-0.00973258	-0.16989	0.0744124	-0.0524775	0.0448181	-0.0452087	0.216427	-0.340846
0.164133	0.0318692	-0.117036	0.0923955	-0.0750087	-0.11146	-0.12879	0.0998956	-0.416447	0.197907	0.203869	-0.0215633	-0.176134	-0.0527148	-0.304981	0.0556151	-0.0955693	0.0166183	-0.138906	0.162242	-0.121157	0.00218088	-0.0106632	0.494407	0.445742	0.29682	-0.091307	0.125173	0.0639991	0.288983	0.189885	0.190114	-0.0199849	-0.0358579	-0.087373	-0.122534	-0.244808	0.00998077	-0.100304	0.0562941	-0.0183155	-0.0163158	-0.0571763	-0.00758668	-0.219453	-0.0501115	-0.227163	-0.448187	-0.0985592	0.139475
[truncated: 10 more columns]

## Sheet: ab A3 block2
-0.556972	-0.583083	-0.492055	-0.525687	-0.509785	-0.644155	-0.462413	-0.107408	0.226489	0.488775	0.322175	0.805698	0.251051	0.450381	-0.0462369	0.201585	0.0651822	0.113328	-0.0265045	-0.353591	-0.316729	0.0474682	-0.315201	-0.344218	-0.0645936	-0.495585	-0.371429	-0.0525029	-0.512101	-0.772992	-0.707761	-0.627681	-0.434696	-0.687051	-0.778237	-0.671883	-0.401719	-0.64471	-0.731673	-0.574288	-0.45296	-0.520617	-0.33563	-0.512843	-0.249842	-0.466084	-0.554288	-0.317662	-0.358553	-0.329219
-0.6209	-0.379282	-0.705841	-0.538693	-0.447397	-0.756693	-0.566473	-0.167892	0.329862	0.00249984	0.446632	0.544849	0.435744	0.357328	0.382845	0.0795576	0.0236273	-0.0975401	-0.0538891	0.0482443	-0.419072	-0.455624	-0.507563	-0.247754	-0.46086	-0.431438	-0.635193	-0.411724	-0.547242	-0.834909	-0.495479	-0.866595	-0.745037	-0.858976	-0.708562	-0.885436	-0.681347	-0.701355	-0.528547	-0.444872	-0.371677	-0.331084	-0.508273	-0.255398	-0.103667	-0.608276	-0.44879	-0.398438	-0.378562	-0.323266
-1.28073	-0.76479	-1.16892	-0.969184	-1.34365	-0.34126	-0.381116	-0.405382	-0.381039	-0.775442	-0.445423	-0.618868	-0.424573	-0.262808	-0.119512	0.352199	-0.214442	0.579751	-0.298167	-0.41934	-0.463356	-0.267856	-0.410363	-0.712282	-0.666632	-0.295265	-0.137252	-0.951793	-0.647338	-0.513003	-0.640501	-0.360023	-0.792893	-0.708228	-0.30459	-0.833973	-0.597562	-0.315455	-0.573161	-0.494453	-0.488075	-0.889475	-0.482016	-0.563451	-0.744776	-0.701102	-0.605084	-0.733796	-0.278641	-0.730627
0.221453	0.385633	-0.0263943	-0.455951	-0.618812	-0.216069	-0.173275	-0.0351563	0.0329674	0.0167236	-0.251255	0.260504	-0.160575	-0.0830088	0.52666	-0.220655	-0.446523	-0.111082	0.139134	0.639126	0.313693	-0.0568877	0.140127	0.159932	0.200339	-0.125153	0.529262	0.191067	0.0947083	-0.259284	0.524026	0.311816	0.11894	0.714071	0.0886618	-0.169194	0.417098	-0.165846	0.0997108	0.212056	0.616771	0.418762	0.849981	0.370049	-0.133429	0.206209	0.189538	-0.321518	0.452415	1.10814
0.413955	-0.140156	0.19551	-0.120141	-0.182128	-0.0927273	-0.208646	0.23467	0.252583	0.0483434	0.350826	0.069978	0.173974	-0.161654	-0.179739	0.21229	0.0242207	-0.125729	-0.125732	0.0149505	-0.121737	-0.309261	0.0789217	-0.0360986	0.0790066	-0.347115	0.00767597	0.134309	0.070502	0.165056	0.301494	0.24117	0.073327	-0.282508	0.332166	-0.378504	0.00771452	0.00964224	-0.602082	-0.123582	0.27158	0.0245373	-0.24203	-0.28133	-0.600319	-0.266638	-0.0138635	-0.150313	0.108818	-0.472925
0.0158714	-0.394772	-0.511395	-0.15431	-0.277794	-0.277452	0.0583377	-0.161345	0.277012	0.550618	1.37612	-0.294775	0.554677	-0.238454	-0.439678	-0.124155	-0.454141	0.508043	0.0663926	0.00386145	-0.302685	0.233052	0.835913	-0.19919	-0.470447	-0.24792	-0.142407	0.170571	-0.538289	-0.602493	-0.45803	-0.33009	-0.777335	0.000230786	0.120805	-0.10864	0.10288	0.345231	-0.00301208	-0.358028	-0.195702	-0.161371	-0.330738	-0.647469	-0.630293	-0.00499218	0.0432704	0.0876761	0.105846	0.539988
0.133045	-0.238414	0.618039	0.17332	0.508001	0.636049	0.35262	0.466733	-0.286967	0.723104	-0.233978	0.184898	0.0982432	-0.041266	0.42947	0.246644	0.25701	-0.383573	0.270964	-0.391045	0.332	0.0694279	-0.234573	0.462135	-0.312812	0.229007	0.0520225	-0.363101	0.168998	-0.223248	-0.114961	-0.128833	0.149822	-0.0734661	0.591359	0.202908	0.493262	0.132349	0.291366	0.0836269	0.51042	-0.028904	-0.0476862	-0.283499	0.751708	0.406853	-0.202412	0.381504	0.365338	0.104925
0.558399	0.697856	-0.231953	-0.0586444	1.20101	-0.22376	0.263029	0.154816	0.308041	-0.532447	-0.27336	0.714598	0.0640509	0.168444	0.0184754	0.0348281	0.347508	-0.338064	-0.0633401	0.019068	-0.38025	0.105131	-0.731434	0.0285527	-0.125842	-0.397605	0.278254	-0.135872	0.107429	0.024968	-0.171652	0.472017	0.733912	-0.0168912	-0.014311	0.306658	-0.00928949	-0.301275	0.225181	-0.260544	0.155639	-0.508174	-0.229253	0.606517	0.00771439	0.0796655	-0.408646	0.579664	-0.037285	-0.0928632
0.292313	-0.0584027	-0.155555	-0.355146	-0.288014	0.092397	-0.427704	-0.173222	0.0399464	-0.22511	-0.24193	0.105392	-0.173849	-0.110006	-0.300671	0.207758	0.034345	-0.0781926	-0.0897727	-0.0741379	-0.157912	-0.0578833	0.0716813	-0.365511	-0.341016	-0.302793	-0.367185	-0.303869	-0.729725	-0.337273	-0.495856	-0.398352	-0.582973	-0.396273	-0.207773	-0.115197	-0.533363	-0.398221	-0.0299896	-0.297715	-0.233565	-0.708809	-0.0947329	-0.683591	-0.346235	-0.357204	-0.427885	-0.36922	-0.0830778	-0.274421
0.239643	0.354002	0.13911	0.238007	0.374296	0.323385	-0.167524	-0.514689	-0.0677604	-0.365253	-0.0925109	0.127227	-0.605218	0.00740419	-0.207296	-0.148668	0.0823157	0.0515442	-0.126231	0.14104	-0.18214	-0.405137	-0.20074	-0.112343	-0.569331	-0.453286	0.193257	-0.0511565	-0.0537105	0.0432368	-0.369365	-0.733582	-0.479229	-0.367897	-0.337375	-0.449103	-0.523961	-0.398735	-0.201403	-0.137542	-0.159001	-0.383977	-0.122611	-0.4764	-0.60234	-0.16968	-0.116996	0.170112	-0.290825	0.174022
-0.0729154	0.310004	-0.0277911	-0.0269096	0.0793475	-0.433895	-0.139635	-0.30101	0.18872	0.00173624	0.243696	0.2978	-0.313557	-0.28768	-0.575061	0.0322879	-0.0845687	0.123397	0.126925	-0.198041	0.281539	0.147001	0.502364	-0.572228	-0.464676	0.537962	0.252051	-0.337605	-0.356534	-0.298018	-0.18349	0.102996	0.356824	-0.444765	-0.108137	-0.342851	-0.20954	0.224071	-0.204721	-0.300852	-0.0872966	-0.0953692	0.352375	-0.421527	0.324981	-0.0539868	0.286176	0.0581941	1.25907	-0.468017
-0.293324	0.283055	-0.364632	-0.259918	-0.243124	-0.163316	0.330064	0.227581	0.371652	0.978869	0.561288	0.322077	-0.0859586	0.28456	0.162513	0.342538	-0.417054	-0.156208	-0.124763	0.355486	-0.211427	-0.116717	0.132463	-0.21474	-0.537549	-0.763731	-0.565482	-0.0727734	-0.701429	-0.512914	0.263027	-0.713764	-0.710253	-0.202882	-0.60699	-0.297882	-0.634755	-0.802617	-0.327327	-0.442306	-0.00853931	0.0301374	0.301178	0.214631	0.213481	-0.153239	0.476668	-0.201314	0.046485	0.0569937
0.361265	-0.0545406	-0.475648	0.0274802	0.0148025	0.12742	0.155865	0.238765	-0.578156	0.13576	-0.804627	-0.616796	-0.676874	-0.137662	0.363901	0.0867181	-0.605437	-0.195586	0.405227	0.309078	0.0353777	0.164299	0.616095	-0.103055	-0.625447	-0.524543	-0.121006	-0.244537	0.0167874	0.261553	0.13167	-0.199045	-0.592751	0.696761	-0.20121	-0.149743	-0.387715	-0.469546	-0.521821	0.313953	-0.215715	0.476575	-0.200506	0.219798	0.445686	-0.419452	-0.372972	-0.127379	0.0562913	-0.553813
-0.267254	0.672733	0.131915	0.0299372	-0.54103	-0.0622132	-0.0306073	0.220198	-0.00551473	-0.273865	-0.533202	0.150919	0.143631	0.448367	0.0118405	-0.283265	-0.0298216	0.0896875	0.193292	0.0301075	0.0169212	0.149697	-0.328814	-0.747477	-0.00182455	-0.116713	0.214547	0.20196	-0.300335	-0.162386	0.155115	-0.0702546	-0.275016	-0.198525	0.00100281	-0.526174	-0.479201	-0.305626	-0.244329	-0.067747	0.0842711	-0.147301	-0.303577	0.0612933	-0.131501	-0.0450676	-0.283892	0.115579	-0.572695	-0.322108
-0.110032	0.361346	0.0961426	-0.499865	0.290552	-0.0108272	0.152816	-0.0902311	-0.0561399	-0.0766651	-0.221553	-0.231269	0.355394	0.0521781	-0.74442	-0.209795	0.135868	0.0147763	0.0815311	-0.0223797	-0.242982	0.155336	0.0264656	-0.0117179	-0.419427	-0.221775	0.293777	0.204039	0.178208	0.276478	0.261811	0.295028	-0.476125	-0.139359	-0.221811	-0.0262768	-0.363842	-0.236636	-0.0877597	0.705841	0.741993	0.235256	0.256016	0.1311	0.0657807	-0.485296	-0.150353	0.369587	0.569346	0.732112
0.49584	0.750291	0.258087	0.677518	0.537478	0.700629	0.878065	0.689104	0.645578	0.398291	0.484386	0.425916	0.354277	0.206223	-0.0490368	-0.0841889	0.101772	-0.0610721	0.105674	-0.062185	0.365489	0.316739	-0.109381	0.290449	-0.13244	-0.143207	0.00360132	0.0580693	-0.256365	-0.00170365	-0.0690983	-0.2604	-0.194444	-0.183378	-0.144064	0.0779663	-0.197054	-0.215866	0.239072	0.292808	0.366577	0.151356	0.0651564	-0.207809	0.377965	0.0730983	0.5122	0.54864	0.134696	-0.016438
-0.282109	-0.272425	-0.047226	0.132847	0.277202	0.400223	0.199674	0.0816746	0.356457	0.0988153	-0.259169	0.124917	-0.0747248	-0.102884	-0.265302	-0.116513	0.10142	-0.05336	0.0950961	-0.0266427	-0.0581128	0.0244797	0.148897	-0.323934	-0.206464	-0.205075	0.195278	-0.189114	-0.24926	-0.252123	-0.185653	-0.227601	-0.571008	-0.0910983	-0.0882232	-0.135819	-0.103286	-0.276657	-0.303782	-0.120609	0.312415	-0.0279792	0.00653441	-0.0946388	-0.263076	-0.16792	-0.155958	-0.141452	0.325153	-0.220211
-0.0623154	-0.117784	-0.259633	0.0248628	-0.167542	0.0262646	0.261227	0.0899065	0.160075	0.624631	0.299695	0.389598	0.192643	0.0538114	-0.384315	-0.0719952	-0.214795	0.0336618	-0.103247	0.356375	0.246125	0.127468	-0.220189	-0.263212	0.189302	-0.0484198	0.220439	-0.0702598	0.326259	-0.876227	0.100002	-0.213034	-0.558578	-0.120941	0.0679853	-0.410768	0.0521517	-0.19159	-0.596663	-0.147281	0.12837	-0.268169	-0.250086	-0.0797297	-0.189456	-0.277653	-0.104664	-0.156191	-0.273112	0.101478
0.481156	0.178459	0.396615	0.102718	0.131866	0.224556	-0.228824	0.587233	0.232246	0.0945979	-0.297185	0.0963881	0.532577	0.132646	-0.391692	0.350748	0.144942	-0.340563	-0.0389384	-0.116189	0.446691	0.554506	0.429922	0.193124	-0.0212324	-0.296886	0.227919	0.290532	0.0268613	-0.0192438	0.241591	-0.0134648	-0.103381	-0.157157	-0.464334	0.0199405	-0.0605015	0.207117	0.143831	0.314379	0.510466	0.22587	0.164152	-0.019772	0.644878	0.0375354	0.218755	0.378602	0.331163	0.762249
-0.344275	-0.198337	0.209978	-0.35134	-0.743518	-0.121524	0.045795	0.103341	0.300054	-0.57833	0.153413	-0.210757	-0.0418191	-1.0819	-0.0933258	0.0207035	0.0649585	0.306392	0.0681041	-0.460158	-0.448496	-0.287866	-0.236167	-0.428864	0.277357	0.0800145	-0.145091	-0.00606008	-0.269898	0.391967	0.469673	0.0169531	-0.264391	0.0139627	-0.651476	-0.452418	-0.165784	-0.489979	-0.247932	0.0542317	-0.264648	-0.110381	-0.395251	-0.378622	0.266967	-0.623318	0.281332	-0.0687706	0.169477	-0.212662
-0.570289	-0.416502	-0.46849	-0.152993	0.328347	-0.2735	0.441371	-0.109119	0.204676	0.254847	-0.301664	0.154487	-0.0521847	0.285181	-0.609918	-0.305941	0.224062	-0.0516433	0.0481022	0.0854206	-0.119807	-0.35376	-0.259349	-0.0345698	-0.21695	-0.209604	-0.171441	-0.863783	0.0284583	0.275379	0.0551892	0.00563751	0.283777	-0.337266	-0.0141887	0.140315	0.358043	-0.260619	-0.332047	-0.0608295	-0.210131	-0.229533	-0.142187	-0.528619	-0.219074	-0.397457	-0.906279	-0.198665	0.0574638	-0.0832655
0.35364	0.0233082	-0.785646	0.0301045	0.484383	-0.235479	0.844299	-0.0771257	-0.660199	-0.0965459	0.024533	0.455193	0.0676381	0.0814331	-0.0225776	0.116298	0.203389	-0.179055	-0.270754	0.130123	0.17713	-0.0898804	1.1546	-0.410621	0.212603	0.134486	0.0116199	0.122204	0.0305906	0.0337114	0.208519	-0.152582	0.439075	-0.331192	0.53988	0.281192	-0.272878	-0.257252	-0.181861	-0.22364	0.240647	0.29264	0.454047	-0.264162	0.111263	0.3275	0.373387	0.240742	0.382423	0.036479
0.417626	0.326214	0.191974	-0.0263201	0.176706	0.044715	0.0651066	-0.12893	0.465303	0.216093	0.319527	0.355585	-0.0485587	0.0600032	0.0620535	0.0868859	0.0793981	-0.0710007	-0.0407216	-0.0545618	0.323391	-0.118098	0.348968	0.0913947	0.189957	0.125665	0.222256	-0.174855	-0.0795969	-0.100684	-0.0916729	0.303565	-0.0853993	-0.0914894	0.116568	-0.0280053	0.113683	-0.0893867	-0.0914824	0.154962	-0.228824	0.0944506	0.163963	-0.324403	0.14028	0.136582	0.182903	-0.094539	0.342671	0.121412
0.244642	0.509528	-0.0200122	0.0261964	0.177394	-0.0713289	-0.175556	-0.379453	0.0221808	0.0205255	-0.0442323	-0.0211567	0.325395	0.293341	0.887296	0.0696589	0.0371935	0.306446	0.0712179	-0.484517	0.325063	0.0645913	0.494986	0.478665	0.889758	0.997114	0.277819	0.204608	0.529629	0.16017	0.0642633	-0.248596	0.101573	0.398948	0.26104	0.0070108	0.0231021	-0.0387079	-0.0947512	0.458363	0.0215258	0.290332	-0.275569	0.198638	0.14547	0.179042	0.312586	0.048252	0.632233	-0.218602
0.638733	0.356585	0.459181	0.233156	0.0264084	0.21032	0.174388	0.0249226	0.604958	0.422427	0.503899	0.679029	-0.126429	0.171423	0.203022	-0.057311	0.200397	-0.0115393	0.00534286	-0.136889	0.414926	0.258063	0.680998	0.185059	0.0791578	0.213217	0.410428	0.0582725	0.0285024	-0.12778	-0.166492	0.204163	-0.0365052	0.0398497	0.454594	0.200161	0.138133	0.158315	0.185062	0.406256	0.224017	0.0307365	0.0601421	-0.179597	0.262094	0.169093	0.112628	0.056851	0.281438	0.315017
0.599484	-0.0983947	0.247605	0.463938	0.661019	0.0313193	0.394105	0.130115	0.777886	0.282707	-0.270337	-0.345977	0.558417	0.481956	0.791188	-0.141199	-0.040697	-0.0426351	0.0436352	0.180895	0.0345534	-0.143963	0.019423	-0.00448556	0.0406936	-0.045882	-0.681358	0.253362	-0.237077	0.115242	0.105247	-0.0585464	-0.743095	-0.328765	0.511617	-0.166698	-0.548547	-0.0539656	-0.559025	-0.020776	0.251549	-0.0384894	-0.0767226	0.365811	-0.318693	-0.109379	0.20507	0.371602	0.103647	0.140504
-0.0504287	-0.248983	-0.0116341	-0.335178	-0.565783	-0.199585	0.394039	0.238422	-0.675716	0.194226	-0.0804022	-0.0955501	0.0460832	-0.140436	-0.0432283	0.244842	-0.134101	-0.123253	0.357946	-0.345435	-0.0512504	0.115574	-0.137206	0.368479	-0.0766559	0.564572	-0.595095	0.0184183	0.0493731	-0.0386227	-0.144194	0.673446	-0.27359	-0.268968	0.0391888	-0.467233	-0.0740365	0.404894	0.100375	0.134772	-0.453209	-0.245906	-0.069664	0.383867	-0.574834	0.230139	0.493706	0.154772	0.270505	-0.0194378
0.11661	-0.0281411	-0.381611	0.354675	-0.314203	-0.302565	0.0325547	0.0952799	0.190689	0.0394292	-0.0236175	0.119399	0.199575	0.102474	0.175001	0.271624	-0.0760726	-0.230875	-0.0103976	0.0457207	0.297404	0.625757	0.159283	0.125683	0.271907	0.205627	-0.122745	-0.0971097	-0.414606	0.145051	-0.224715	-0.0405314	-0.0160451	0.28005	-0.274297	0.513501	0.233885	0.361674	-0.123391	0.121089	0.200906	0.274623	0.0811216	0.154203	0.516347	0.192912	0.0706053	0.610796	0.846304	0.391195
0.274004	-0.497815	-0.0948526	0.0740705	-0.419792	-0.606427	-0.495753	-0.420894	-0.414181	-0.175088	-0.210789	-0.264791	0.0090066	0.262968	-0.187365	0.552632	-0.144304	0.0623806	-0.322436	-0.148272	-0.256818	0.13353	0.140926	-0.00971214	-0.117301	-0.0845735	-0.103454	-0.667749	-0.0271784	0.114732	-0.314831	0.0730863	0.0775236	-0.784693	-0.185015	-0.407953	-0.0219029	-0.200813	0.144806	-0.546378	0.0213499	-0.0260365	-0.667145	0.0482916	-0.315194	-0.081913	-0.23175	-0.082055	-0.686524	-0.224426
0.0538471	-0.0982617	0.265992	0.177764	-0.146881	-0.321028	-0.159885	0.149225	0.0434011	0.294816	-0.346584	-0.587775	-0.231557	0.11074	0.436927	-0.0368028	0.0936646	0.0881485	-0.0348456	-0.110165	-0.382945	0.108468	0.451507	0.286027	-0.110624	-0.415038	0.216608	-0.00587783	0.109984	-0.196491	0.0819039	0.536672	-0.127511	0.0489553	0.0555692	0.363723	0.228149	0.333845	-0.343707	0.337335	0.0100183	-0.0156874	-0.225748	0.455063	0.289437	-0.363039	0.325903	0.242876	-0.12323	-0.0971565
0.42308	0.108438	0.247235	-0.309231	0.0867671	0.0128942	0.506903	0.14772	0.477572	0.197043	0.209585	0.305542	0.404769	-0.0143212	-0.0204571	0.049715	0.0275718	-0.107822	0.115129	-0.0845937	0.189867	-0.0706589	0.454439	-0.131322	0.530333	0.0116931	0.348005	0.0314047	0.223575	0.042355	0.478783	-0.163574	0.203264	0.0855306	-0.246862	0.21737	-0.116395	0.0610194	-0.107327	-0.0122977	0.444921	-0.337236	-0.136683	-0.408497	0.528781	0.49061	-0.0248215	-0.255423	-0.0623462	-0.137578
-0.0574207	-0.173132	0.563811	-0.302257	-0.370638	0.353197	-0.315052	-0.077729	-0.0648876	0.539794	0.508023	0.58976	1.02317	-0.058704	-0.148717	0.153311	-0.378606	0.379433	-0.237602	0.0834639	0.261996	0.109558	0.0686539	0.27455	0.0213871	-0.236811	-0.352101	0.00120923	0.455443	0.160875	0.0799383	0.709941	-0.377996	-0.0682009	0.178616	-0.172475	0.0217713	0.0835065	-0.0321272	0.44024	-0.200703	0.146119	0.273923	0.731975	-0.436044	-0.105318	0.212114	0.384199	0.546344	-0.283775
0.0277486	0.0408432	0.310704	0.191954	0.311143	0.0179934	0.0487047	0.0992035	0.26749	0.214882	-0.327472	0.391223	-0.12743	-0.0901919	-0.104788	-0.304779	0.0712535	0.132349	-0.095943	0.197119	-0.453114	0.172287	-0.198715	-0.260115	0.0660313	0.136931	0.546922	-0.0219545	0.106854	-0.0271044	0.405302	0.520825	0.201481	-0.045786	0.76181	0.965864	0.441007	0.777714	0.0439502	-0.334135	-0.23405	-0.881688	-0.133977	-0.324887	-0.315148	-0.11029	-0.473578	-0.366265	-0.197503	-0.0837512
0.371352	-0.00829636	0.0219321	-0.173683	-0.228335	-0.0136187	0.0559962	-0.183486	-0.0436761	0.112308	-0.0779794	0.164045	-0.084065	0.0603395	0.201248	-0.527199	0.318699	0.167368	0.111802	-0.0706696	-0.165374	-0.324808	-0.12134	-0.100245	-0.123977	-0.0578506	0.117653	0.25232	0.0856909	0.119919	0.113605	0.369914	0.309475	-0.0397507	0.0713298	0.0324371	-0.184769	-0.0315694	0.0688912	-0.00125864	-0.0214442	-0.112871	0.115288	0.0415029	0.0721152	0.455659	-0.125611	0.875649	0.426042	0.264117
0.0427341	-0.0796361	-0.0702101	0.0331702	-0.126755	-0.0551042	-0.168583	0.0178997	-0.181115	0.0665447	-0.0564991	0.09053	-0.0111238	0.227668	0.122619	-0.0422199	0.0924935	0.0457886	-0.0967534	0.000691235	-0.12226	-0.034212	-0.058235	-0.126066	-0.209316	-0.456825	-0.646923	-0.395618	-0.644655	-0.541218	-0.550626	-0.626047	-0.603504	-0.390977	-0.438633	-0.320746	-0.2749	-0.726198	-0.614472	-0.689668	-0.57226	-0.727152	-0.52936	-0.688258	-0.657944	-0.520889	-0.347881	-0.4382	-0.589966	-0.50009
-0.0225887	0.868309	0.391239	0.438016	0.850573	0.5883	0.399747	0.498286	-0.0185243	-0.124054	0.476502	0.304786	0.344441	0.26093	0.2148	-0.343461	-0.0499407	0.404945	0.459392	-0.470936	-0.0364365	-0.125328	-0.0800052	0.0694639	0.124295	-0.12743	-0.185596	0.0692428	0.321468	0.213747	1.3364	1.23456	1.46943	1.35921	0.792835	1.11003	0.685252	1.03523	1.48309	0.68649	0.587767	0.271107	0.759522	0.439059	0.161917	0.834935	0.832163	-0.0460383	0.111611	0.657032
0.216144	-0.0693201	-0.307845	-0.0788269	-0.151988	-0.0765667	0.111464	0.116399	0.0720646	0.11605	0.0241478	0.114899	-0.222312	0.00861462	0.0717433	0.313542	0.00448004	-0.221816	-0.0251501	-0.0710558	-0.16941	0.0478178	-0.288057	0.0486213	0.131646	-0.100424	0.089112	0.290079	-0.366118	-0.191674	-0.115314	-0.0801099	-0.358471	-0.01777	0.0866928	0.127028	0.571982	-0.180396	-0.0722092	-0.0645036	-0.356493	0.235514	-0.0293193	-0.202022	-0.0213742	-0.0939031	-0.07674	-0.0952026	-0.501031	0.0308953
0.163997	0.388386	0.228172	-0.0143714	-0.0290513	0.166606	0.197329	0.266166	-0.00469223	0.00617444	0.0920194	0.0292578	-0.282657	-0.0261238	-0.0137801	-0.196836	0.048384	0.151527	-0.232051	0.228976	-0.172324	-0.093645	0.0246673	-0.278411	-0.436008	-0.304323	-0.339821	-0.220911	-0.174834	-0.334407	-0.290628	-0.356755	-0.151134	-0.232472	0.166192	0.0381821	0.218779	0.00139452	0.163836	-0.0310204	-0.147623	0.0115039	-0.0471413	0.198863	-0.145747	0.379705	0.299885	0.448343	0.49471	0.374284
-0.206819	0.47761	-0.409722	-0.301476	-0.030747	-0.147498	-0.298082	0.0428159	0.112026	-0.366179	0.220669	0.0456884	-0.0194666	0.0843562	0.695276	0.394766	-0.514225	0.110757	0.236686	-0.227984	0.442937	0.274333	0.505586	-0.106465	0.183778	0.40174	0.211287	0.219243	0.685525	0.0919969	0.357318	0.141262	0.0503899	0.55748	0.0314468	0.524402	-0.11571	0.487031	0.162062	0.153903	0.105019	0.0687864	-0.189786	-0.0203606	0.112057	0.226227	0.554471	0.176411	0.330313	-0.143496
-0.0296549	-0.171007	-0.416899	0.152852	0.403508	-0.0545325	-0.144081	-0.00911712	-0.226182	0.235103	-0.264523	-0.270624	-0.156418	-0.185477	-0.162805	-0.179224	0.0627353	-0.23108	0.0625269	0.285042	-0.266471	-0.196127	0.298727	0.10409	0.0121247	0.216683	0.0265259	0.0599718	-0.314661	0.0754743	-0.0941567	-0.281229	-0.281987	-0.225537	-0.249891	-0.32649	-0.173708	0.09977	-0.453916	0.142385	0.329248	-0.323379	-0.216269	-0.242953	-0.372528	0.0557346	0.147421	0.147604	0.17277	-0.475091
-0.914617	-0.359623	0.333941	-0.504808	-0.0272031	0.309632	1.35474	1.70948	2.07316	1.95209	1.11167	1.39844	1.26629	1.13419	0.87425	0.278035	0.244188	0.290653	-0.371635	-0.44124	-0.176144	-0.0996063	-0.160061	0.122464	-0.110138	-0.264041	-0.182677	0.114795	0.0817545	-0.43452	0.194756	0.0172692	-0.474655	-0.0735472	-0.245581	0.329462	-0.362193	0.0612475	-0.238216	-0.222259	-0.397283	-0.203134	-0.35389	-0.547106	-0.148698	-0.0859368	-0.204327	-0.186856	-0.293155	-0.176626
-0.372701	-0.203598	-0.469708	-0.262942	-0.53204	-0.228224	-0.46409	-0.752848	-0.68016	0.110426	-0.192567	-0.310782	-0.213972	-0.494372	-0.680613	-0.319606	0.52925	0.333276	0.119229	-0.662149	0.196129	-0.689287	-0.588346	-0.393212	-0.509615	-0.30313	-0.112916	-0.771352	-0.553441	-0.0621207	-0.729508	-0.62724	-0.588101	-0.390103	0.407319	-0.19287	-0.601539	-0.410825	-0.117943	-0.544575	0.265033	0.00675338	0.0322294	-0.0413826	-0.28369	-0.208414	-0.136049	0.651461	-0.804359	0.0801675
0.671047	0.0463487	0.54296	0.672396	0.281181	0.49477	-0.125386	0.382683	0.192003	0.330026	0.275985	0.0449525	-0.135265	0.313543	0.285117	0.0163317	0.077754	0.086168	-0.396993	0.216739	0.409269	0.0468284	0.211096	0.25257	0.567194	0.51642	-0.0872071	0.380035	0.567653	0.0319333	-0.0411149	-0.0865228	-0.0647332	0.080513	-0.35652	-0.198292	-0.131334	0.197824	-0.538049	0.28564	0.275885	0.260956	0.152986	0.104872	-0.0943033	0.226208	0.392516	0.508938	0.581584	0.534455
0.461315	-0.00967804	0.57451	0.622486	-0.487722	0.270025	0.0621467	3.20487e-05	0.402694	-0.0455996	0.175394	-0.297066	0.143812	0.0528493	0.543783	0.14325	0.0463486	-0.246537	0.228907	-0.171968	0.167495	-0.177593	-0.0439806	-0.288434	-0.35701	0.00801706	-0.334219	-0.383885	-0.521995	0.600548	-0.36295	-0.0376232	-0.154131	-0.13535	0.145358	-0.0945524	0.119148	0.680187	-0.170207	0.575331	-0.0665557	-0.343672	0.463116	0.496292	0.00327231	-0.040905	-0.369021	-0.182968	-0.100179	0.22244
0.0416355	1.19707	0.123869	0.688779	0.349147	0.862737	0.530721	0.053887	0.725128	0.0178363	-0.461338	0.350937	-0.490453	-0.135391	-0.494421	-0.179143	0.208168	-0.510302	-0.0795299	0.560807	0.0278447	-0.503119	-0.0847344	0.00385426	0.266397	-0.0795461	0.339484	0.192095	-0.516215	0.160887	-0.181789	0.160868	0.116465	-0.690441	-0.0310004	-0.701386	0.395771	-0.313761	-0.223663	0.0508791	0.164682	0.164481	0.188029	-0.0302015	0.134162	0.414905	-0.182047	-0.304779	0.000380866	-0.00698898
0.273486	0.374819	0.288401	0.0507487	0.19854	0.20497	0.222323	-0.0423809	-0.348571	0.0745009	-0.164226	0.234906	-0.241126	-0.229109	0.110293	0.495409	-0.179678	0.0268734	-0.322456	-0.0201476	-0.0975345	-0.119958	-0.344963	-0.167006	-0.110987	-0.186263	0.334423	-0.248919	0.0139141	0.507076	0.339939	0.29694	-0.503788	0.0522044	-0.120549	0.121712	0.449373	0.0179187	0.379117	-0.186899	0.253328	-0.23129	-0.244272	0.342588	-0.14566	0.281763	-0.397286	-0.220927	0.0163759	0.126881
-0.151537	-0.633821	-0.0896517	0.330902	-0.688532	-0.781532	-0.663286	-0.0463978	0.590494	0.747441	0.65801	-0.178805	0.552523	0.15578	0.455196	0.400582	0.197399	-0.286234	-0.0941422	-0.217604	0.0592544	-0.330147	-0.535352	-0.388067	-0.332907	-0.419817	-0.341831	-0.25593	0.0809834	-0.221891	0.421644	0.537303	-0.102965	-0.294904	-0.0495877	-0.470158	-0.0976461	-0.321561	-0.112672	-0.165975	0.0494811	0.294885	0.168501	-0.0412318	0.0189961	0.0900753	-0.369205	0.0678744	0.174957	0.225267
-0.157257	0.218378	0.151969	0.0342332	0.197765	-0.283647	0.0995569	0.291541	-0.130855	0.0367996	0.0979642	-0.292354	-0.036436	-0.0902083	0.414451	-0.237994	-0.245574	0.1092	0.278145	0.0962232	0.0233486	0.0355373	0.394837	-0.128093	-0.0150074	-0.0623517	-0.19752	-0.0262959	-0.0504462	0.160729	-0.279923	-0.0265333	-0.102495	-0.140288	-0.0438087	0.0578073	0.0677531	0.0830294	-0.240065	-0.236984	0.0236669	0.149776	-0.252846	-0.0437266	0.0344814	-0.144825	0.0213085	0.00540167	-0.248856	-0.281278
0.865651	0.301882	0.237741	-0.199708	-0.116027	0.424933	0.324703	-0.0795911	-0.109227	0.0505743	0.166609	-0.112371	0.22651	0.265149	0.44112	0.320264	0.460663	-0.307535	-0.190052	-0.28334	0.500751	0.569131	0.0910352	0.380937	0.11431	0.391565	0.0259345	0.440157	0.920395	0.407872	-0.289251	0.242596	0.180383	0.470865	0.64387	0.55989	0.354176	0.968353	0.417625	0.0898521	0.180823	0.465167	0.249658	0.321542	1.30295	0.554151	0.115225	0.140233	0.974896	0.465582
0.847135	0.010989	1.14835	0.0859976	0.635216	0.454808	0.456532	-0.2583	0.11927	0.125448	0.412715	-0.431642	0.236749	0.226889	-0.224808	0.227194	0.127878	-0.0661487	-0.282386	-0.00653686	0.455307	-0.234383	-0.62191	0.0964686	-0.123276	0.481506	0.206193	-0.122266	-0.00951573	-0.00379694	-0.207498	-0.0147462	0.216744	-0.124873	0.0576234	0.192952	-0.103632	-0.50462	0.157198	0.185496	0.00985388	0.217602	0.308499	0.408428	0.113633	-0.146057	0.444807	0.65176	0.129867	-0.365203
0.0144475	-0.126842	0.00991312	0.172977	0.00444331	-0.111644	0.333961	-0.132427	-0.0450642	-0.095483	0.351861	0.208894	0.0555551	0.10913	0.0488623	-0.040104	0.171534	-0.0892517	-0.170115	0.127937	0.0191396	-0.0937829	0.17298	0.0157742	-0.034998	-0.118695	-0.162059	-0.094925	-0.283071	-0.105283	-0.00232896	-0.0958732	-0.299931	-0.420202	-0.177179	-0.453567	-0.537997	-0.0154926	-0.227566	-0.070913	-0.0801413	0.067514	0.0222952	-0.0266321	-0.0839609	-0.240261	-0.0413182	-0.137875	-0.196135	-0.187705
-0.436492	-0.317586	0.0378626	0.065474	-0.0980396	-0.219656	-0.615979	-0.329945	-0.241749	-0.0720012	-0.499715	-0.357862	-0.569969	-0.536967	-0.528486	-0.476034	-0.207294	0.207883	0.126103	0.349342	-0.573914	-0.514408	0.282245	-0.36849	-0.109258	-0.184377	0.0178032	0.286116	-0.391477	0.0610579	-0.297677	-0.290054	0.206881	-0.0764865	-0.0456977	-0.349201	0.280879	-0.11619	0.364915	0.422027	-0.586846	-0.331997	-0.556589	0.157272	-0.0519594	0.394684	0.525344	-0.437593	-0.322945	-0.457205
-0.0894313	0.474982	-0.227299	-0.136112	-0.02552	0.23322	-0.146958	0.293355	0.855918	0.256839	0.0623626	0.462495	0.189951	0.593656	0.484099	0.446343	-0.197586	0.0302369	-0.355345	0.0763515	-0.253521	-0.213039	-0.0492166	-0.196716	-0.352302	0.159541	0.184606	0.392761	0.405284	-0.222809	0.12954	0.637567	-0.0674284	0.173626	1.84396	1.06701	0.381247	0.370317	0.302805	0.361516	0.159943	0.371048	0.682018	0.0382973	0.27006	0.255973	0.260224	0.490798	-0.1155	0.502156
-0.187211	0.076435	-0.442056	-0.252792	-0.385982	-0.174088	-0.256789	0.280521	0.102144	-0.333147	-0.268681	-0.248601	0.157156	-0.355092	0.369709	0.141118	0.166501	-0.105547	-0.338551	0.13648	-0.212402	0.504141	-0.604877	0.138417	-0.0502049	-0.0958915	-0.00652739	-0.140901	0.142763	-0.282624	-0.400573	0.0262673	0.0535706	0.0766549	-0.414651	-0.401478	-0.35431	-0.0296067	-0.617649	-0.370785	-0.636064	-0.252435	-0.583228	-0.235641	-0.3163	-0.237644	-0.632997	-0.100817	-0.732346	0.104898
-0.452032	-0.344548	0.165963	-0.0681001	-0.74796	0.363032	-0.255183	-0.486461	-0.495508	-0.319659	0.0436429	-0.0435226	-0.80201	-0.267391	-0.123324	-0.163044	-0.121046	-0.161731	0.01883	0.426991	-0.208592	-0.342059	0.086737	0.0675973	-0.268733	-0.378602	-0.336781	-0.0956702	-0.0374154	0.4115	-0.306022	0.110231	-0.264006	0.29834	0.460734	0.165454	-0.135041	-0.0294907	-0.475056	-0.0539508	-0.141177	0.528756	0.170051	-0.22214	-0.0117785	0.115139	0.0154662	0.459629	0.0738385	-0.350068
0.239194	-0.163113	0.28681	0.0113332	0.132399	0.240907	0.382436	0.216976	-0.209968	0.208286	0.132498	0.0756179	-0.400052	-0.0938932	0.394582	0.288208	-0.109807	0.131751	-0.217519	-0.0926331	-0.106421	0.472436	0.0832862	-0.0543063	0.342539	-0.283443	0.0289258	-0.173299	0.0121314	-0.0860635	0.180898	0.125042	-0.562161	-0.197177	-0.27576	-0.0331579	-0.0685803	0.392571	0.31002	-0.184426	-0.0320687	-0.338338	0.116556	0.130599	-0.130159	-0.0248211	0.0713037	-0.470575	0.241754	0.055294
-0.101113	0.397857	0.107826	-0.10989	-0.471996	0.373198	0.232172	0.28452	0.065328	-0.252878	-0.44936	-0.23075	0.40041	0.6018	0.00363741	0.0572701	0.104962	-0.234077	-0.253882	0.325727	0.00943349	0.190126	0.207842	-0.00269573	-0.242402	-0.264901	-0.109747	0.326913	-0.158005	0.10053	0.0590908	-0.0411154	0.273209	0.0243267	0.437619	-0.0996004	-0.196975	0.174347	0.105289	-0.317071	-0.142983	-0.0827981	-0.345771	0.136595	0.11051	0.551267	0.825358	0.592685	-0.1521	-0.0376597
0.198316	0.229447	0.15278	0.167564	-0.242801	0.0956684	-0.353595	-0.35828	-0.000629509	0.131518	-0.0860325	-0.173218	-0.0771694	0.634858	-0.161899	-0.103868	-0.0395047	0.157634	0.0879494	-0.102211	0.140195	0.076135	0.239784	0.0701157	-0.0328923	0.0906773	-0.145683	0.097236	0.172808	0.128992	0.0388841	-0.144125	-0.110913	0.166256	0.308058	-0.143523	0.269551	-0.0716983	-0.355115	-0.307711	-0.0275684	-0.214331	-0.209956	-0.553151	-0.263131	-0.125286	-0.207608	-0.0845196	-0.116002	-0.0769753
-0.4258	0.644118	0.0871031	0.0845541	0.211049	-0.00222884	0.110746	-0.00861436	-0.330972	0.573188	-0.122889	-0.345452	0.577385	0.0281373	0.0673276	-0.0540875	0.41903	-0.126804	-0.374364	0.136225	-0.292261	-0.0460599	0.0691233	-0.0318636	0.109757	-0.0933315	0.117569	0.288859	0.284633	0.422489	0.128825	0.39733	0.788628	-0.0450041	0.372354	0.0725939	0.218679	-0.427763	0.254742	-0.0387071	0.400468	0.117493	-0.240444	-0.0847153	0.667565	-0.0404709	0.201481	0.300242	0.219343	-0.0395397
-0.597974	0.363874	-0.286097	0.506567	-0.0927164	-0.259613	0.0647261	0.264321	-0.0812212	-0.04402	0.298583	-0.0165997	-0.337083	0.531269	-0.331805	0.222203	-0.0311647	0.0417334	-0.0870137	-0.145758	-0.101512	0.395007	0.188915	0.547825	0.155163	0.545961	-0.0474096	0.298728	0.494314	0.658823	0.579501	0.0191579	0.0467149	-0.0136994	-0.0162778	-0.0302581	0.202799	0.250938	0.291195	0.508332	-0.2114	-0.234624	0.29363	-0.847606	0.232484	0.0990191	0.940667	-0.00060171	-0.518619	0.116382
0.0861927	0.402927	0.503015	0.0587188	-0.0368031	0.669107	0.0529943	0.443035	0.0381296	-0.476709	-0.0129294	0.46413	0.158514	0.447253	0.0355525	0.28489	-0.138697	-0.565678	0.72796	-0.308475	0.412831	0.321283	-0.236096	0.313486	-0.252739	0.0549117	-0.00891477	0.262107	0.0870824	0.503179	-0.0611948	0.675773	0.56424	0.312852	0.481894	-0.0769951	-0.500818	0.87611	-0.16881	0.146846	-0.0322598	0.0496001	0.123109	-0.0165674	-0.206075	-0.00256334	0.148149	0.111654	0.0826826	0.0875936
-0.0692876	-0.146161	0.169254	0.187699	0.0326426	0.673843	-0.101713	-0.113538	0.551231	0.347998	0.211327	0.24834	0.0613974	0.195735	-0.00649805	-0.00777007	0.132509	0.18776	0.0373975	-0.349897	0.546511	-0.0163203	0.280838	0.432546	0.0526251	-0.288091	0.524606	-0.334732	0.0543099	0.0748449	0.108982	0.468911	0.102245	-0.181865	-0.814421	0.419972	0.32644	-0.0757883	-0.54687	0.4827	0.0805815	-0.163736	0.465837	-0.0947445	0.0183474	0.387329	0.32369	0.298211	0.28311	-0.277648
0.0283204	-0.277236	0.029557	-0.125854	0.409772	-0.150891	-0.195225	0.0662913	-0.0468915	-0.217602	0.1429	-0.012914	0.128942	-0.00599528	0.183138	0.362908	0.0657456	-0.265633	-0.0506633	-0.112358	0.217026	-0.0850217	-0.198149	0.118455	0.590793	-0.875168	-0.0776324	0.655483	0.443631	0.103505	-0.325525	0.381687	0.0243762	0.522738	0.618697	0.561808	0.0280828	-0.136047	-0.22112	0.0134938	0.502277	-0.269883	0.33736	-0.020037	-0.132491	-0.334667	-0.100926	-0.125561	-0.453828	0.155757
0.308608	0.582228	0.545761	0.419975	-0.144739	0.132977	0.136343	-0.00416381	-0.46217	-0.235273	0.139163	0.450284	-0.0829376	0.22239	-0.859332	-0.0612832	0.101052	-0.327888	0.145802	0.142318	0.00556787	-0.0373729	-0.424492	0.213081	-0.814779	0.00991991	0.183031	-0.339157	-0.337313	-0.460926	-0.252085	-0.298237	0.0506586	-0.290323	-0.442755	-0.150208	-0.0629509	0.266003	0.201913	-0.000364437	-0.428646	-0.609583	-0.43163	-0.37093	-0.210585	-0.696705	-0.269193	-0.037116	-0.44071	0.00418573
0.311078	0.622086	0.81601	0.518022	1.00161	0.685124	0.390591	0.386682	0.688663	0.389136	0.0476462	0.361745	0.391988	0.537511	0.005543	-0.216134	0.145802	0.0792716	-0.252655	0.243716	0.258116	-0.211185	0.138571	-0.0140979	-0.0691679	-0.138784	-0.42792	-0.26969	-0.291615	-0.355089	-0.328271	-0.306953	-0.202109	-0.202227	-0.109541	-0.385854	0.305023	0.291522	0.345771	-0.059186	0.254626	0.354171	-0.0712705	0.298314	0.170145	0.550694	0.293637	0.202852	-0.0806636	0.0478586
-0.908925	-0.244461	0.0184864	-0.0986947	-0.766286	-0.277665	-0.211126	-0.0555157	-0.635928	-0.98348	-0.700531	-0.721799	-0.23935	-0.618534	0.251881	0.244007	0.409592	-0.0149275	0.194965	-0.833637	-0.319044	-0.0330336	-0.422657	-1.01215	-0.581508	0.00758425	0.00447008	-0.583748	-0.647445	-0.0715447	0.132689	-0.619146	-0.500444	-0.178051	-0.572575	-0.409127	0.0802875	-0.263531	-0.465981	-0.138633	-0.554259	-0.469005	-0.198622	-0.546536	-0.758111	-0.38023	-0.930298	-0.618781	-0.591858	-0.25577
-0.00689565	-0.554571	-0.202367	-0.515794	-0.695469	-0.149232	-0.376113	0.256711	-0.394693	-0.251646	-0.503414	-0.288202	-0.286687	-0.600528	-0.769035	0.0197659	-0.334586	0.390233	-0.0235615	-0.0518515	0.00769477	0.251983	-0.0914465	0.405384	0.473973	0.580342	0.089584	0.616584	0.676145	0.459893	-0.111201	0.00906445	-0.548726	0.610935	0.0491145	-0.233248	0.281988	-0.141397	-0.578335	-0.332968	-0.557594	-0.0509182	-0.0894905	-0.109717	-0.135799	-0.426169	-0.623638	-0.521057	0.298163	-0.490033
0.19755	0.0148792	0.459254	0.158533	0.364426	0.305312	0.11401	0.519822	-0.0618951	0.211414	-0.144208	0.184922	0.313565	-0.195124	0.155973	-0.0909958	-0.162184	0.156941	0.183299	-0.0870599	0.328905	0.0768926	0.313627	0.251286	0.299067	0.239533	0.352881	0.256199	0.442795	0.115319	0.123487	0.458145	0.442108	0.187021	0.336215	0.284678	0.16089	0.449857	-0.168957	0.517596	0.0934777	0.147012	0.469092	0.198668	0.579174	0.686403	0.946987	1.5184	1.05858	1.54321
0.406418	0.0529755	-0.0228352	0.0102602	0.281677	-0.0874645	0.0797883	-0.0957189	0.193861	0.173094	0.584012	0.165513	-0.213308	-0.120743	0.131174	0.0981915	-0.152702	-0.0714419	0.0502275	0.0757248	0.265299	-0.176242	-0.163327	0.268511	-0.0670601	0.0067177	0.170361	0.245254	-0.407386	-0.189881	-0.164624	0.300154	-0.0118113	-0.0698313	-0.102372	0.0771299	0.432681	-0.0954744	0.361375	-0.0650674	0.0250902	0.354957	0.158535	-0.166575	0.302972	0.0930993	0.218576	0.114717	-0.435677	0.222418
0.0510127	0.0604161	-0.238756	-0.0551301	0.0275726	0.129736	0.62389	0.517125	0.075581	0.04435	-0.125948	0.141691	0.0926877	0.137849	0.086591	0.112171	0.156603	-0.0668992	-0.164397	-0.0374778	0.214685	-0.0580532	0.470836	-0.23655	-0.293966	0.00917953	-0.510569	-0.103512	0.131811	-0.368454	-0.069877	0.0564382	-0.460828	-0.28048	-0.295073	-0.147423	-0.055754	-0.274899	-0.156561	-0.287233	-0.158218	-0.283276	-0.298548	-0.208645	0.0501191	0.228329	-0.159816	-0.069311	-0.0258798	-0.165309
0.445949	0.394548	0.241363	0.315116	0.277212	0.105846	0.00407215	0.21145	0.0579265	0.175994	0.106223	0.0455446	-0.000929709	0.0971947	0.236746	0.0669892	0.0357248	0.0308573	-0.0355076	-0.0980638	-0.0139938	-0.0649633	-0.0100779	-0.0310403	-0.159734	-0.221167	-0.266513	-0.371662	-0.338272	-0.462924	-0.413193	-0.481141	-0.454996	-0.364816	-0.190327	-0.317726	-0.401482	-0.378273	-0.444905	-0.442274	-0.507716	-0.424018	-0.414693	-0.504183	-0.414373	-0.456546	-0.362756	-0.328036	-0.318398	-0.241137
-0.272411	0.0536711	0.431001	0.117516	0.131526	0.325447	0.298281	0.207546	0.192005	-0.637532	-0.332189	-0.209702	-0.338512	0.0949856	0.0928605	0.00797549	0.150963	0.221345	-0.361594	-0.0186894	0.00685703	0.074165	0.0299716	-0.303551	-0.316216	-0.396322	-0.194393	-0.398914	-0.30171	-0.532655	-0.559174	-0.441288	-0.520186	-0.471008	-0.328533	-0.386197	-0.416184	-0.239548	-0.314972	-0.515196	-0.592572	-0.410491	-0.222266	-0.449637	-0.271085	-0.312758	-0.160427	-0.122265	0.00157967	0.194904
-0.615565	-0.163151	-0.0289882	0.127585	-0.0785255	-0.251109	-0.119149	-0.0391266	-0.234611	0.175438	0.0347158	-0.324638	0.0015857	-0.257314	0.00584473	0.232702	-0.0264409	-0.263565	-0.210216	0.26752	-0.239154	-0.297899	0.0246201	0.500901	-0.0229593	-0.0253314	-0.148784	-0.446844	-0.405596	-0.548838	-0.75428	-0.599245	-0.450514	-0.886429	-0.573437	-0.346147	-0.660746	-0.466669	-0.43685	-0.11081	-0.144462	-0.713313	-0.669759	-0.303926	-0.222862	-0.561542	-0.580368	-0.506892	0.00745454	-0.440836
-0.243537	0.0912915	0.150969	0.303842	0.187999	-0.11216	0.145339	0.289868	0.491992	0.121911	0.362835	0.13597	0.604845	0.0672855	0.299096	-0.344811	0.105166	-0.029785	0.114872	0.154558	0.240242	0.429291	-0.0134671	0.0918273	0.303742	0.551478	0.0602049	0.071702	0.303848	0.136643	0.49988	0.122617	0.330371	0.071641	0.0479588	-0.325338	-0.00639836	0.121211	0.264108	-0.0598431	0.208227	0.440603	0.165002	0.255318	0.165241	0.450188	0.272307	0.56088	0.415012	-0.0648573
0.0687842	-0.0103302	0.159135	0.105184	0.0801193	-0.0930893	0.0374855	0.0997462	0.119649	0.209031	0.0427169	-0.197325	0.193897	-0.0882422	-0.161799	-0.0079276	0.0501619	-0.0783218	-0.0721318	0.108219	0.0462347	-0.0365368	0.0405186	-0.0543674	-0.0391363	0.0305979	-0.00475656	0.0877822	-0.157878	-0.0672129	0.0481949	-0.0651194	0.007375	-0.0422348	0.214413	0.17431	-0.172136	0.0321484	-0.0389319	0.00261846	0.0278917	-0.137842	0.00235273	-0.239623	-0.23927	-0.0774318	0.0814711	0.0333976	0.0623243	0.16151
-0.343157	0.0675292	0.165821	-0.145981	0.00514374	-0.178784	-0.172165	-0.106076	-0.108324	-0.290653	-0.150987	-0.168457	-0.231673	-0.19415	-0.110253	0.268504	-0.167522	0.22267	-0.397095	0.0734436	0.293239	0.18664	-0.201296	0.213562	-0.113752	-0.0261389	0.236211	0.261459	0.442572	0.144931	1.01286	0.872928	0.514843	0.51977	0.547063	0.465517	0.44639	0.201675	-0.117885	0.310583	0.13352	0.120143	-0.00765414	0.0711556	-0.126095	-0.129496	0.0281385	0.0322357	0.0187732	0.0380112
0.362663	0.179541	0.141057	0.223525	0.219928	-0.0249986	0.116673	0.0107368	0.00559564	0.240034	0.268357	0.179803	-0.0612521	0.150006	-0.0227543	0.0879343	-0.05108	0.0512215	-0.108011	0.0199352	0.086259	-0.159822	-0.205747	0.000384724	-0.0574681	-0.0389749	-0.0190899	-0.184722	-0.131281	0.0408645	-0.135296	-0.367502	-0.141013	0.0591413	0.224834	0.141208	0.174204	0.229052	0.337363	0.294398	0.502859	0.556362	0.564176	0.525232	0.413294	0.538363	0.632465	0.441922	0.371593	0.406244
0.140721	0.146023	0.506341	-0.0830029	-0.316065	-0.16875	0.0930339	-0.0585094	-0.0976505	0.207458	-0.143017	0.265929	0.082548	-0.0916551	-0.335738	-0.0360598	0.195267	0.141795	-0.122503	-0.178499	0.24668	0.301793	-0.082828	-0.413849	0.049768	-0.472044	-0.116592	0.16819	0.0137674	0.18419	0.23582	-0.140257	0.0863339	0.0967703	0.238217	-0.0838049	-0.120117	-0.152727	0.132028	-0.179719	-0.337177	-0.414338	-0.255124	-0.104743	0.203581	0.261482	0.0745247	-0.157137	-0.228677	-0.583442
0.171201	-0.220017	0.00649023	0.267058	0.0341788	-0.0119323	-0.134045	0.118481	-0.358348	-0.195304	0.0613087	-0.0855463	-0.118887	-0.0757558	0.308626	-0.0680933	-0.105136	0.0285163	0.167478	-0.0227647	-0.266952	-0.0951968	0.0589057	-0.118547	0.267109	0.40488	0.632406	0.174452	0.453914	0.368532	0.232778	-0.107849	0.511766	0.240987	0.388571	0.379383	0.119461	0.071165	-0.116647	0.115428	-0.157004	-0.343673	-0.133834	-0.0868215	-0.0384561	0.064217	-0.0602518	0.132899	0.310414	0.0960138
0.366368	0.314664	0.383085	-0.0874523	0.498772	0.257003	0.605667	0.477326	0.124538	0.286757	0.259282	0.0131382	0.607805	-0.294102	0.294778	0.288632	-0.428794	-0.0605291	0.161987	0.0387026	1.05045	0.454211	-0.410573	0.157367	0.416902	0.50939	-0.103474	0.165915	-0.147771	-0.427404	0.384209	-0.00724538	0.050274	1.02545	0.61582	0.201034	-0.445104	0.0136116	-0.0507756	0.263056	0.0067378	0.106711	0.199008	0.61532	0.413603	0.288557	0.340037	0.171935	0.496941	-0.200388
0.212956	0.0893484	0.00281882	0.0453278	0.0524085	-0.03029	-0.0513639	-0.0584484	0.088191	0.111079	0.342508	0.0732012	0.164207	-0.107338	-0.0272761	0.101058	-0.104762	0.049213	-0.0372942	-0.00821522	0.0282177	-0.107127	-0.00791027	0.190731	0.0515967	0.0378551	0.242467	0.128643	0.0933901	0.136707	0.0891899	0.100329	0.393358	0.155266	0.13402	-0.0174229	-0.0476322	0.131596	-0.108528	0.173187	-0.20027	0.075906	-0.125497	-0.0561017	-0.0811957	-0.02379	0.0783898	-0.033456	0.32516	1.81846
-0.154459	-0.601652	-0.0294552	-0.13378	-0.529073	-0.127122	0.0249735	-0.609958	-0.00978198	0.40649	-0.22067	0.709374	-0.00199647	-0.123825	-0.475936	0.222024	0.163801	-0.322849	0.0440316	-0.107007	-0.108632	0.137307	-0.185383	-0.323131	-0.0392001	-0.206911	0.287043	-0.160739	0.0218382	0.413727	-0.502851	-0.0830289	0.168674	0.38659	0.116378	0.627289	0.165302	0.16649	0.0427528	0.432658	-0.578988	-0.354713	-0.0572711	0.415902	-0.108467	-0.187908	0.307618	-0.135179	-0.109944	-0.510772
-0.455531	0.115941	-0.159572	0.141842	-0.686108	0.0635631	0.398143	0.133082	0.606501	0.433241	-0.5164	-0.608773	0.372106	-0.110703	0.272561	-0.291455	-0.350911	-0.227423	0.879399	-0.00961101	-0.343974	-0.0392425	-0.051692	-0.534301	0.105946	0.257405	0.296579	-0.376017	-0.0513094	-0.292005	-0.277317	0.193529	0.979328	-0.204393	-0.0276426	-0.171085	-0.436701	0.373205	0.143696	-0.381225	-0.611877	0.319304	-0.373819	-0.0671399	0.663202	0.208016	-0.296789	-0.398991	-0.249522	0.12699
0.189806	0.290303	0.0026511	0.318107	0.227806	0.410855	0.448164	0.530559	0.600091	0.104535	0.739068	0.35547	-0.141944	0.408177	-0.10515	0.0786807	-0.241001	0.286841	-0.200077	0.0755568	-0.1347	-0.158115	0.313023	-0.173505	-0.199257	-0.221681	-0.295331	0.022072	0.112739	0.109042	-0.116956	-0.42786	0.122974	0.291866	-0.0468441	0.171942	-0.265327	0.0490032	0.16671	0.311321	0.154562	0.166348	0.496945	0.408939	0.0975832	0.549986	0.265491	-0.0649537	0.563768	0.373017
-0.323553	-0.296906	-0.0173584	0.0592764	-0.00442885	0.317203	0.05241	0.67512	0.203035	-0.299131	0.0424251	-0.23739	0.605698	0.285512	-0.0710239	-0.0427703	-0.0786938	-0.289809	0.253159	0.158114	-0.210965	0.00385714	0.0606269	0.229008	0.330936	0.219905	-0.0849677	0.268458	0.594091	0.300435	0.339628	0.0663356	0.23058	0.390739	0.176948	-0.124217	0.2132	-0.166319	0.0963625	-0.309778	-0.419178	-0.129879	-0.289703	0.333928	-0.308806	0.733013	0.273225	0.187962	-0.0925244	-0.236076
0.584543	0.348557	0.294816	0.068421	0.161102	0.181505	0.672343	0.278044	0.309106	0.0716737	0.00166873	-0.0764108	-0.0714838	-0.115656	-0.170149	-0.100057	0.282245	-0.187144	-0.22287	0.227826	0.0170993	-0.133268	-0.111935	-0.207436	0.0637993	0.397085	-0.212845	-0.22958	0.263874	0.231328	-0.37989	0.0831378	-0.0814058	0.252614	-0.122952	0.0484701	0.195572	0.0781759	-0.0742868	-0.234756	-0.117421	0.106047	0.339073	0.0288693	-0.295933	0.440859	0.664798	1.03624	0.968563	0.877078
0.350777	-0.241807	0.0743811	0.160499	0.0865982	-0.23504	0.0276548	0.318216	0.178613	0.0768009	0.140701	0.283108	-0.212737	-0.240752	-0.0425444	0.245008	-0.0705191	-0.130938	-0.232907	0.189357	-0.154406	0.495461	-0.413897	0.0770812	-0.135908	-0.447439	-0.0905531	-0.0284221	0.0101627	-0.273777	0.0120819	0.237276	-0.169917	-0.0267216	0.391346	0.163731	-0.131989	0.0174693	0.0792876	-0.0552333	0.047966	0.0144896	-0.187589	-0.201766	-0.28917	-0.103851	0.0655074	0.316185	-0.192872	-0.0123742
-0.228966	0.213578	-0.0855024	0.039777	-0.151758	-0.314196	0.133856	0.0882392	-0.00107505	-0.332185	0.0842521	-0.200965	-0.220036	-0.298567	-0.401654	0.27933	-0.282445	-0.320515	0.273097	0.0505336	0.0477536	-0.245837	-0.0973514	-0.00717238	-0.26611	0.151	-0.47902	-0.241657	0.00936836	0.0894399	-0.0813061	-0.0303701	-0.289687	-0.405381	-0.0684534	-0.438496	-0.195831	-0.288981	-0.435706	-0.351571	-0.438323	0.0786004	-0.281961	-0.31	0.150849	-0.564671	-0.315218	-0.0481485	-0.322138	-0.206229
0.0855438	-0.252276	0.0377317	0.194854	0.216787	-0.00794019	0.375131	0.278272	0.356954	0.290347	-0.0241493	-0.00366266	0.353094	-0.00923252	0.0144986	0.0747526	0.161589	-0.197556	-0.136008	0.0972226	0.0408025	0.141642	0.287438	-0.300522	-0.143662	-0.203448	0.0832258	-0.228064	-0.0991144	-0.0693908	0.0846186	-0.130523	0.176085	-0.223341	0.0263167	0.578907	0.320628	-0.163812	0.111323	-0.0861713	0.165313	0.172527	-0.139432	-0.0611043	0.161949	0.0394138	0.0743738	0.139964	0.0833012	-0.336387
-0.160687	-0.140246	0.160265	-0.00261345	0.0563525	-0.209755	0.200034	0.0904988	-0.672242	-0.131075	-0.361556	-0.334476	0.207837	-0.171695	-0.522297	0.18551	-0.0116774	0.0462415	0.0663544	-0.286428	-0.480578	0.667686	0.147264	0.0513933	0.204473	-0.150196	0.279969	0.0610229	-0.305745	-0.091591	-0.164318	0.663158	-0.0068598	-0.403192	0.456062	-0.217032	-0.0658728	0.0892609	0.149948	0.213746	0.615526	0.0867838	0.342215	-0.0645342	0.136532	0.322494	-0.186321	0.581631	0.588639	0.0251194
-0.226663	-0.0881357	-0.106365	-0.355683	-0.152546	-0.16655	-0.229899	-0.329728	-0.0943105	-0.555112	-0.146567	0.196658	-0.105412	0.236657	-0.00256881	-0.494799	0.234589	-0.0457221	0.18014	0.125792	-0.194651	-0.133745	0.116742	-0.0960406	0.213876	0.180272	0.0314645	-0.0479991	0.0914941	-0.093571	-0.135178	0.228954	-0.222049	-0.0796494	-0.0574967	-0.433272	-0.15919	-0.0613183	0.152456	-0.264818	0.214853	-0.0628849	-0.214994	-0.264833	-0.0605901	-0.450405	-0.0834796	0.145172	0.045333	0.599099
0.932078	0.264767	0.281199	0.36947	0.550323	0.303362	0.82053	-0.181827	0.828986	0.19977	0.978003	0.15119	0.422311	0.372796	-0.289316	0.0978705	-0.415149	-0.0219845	0.016815	0.322448	0.170908	-0.033695	-0.0198433	-0.212047	0.316637	0.564978	0.712238	0.114606	0.573674	0.623343	0.69838	0.68141	0.308084	0.185307	0.0382778	0.337633	1.04682	0.383773	0.213753	0.607365	-0.116534	0.376855	0.158852	0.380363	-0.180679	-0.11205	-0.235612	0.0427471	0.417091	-0.0108023
-0.611366	-0.151878	0.143195	-0.0867226	-0.381339	-0.0432528	0.0908055	-0.197861	0.139291	-0.333873	0.147132	-0.490622	-0.261951	-0.16707	-0.727103	-0.244641	-0.474742	-0.136359	0.0545456	0.801197	-0.533107	-0.698057	-0.448122	-0.474756	0.428505	-0.692463	-0.181291	-0.0301319	0.0934518	-0.563394	-0.478127	-0.317086	-0.661142	-0.0225329	-0.410533	0.0971434	-0.0367386	0.0817565	-0.502374	-0.291888	-0.631389	-0.704319	-0.649375	0.207236	-0.113215	-0.226869	-0.386745	-0.182023	-0.231568	-0.51396
0.0466593	0.189871	0.0347196	-0.0909418	0.163962	-0.125762	0.0323011	-0.0173027	-0.0468831	0.160663	0.0137	0.0247399	0.165913	-0.140616	0.169567	0.155485	-0.00987924	0.246198	-0.229198	-0.162606	0.000509082	-0.18075	-0.223048	-0.1101	0.00738216	-0.30584	-0.280405	-0.573623	-0.507104	-0.504031	-0.44891	-0.688622	-0.378884	-0.312371	-0.277994	-0.411278	-0.612711	-0.642002	-0.254673	-0.453829	-0.622319	-0.740954	-0.518117	-0.659194	-0.314132	-0.453191	-0.157764	-0.554811	-0.684259	-0.411456
0.176277	0.0182489	-0.0449331	-0.0351186	0.0796084	-0.239146	-0.0888537	-0.0940221	0.0487354	0.0474322	-0.0715124	0.00766127	-0.121107	-0.0192507	-0.0297694	0.149813	0.107164	-0.0748017	-0.0499062	-0.132269	-0.0584735	-0.0661164	-0.0700148	-0.088159	-0.167061	-0.379169	-0.140669	-0.224733	-0.399565	-0.442293	-0.423409	-0.498274	-0.394744	-0.198132	-0.0633596	-0.355144	0.00878571	-0.39096	-0.460631	-0.515702	-0.419175	-0.29864	-0.429925	-0.464388	-0.571909	-0.467957	-0.416055	-0.477628	-0.477382	-0.333003
-0.103595	0.0962973	0.0888638	-0.0502809	-0.0399578	-0.0096345	-0.195139	-0.0730007	0.195965	-0.242603	0.250593	0.143576	-0.145549	0.199988	-0.0414743	-0.00796586	-0.0882383	0.0656489	-0.143069	0.173624	-0.1997	-0.183582	0.21805	-0.171968	0.155451	-0.0706829	-0.237346	-0.74469	-0.345552	-0.267988	-0.223276	-0.135401	-0.129948	-0.621648	-0.220172	-0.244452	-0.0483525	-0.196331	-0.303284	-0.442884	-0.522456	-0.255607	-0.211445	-0.293185	-0.0499019	-0.212157	-0.261976	-0.110287	-0.321064	-0.30491
0.32136	0.577381	0.601963	0.951971	0.987889	1.03373	1.04673	0.848188	0.96955	0.586078	0.329132	0.269138	0.233368	0.256992	0.449471	0.00674481	-0.0581608	0.0498325	0.0135333	-0.0119498	0.203754	-0.0395106	-0.0711233	0.0497993	-0.098021	-0.080361	-0.213265	-0.293146	-0.325231	0.0694242	0.277579	0.108117	0.152946	0.206007	0.276406	0.180502	0.108149	-0.111044	0.128425	-0.176446	-0.229803	0.254053	0.193815	-0.234457	0.0915812	0.00715062	-0.223855	-0.170847	-0.170578	0.067147
0.218977	0.188912	0.232938	0.171549	-0.0968776	0.0350419	-0.0351391	-0.0111752	0.0657581	0.169309	0.509811	0.352634	-0.0533152	0.211132	0.122529	0.0405131	0.250301	-0.0178921	-0.282	0.00907874	0.105409	0.0105671	0.208538	0.148418	0.427737	0.144598	0.32799	0.21691	0.208753	0.598684	0.571443	0.500059	0.515743	0.585735	0.218698	0.374201	0.155425	0.0851994	0.187287	0.0849081	0.1935	0.377093	-0.109111	0.264942	0.0826399	0.0963795	0.0481414	-0.0676273	0.118507	0.355873
-0.369188	0.183879	-0.883915	-1.04771	0.202451	-0.700227	0.537041	-0.179103	-0.61524	-0.527962	-0.427517	-0.309056	-0.134205	0.261305	-0.123526	-0.132806	0.187852	0.000358278	0.00376568	-0.0591697	0.788352	0.636676	0.58927	-0.00236489	0.220589	-0.380402	-0.654633	0.171246	0.476406	0.0607971	-0.369482	-0.210185	-0.40714	-0.224264	-0.244959	-0.528594	0.00967229	-0.0652161	-0.431038	-0.378671	-0.457787	-0.196121	-0.259544	-0.256006	-0.505353	-0.0655946	-0.668154	-0.281104	-0.262194	-0.0294413
-0.207225	0.0472551	0.0855751	-0.228398	-0.402194	-0.256595	-0.40446	-0.5542	-0.346868	-0.185036	-0.41025	0.394291	-0.501013	-0.284756	-0.318712	-0.0468666	0.154616	0.0928977	0.299479	-0.500126	0.480857	-0.307453	-0.328174	-0.32464	-0.275173	-0.322016	-0.462964	0.441489	-0.128861	-0.137124	0.164683	0.491236	-0.141206	0.270358	-0.263348	-0.0967201	0.0980508	-0.414317	0.444602	-0.426422	0.290307	-0.194912	0.444518	0.25384	-0.0431097	-0.263005	-0.154121	-0.209114	-0.321799	-0.207914
0.316011	0.368016	0.298368	0.415259	0.409793	0.401899	-0.0394506	0.336685	0.434643	0.223435	0.164115	0.269799	0.467757	0.440158	0.124863	-0.0259524	-0.112974	-0.00224787	0.167596	-0.0264225	0.282166	0.306518	0.224067	0.480382	0.155158	0.236078	0.13766	0.225919	0.457495	0.414572	0.000390417	0.697314	0.555167	0.773542	0.624202	0.38951	0.256583	0.692941	0.429624	0.351223	0.00139684	0.453791	0.528212	0.358102	0.205066	0.465899	0.59039	0.204372	0.79669	0.478649
0.138613	-0.629529	-0.609201	0.343267	-0.249677	-0.00503609	-0.00171309	-0.301046	0.169218	-0.0574446	-0.313087	0.112114	0.154688	0.320936	-0.312594	-0.294345	-0.0372378	-0.054634	0.35845	0.0277669	0.26137	-0.093276	-0.300933	0.0916947	-0.258629	-0.500078	0.00404669	-0.281919	-0.273776	-0.728535	0.0547544	-0.241073	0.47778	0.119586	-0.0719841	-0.0888279	0.0176046	0.533597	0.537118	0.273694	0.913053	-0.0908955	0.154067	-0.120445	-0.260575	0.203396	0.378369	0.048557	-0.051855	-0.338868
-0.0949015	-0.0072558	-0.0527506	0.0538587	-0.180431	-0.0554	-0.387952	0.107144	0.0570849	0.198274	-0.083051	-0.368491	0.321595	-0.0486899	-0.382382	0.32575	0.0249569	-0.040645	-0.299828	-0.0102331	0.0813239	0.134686	0.281348	-0.0719115	0.143148	-0.0506849	-0.152131	-0.174683	-0.0687778	-0.442929	-0.235037	0.188745	-0.137535	-0.130542	-0.314566	0.023285	0.0453152	0.0832808	-0.00688001	-0.366149	0.347745	0.283876	-0.318516	0.0104429	-0.083814	-0.241336	-0.365163	-0.0120038	-0.457429	0.145636
0.115427	-0.185726	0.0292707	0.302904	0.0480264	-0.0676741	-0.0489576	0.0616127	-0.167915	0.201934	0.232105	-0.0283463	0.0790581	-0.140593	-0.284656	-0.0119025	-0.0227356	0.0787884	-0.194017	0.149867	0.0434452	0.0751452	-0.215148	-0.195815	0.0357745	-0.104335	0.177007	-0.0146671	0.113265	0.0221253	-0.129682	-0.170934	0.0251754	-0.112189	-0.0421005	-0.315184	0.117945	0.0192116	-0.155337	-0.0538252	0.106032	0.238809	-0.118541	0.199481	-0.035744	0.110836	0.289698	0.681458	0.0981201	0.250121
-0.176823	0.136975	-0.213622	-0.2635	0.0313976	-0.0801511	-0.184433	-0.105346	-0.404621	-0.0196793	0.402881	0.0603587	-0.0262626	0.308714	-0.0179281	0.164478	0.0092527	-0.270496	0.0813713	0.0153943	-0.0337577	-0.0912443	-0.177436	-0.259485	-0.371698	-0.324192	-0.646622	-0.0770553	-0.0565874	-0.182786	-0.488413	-0.136283	-0.442639	0.0216447	-0.0838175	-0.0320904	0.193458	0.0586713	0.116006	-0.399231	-0.193123	-0.224029	0.00859701	-0.369722	-0.466956	-0.0608068	0.147081	0.0181556	0.0247041	0.586681
0.27686	0.104266	0.0152319	0.355663	-0.337031	0.0955179	-0.0856246	-0.0339366	0.301158	0.0879785	0.0557827	0.244905	0.0288549	0.453851	0.190495	0.057359	0.0637224	-0.109686	-0.102871	0.0914755	0.164612	0.211943	-0.0201983	0.323474	-0.474228	-0.0167322	-0.112807	-0.0314857	0.0967468	-0.0566616	-0.244571	-0.2039	-0.0654973	-0.513432	-0.0143364	0.208533	-0.197547	-0.266352	0.0177771	0.340946	0.0287618	0.0990874	-0.0625842	-0.0423925	-0.0869343	0.122182	0.134646	-0.320296	0.178707	-0.429744
0.0723277	0.1756	0.205882	0.0144283	0.581248	0.362242	0.667933	0.223527	0.348257	0.710142	0.351793	0.22932	0.312307	-0.0619668	0.166036	-0.132831	0.408765	-0.0158276	0.0258244	-0.285931	0.0039733	0.378665	0.0812702	-0.109321	-0.120529	-0.112993	0.269707	-0.0870395	0.569422	-0.23204	0.0568395	0.196548	0.149544	0.0317581	0.249541	0.132365	0.579607	0.276121	0.29317	0.132598	0.0052171	-0.30226	0.114342	0.0948835	-0.0666831	-0.243548	-0.164911	0.102687	0.116016	0.312938
-0.230848	-0.462104	0.451487	-0.465225	0.169462	0.117072	0.105598	0.310301	-0.282254	0.667499	-0.432963	-0.428187	-0.163471	0.324544	0.284517	0.295555	0.102637	-0.238823	-0.0806825	-0.078686	0.0460209	-0.0628398	-0.036747	0.255209	-0.103489	-0.393445	0.0717427	-0.0298767	0.275626	0.00207572	-0.0912231	-0.176976	0.22339	-0.453523	-0.442419	-0.458571	-0.267242	-0.249386	-0.294171	-0.68321	-0.112741	-0.383137	0.139029	-0.130492	-0.172637	0.0802892	-0.0790455	-0.156392	-0.36403	0.568517
-0.121742	0.272143	-0.231624	-0.0662089	-0.485242	-0.259998	-0.358191	-0.26909	0.188135	-0.0323266	-0.273907	-0.247065	-0.0909517	-0.292573	-0.121712	0.0583061	0.258619	-0.374582	0.0824561	-0.0247998	-0.307516	-0.168138	0.109289	-0.136475	0.0197599	0.372308	-0.378417	0.150396	0.0159434	-0.122184	-0.176498	0.298564	-0.382275	0.327384	-0.0423314	0.231984	-0.121522	-0.283907	-0.112074	-0.0315904	-0.198256	0.0483111	-0.0276285	-0.160729	-0.0564955	-0.0555465	-0.0729774	-0.172665	0.137331	-0.139647
-0.137959	-0.159576	0.179212	-0.0548452	0.0693882	-0.171261	0.133071	-0.12644	-0.204355	-0.80158	-0.153884	0.100614	-0.0430521	-0.412068	-0.0432364	-0.348353	-0.184974	0.374023	0.0409633	0.11834	-0.392418	-0.623452	0.000685556	0.0135595	-0.661081	-0.223615	-0.282485	-0.0540402	0.0728661	-0.032305	-0.131601	-0.528708	0.185754	-0.432181	0.16034	0.330395	0.275755	-0.307086	-0.0756303	-0.45215	-0.287598	-0.147424	-0.226741	-0.299569	-0.273953	-0.663743	-0.131334	0.364829	0.192423	-0.365201
-0.188144	-0.531463	-0.334597	-0.370982	-0.0900477	-0.185326	-0.147151	-0.308744	-0.623927	-0.490674	0.0724056	-0.0788724	-0.249625	-0.0551535	0.218884	-0.193686	-0.051348	0.189664	-0.0352947	0.0906653	-0.295879	-0.308102	-0.152088	-0.556527	-0.299754	-0.621306	-0.305085	-0.294419	-0.0658926	-0.340296	-0.800618	-0.385023	-0.472633	-0.373738	-0.239623	-0.27089	-0.277685	-0.478552	0.0558443	-0.348827	-0.760105	-0.405188	-0.40482	-0.221836	0.20729	0.62495	-0.225473	-0.232023	0.273005	-0.422541
0.357757	-0.0076194	0.596088	-0.230764	0.829149	0.485038	0.311918	0.550833	0.0416102	0.542294	-0.109644	0.417565	0.197606	0.295698	0.486408	0.199001	0.239538	-0.0200203	-0.538424	0.119904	0.266739	0.581311	0.903507	0.270362	0.443575	0.127155	0.0470021	0.307533	0.497931	0.0918341	0.176409	0.290199	0.303157	0.335371	0.635986	-0.0865774	0.425419	0.340512	0.371076	0.762669	0.473369	0.534587	0.444917	0.127899	0.342457	0.520857	0.0436299	0.285873	0.447967	0.158476
-0.0520859	-0.454712	0.205026	0.11385	0.00427766	0.349526	-0.0829022	0.406111	0.19134	-0.0532639	-0.0952397	0.0568164	0.289249	0.136991	0.0768177	-0.159334	0.174869	0.0508602	-0.0574901	-0.00890486	0.339843	-0.000223093	0.126257	0.227279	0.250985	-0.0563934	0.215796	-0.0280661	-0.123964	0.142398	-0.105066	-0.0330563	0.0167971	0.279555	-0.155248	-0.00908786	0.33624	0.282326	-0.508034	0.151609	-0.0752942	0.506017	0.0248116	0.229106	0.30741	0.460688	0.267438	0.31898	0.572343	0.788286
-0.258602	-0.011533	0.20895	-0.00721657	0.170144	0.179911	-0.214618	-0.125181	0.00690421	-0.0665334	0.0363011	0.0663151	0.0036067	-0.0583052	0.209553	0.0894787	0.092188	0.207907	-0.198958	-0.190616	0.260023	0.0745717	0.185028	0.321892	0.0940639	-0.0112197	0.1175	-0.135742	-0.0411827	-0.194607	0.0774985	0.217317	-0.389308	-0.102009	-0.332868	0.427907	-0.00388519	-0.242196	0.408946	-0.0548405	0.0861547	-0.134703	0.00838407	0.0215272	0.34545	-0.0914215	-0.0601727	-0.0592282	0.244503	-0.129021
-0.0627874	0.139687	0.230099	-0.115712	0.215333	0.223768	0.682217	-0.0167838	0.497122	0.231893	0.224214	-0.473649	0.0313453	0.12407	0.318364	-0.200049	0.153037	-0.265878	-0.0752567	0.388147	0.12633	-0.141606	-0.700202	-0.40335	-0.44388	-0.326034	0.175575	-0.448077	-0.525846	-0.763129	-0.503464	-0.88917	-0.235724	-0.157255	-0.215291	-0.3093	-1.03877	-0.561439	-0.31674	-0.564774	-0.581532	-0.940953	-0.667191	-0.0167485	-0.305725	0.0743506	0.149412	-0.580087	-0.43785	-0.458907
-0.386025	0.0162237	0.243441	0.0695149	0.262368	-0.354596	-0.100472	-0.0560943	-0.321897	-0.320638	-0.117332	-0.0693468	-0.234001	-0.153552	-0.230902	-0.302575	-0.175155	-0.0162669	0.142227	0.351771	0.274592	0.0519237	0.00528938	-0.0185534	-0.24912	-0.304134	-0.0640907	-0.100069	-0.217275	-0.289431	-0.594062	-0.355402	-0.149228	-0.380355	-0.337389	-0.579187	-0.420924	-0.550238	-0.0759736	-0.241254	-0.297877	-0.0147296	-0.474201	-0.370101	-0.246942	-0.638079	-0.584377	-0.299873	-0.41123	-0.367297
-0.429999	-0.163328	-0.283989	0.0643911	-0.201514	-0.3958	-0.0868441	-0.0635427	0.0387508	-0.250208	-0.233679	-0.0533324	0.115253	0.0470609	-0.0720366	-0.0162051	-0.0176286	-0.0806825	0.18581	-0.0712938	-0.00788533	-0.0023877	-0.105775	0.225385	-0.31523	0.0777444	-0.0936146	-0.486389	-0.371804	-0.163833	0.0845222	-0.27883	-0.303478	-0.287751	-0.0222285	0.0287163	-0.353716	-0.132341	-0.478416	0.0473951	-0.264128	-0.0684129	-0.0946665	0.0262778	-0.179661	-0.0105434	0.260492	-0.0545805	-0.0667424	-0.193834
-0.292491	0.409135	0.89792	0.370418	0.362287	1.15595	0.979056	0.726255	0.587329	0.608278	0.251971	0.770772	0.411132	0.0593955	-0.125206	0.585352	-0.100769	-0.609041	0.000641444	0.123816	0.4207	-0.0134305	0.634285	0.100072	0.271843	-0.487496	-0.204745	-0.127546	-0.505272	-0.462444	-0.223817	-0.257791	-0.477056	-0.224892	0.230929	-0.545855	-0.283174	-0.125825	-0.0465731	-0.214073	-0.702175	-0.0972264	-0.355954	-0.181909	-0.465391	-0.328193	-0.374198	-0.0552483	-0.0805146	0.171593
-0.187322	-0.207381	0.00908064	-0.169214	0.147336	0.344397	0.030453	-0.110807	0.102417	0.492057	0.587072	0.663855	0.325049	0.541033	0.100732	0.125361	-0.264202	-0.266736	0.182245	0.223331	0.514674	0.116052	0.389545	-0.140278	-0.16232	0.317244	0.117733	0.0986595	0.34121	0.247175	0.136779	0.0882767	0.449847	0.0541996	0.454205	0.424394	-0.0594156	0.297621	0.487511	-0.399405	-0.319968	-0.0888542	-0.182044	0.627005	-0.104588	0.115251	-0.0863722	0.172282	0.0148065	-0.157383
0.141335	0.310886	0.218844	0.2226	-0.105027	0.240301	0.0904732	0.154693	0.121209	0.0147841	0.0896265	-0.199412	0.298326	-0.151961	0.102836	-0.197056	0.0460081	0.123596	0.130348	-0.102896	-0.410664	-0.206397	0.0456867	0.114698	-0.112474	-0.133232	0.0684957	0.0645349	0.203538	0.0513353	-0.0184691	0.210515	0.131218	-0.144974	0.0581158	0.218256	0.190498	0.160782	0.0423071	0.0730598	0.217297	0.313801	0.281012	-0.178816	0.274539	-0.186272	-0.0983353	0.0833303	-0.258699	0.205552
-0.105715	-0.112035	-0.0510857	0.138301	0.0618596	0.158779	-0.18715	0.128445	0.415142	0.0514215	0.00330689	0.0790727	0.0744237	0.332172	0.186638	-0.000257304	-0.049716	-0.0475524	0.17275	-0.0752246	0.0738321	-0.13723	0.134911	-0.131425	0.157178	-0.198214	-0.204033	-0.0419607	-0.0199595	-0.364566	-0.184752	-0.118923	-0.266603	0.370529	0.0629426	0.133284	0.346009	-0.152345	-0.0275634	0.122629	0.0980043	0.161424	0.15529	0.311998	-0.0418571	0.168774	0.274486	0.0989361	-0.0176688	0.0735371
-0.419604	0.290279	0.601546	0.957	0.624998	-0.286463	-0.341343	0.321953	0.062725	0.310178	0.0165265	-0.472671	-0.124108	-0.0577237	0.27135	-0.370293	-0.432871	-0.208859	0.729652	0.282372	0.0123445	0.0583022	0.335761	0.388518	0.243266	0.525298	0.924265	-0.118496	0.222494	0.280691	0.0590797	0.00835164	-0.447953	-0.0142981	-0.290711	0.0375723	0.208443	-0.519175	0.13072	0.100428	0.175995	-0.462267	-0.102534	-0.0201316	-0.255221	-0.225999	0.918684	0.914398	0.132968	0.41598
-0.236395	-0.484629	0.0758032	-0.0266601	-0.440511	-0.153272	-0.0537692	0.512532	-0.0742481	-0.333053	-0.152014	0.297002	-0.200191	0.273068	-0.425929	0.0861692	-0.0725755	-0.0118801	-0.0506937	0.0489801	-0.551668	0.528111	-0.02281	0.123992	0.0732184	0.425165	-0.169728	0.0893918	-0.330364	0.529296	0.0729572	-0.644606	0.108908	-0.241678	-0.268889	0.347366	-0.0675629	-0.405637	-0.25656	-0.197028	0.596029	-0.50092	0.0524696	-0.239885	-0.176092	-0.303419	0.00612992	-0.544756	0.235132	0.329865
0.0148641	0.0845133	-0.593678	-0.140893	0.0779742	-0.18198	0.0208906	-0.688112	-0.0702757	0.171926	-0.118163	-0.033805	-0.520243	-0.690335	-0.249991	-0.139212	-0.0568045	0.330093	-0.15961	0.025533	0.315936	0.381962	-0.372073	8.93795e-05	0.112727	-0.29553	-0.326645	-0.185241	0.118619	0.209264	0.310018	0.3969	-0.00634909	0.521897	0.0579906	0.0514285	-0.151651	-0.225747	-0.499185	0.0560569	0.106484	-0.171073	0.0522576	0.141745	-0.0732576	0.690428	0.433291	0.113242	1.13761	0.374047
0.110617	0.128589	0.325743	0.135844	-0.350639	-0.0128302	0.784775	0.0131142	0.437409	-0.375758	-0.08374	-0.286193	0.290688	-0.0858192	0.0917229	-0.0552443	0.366144	-0.144239	0.282138	-0.448799	-0.140153	-0.116098	0.395497	-0.000821721	-0.0925271	0.336154	0.400556	-0.369906	-0.0819973	0.0123395	0.117329	0.515062	0.803432	0.51679	0.829348	-0.107302	0.105451	0.315125	0.516808	-0.213526	-0.349234	-0.0498698	0.130087	0.425919	0.123739	0.0497682	0.00958416	0.147419	0.14283	-0.18949
0.205343	0.162989	-0.436044	-0.0127159	0.30173	-0.0131415	0.361188	0.18018	0.192929	0.043601	0.820408	0.498864	0.340113	-0.017819	0.488211	0.119028	0.102991	0.186436	-0.222862	-0.185593	-0.385371	-0.322054	0.0512023	0.0698633	0.767511	0.408419	0.273889	0.0764387	0.0148004	0.388072	0.0157348	0.374615	-0.102907	0.328447	0.6115	-0.0269451	0.294399	0.0704202	0.024708	0.403108	0.655862	0.366312	0.0918508	-0.662819	0.00253767	0.262408	-0.0819332	0.546423	0.524655	0.0366984
-0.119189	-0.0685493	0.21471	-0.187429	-0.525936	-0.141093	-0.356813	-0.210275	-0.376425	-0.158287	-0.215869	-0.457264	-0.524387	-0.397297	-0.691125	-0.377634	-0.044205	-0.274686	0.671859	0.0246658	0.125331	-0.346846	0.0416937	-0.0871302	-0.313322	-0.333351	-0.140956	-0.301543	-0.271882	-0.319905	-0.567436	-0.33582	-0.325989	-0.222781	0.375761	0.149201	-0.343779	-0.149286	-0.107878	-0.439326	-0.0923236	-0.443194	-0.232966	-0.388143	-0.746878	-0.463755	-0.0202545	0.0631023	-0.241953	0.16306
0.260463	0.377387	0.17624	0.193388	-0.725403	0.0920366	-0.112194	-0.290419	0.097173	-0.308252	0.463447	0.14081	0.3099	-0.0859241	0.37844	-0.0631197	0.0201391	-0.204566	0.061329	0.186218	0.563354	0.172254	-0.219151	0.0710005	-0.0325185	-0.0628138	-0.447796	-0.230727	-0.0442057	-0.449612	-0.100543	0.0314796	0.743939	0.114144	0.0465425	0.104053	0.165145	0.30022	0.323184	0.705908	0.384538	0.37048	0.196923	-0.280677	-0.382267	-0.061319	0.331984	0.490726	-0.396695	-0.208758
0.280015	0.249989	-0.206287	-0.133117	-0.335276	0.0247866	0.205311	0.117578	0.413813	-0.0334516	0.166928	0.100268	0.0340838	-0.0397612	0.383347	-0.028008	0.0309973	0.340343	-0.305063	-0.0382691	-0.340783	0.333534	-0.0642954	-0.0467586	0.295647	-0.0579233	-0.0741009	0.25403	0.147984	-0.0834976	0.314852	-0.178349	-0.150786	0.616746	-0.0346726	-0.0292138	0.109741	-0.0262917	0.163641	-0.0556623	-0.224845	0.114453	0.0343226	0.072305	0.0650269	0.0344686	0.184943	0.108081	0.469828	0.757184
0.91648	0.393183	-0.173336	0.150936	-0.0325387	-0.338091	0.310065	0.109902	0.0503011	0.135517	0.238297	0.0807791	0.134588	-0.170645	-0.0364505	0.285324	0.21308	-0.57972	0.208531	-0.127215	0.558506	-0.259094	0.275915	-0.504349	-0.194998	-0.254484	-0.400933	-0.458888	0.121423	-0.0829667	0.10742	-0.0293875	0.693472	-0.0408475	-0.0297633	-0.140859	0.0787645	-0.146006	0.242802	0.0346308	-0.0128491	0.221991	-0.551562	-0.119475	0.335339	0.658234	-0.0496149	0.34696	0.179417	0.406468
0.534138	0.0781773	0.0905404	0.150402	0.22585	-0.192539	0.329902	0.373592	0.365826	0.7428	0.560947	0.330387	0.055913	-0.0179776	-0.114396	0.259561	-0.238018	0.0309526	-0.0442157	-0.00828032	-0.159774	-0.0981367	0.0767612	-0.107282	0.268956	-0.023883	0.483489	0.286226	0.398636	0.516471	-0.0792621	0.384978	0.0773695	0.215866	0.360647	0.22745	0.075056	0.223517	0.255735	0.0241857	-0.180816	0.13501	0.463907	0.218653	0.103623	-0.145121	0.316865	-0.0059018	0.337645	0.263314
-0.0742962	-0.386757	-0.278989	-0.428433	0.175253	0.0175722	0.115204	0.386409	-0.511745	-0.447264	-0.381462	-0.186217	0.134518	-0.367692	-0.704327	-0.209533	-0.00724922	-0.0385222	-0.160665	0.41597	0.204381	0.132612	0.127695	0.0831158	0.296052	-0.199151	0.298862	-0.101958	0.533664	-0.0719138	0.280344	-0.229726	0.294885	0.317413	0.582523	0.313104	-0.0987362	-0.423927	0.283916	-0.410242	-0.411435	-0.28302	0.0611168	-0.369197	-0.407957	-0.672729	0.0357679	0.0386389	0.0669585	0.410762
0.241979	0.210754	-0.133152	-0.135857	0.342302	0.160083	0.0707497	0.0225081	-0.196513	-0.0125978	0.119313	-0.121772	0.226563	-0.129947	0.242049	-0.0682931	0.21166	-0.0664684	-0.196674	0.119776	-0.0251743	0.179255	0.0951465	0.0242682	-0.356643	0.410016	0.266907	0.038217	0.156289	0.0211273	0.0512035	-0.0561125	-0.0901507	0.167581	0.267042	-0.011979	0.000891226	0.212194	0.115422	-0.00460366	0.0935393	0.183655	-0.398288	0.0564586	-0.166946	0.00763142	0.0628989	0.200387	0.0232877	0.371814
-0.0866125	-0.148121	-0.0834143	0.129645	-0.340318	-0.262849	-0.280906	0.107289	0.106092	-0.00571074	-0.0588607	-0.276666	-0.0953442	-0.0116522	-0.0373095	0.0814195	0.00486165	0.0141496	-0.0966375	-0.00379331	-0.135029	-0.0563284	0.351355	0.194514	0.10335	-0.162007	-0.15995	-0.0233729	0.122365	-0.0213756	-0.152796	-0.120607	0.011489	-0.0843297	-0.0968059	-0.00874681	0.185233	0.101527	0.0597275	0.144528	0.140323	0.117808	0.0869981	-0.227655	-0.0482674	0.0301804	-0.069227	0.131661	-0.0588849	-0.179448
0.127178	-0.216243	-0.142748	0.117856	0.295316	0.11155	0.143128	-0.0949418	0.0217701	0.199618	-0.160457	-0.0503731	0.028604	-0.391743	-0.236199	-0.0658115	-0.325717	-0.0517672	0.0795301	0.363766	-0.496013	-0.0285399	0.135985	0.0567018	-0.240874	0.187685	0.419021	-0.0135418	0.227346	-0.100309	0.206997	0.276909	0.33141	0.508981	0.107817	0.0794154	-0.051329	0.598084	-0.182059	-0.00171454	-0.187515	-0.18239	-0.0381604	0.073315	0.280718	-0.110016	-0.398888	0.0355487	-0.27692	-0.0207514
0.127846	0.0568456	0.148433	0.742313	0.0892696	0.128128	0.364588	0.248994	0.595538	0.226327	-0.178316	0.358892	0.278243	0.0416073	0.236773	0.0924073	-0.369655	-0.0554643	0.447282	-0.11457	-0.0462061	-0.71824	0.354355	0.169338	-0.00453078	0.503716	-0.150859	0.319704	0.0884435	-0.187815	-0.232865	-0.217592	0.0199962	-0.00110168	-0.414294	0.226181	0.38214	0.526436	-0.354583	-0.372861	-0.688855	0.385295	-0.307601	0.700179	0.125371	0.246101	-0.206064	-0.248883	-0.533558	-0.102746
-0.510539	-0.0560245	-0.396986	0.229132	0.0920963	-0.21421	0.0817419	0.576219	-0.0875221	-0.176861	-0.650617	0.176222	0.478795	0.352883	-0.295596	-0.289864	0.442487	-0.153807	0.0189599	-0.0177754	-0.583243	-0.372285	0.0466085	0.0473582	-0.0447566	-0.0405073	0.0245855	0.182952	0.0427801	-0.203259	-0.230019	0.150447	-0.144088	0.267307	-0.140823	0.0798216	-0.122652	0.00848957	-0.335111	-0.251391	0.267528	0.540249	0.00777064	0.662573	0.248888	-0.150657	-0.619258	-0.577356	-0.251033	-0.413966
0.158415	0.0389295	0.506546	0.227095	-0.445399	-0.355152	-0.2677	0.0431794	0.187999	0.108886	-0.269223	0.0559652	0.147473	-0.488841	0.0237518	-0.220506	-0.176398	0.36581	0.0654565	-0.0343621	-0.143471	0.676918	0.540318	-0.00532838	-0.060912	0.395307	0.0464408	-0.144528	0.0251034	-0.217281	0.137935	-0.392689	0.128346	0.116567	-0.250735	-0.312363	-0.0584073	0.187201	-0.323498	0.19711	0.220606	0.12888	0.313148	0.390656	0.100072	-0.172339	-0.265055	-0.0135703	-0.296135	0.351632
-0.181384	0.103751	-0.08192	0.275533	0.10679	-0.0536948	-0.115023	-0.55451	-0.0810528	0.3493	0.264967	-0.118576	0.154787	-0.0375574	-0.387279	0.149404	0.0540794	0.0671763	-0.173479	-0.0971812	0.0755618	0.33875	-0.0712672	0.567066	-0.056386	0.058505	-0.0443393	-0.195773	-0.143285	-0.265869	-0.689293	-0.111762	-0.0402487	-0.331892	-0.121812	-0.126837	0.0851386	0.128775	-0.171171	0.24089	-0.220378	-0.112742	-0.0971319	-0.404643	0.12762	-0.220192	-0.0794722	0.245036	0.0704909	-0.268164
0.00460739	-0.0862872	0.550349	0.481412	0.509427	-0.299685	0.604878	0.567963	0.266357	0.208288	0.57693	0.219258	0.518772	0.204713	0.247524	-0.16596	-0.167588	-0.0446075	0.236723	0.141433	0.127699	0.255367	0.477145	0.139421	-0.192616	0.00219312	0.0385977	0.191519	-0.35484	0.114756	0.170115	0.480195	-0.121373	0.0432683	0.056125	-0.212865	0.0372268	-0.299317	0.304013	0.682737	0.208709	0.149855	0.509635	0.276566	0.410136	0.118201	-0.234206	0.724832	0.35205	0.514714
0.022916	0.327389	0.0406283	0.234424	-0.31111	-0.0893318	-0.245321	0.114044	0.30034	0.200675	0.00244026	-0.0380129	-0.106386	0.134693	0.138093	0.241812	0.0306199	0.0329709	-0.190326	-0.115077	0.0788041	0.40114	0.0329097	-0.264804	0.00625133	-0.00631226	-0.314186	-0.0102139	-0.0379182	0.228105	-0.265094	-0.179732	-0.00062386	-0.195637	-0.0850395	-0.136913	-0.106944	-0.195903	-0.323481	0.0662038	-0.0562182	-0.0156971	0.121055	-0.695592	-0.147724	-0.0544611	-0.229017	0.116875	-0.0475638	-0.275601
0.232226	-0.267949	-0.674331	-0.233695	-0.325615	-0.107762	-0.11609	-0.154361	-0.485739	-0.70912	-0.646246	-0.22374	-0.274728	-0.113214	0.151042	-0.188212	0.0162678	0.190767	-0.0397673	0.0209449	-0.387103	-0.413276	-0.106527	-0.18413	0.0398591	-0.816965	-0.279369	-0.310524	-0.562705	-0.0838758	-0.0483467	0.194499	-0.323114	-0.086651	-0.478904	-0.258251	-0.0195849	0.654178	0.00459628	-0.0142357	-0.158459	0.10778	0.0412183	-0.120532	-0.452502	-0.0835287	-0.298886	0.00697449	0.0750993	-0.279004
-0.365953	-0.440145	-0.374914	-0.296969	-0.379953	-0.448506	-0.351477	-0.378825	-0.461816	-0.410117	-0.245963	-0.383647	-0.267945	-0.105885	-0.0635794	-0.0218341	-0.0390203	-0.0233487	0.0515703	0.0326328	0.169157	0.101636	0.139896	0.0913914	-0.000603315	-0.0190376	0.0961504	0.0325099	-0.0186289	0.0395484	0.0898931	0.0284386	-0.0173446	-0.104179	-0.0100667	-0.0588587	-0.014502	-0.00923116	-0.143885	0.0431558	-0.11473	-0.0793095	-0.11422	-0.0954073	-0.0980168	-0.217251	-0.188416	-0.178111	-0.190519	-0.240709
0.127652	0.0314009	0.0534725	-0.0962259	-0.0608128	0.0179117	-0.0674632	0.068846	0.0171718	-0.069442	-0.00296005	-0.0685691	-0.136054	-0.0824	-0.0333352	-0.0048943	-0.0692086	0.0603493	0.0014062	0.0123474	-0.0415406	0.0858028	-0.10784	0.0616592	0.151275	0.00498321	0.0948198	-0.0294674	0.0341623	-0.0698057	0.0807561	0.0822676	0.105501	0.0810262	0.106939	0.0609863	0.0808064	0.026259	0.0810988	0.174044	0.00112171	0.120348	-0.0359678	0.0817674	0.0151227	0.0801017	0.0284828	0.11538	0.0410146	0.0989497
-0.527789	-0.137044	-0.359138	-0.211601	-0.554299	-0.490231	-0.0142888	-0.439769	0.102697	-0.161447	-0.0548678	-0.127111	-0.0810766	-0.564371	-0.0439245	0.148557	0.054249	0.184701	-0.169531	-0.217976	0.123124	0.336322	-0.318161	-0.438088	-0.25259	0.12626	-0.163077	-0.401174	-0.163786	-0.553791	-0.184047	0.320176	-0.32292	-0.278327	-0.596477	-0.234195	-0.369704	-0.438683	-0.650633	-0.923574	-0.093925	-0.162317	-0.0184402	-0.181295	-0.234266	-0.275757	-0.545526	-0.793244	-0.386596	-0.412252
0.0605783	-0.16227	-0.0150158	0.115564	-0.377971	-0.40973	0.180223	-0.162264	-0.10267	0.264268	0.123901	-0.235907	0.00129842	0.0028448	-0.0424446	-0.259658	0.332935	-0.172303	0.240738	-0.141712	0.287381	0.543751	-0.0428514	0.213257	-0.177263	0.0913147	0.079147	-0.0277718	-0.191978	0.185276	0.302981	0.0073115	0.204958	0.187042	-0.233064	-0.275981	0.222139	-0.0887979	0.219811	-0.0592274	-0.124084	0.305925	-0.0183081	0.178179	0.578022	0.242642	0.589034	0.195654	0.0763867	0.243805
-0.141271	-0.137603	0.336966	0.0600991	-0.343724	0.238788	-0.15908	0.154196	-0.255355	-0.165883	0.0276345	-0.472464	-0.555862	0.151928	0.0663007	0.334965	-0.342099	0.123581	-0.0360619	-0.0803854	-0.465916	-0.178592	-0.262827	0.117914	-0.7187	-0.277298	-0.149747	-0.188629	-0.780469	-0.160662	-0.269315	-0.28608	-0.353518	-0.320516	-0.48569	0.0579971	-0.118047	0.232114	-0.274988	0.0340923	0.352615	-0.0442677	-0.10487	-0.256165	-0.236594	-0.0644163	-0.236278	-0.427237	-0.0365668	-0.205699
-0.132734	-0.167605	-0.312891	0.521755	0.140537	-0.0410736	0.267494	-0.346728	-0.0784717	0.0361746	0.206827	-0.321884	-0.179603	-0.0937494	-0.12841	0.170948	-0.0583739	0.118689	-0.200864	-0.0303988	0.103232	-0.131858	-0.208227	0.083905	-0.388676	0.0343394	-0.389405	-0.175945	-0.348968	-0.0180214	-0.191167	0.258469	-0.0240335	-0.270138	-0.0651196	0.0089775	-0.173301	0.0303173	0.0168108	0.413837	-0.0209424	-0.0107714	0.21738	-0.0952788	0.0844677	-0.21311	-0.392564	0.0813507	0.0420591	-0.175311
-0.186882	-0.389082	-0.495578	-0.180886	-0.482295	-0.346876	-0.523735	-0.640428	-0.390118	-0.505858	-0.257987	-0.415788	-0.0081755	0.0689591	-0.835404	0.0583987	0.148332	0.151985	-0.180821	-0.177895	0.110718	0.113537	-0.610315	-0.388879	-0.0708166	-0.231155	-0.369887	-0.150212	-0.795207	0.0280007	-0.156052	-0.393465	0.0336084	-0.269179	-0.761979	-0.706153	-0.47452	0.165618	-0.632952	-0.215016	-0.480805	-0.60023	-0.309183	-0.669877	-0.549241	-0.313905	-0.812003	-0.273249	-0.509293	-0.457596
0.181331	0.520704	1.50915	0.83876	0.819176	0.2353	0.44111	0.221505	0.352047	-0.0213259	0.63896	0.678583	0.186859	0.512863	0.77686	0.00687666	-0.127574	0.0558031	-0.231521	0.296415	-0.158792	0.258672	0.352846	-0.0625563	0.531736	0.24709	0.237164	1.09235	0.252563	0.736891	0.497136	0.170337	0.234568	0.246854	0.0933281	0.351366	1.06399	0.508434	0.220993	0.437306	0.0286419	0.317495	-0.0987915	0.0908147	0.379337	-0.305537	-0.0797931	0.0973092	0.540315	-0.216632
0.293855	-0.491555	0.171437	-0.152967	0.264467	-0.294407	-0.359398	-0.10465	0.827325	0.109173	0.319032	0.0184958	0.199373	-0.279565	-0.0334118	0.202728	-0.189964	-0.283822	0.297629	-0.0265709	-0.143322	0.224434	0.125622	-0.260907	0.174489	0.277552	0.180067	-0.208106	-0.244579	-0.12674	0.322648	-0.0131694	0.179651	0.442222	0.131573	0.228047	-0.0166026	-0.0683826	0.793361	0.431348	0.144457	0.292528	0.329436	0.69426	0.350252	0.00862484	0.73785	-0.383611	0.138277	0.826948
-0.329957	-0.405708	-0.505338	-0.166077	0.126171	0.339533	0.512447	0.0755283	0.340807	0.126559	0.0990307	0.378546	0.367553	0.00419953	0.115201	0.416652	0.0334405	-0.0622756	-0.276953	-0.110864	-0.188255	-0.397016	0.0362616	-0.0210803	-0.443286	0.0498852	-0.202519	-0.252949	0.278138	-0.287018	-0.0796096	-0.457907	-0.0658578	-0.183333	0.282626	-0.222934	0.121761	-0.0599671	0.0583206	-0.232175	-0.119229	-0.0963975	0.104196	-0.179536	-0.00639799	-0.159091	0.0262224	0.358318	0.192803	0.142279
-0.0701279	-0.0175672	0.0219662	0.103162	0.244196	0.147691	0.136778	-0.0552385	-0.0246071	0.139419	0.10665	0.367467	0.355671	-0.0298897	-0.243756	0.0394192	-0.0313696	-0.0150313	-0.186297	0.193279	-0.0864394	-0.0303656	-0.071148	0.283796	0.108059	-0.0587108	-0.0822226	-0.0659246	-0.00897605	0.272798	-0.117863	-0.173104	0.119156	-0.100732	0.127654	-0.251514	-0.0423617	-0.164849	-0.0946087	-0.00213292	-0.116211	-0.0326439	0.119027	-0.0022536	0.0868155	-0.0809428	-0.145992	0.0284417	0.0494434	0.23925
-0.481953	-0.449681	-0.499625	-0.428737	-0.407913	-0.418648	-0.489839	-0.484878	-0.451536	-0.35217	-0.412809	-0.426696	-0.25215	-0.238777	-0.179262	-0.0107735	-0.0790489	0.101597	-0.0485206	0.0367464	0.107576	0.10063	0.0271541	0.0315625	0.0750784	0.00602966	-0.0799002	0.0467115	-0.0225879	0.0102756	-0.0975953	-0.0143996	-0.125651	-0.0685928	-0.213965	-0.237326	-0.107443	-0.165945	-0.188401	-0.211416	-0.132786	-0.25616	-0.108024	-0.185297	-0.29157	-0.240876	-0.325098	-0.288468	-0.266175	-0.295398
0.409542	0.499721	0.67346	0.412003	0.0738469	-0.095734	-0.204848	0.304107	-0.355931	-0.381344	-0.0481847	0.0402457	0.239998	-0.514295	0.0734869	-0.251343	-0.132057	0.208559	0.282	-0.10716	-0.235548	-0.476152	-0.272311	0.520225	-0.477786	0.186698	-0.379443	-0.527937	-0.217031	0.218563	-0.547898	-0.0445446	-0.197975	-0.13894	-0.068214	-0.239962	0.110456	-0.0474316	-0.312625	0.387987	-0.511464	-0.636986	-0.156282	0.199828	0.0907144	-0.335848	-0.0885567	0.175116	-0.346543	-0.000163838
-0.23985	-0.160745	0.159052	0.0954923	-0.338088	-0.0060115	-0.0325079	0.0135206	0.0725968	0.185631	-0.0673111	-0.179709	-0.121872	0.00511719	0.260333	-0.0671874	0.0241279	0.31089	-0.155639	-0.112191	-0.49549	-0.0674758	-0.0519464	0.450969	0.026188	0.199102	0.369839	0.358098	0.433386	0.411949	0.499482	1.00556	0.582627	0.460218	0.455903	0.390406	0.295744	0.385173	-0.0806169	0.172528	0.0970709	0.185897	0.0795418	0.0645374	-0.166157	-0.135216	0.0534604	0.457158	0.0981147	0.118176
-0.257879	-0.0413504	0.270583	-0.186339	0.0742606	-0.420231	-0.321809	-0.340285	-0.691434	-0.506383	-0.260587	-0.560586	-0.586823	-0.60776	-0.607673	0.181816	0.200032	-0.15393	-0.0922468	-0.135671	-0.593948	-0.44395	-0.632816	-0.3186	-0.359609	-0.321907	-0.19651	-0.245926	-0.472031	-0.0748012	0.53666	-0.215667	0.40386	0.297327	-0.331631	0.051639	-0.609057	-0.185891	0.248012	0.0757382	0.0399578	0.360891	0.169244	-0.652833	-0.205554	-0.173519	0.085927	-0.422931	-0.0266672	-0.547822
0.303467	0.522608	0.240205	0.163736	0.51164	0.151695	0.203104	0.0987865	0.306222	0.130459	0.217981	-0.0534907	0.0374923	0.116916	0.345624	0.157806	0.273284	-0.0504856	-0.22557	-0.155034	0.0636809	0.0748132	0.141277	0.467315	0.0753383	0.334445	-0.162494	-0.138447	-0.533106	0.232608	-0.137796	-0.0437845	-0.511301	0.0297838	0.24701	-0.0401465	-0.0287537	-0.368586	-0.252101	-0.188595	-0.277167	-0.101575	0.0691283	0.0359645	-0.268201	0.164555	-0.035696	0.156906	0.141598	0.0774397
[truncated: 171 more rows]
[truncated: 10 more columns]

## Sheet: ab C4 block2
-0.149712	-0.337785	-0.483632	-0.385915	-0.521931	0.0537585	-0.136032	0.525827	0.57954	0.647059	0.828382	0.558776	0.542267	0.298838	0.383292	0.236118	0.215622	-0.0687423	-0.127571	-0.255427	0.0718748	-0.190312	0.129982	-0.257305	-0.46993	-0.382011	-0.498809	-0.827705	-0.353904	-0.80368	-0.476184	-0.663928	-0.776885	-0.760675	-0.998049	-0.662172	-1.0644	-0.663846	-1.0045	-0.791716	-0.680929	-0.836236	-0.666332	-0.620658	-0.654987	-0.802263	-0.940479	-0.980622	-0.864093	-0.931186
[truncated: 328 more rows]
[truncated: 10 more columns]

[truncated: 9 more sheets: ab A1 block1, ab B2 block1, ab A3 block1, ab C4 block1, c, d, e, f non-selective, f highly-selective]
