# Supplementary material for: Cooperative thalamocortical circuit mechanism for sensory prediction errors
Source: Nature. 2024 Aug 28;633(8029):398–406. doi: 10.1038/s41586-024-07851-w (PMC11390482; doi:10.1038/s41586-024-07851-w)
Supplement: Supplementary file 5 — Source Data Fig. 3 [file 41586_2024_7851_MOESM5_ESM.xlsx]

## Sheet: b C session B4 
-0.552795	-0.636942	-0.620489	-0.599021	-0.650154	-0.593444	-0.608363	-0.670105	-0.686694	-0.606332	-0.573252	-0.493776	-0.410445	-0.326133	-0.14397	-0.0283846	0.0200046	-0.0364065	0.0139491	0.0308375	0.145242	0.0480732	-0.0648489	-0.155559	-0.317861	-0.562465	-0.63936	-0.770993	-0.888902	-0.994509	-0.988135	-1.12949	-1.14221	-1.23238	-1.18157	-1.20606	-1.06471	-0.967359	-0.933144	-0.858111	-0.786437	-0.635383	-0.540912	-0.548035	-0.580349	-0.594233	-0.622435	-0.630774	-0.682298	-0.663948
-0.454452	-0.589189	-0.567498	-0.563317	-0.51382	-0.517502	-0.561868	-0.458898	-0.408922	-0.305713	-0.307909	-0.308705	-0.254742	-0.176579	-0.159533	-0.05281	0.0073867	0.0279613	0.00919879	0.00826324	0.170779	0.0838974	-0.0073951	-0.18881	-0.352469	-0.443811	-0.589615	-0.603605	-0.66283	-0.789792	-0.764224	-0.88836	-0.958926	-0.977478	-0.930877	-1.03632	-0.997104	-0.961398	-0.829175	-0.75986	-0.538805	-0.54266	-0.348951	-0.308818	-0.227477	-0.262397	-0.439587	-0.477894	-0.448022	-0.600564
-0.444929	-0.44299	-0.375612	-0.360913	-0.44258	-0.386664	-0.376227	-0.337499	-0.401862	-0.461519	-0.348512	-0.262919	-0.265587	-0.180248	-0.0314192	-0.166195	-0.055379	0.0846582	0.0460022	0.0909134	0.0565544	0.186306	0.0230215	-0.0767576	-0.163219	-0.212986	-0.313219	-0.366753	-0.418406	-0.420455	-0.422326	-0.423048	-0.507523	-0.454857	-0.488766	-0.663041	-0.752785	-0.745989	-0.605922	-0.73818	-0.65728	-0.6674	-0.525412	-0.594941	-0.643248	-0.597205	-0.590831	-0.635713	-0.661258	-0.638582
-0.228147	-0.27488	-0.32701	-0.354823	-0.408492	-0.392415	-0.362803	-0.360523	-0.347689	-0.240929	-0.128836	-0.20074	-0.139855	-0.170163	-0.155013	-0.156384	-0.101957	-0.00450013	0.105151	0.15769	0.208445	0.144243	-0.0121211	-0.234673	-0.421066	-0.6	-0.724783	-0.845596	-0.892459	-0.963511	-0.964621	-0.994985	-1.08557	-0.922318	-0.690508	-0.497139	-0.198372	0.0675322	0.293211	0.45674	0.553382	0.571784	0.388441	0.288096	0.0313384	-0.137003	-0.326795	-0.465341	-0.608033	-0.779118
0.239112	0.240206	0.108833	-0.0344622	0.20965	0.142476	0.0552184	0.0351816	0.0236554	0.143283	0.104765	0.0447399	-0.0509651	0.0388713	-0.00630582	-0.0264144	0.119516	-0.00468456	0.0678946	-0.156311	0.0118528	-0.0294681	-0.00865458	-0.0451441	0.0376325	-0.0832773	0.0618501	-0.0869052	-0.02659	-0.0875637	-0.166152	0.0761552	-0.0634022	-0.078338	-0.0766679	-0.0990855	-0.0313219	-0.0830227	-0.184988	0.0887881	-0.153572	-0.0974242	-0.0539595	-0.0427598	-0.00222288	-0.0274517	-0.0607872	-0.169527	-0.0356329	-0.015517
0.108787	0.156362	0.208758	0.119191	0.120602	0.11131	0.160782	0.101685	0.0584864	0.014974	-0.00846429	-0.0617654	-0.181537	0.0762013	0.0865247	0.0682171	-0.00916949	0.00121659	-0.013482	-0.0467823	0.0857064	-0.12218	-0.123741	0.0517676	0.0565733	-0.0840356	0.0162711	0.0160861	0.0382778	0.207376	0.115115	-0.000553179	0.142126	-0.0288394	0.038128	0.0398378	0.068327	0.142152	-0.150054	-0.0128558	0.0531737	0.108271	0.0801667	0.122999	-0.0184655	0.113609	0.170403	0.194695	0.0086359	0.0768522
-0.0496944	-0.124117	-0.0455894	-0.237179	-0.272503	-0.0497984	0.115189	-0.0201158	0.000616182	-0.0543826	-0.0390072	-0.170204	-0.0601927	-0.188033	-0.0226698	-0.120806	0.0373127	0.0765982	0.0247337	-0.0178384	-0.0785566	-0.044801	-0.049367	-0.272389	-0.333049	-0.321095	-0.435172	-0.379889	-0.324067	-0.379568	-0.258391	-0.399494	-0.310842	-0.353845	-0.23468	-0.191912	-0.124927	-0.108903	-0.241426	-0.0716901	0.0279791	-0.0746208	-0.0889434	-0.217056	-0.0550874	-0.0856612	0.0118468	0.0553246	0.0236528	-0.059852
-0.187817	-0.196184	-0.106238	-0.237571	-0.195227	-0.105915	-0.135344	-0.113955	-0.011732	-0.0851485	-0.00257391	-0.0859217	0.228975	-0.00104795	0.127502	-0.0180162	0.0659167	0.0718302	-0.0532082	-0.0665225	-0.0762123	-0.0490809	-0.0527782	-0.182315	-0.283841	-0.294918	-0.168929	-0.13946	-0.252449	-0.276935	-0.290519	-0.379047	-0.333592	-0.352501	-0.284913	-0.360509	-0.442875	-0.419949	-0.364339	-0.363199	-0.352587	-0.250934	-0.30514	-0.498781	-0.495356	-0.37937	-0.40496	-0.351664	-0.525293	-0.442607
0.0687039	0.0489661	0.0660935	0.0900235	0.0141342	0.214376	0.215651	0.152282	0.0120304	-0.112385	-0.0648096	-0.165688	-0.0969571	0.166188	0.189642	-0.0107166	0.00719317	0.0758553	-0.127671	0.0553395	0.00128084	0.100476	0.106645	0.00827574	0.0913349	0.0637416	-0.0439382	0.0262504	-0.0146123	-0.10213	-0.0495531	-0.0342856	-0.122731	-0.147232	-0.0300146	-0.0677172	-0.191554	0.0745528	0.0726688	-0.0702129	-0.00337281	0.0671768	0.139475	0.208094	0.048995	0.174744	0.108881	0.0922864	-0.0198062	-0.0129306
-0.179786	-0.228628	-0.225608	-0.294839	-0.310487	-0.439908	-0.319226	-0.347426	-0.37597	-0.54421	-0.450193	-0.39269	-0.390337	-0.280242	-0.17824	-0.219224	-0.105034	0.0543949	0.0256752	0.244188	0.315743	0.53361	0.329589	-0.114953	-0.0272017	-0.318009	-0.204462	-0.346945	-0.471416	-0.506625	-0.600025	-0.438337	-0.699996	-0.501311	-0.544019	-0.479939	-0.485902	-0.374606	-0.493871	-0.319178	-0.266759	-0.362432	-0.453493	-0.267432	-0.276576	-0.16633	-0.263201	-0.350118	-0.411201	-0.590531
-0.519952	-0.49105	-0.291206	-0.416418	-0.371072	-0.328297	-0.457133	-0.385311	-0.295937	-0.176789	-0.255249	-0.190443	-0.128642	-0.111125	0.0640815	0.00512128	0.0709506	-0.0212833	-0.054239	-0.00054954	0.0805861	0.107283	-0.0294995	-0.215744	-0.247464	-0.449978	-0.455471	-0.451676	-0.651052	-0.666378	-0.548261	-0.604191	-0.690719	-0.616601	-0.685757	-0.913871	-1.01535	-0.880601	-0.705366	-0.786303	-0.50043	-0.454283	-0.657465	-0.498508	-0.694293	-0.538146	-0.604846	-0.656135	-0.645316	-0.614089
0.0854333	-0.107094	0.15482	0.167006	-0.0578952	-0.047878	-0.0417849	-0.0189786	-0.106783	-0.0900728	-0.022088	-0.0733964	0.0831764	-0.116942	0.0602355	-0.080217	0.084485	-0.00571301	0.0536696	-0.0522245	-0.14331	-0.112134	0.0605293	-0.0636101	-0.128024	0.0104493	0.0830657	0.109973	-0.0953333	0.0674725	0.103544	0.0702724	-0.00426945	0.0843073	-0.12193	-0.0917427	0.0861831	-0.200318	0.091498	-0.110171	-0.162549	0.00548149	-0.0616876	-0.159712	0.0710097	-0.0985524	-0.149953	-0.0903072	-0.142543	0.0141053
-0.287733	-0.259184	-0.310612	-0.25402	-0.219938	-0.182593	-0.212264	-0.265046	-0.27267	-0.213061	-0.225654	-0.120463	-0.0619423	-0.103175	-0.169065	-0.0500036	0.0190738	0.0307958	-0.0195422	0.0196763	0.0691831	0.184606	0.183326	0.0752876	0.0251391	-0.0459871	-0.184866	-0.263387	-0.277876	-0.245966	-0.257935	-0.314279	-0.364844	-0.327791	-0.423324	-0.361301	-0.35274	-0.3482	-0.304961	-0.210646	-0.108204	-0.0826974	-0.109428	0.00424543	0.0917129	0.0853305	0.1435	0.133351	0.0816066	0.175146
0.119306	-0.0936192	-0.113693	-0.060383	-0.00153272	-0.0902217	-0.000748638	0.031338	0.0608145	-0.141023	0.0233283	-0.0893325	-0.129186	-0.137723	-0.0363743	0.0300875	-0.110247	0.00157186	0.0899894	-0.0114021	-0.0351258	-0.237306	0.0540692	0.0300395	0.062213	0.167283	0.0390967	0.0906546	0.0171829	0.0531552	0.0830039	0.217073	0.0809562	0.187263	0.0721322	-0.0897329	0.115469	-0.110342	-0.101299	-0.0207441	-0.0129029	-0.0183704	-0.0253922	-0.114362	0.0408562	-0.0153043	0.0151179	-0.0785106	-0.251803	-0.0297258
-0.270357	-0.205003	-0.149052	-0.240774	-0.218961	-0.203987	-0.27835	-0.212185	-0.168251	-0.227063	-0.132113	-0.179779	-0.069705	-0.164256	-0.206718	-0.00765615	-0.0298944	-0.0437823	-0.00417865	0.0855115	-0.0386673	0.00573357	0.0551614	0.0586337	0.181519	0.0638961	0.116768	0.287854	0.152419	0.111885	0.0487206	0.0329949	0.17331	-0.00790111	0.0387033	0.00107708	0.112935	-0.103861	0.00964971	-0.104503	-0.0674373	-0.0194253	-0.03392	-0.144067	-0.112962	-0.0549812	-0.0473943	-0.0922317	-0.0960974	-0.162696
0.179091	0.0860666	0.0450357	0.0832144	0.135568	0.133752	0.128344	0.0450381	0.0496971	0.209081	0.0856648	0.16	0.121027	-0.0758874	0.123186	0.0138517	-0.047722	0.0226062	0.0130697	-0.00180568	0.000127065	0.0248539	0.138048	-0.0627445	-0.0637559	-0.0375335	-0.115938	-0.256499	-0.182379	-0.23174	-0.240583	-0.316576	-0.296968	-0.148168	-0.0167175	0.0397665	-0.0609315	-0.0508374	-0.0845587	-0.100592	0.12806	0.145841	0.0141741	0.243225	0.279206	0.139322	0.124535	0.15751	0.0845356	0.321837
-0.22525	-0.163252	-0.162463	-0.306218	-0.319163	-0.212943	-0.22103	-0.126925	-0.195863	-0.215209	-0.040286	-0.113993	-0.171389	-0.0413245	-0.0284824	-0.0373002	0.0151597	-0.0597695	-0.0380065	0.119916	0.032127	-0.0457706	-0.134984	-0.121998	-0.334161	-0.27398	-0.411298	-0.43318	-0.469613	-0.484918	-0.459804	-0.579996	-0.354769	-0.677943	-0.719501	-0.721599	-0.533329	-0.633512	-0.641891	-0.687339	-0.611853	-0.51331	-0.450814	-0.4269	-0.528918	-0.433742	-0.480575	-0.383259	-0.415349	-0.378942
-0.182172	-0.103907	-0.152502	-0.0850537	-0.0398097	-0.0118013	-0.0102315	0.0338315	0.174295	0.252263	-0.0412441	0.0737158	0.19486	0.15602	0.125984	0.11737	-0.0636846	0.137866	-0.130021	-0.0615302	-0.00913148	-0.146561	-0.0421109	-0.284397	-0.369418	-0.438314	-0.400899	-0.413656	-0.499744	-0.489024	-0.451248	-0.374191	-0.374862	-0.391464	-0.168399	-0.195023	-0.154537	-0.112295	-0.218545	-0.165783	-0.104927	-0.245392	-0.187605	-0.347394	-0.196419	-0.244932	-0.202334	-0.177418	-0.0182322	0.2215
-0.271958	-0.166737	-0.170154	-0.337654	-0.223658	-0.290335	-0.219793	-0.134205	-0.118675	-0.123783	-0.114009	-0.0616737	-0.144406	-0.0166465	-0.0154071	-0.113452	-0.00245241	0.0337609	-0.0333522	0.115495	0.06687	0.328679	0.29555	0.214451	0.0805049	-0.0522787	-0.0500776	-0.18378	-0.178745	-0.328578	-0.228577	-0.202632	-0.307913	-0.344931	-0.412454	-0.460257	-0.394469	-0.420873	-0.345553	-0.341565	-0.241878	-0.105014	-0.0614646	-0.0874935	-0.136842	-0.212503	-0.0607741	-0.300879	-0.204314	-0.2277
0.161648	0.192612	0.162672	0.188774	0.290212	0.0695251	0.129695	0.0847582	-0.033772	-0.0735053	-0.0242498	-0.18762	-0.174954	-0.207839	-0.0882438	0.071021	0.0974788	-0.0846416	0.0336164	-0.117475	0.103327	0.107807	0.00724079	0.00124351	-0.0978669	0.0308487	0.0642407	-0.00493816	-0.0559816	-0.0515028	-0.124929	0.0266281	0.0244593	0.159649	0.0670102	0.120122	0.0393848	0.00617659	-0.0683918	0.00216764	-0.0598626	0.0831779	0.121344	0.163748	0.201597	0.0981643	0.0338291	-0.0149202	-0.192169	-0.0698542
-0.332331	-0.306467	-0.276366	-0.340868	-0.286253	-0.251402	-0.237418	-0.190547	-0.0626384	-0.0633785	-0.0224495	0.0258427	-0.197855	0.0504411	-0.0476866	-0.0279354	0.0538525	-0.00639538	-0.000117268	-0.0194044	-0.00827644	0.17609	-0.0896388	-0.169247	-0.34224	-0.3277	-0.43356	-0.413469	-0.46063	-0.575291	-0.578509	-0.51514	-0.597902	-0.459497	-0.430113	-0.500675	-0.585303	-0.453918	-0.405937	-0.375422	-0.47821	-0.382106	-0.407312	-0.508736	-0.26187	-0.282037	-0.170947	-0.479127	-0.291838	-0.235794
-0.0285295	-0.0764421	-0.0155929	-0.151818	-0.179876	-0.186052	-0.250774	-0.194099	-0.188292	-0.177392	-0.295417	-0.285309	-0.114314	-0.0644698	-0.0221316	0.0230686	-0.0573739	0.144553	-0.0728278	-0.0374201	-0.0171223	0.0746629	0.0364236	-0.155085	-0.270335	-0.473707	-0.411446	-0.583757	-0.530475	-0.635617	-0.605347	-0.658208	-0.73666	-0.787613	-0.75014	-0.648369	-0.807462	-0.6629	-0.584785	-0.493002	-0.371521	-0.193553	-0.365051	-0.0629322	-0.183899	-0.124833	-0.209952	-0.483783	-0.380066	-0.460393
0.0468223	0.190132	0.139779	0.203207	0.156422	0.0369963	0.0265691	0.0309227	-0.0651861	-0.0134734	-0.123009	-0.0982231	-0.091048	-0.0202685	-0.0361807	0.0661306	-0.0616782	-0.0241254	-0.0203329	0.0400059	-0.0257804	0.181372	0.0897523	-0.0979157	-0.204096	-0.246438	-0.263665	-0.431738	-0.326093	-0.414932	-0.413467	-0.39074	-0.420434	-0.356034	-0.252945	-0.325586	-0.32179	-0.298105	-0.267154	-0.251404	-0.072273	-0.20168	-0.122745	-0.0554707	-0.186465	-0.196742	-0.132272	-0.193905	-0.0964144	-0.179989
0.0652432	0.10887	0.0998681	-0.0379488	0.0511639	0.0832414	0.0559051	0.105564	0.0572612	0.0548782	-0.0538906	0.021873	-0.0545684	0.0119317	0.0104342	0.0260307	0.043218	-0.0390091	-0.0291059	-0.00113365	-0.0538212	0.0817039	-0.10578	0.0531852	0.0346958	-0.116666	-0.16582	-0.181407	-0.273643	-0.214188	-0.237454	-0.372789	-0.279411	-0.318342	-0.378563	-0.35004	-0.253448	-0.126355	-0.145126	0.0054577	0.0388261	0.362782	0.397217	0.429014	0.278514	0.235496	0.287412	0.135495	0.305696	0.195558
0.067651	0.0375522	-0.0332801	-0.0205593	-0.10661	-0.129374	-0.0799775	-0.0378901	-0.0614373	-0.00384534	-0.0308248	-0.00629968	0.100458	-0.00700633	-0.00326397	0.0602409	0.043656	-0.0331369	-0.0477	-0.0230599	-0.0427499	-0.116578	-0.221487	-0.218665	-0.284246	-0.335399	-0.395701	-0.388085	-0.429205	-0.459852	-0.447154	-0.405681	-0.437513	-0.439155	-0.470833	-0.523221	-0.488504	-0.4738	-0.47446	-0.408774	-0.405214	-0.453	-0.486063	-0.465253	-0.408323	-0.432111	-0.519662	-0.492971	-0.506399	-0.497887
-0.222067	-0.184948	-0.0925832	-0.218426	-0.308833	-0.321635	-0.223977	-0.115976	-0.257247	-0.211271	0.106551	-0.048658	-0.0990962	0.00263806	0.00489579	0.103667	-0.0260175	-0.0828843	-0.0178434	0.0230778	-0.0675835	-0.00101128	-0.0233098	-0.12131	-0.189103	-0.242803	-0.223611	-0.198903	-0.157566	-0.174243	-0.283323	-0.193149	-0.322224	-0.456992	-0.18588	-0.315371	-0.377259	-0.189584	-0.317487	-0.256764	-0.166603	-0.157727	-0.347132	-0.25342	-0.233808	-0.298233	-0.361328	-0.402775	-0.289523	-0.299218
-0.261697	-0.256607	-0.186184	-0.33729	-0.334829	-0.189665	-0.205279	-0.208965	-0.129245	-0.214626	-0.201159	-0.0694911	-0.0823313	-0.0342977	-0.0595137	-0.0108032	0.0764128	-0.0184826	-0.0061354	-0.0409916	0.0633578	-0.0617475	-0.153725	-0.179358	-0.344131	-0.442054	-0.539605	-0.637677	-0.666425	-0.713364	-0.705478	-0.632677	-0.718086	-0.61181	-0.606072	-0.538303	-0.46814	-0.512072	-0.345668	-0.149132	-0.0376787	-0.061008	0.00062658	-0.093238	-0.106628	-0.111262	-0.0788073	-0.175191	-0.120136	-0.119148
-0.118793	-0.0157524	-0.0235494	0.15508	-0.0667464	-0.0818462	-0.0726338	0.125469	0.121954	0.0637443	0.0446249	0.0154636	-0.000540781	0.113136	-0.0167613	-0.107467	0.145311	-0.00876976	0.0202781	-0.0493516	0.0824033	0.0438661	-0.130617	-0.244903	-0.189501	-0.165287	-0.113097	-0.102526	-0.266766	-0.108791	-0.279602	-0.266092	-0.28037	-0.0893922	-0.205003	-0.279619	-0.280297	-0.121617	-0.169045	-0.285618	-0.228211	0.0121349	-0.141339	-0.0738732	-0.0364068	0.0915158	-0.113481	-0.057776	-0.0650817	-0.265205
0.203554	0.254018	0.249768	0.257215	0.214648	0.112841	0.207991	0.345353	0.0565188	0.197659	0.0850607	0.16169	0.0317372	0.0572325	-0.0916914	0.0694584	0.075457	-0.122194	0.0136063	-0.0363277	-0.0108689	-0.144516	-0.125291	-0.251769	-0.162199	-0.258747	-0.210114	-0.219183	-0.228152	-0.252186	-0.212286	-0.278496	-0.187713	-0.281532	-0.173438	-0.184354	-0.357968	-0.235059	-0.161977	-0.156837	-0.254238	-0.232273	-0.226872	-0.0439944	-0.0986494	-0.104069	-0.108328	0.0344529	0.0884029	0.0131437
-0.025544	-0.0243148	-0.00997205	0.0979693	-0.155735	0.0119792	-0.0573774	0.0910374	-0.0494477	-0.0390957	-0.0951174	-0.0957174	-0.130637	-0.124399	-0.106531	0.0226919	0.0198683	-0.0430217	0.0664891	-0.0660276	-0.0182235	0.0478645	-0.00697241	0.109945	-0.189501	-0.115739	-0.221337	-0.124321	-0.0809448	-0.140608	0.051466	0.0695653	0.0250532	-0.0821325	0.0111484	0.0533825	0.100212	-0.00755599	0.0252008	0.162008	0.106062	-0.0129994	-0.119067	-0.124098	0.0470442	0.0171102	-0.0673704	-0.0462712	0.00927803	-0.11802
-0.0699921	0.00114897	0.0712615	-0.0653865	-0.0545948	0.00103737	-0.0384914	0.12933	0.0610736	-0.0201443	0.0380332	0.0432789	0.135103	0.0344279	-0.00120381	-0.0124819	-0.0822132	0.0954605	-0.00798624	0.00722081	-0.019195	0.0173671	0.0794966	-0.087054	0.143656	-0.188202	-0.0875926	-0.16067	-0.0495917	-0.127275	-0.18014	-0.0472323	0.0112203	-0.0425511	-0.104305	-0.122337	0.0255525	-0.0389946	-0.0634998	0.0473588	0.00103603	0.0565794	0.0358327	0.178295	0.0252282	0.0530758	0.111308	0.0213441	0.144082	0.0608907
0.229086	-0.0842791	0.127104	0.156479	0.176462	0.23351	0.0864339	0.11923	0.116001	0.0701371	0.235828	0.257991	0.229387	0.168271	0.0242386	0.101678	-0.0121298	-0.143205	-0.0423698	0.0960259	-0.101018	0.213391	0.147868	0.230377	0.10241	-0.0268949	-0.0532106	0.322701	0.316272	0.206726	0.263431	0.457759	0.413819	0.505763	0.394625	0.317867	0.177	0.115937	0.135847	-0.0249163	0.210376	0.2946	0.0796205	0.100741	0.0984713	0.125486	0.0384134	0.17809	0.246788	0.345535
-0.11204	-0.0602073	-0.0115525	-0.0183631	0.0206423	0.186804	-0.0742857	0.0891269	0.0263498	-0.105111	0.0519788	-0.0547363	0.00743509	0.082096	-0.187217	-0.054691	0.0205121	0.0638828	-0.0552001	0.0254962	0.0811734	-0.0521987	-0.156547	-0.0563304	0.0121044	-0.180935	-0.078798	-0.0438797	-0.199123	-0.0767255	-0.293055	-0.12506	-0.164584	-0.114916	-0.0786137	-0.176679	0.040306	0.119042	0.0318772	0.0834151	-0.0662688	-0.170779	-0.0810468	-0.110095	-0.0128727	-0.100998	0.0040481	-0.0275212	-0.0991373	-0.0664602
-0.12997	0.152151	0.217149	0.133283	0.205226	0.179607	0.102289	0.133818	0.204048	0.0774771	0.102424	0.0829134	0.054559	0.0415222	-0.115781	0.0652883	0.0511372	0.0301984	-0.115969	-0.0306553	-0.0441309	0.0163947	0.0359022	-0.0157356	-0.0188505	0.0956251	0.0833205	0.1164	0.120809	0.0875398	0.101758	0.180132	0.170939	0.0834927	0.106443	0.0557419	-0.0659269	-0.154388	-0.0836697	-0.235721	-0.17918	-0.185443	-0.154615	-0.144896	-0.032436	-0.0481848	-0.0626216	-0.039495	0.000157457	0.00676127
-0.0503405	0.0108364	-0.129985	0.0522524	0.0353513	0.0659614	0.134196	0.260847	-0.0370252	-0.0720937	0.0365094	0.0929998	0.0837038	0.0770862	0.00592444	-0.0111547	-0.051067	0.066135	-0.0419052	0.0379919	0.130939	0.149535	-0.00358437	-0.0569119	-0.189604	-0.259949	-0.259219	-0.249981	-0.181153	-0.257583	-0.185575	-0.148432	-0.250421	-0.23841	-0.349168	-0.204659	-0.15072	-0.344799	-0.225875	-0.13325	-0.180479	-0.0910944	-0.183485	-0.0378448	-0.159329	-0.144971	-0.128814	-0.258381	-0.0785434	0.0146465
-0.0328847	-0.180153	-0.190549	-0.127973	0.0127242	-0.0549352	-0.0791644	-0.205166	0.0614214	0.0226396	0.0546204	0.228197	0.109675	0.0716884	-0.0112746	0.0633086	0.0128119	-0.0101101	-0.0546585	-0.0113519	-0.197185	-0.147276	-0.304885	-0.270118	-0.397358	-0.405241	-0.22221	-0.340499	-0.337811	-0.230446	-0.292578	-0.303326	-0.155417	-0.112156	-0.0930706	-0.0385414	-0.0218044	-0.0768763	-0.107784	-0.177068	-0.187734	0.00158446	-0.160333	-0.162594	-0.191582	-0.325688	-0.175374	-0.208925	-0.249265	-0.418445
-0.0942518	-0.109634	-0.195046	-0.088873	-0.205842	-0.166268	-0.130367	-0.114778	-0.0576677	-0.187946	-0.0198571	-0.0804726	-0.0447621	-0.0321022	-0.0288439	-0.10963	-0.00380568	0.0337397	-0.00153654	0.0812321	-0.0202317	-0.283935	-0.0411042	-0.227873	-0.25347	-0.150834	-0.314777	-0.147486	-0.289862	-0.184258	-0.187547	-0.0910791	-0.0875178	-0.141042	-0.0691362	-0.111521	-0.211816	-0.257504	-0.213457	-0.263996	-0.255695	-0.288434	-0.247279	-0.192752	-0.204699	-0.232061	-0.177632	-0.288297	-0.0480154	0.0757413
0.164744	0.0184559	0.0105577	0.0309687	-0.0129282	-0.0859276	-0.0314071	0.0421953	0.0991806	-0.107788	-0.0614727	-0.0978198	0.0332093	0.0130304	0.00927433	-0.069883	-0.0587933	0.00766139	0.075238	0.0457769	0.137328	0.0692176	-5.7419e-05	0.0480587	-0.0687937	-0.161592	-0.293988	-0.253183	-0.299859	-0.404158	-0.429799	-0.386578	-0.395896	-0.414273	-0.422896	-0.308639	-0.0382569	0.186213	0.352907	0.64683	0.911675	1.0065	0.988436	0.883987	0.766512	0.598407	0.50724	0.365862	0.374001	0.338914
0.161985	0.125799	0.00780726	-0.0812853	-0.0283375	-0.0472155	-0.12899	-0.0232962	0.0278801	0.0367944	0.0199528	0.0174245	-0.0551052	0.0133375	-0.047925	0.0586008	-0.00722445	-0.00784637	-0.0512023	0.00767229	-0.0242692	-0.0270089	0.0272583	0.122725	0.0043321	-0.0581715	0.145835	-0.040682	0.0126019	0.0286	0.127469	-0.0779159	-0.0635385	-0.0266842	0.0524128	0.0348066	-0.069925	-0.0248809	0.00868686	0.0115727	-0.0177446	-0.0489145	-0.130411	-0.0604859	-0.0392627	-0.141472	-0.0838763	0.0596065	0.00133064	-0.0376883
0.284009	0.110496	0.242647	0.329268	0.274324	0.232418	0.160502	0.130344	0.103303	0.154225	0.0896038	-0.00587457	-0.0335828	0.118859	0.00983585	-0.0314892	-0.0213449	-0.0387338	0.0463808	0.0451871	0.0545664	0.20358	-0.0345886	-0.0228521	-0.0531561	-0.253893	-0.0858981	-0.187151	-0.154545	-0.154464	-0.205304	-0.315693	-0.197821	-0.304901	-0.154187	-0.324776	-0.136306	-0.1536	0.0598251	0.221883	0.16331	0.106444	0.318099	0.236613	0.194306	0.377297	0.380099	0.403616	0.0352708	0.35602
0.0859905	0.0466897	0.168714	0.106751	0.133782	-0.0233859	0.0441238	0.0659811	0.0816423	0.141868	0.0474245	0.0420085	0.154607	-0.0315565	0.0631053	-0.00777447	-0.0589172	-0.0407807	0.0897171	0.0177553	0.0599369	0.0651643	0.114941	0.179701	0.0693703	0.200995	0.086408	0.109425	0.0970893	-0.0375892	0.00852289	-0.0837782	-0.133635	-0.00391056	-0.202582	-0.14501	-0.117677	-0.0196263	0.0384698	0.0244882	-0.11026	-0.119802	0.00814801	-0.13496	-0.0739101	0.145271	0.119705	0.0631326	0.297428	0.312608
0.0620604	0.0532042	-0.057007	0.138185	-0.059261	0.0567635	0.0744676	0.0473407	0.0179178	0.0798107	-0.0781309	-0.167753	-0.120184	0.0434109	-0.108604	0.0602235	0.0203273	-0.033355	-0.0694482	0.0222525	-0.0402123	-0.0509555	0.0143943	0.00607226	-0.156786	0.112092	0.0737681	-0.0157547	-0.0460937	-0.0849938	-0.0302667	-0.0665065	-0.167925	-0.0622833	-0.200518	-0.198366	0.0925479	-0.0351856	-0.00174893	-0.0825724	0.0731324	0.0913048	0.139609	0.256706	0.213157	0.128483	0.156356	0.330889	0.0404639	0.0989254
0.104447	0.0761918	0.0813512	-0.0488391	-0.0537042	-0.0236216	-0.0287877	-0.0509301	0.0209419	0.0966859	0.136367	0.10692	0.180139	-0.0114053	0.0891418	0.078049	-0.0830519	0.00924812	0.0524813	-0.0567266	-0.0266232	0.192634	0.0942177	0.0492292	-0.0979768	-0.104211	-0.0611288	-0.123341	-0.0664474	-0.0692311	-0.101011	-0.033737	-0.0492821	0.0020735	0.00283084	-0.127554	-0.115542	-0.107475	0.0287728	0.0941367	0.183029	0.0164852	0.236981	0.219287	0.31168	0.369877	0.273742	0.208952	0.0860375	0.136877
-0.279596	-0.347134	-0.4443	-0.430748	-0.5673	-0.511687	-0.476448	-0.455364	-0.326189	-0.276851	-0.0768839	0.0924065	0.222025	0.215125	0.068767	0.0735407	0.0428292	-0.0241772	-0.00278905	-0.0894036	-0.0266556	-0.185443	-0.233783	-0.329302	-0.483506	-0.441642	-0.415594	-0.495388	-0.525369	-0.530401	-0.422726	-0.29734	-0.119983	0.0933201	0.40969	0.626069	0.621836	0.390279	0.200773	0.165456	-0.071419	-0.245179	-0.364559	-0.399306	-0.488626	-0.481677	-0.509762	-0.499518	-0.546629	-0.520074
-0.229806	-0.188486	-0.230778	-0.127905	-0.305153	-0.247516	-0.185274	-0.0188727	-0.179152	-0.0283064	0.0136525	-0.117267	0.0413253	-0.0432573	0.0198495	0.0162966	-0.0292293	-0.16008	0.150526	0.0224858	0.0434697	0.0361951	-0.0665824	-0.161783	-0.149924	-0.277245	-0.355583	-0.250874	-0.342748	-0.344451	-0.279757	-0.409677	-0.357949	-0.292887	-0.489603	-0.366216	-0.423656	-0.368081	-0.41423	-0.333095	-0.367346	-0.372645	-0.440459	-0.271486	-0.316559	-0.402146	-0.226821	-0.0935006	-0.332938	-0.131219
-0.523389	-0.446523	-0.532363	-0.466603	-0.398999	-0.53973	-0.489517	-0.510354	-0.446434	-0.380042	-0.42392	-0.292951	-0.266614	-0.217717	-0.0373092	-0.020745	0.0327919	0.0106201	0.0191417	-0.0418087	0.0513691	0.132642	-0.0205167	-0.273266	-0.214596	-0.358704	-0.301054	-0.368039	-0.379036	-0.443848	-0.386837	-0.495932	-0.465323	-0.529687	-0.492758	-0.596238	-0.616574	-0.718173	-0.681285	-0.689661	-0.702205	-0.609451	-0.636466	-0.607063	-0.620014	-0.615816	-0.58482	-0.526766	-0.341273	-0.400627
-0.013494	-0.018398	-0.0864801	0.0132138	0.0463	-0.114476	-0.160331	-0.0960643	0.0419818	-0.00706125	-0.168697	-0.0881891	-0.161069	-0.0257768	0.254907	-0.0124154	-0.0609404	0.0155708	0.0141697	0.0436153	0.101303	0.0241011	0.0126359	-0.100349	-0.246705	-0.0747477	-0.185187	-0.298378	-0.0930647	-0.118392	-0.157379	-0.239134	-0.0933852	-0.116223	-0.160616	-0.00217135	-0.0867877	-0.0874536	-0.152234	-0.144089	-0.0355922	-0.113582	-0.000103446	0.0683793	-0.164843	-0.105517	-0.10022	-0.0412514	0.123181	-0.113274
-0.355205	-0.32859	-0.346817	-0.399247	-0.601353	-0.542686	-0.393909	-0.489266	-0.437316	-0.612618	-0.398767	-0.302967	-0.25982	-0.290565	-0.109403	-0.0127666	0.0157584	-0.150627	-0.00274754	0.150383	0.166574	0.182517	-0.000614698	-0.159603	-0.327317	-0.426186	-0.71839	-0.614708	-0.714906	-0.651315	-0.653559	-0.625192	-0.683474	-0.651349	-0.702283	-0.649959	-0.698377	-0.59198	-0.529009	-0.478119	-0.384716	-0.452058	-0.48874	-0.405749	-0.504672	-0.428419	-0.393744	-0.503245	-0.594776	-0.421654
0.0579998	0.120834	0.268432	-0.046262	0.130999	0.0996387	0.187844	-0.0550179	0.105735	0.118751	0.137199	0.245801	0.122922	0.0527521	0.0159836	0.0750708	0.0250622	-0.0378027	-0.118598	0.0562677	0.0177843	0.0807541	-0.0105764	0.0699944	0.0408459	0.224313	-0.07103	-0.0135011	0.0947727	0.236494	0.15971	0.207428	0.14969	0.20326	0.0823049	0.117582	-0.0332605	0.0508103	-0.114762	0.0542015	0.0580633	0.00404587	0.0121877	-0.0253791	-0.16722	0.0328479	0.176709	0.216996	0.290847	0.318028
-0.0974063	-0.178421	-0.137628	-0.106688	-0.0952194	0.180056	0.0353091	-0.0913737	0.165137	0.0039	-0.0260754	0.0565487	-0.159721	-0.177192	-0.0571292	-0.20255	-0.0689899	0.170084	0.0342076	0.0672476	0.230081	0.368577	0.0840302	-0.0251825	-0.191132	-0.0236285	-0.0139809	-0.0370687	-0.10259	-0.0665279	-0.015993	-0.076282	0.0977562	0.0624971	-0.144089	-0.159748	-0.276844	-0.284143	-0.120573	-0.105338	-0.0717111	-0.0712344	-0.0221927	-0.164243	-0.100102	-0.0570054	-0.0296243	0.0734787	-0.129403	-0.0630571
-0.119181	-0.0544337	-0.0995555	-0.0473924	-0.0841043	-0.0140554	-0.0871742	0.0327818	-0.0624886	-0.0188297	0.0643734	-0.0146007	-0.0472391	0.0745649	-0.170429	-0.0752247	0.0853581	0.0387128	-0.0972574	0.0484111	0.0268615	-0.0892612	0.311809	0.0759838	-0.037936	-0.174259	-0.135686	-0.226747	-0.295393	-0.11083	-0.317881	-0.178877	-0.210647	-0.184869	-0.23108	-0.292806	-0.0888177	-0.157419	-0.0841635	-0.162162	-0.13265	-0.000275113	-0.0439541	0.0162166	-0.0925789	-0.117037	-0.0351602	-0.165288	-0.11933	-0.288136
-0.341325	-0.385244	-0.314877	-0.392894	-0.421892	-0.37411	-0.392265	-0.412294	-0.483517	-0.348865	-0.366218	-0.332014	-0.322156	-0.232605	-0.17074	-0.0645529	-0.0137219	0.0134724	0.0039886	0.0608138	0.000750524	-0.0754483	-0.134014	-0.366609	-0.434315	-0.518898	-0.570867	-0.728229	-0.75419	-0.838309	-0.82868	-0.836862	-0.812529	-0.863212	-0.90615	-0.824263	-0.710526	-0.67597	-0.614161	-0.598558	-0.512181	-0.380223	-0.325564	-0.359858	-0.344745	-0.360827	-0.426901	-0.455057	-0.486467	-0.49253
0.161326	0.0964773	0.134635	0.103806	0.0486118	0.0688545	0.00427066	-0.0735621	-0.0572722	-0.012963	0.113149	0.153344	0.138382	-0.0716088	0.10317	-0.0871994	0.070179	0.0953106	-0.141145	0.0628547	0.0886237	0.118203	0.101341	0.290488	0.3332	0.303614	0.293902	0.338076	0.281994	0.266798	0.112605	0.150242	0.164701	0.0836683	0.0511113	0.130823	0.0496993	0.105586	0.0232939	0.119611	-0.210782	0.0926381	-0.00037679	0.0965129	0.308139	0.00337658	0.20017	0.0893348	0.0649173	0.044921
0.0328494	0.0346177	0.0393866	0.0406495	0.156891	0.0419548	0.0939107	-0.0190901	-0.120554	-0.118038	-0.000592753	0.0265225	0.00636501	-0.0079252	-0.0586693	-0.116049	-0.0209474	-0.0257681	0.150325	0.0124395	0.12189	0.0633718	0.263193	-0.056429	0.062852	0.0275452	-0.131522	-0.0382733	-0.139229	-0.0890428	-0.0114181	-0.0901174	-0.166215	0.00362589	-0.0479611	-0.299204	-0.205733	-0.0671108	-0.182438	-0.101111	-0.0438847	-0.0776218	-0.112816	-0.214939	-0.0814837	-0.0412116	-0.183051	0.0485157	-0.19874	-0.02775
0.0568076	-0.160386	-0.144807	-0.17569	-0.207849	0.04997	-0.0423966	-0.153435	-0.239005	-0.139436	-0.16201	-0.187035	-0.0853181	0.00125004	-0.0991558	-0.0731555	0.0486826	0.0187412	-0.000638375	0.00637011	0.0707359	0.132705	0.102172	-0.0247528	-0.233549	-0.126571	-0.206751	-0.208041	-0.237138	-0.184424	-0.410897	-0.203038	-0.09957	-0.293983	-0.24609	-0.184083	-0.157751	-0.196893	-0.138087	-0.0127073	-0.101905	-0.147384	-0.182846	0.0723989	-0.0135617	0.0135653	-0.109714	-0.0928535	-0.164421	-0.114493
-0.0985743	-0.109948	-0.146099	-0.044687	-0.136422	-0.21559	0.00713104	-0.166597	-0.164381	-0.0814355	-0.201525	-0.0590727	-0.0189866	-0.0752575	-0.0260336	0.00249595	-0.0109146	0.0909804	-0.0338701	-0.0486917	-0.0504866	-0.0458401	-0.209681	-0.00929	-0.0465785	-0.0593857	-0.181975	-0.195495	-0.251802	-0.10187	-0.170201	-0.0627157	-0.176235	-0.193776	-0.164691	-0.180966	-0.185908	-0.163625	0.112087	-0.0288328	-0.0739942	0.0171906	0.0681667	-0.0515236	-0.135503	-0.0319964	-0.17761	-0.0948872	-0.12864	-0.184738
-0.0308056	0.106651	-0.262068	0.0385595	-0.0397745	-0.0660253	0.0408375	0.0540992	-0.0190246	0.0169292	0.0198095	0.00325885	-0.0559433	-0.0667879	-0.0102829	0.0940363	-0.019364	-0.063159	0.0173927	-0.0289061	-0.0779659	0.185999	-0.0609689	0.1052	0.0418986	-0.0129671	-0.122446	-0.125101	-0.121069	-0.14217	-0.222405	-0.0653812	-0.105518	-0.128258	-0.177772	-0.146602	-0.0910115	0.00526301	-0.132614	0.025053	0.195515	0.0577059	0.236681	0.190586	0.053409	-0.00871376	0.0591577	0.124061	0.113098	0.0140875
-0.247577	-0.0914749	-0.143319	-0.013443	0.0190443	-0.152323	-0.0708235	-0.00616208	-0.0526419	-0.00591278	-0.00674041	-0.0488832	-0.0582943	-0.0630925	-0.0603458	0.0918668	0.0787239	-0.0777756	-0.0438094	-0.0490057	0.0452655	-0.0516264	-0.127877	-0.275708	-0.137088	-0.266058	-0.285949	-0.235763	-0.231977	-0.331236	-0.260449	-0.292029	-0.174126	-0.221717	-0.312231	-0.235801	-0.397183	-0.344289	-0.285149	-0.257443	-0.395059	-0.263345	-0.276225	-0.366623	-0.247075	-0.277584	-0.40672	-0.272548	-0.197301	-0.139162
0.0347283	0.0473832	-0.0534082	-0.0449455	0.0070699	0.00428203	0.0447772	-0.0327381	0.0139426	-0.0167403	0.0517383	0.0506584	0.217287	-0.0094617	0.183658	-0.0194208	-0.0163251	0.018568	-0.00985448	0.0270324	-0.0971235	-0.0643704	0.103173	0.0700985	0.0136324	-0.102455	0.100032	0.268461	-0.0466318	-0.0793945	0.129686	0.000891592	-0.000299924	0.0898974	0.15941	-0.0214731	0.137573	0.0929251	0.0921796	-0.0162111	0.0413093	0.00100241	-0.0783642	0.00594603	-0.00994977	-0.050745	-0.0848992	-0.0173889	0.0139654	-0.133208
0.00528173	-0.105212	0.0831107	0.0891259	0.163596	0.0859174	0.122473	0.163254	0.519308	0.468944	0.506159	0.288498	0.127897	0.0912647	-0.00205573	-0.104882	0.0827448	0.0965995	0.00362059	-0.0780832	-0.115156	0.0951354	0.0823208	-0.00125521	-0.148267	-0.0360108	-0.126953	-0.0458946	-0.023228	-0.0906518	-0.0452923	0.052406	-0.26221	-0.138001	-0.148431	-0.309086	-0.308806	-0.0696241	-0.145225	-0.118266	-0.0777648	-0.00531924	-0.0798907	-0.18463	-0.0883377	-0.148861	-0.237773	-0.14954	-0.041618	-0.142427
0.06677	0.187186	0.0976894	0.0390985	0.114312	0.117434	0.0788308	0.28502	0.0729185	0.273526	0.191799	0.0230064	0.0522544	0.0884277	0.0126927	0.0334815	-0.0277725	0.112195	0.041348	-0.159252	0.097935	0.117347	0.0206172	0.128491	-0.0484417	0.0688541	0.11459	-0.00544051	0.0974199	0.0791549	0.0302152	0.131354	0.211071	0.144434	0.11542	0.153028	0.0268697	0.0123578	0.107409	0.129317	0.149893	0.290341	0.271305	0.181722	0.0797623	0.0383661	0.181337	0.200686	0.0921555	0.122604
-0.0387704	-0.0621141	-0.117896	-0.0345162	0.00687265	-0.0622948	-0.0440019	0.0586832	-0.0115924	0.0249476	0.0582079	0.00761046	0.0350893	0.0125435	-0.0368328	-0.0393186	-0.0383642	0.103347	-0.0265688	0.000904822	0.0289587	-0.0254672	-0.021557	-0.180886	-0.319253	-0.28746	-0.272362	-0.331258	-0.400421	-0.332172	-0.39738	-0.387128	-0.408177	-0.338572	-0.281629	-0.389526	-0.229265	-0.244688	-0.264103	-0.200031	-0.178837	-0.193291	-0.315074	-0.229669	-0.256057	-0.339703	-0.266097	-0.299647	-0.290208	-0.2959
0.498931	0.484288	0.503541	0.511333	0.595162	0.635712	0.622626	0.587093	0.521486	0.351339	0.248226	0.182394	0.118465	0.0873659	0.119844	0.0387559	0.0114871	0.0101202	-0.0419665	-0.0183968	-0.0483945	-0.00168934	-0.0135543	-0.0568865	-0.0627031	-0.177973	-0.187985	-0.157753	-0.189943	-0.176409	-0.173589	-0.207441	-0.215484	-0.245071	-0.242824	-0.219527	-0.250405	-0.208061	-0.193081	-0.22478	-0.23152	-0.221527	-0.177685	-0.170914	-0.168865	0.0114526	0.379455	0.727648	1.14051	1.50446
-0.100486	-0.101286	0.0375051	-0.177264	0.0218761	-0.0180186	-0.146154	0.0727194	0.0654052	-0.0284351	-0.053607	-0.0436463	-0.0679893	-0.00146275	-0.0553521	0.0748843	0.0383338	-0.0235868	-0.100652	0.0110206	-0.096264	-0.129389	-0.00927181	-0.27706	-0.0980767	-0.192831	-0.21122	-0.341176	-0.240055	-0.295664	-0.322084	-0.39836	-0.27171	-0.155173	-0.341655	-0.429772	-0.266569	-0.280672	-0.183012	-0.111968	-0.16111	-0.106784	-0.12539	-0.0517715	0.0288546	-0.075609	-0.0591403	-0.077865	-0.0606517	0.109289
-0.0775484	-0.127793	-0.094196	-0.067132	-0.0434889	0.0583463	-0.0957948	0.0475858	0.0538848	-0.113332	0.104002	0.0559304	0.042784	0.0427979	0.0097884	-0.0586811	-0.000281291	0.0220219	0.0638229	-0.0268824	0.00333085	-0.0291133	-0.175017	-0.0495197	-0.105006	-0.29501	-0.196724	-0.260003	-0.256759	-0.259812	-0.462438	-0.370283	-0.377577	-0.573156	-0.569206	-0.571618	-0.488688	-0.590716	-0.364012	-0.410067	-0.394478	-0.219246	-0.269648	-0.326317	-0.266616	-0.260427	-0.204195	-0.119129	-0.179954	-0.205182
-0.0376137	0.0301836	0.133063	0.194373	0.280713	0.0971738	0.0972179	0.065465	-0.00339398	-0.181683	0.11615	-0.187563	0.0309017	-0.0114056	-0.207818	0.0300868	0.0321045	0.134518	-0.195967	-0.000742036	-0.0871285	-0.029091	-0.109151	-0.057127	0.017444	0.198617	0.123756	0.186524	0.0687612	0.143917	0.0579367	0.0438696	0.0676735	0.127144	0.0658067	0.0616913	-0.0846269	-0.0448848	0.125815	-0.00783473	-0.0550048	-0.142916	-0.00800713	0.00565316	-0.141866	-0.0426297	-0.24135	0.0159031	-0.0296866	-0.192124
-0.249941	-0.122815	-0.0608844	-0.244041	-0.0905364	-0.0971526	-0.0962088	-0.142866	0.122842	-0.114653	-0.0132379	-0.028161	-0.0656911	-0.00480506	-0.264625	0.03191	-0.174969	-0.134297	0.094267	0.183089	-0.133159	-0.0608754	-0.0122872	-0.104405	-0.227753	-0.330494	-0.134631	-0.246558	-0.158222	-0.278805	-0.159834	-0.236214	-0.176695	-0.217776	-0.218548	-0.112348	-0.127481	-0.244945	-0.252762	-0.263456	-0.190997	-0.123403	-0.205995	-0.216953	-0.0357454	-0.0116195	-0.0223048	-0.0971853	-0.136874	-0.236087
-0.0924503	0.0327824	0.110591	-0.114183	0.0366015	-0.0197274	-0.0600672	0.132845	0.122791	0.0899957	0.0783261	-0.0465592	0.00374615	0.052254	0.0188433	0.109694	-0.0522973	0.0243396	-0.0968073	0.0150708	0.140486	0.120496	-0.0288096	-0.0187102	-0.080567	-0.166193	-0.109556	-0.0493022	-0.109917	0.00117202	-0.0651625	-0.0656476	-0.0382323	-0.13123	-0.0635085	-0.0964961	-0.158276	-0.294063	-0.239782	-0.181668	-0.190259	-0.0749604	-0.133904	-0.100107	-0.191922	-0.199218	-0.0511113	-0.135862	-0.254193	-0.0825428
-0.0835703	-0.0287221	0.0679195	-0.0545811	0.0466761	0.106805	-0.0340123	0.00586747	0.0397946	0.142585	0.122404	-0.0384299	0.0397238	-0.0226002	-0.0520193	-0.0663288	0.115914	-0.0234037	0.0315595	-0.0577413	-0.0148381	0.11655	0.0640656	0.00168458	-0.200932	-0.0691872	0.019257	-0.136484	-0.122675	-0.000468817	-0.130132	-0.184938	-0.0454887	-0.25545	-0.169389	-0.182106	-0.277686	-0.201103	-0.154033	-0.147535	-0.128263	-0.201518	-0.082213	-0.110011	-0.135919	-0.222541	-0.10908	-0.110407	-0.166717	-0.223682
0.165143	0.17215	0.12341	0.163592	0.0952346	0.0365909	-0.0180549	-0.0470798	-0.0944651	-0.148672	-0.123626	-0.170956	-0.118485	-0.0715703	-0.111446	-2.09011e-05	-0.0377512	0.0348191	0.0257028	-0.0227498	0.0875175	0.184784	0.225647	0.049234	-0.144908	-0.313763	-0.403695	-0.514181	-0.540749	-0.618604	-0.643581	-0.688249	-0.788861	-0.74197	-0.689818	-0.729717	-0.612115	-0.583191	-0.430378	-0.395771	-0.315683	-0.259751	-0.235095	-0.296229	-0.271808	-0.326611	-0.256491	-0.27199	-0.315894	-0.324849
-0.189251	-0.178568	-0.125381	-0.0484644	-0.00763048	-0.0558695	-0.0630083	-0.102829	0.0120206	-0.0304246	0.0432012	-0.0352979	-0.00348965	-0.0633054	-0.0408942	-0.0411305	-0.0693349	0.0623428	0.0862569	-0.0381343	-0.0406104	0.0915086	-0.0105933	-0.00322383	-0.0344045	-0.0106357	-0.0744037	-0.0545669	-0.194668	-0.150797	-0.10354	-0.112908	-0.197444	-0.338752	-0.280303	-0.383043	-0.197113	-0.38479	-0.344995	-0.308899	-0.373365	-0.395904	-0.411567	-0.349858	-0.390321	-0.4309	-0.279225	-0.234437	-0.0714217	0.0515856
-0.141537	-0.123564	0.00517838	-0.0901972	-0.121331	-0.154919	-0.140588	-0.180481	-0.121429	-0.133104	0.0279796	-0.10897	-0.192729	-0.0883226	-0.0526952	-0.0859959	-0.0418723	0.0270016	0.00155133	0.0993153	0.0238996	0.128784	0.206708	0.0618503	-0.255544	-0.230729	-0.181536	-0.231068	-0.177117	-0.344263	-0.299267	-0.257339	-0.190565	-0.28681	-0.279112	-0.363278	-0.331896	-0.355958	-0.351567	-0.366174	-0.469713	-0.251582	-0.375948	-0.284078	-0.270703	-0.311101	-0.380352	-0.383295	-0.375226	-0.358349
-0.107919	-0.0596904	-0.237001	-0.136605	0.0405979	-0.259478	-0.283642	0.0519633	-0.10517	0.0239501	-0.159615	0.0912775	-0.0626052	0.0992354	0.0288807	0.00136613	-0.0367863	0.0685238	-0.00743793	-0.0256657	0.0658294	0.134663	-0.192361	-0.113465	-0.285436	-0.220731	-0.0721222	-0.175298	-0.337165	-0.34893	-0.362218	-0.248907	-0.257327	-0.233153	-0.371209	-0.353398	-0.288084	-0.159928	-0.210818	-0.193891	-0.126416	-0.0828385	-0.247494	-0.130646	-0.18847	-0.195704	-0.350125	-0.147547	-0.204969	-0.212187
-0.0986315	0.0373927	0.0255513	-0.111146	-0.043633	0.0712894	0.00601184	-0.0533796	-0.0443501	-0.153244	-0.0706169	-0.0101068	-0.0710817	-0.0503764	-0.0590821	-0.043465	-0.0267272	0.0869724	-0.0618284	0.0450482	0.169793	0.00516562	0.135086	-0.00322189	-0.0960027	-0.0333789	-0.0495703	-0.0182123	-0.110552	-0.190501	-0.0716656	-0.156916	-0.148812	-0.129944	-0.219975	-0.162608	-0.190484	-0.195403	-0.165409	-0.0349944	0.00575017	-0.130781	-0.12013	-0.225094	-0.226024	-0.36215	-0.237112	-0.257805	-0.307545	-0.305192
0.0504218	0.0659747	0.0513799	-0.0766775	-0.0921695	-0.0416456	0.0771103	0.0121466	-0.0251713	-0.0709295	0.0352165	-0.0984378	-0.153771	-0.00484333	0.00336867	0.0508728	-0.00241002	-0.127934	0.0237401	0.0557315	-0.00775032	0.19005	0.133819	0.19347	0.142061	0.0508823	-0.00759837	0.000265049	0.113027	0.0397149	0.268031	-0.0787159	0.0432983	0.02356	0.0139729	-0.0127272	-0.173736	-0.0422812	-0.186903	-0.112177	-0.049327	-0.112971	-0.0893797	-0.234559	-0.209828	-0.0568875	-0.0184457	-0.193408	-0.164375	-0.0422007
-0.297002	-0.407714	-0.345381	-0.381004	-0.370388	-0.330262	-0.305293	-0.301203	-0.302667	-0.328008	-0.291838	-0.348548	-0.217358	-0.219286	-0.124221	-0.0926382	-0.0792956	-0.0286228	0.0511942	0.149362	0.0363224	0.0661364	0.0175875	0.127935	-0.168822	-0.30179	-0.337657	-0.439492	-0.465156	-0.370216	-0.523942	-0.449145	-0.490127	-0.455311	-0.554928	-0.64121	-0.485774	-0.551648	-0.460293	-0.317738	-0.300728	-0.229197	-0.0724315	-0.0309325	-0.067853	-0.0505953	-0.0582877	-0.125766	-0.14187	-0.112807
0.0551299	0.168757	0.0855277	0.195462	0.0159609	0.185485	0.00160314	-0.0337095	-0.0122309	-0.0777408	0.033588	-0.0476713	-0.0860697	-0.0511265	-0.0641172	-0.0857906	-0.0938797	0.0899892	-0.0201579	0.109839	0.245263	0.110832	0.108166	0.165925	0.285695	0.375781	0.218532	0.23338	0.271471	0.0728182	0.123061	0.0851601	0.03379	-0.00745047	0.220256	0.113154	0.0726441	0.0954082	-0.0242883	-0.0815681	-0.169437	-0.0185258	0.203433	0.363723	0.398637	0.27642	0.186394	0.125736	0.0145043	0.0607328
0.128933	0.0526575	0.00759016	0.0821531	0.0895266	0.0782625	0.110833	-0.0844643	-0.0516378	0.020236	0.0279491	0.0711726	-0.112105	0.097453	0.00325916	0.03504	-0.000448578	-0.0386057	0.0152661	-0.0112517	-0.0372378	-0.136178	-0.133372	-0.213318	-0.186938	-0.237824	-0.380515	-0.411382	-0.30405	-0.359621	-0.355857	-0.414023	-0.40538	-0.284576	-0.142762	-0.108127	-0.0501604	-0.0172672	-0.10762	-0.0820819	0.109085	0.142665	0.0708007	0.0748419	0.166865	0.0898541	-0.0579743	0.152459	0.0487388	-0.0198208
0.0530666	-0.0628026	-0.0371679	0.00790658	-0.000473748	0.0279219	-0.0457028	-0.066411	-0.107783	-0.106874	-0.182981	-0.0824813	-0.0786005	-0.0254192	-0.0380704	-0.0189203	0.0841797	-0.0588242	0.0865024	-0.0929377	0.0606715	-0.056617	-0.119402	-0.167217	-0.147115	-0.220231	-0.3457	-0.256658	-0.288564	-0.0713577	-0.271388	-0.164811	-0.104127	-0.30941	-0.272565	-0.15976	-0.0996443	-0.28918	-0.254151	-0.140459	-0.236891	-0.389761	-0.257653	-0.285288	-0.31496	-0.249675	-0.179643	-0.166218	-0.2267	-0.157057
-0.143067	-0.0581967	-0.0325469	-0.125714	0.0321895	0.0590772	-0.156852	-0.0486579	-0.0603984	-0.0778053	-0.0209343	-0.0854534	-0.21827	-0.0158402	-0.00343196	-0.150637	0.0866004	-0.0581405	0.0111345	0.111042	-0.0729843	0.0553527	-0.0558259	-0.0385894	-0.12998	-0.0746814	-0.0875371	-0.0851754	-0.202202	0.0113796	-0.00548721	-0.175816	-0.0396997	-0.32607	-0.219016	-0.066354	-0.0831837	-0.123415	-0.220848	-0.170171	-0.126142	-0.141415	-0.0167322	-0.0338755	-0.0293184	-0.116288	-0.00592872	0.00632033	-0.205222	-0.0856198
-0.118315	-0.0943963	-0.0397453	-0.158794	-0.153976	-0.100499	-0.22076	-0.0812843	-0.0721332	-0.163169	-0.175759	-0.209353	-0.111756	-0.147509	-0.201753	-0.0342161	-0.0115313	-0.0797471	0.0944474	0.0310471	0.169072	0.195487	0.127972	0.130756	0.108736	0.110979	-0.102877	0.0851705	-0.106257	-0.222133	-0.330055	-0.193568	-0.208428	-0.283513	-0.372984	-0.2333	-0.241621	-0.215391	-0.108015	-0.0628436	-0.0197764	-0.064793	-0.00232795	0.154471	0.0503452	-0.012566	-0.0815926	-0.138705	-0.215448	-0.142832
0.0508346	-0.0213093	0.00535866	-0.00052493	-0.0745795	0.140363	0.0841844	-0.112623	-0.0367762	-0.100896	0.109544	-0.0721336	-0.0689954	-0.0732145	0.00194813	0.00616401	0.0100193	0.0423229	-0.0225911	-0.0359151	-0.0603262	-0.0203589	-0.0895527	-0.158114	-0.174138	-0.137995	-0.180059	-0.20652	-0.265891	-0.306948	-0.276961	-0.128761	-0.290953	-0.16299	-0.226083	-0.161175	-0.188205	-0.0961687	-0.0268348	-0.00585696	-0.0259909	0.00633407	0.0168677	-0.0272255	-0.0146211	0.0227547	0.0311754	0.00455484	0.00286728	-0.0966755
0.00812884	-0.0215439	-0.0448095	0.095671	0.113945	-0.0110148	0.0399692	0.111326	0.00895747	-0.00659782	-0.00730454	-0.0261286	0.0662391	0.0185725	-0.0245644	0.14704	0.00249687	-0.0405114	-0.0307236	-0.0783017	-0.0329565	0.00712336	-0.0158705	-0.0761503	-0.0826224	-0.18787	-0.190312	-0.177816	-0.249587	-0.122878	-0.0947576	-0.192127	-0.195285	-0.251391	-0.131753	-0.0694533	-0.24232	-0.187293	-0.116442	-0.2404	-0.153184	-0.126871	-0.204152	-0.253604	-0.170694	-0.154024	-0.171069	-0.0175871	0.0113553	0.223588
0.011009	-0.0327928	0.0126569	0.0664397	0.0163662	0.0804333	0.0269202	0.0139181	-0.0235061	0.15122	-0.0720448	-0.0276808	0.102134	-0.104243	0.0900617	-0.0017626	-0.123933	0.0514582	-0.0259081	0.100146	0.0241887	0.011747	0.145717	0.00574599	-0.0296872	-0.0838619	-0.072803	-0.132979	0.0183281	-0.0270157	-0.0934085	-0.0728882	0.0970254	-0.166393	-0.119893	-0.165352	-0.0830901	0.0135693	-0.126531	-0.113178	-0.132701	-0.196834	-0.0515334	-0.154115	-0.0300793	0.133773	-0.131437	0.017569	0.0207091	0.0348403
0.00861958	0.00710628	0.0708964	0.120732	0.128601	0.0498652	-0.0537433	0.00259687	0.200686	-0.345555	-0.18076	0.0298812	0.0374623	0.11581	0.0656491	0.0613365	-0.0115149	0.0586091	-0.0994141	-0.00901668	0.0234147	0.0810787	-0.0447191	0.0589985	-0.299883	-0.141985	-0.145016	-0.276861	-0.248656	-0.346384	-0.25929	-0.228263	-0.307082	-0.215491	-0.174857	-0.112942	-0.118864	0.0801012	-0.0684146	-0.0940141	-0.0798895	-0.100156	-0.00649771	-0.142484	-0.000957916	-0.0425031	0.00677432	-0.225713	-0.0724609	-0.0126702
-0.016921	0.135885	0.266116	0.262761	0.233794	0.168547	0.170363	0.276036	0.334263	0.119737	0.00760913	0.110503	0.0769381	0.0479108	0.0671111	0.0745396	-0.0113188	-0.0441564	-0.012658	-0.00640642	0.0141919	-0.0773539	0.0526846	0.147538	0.0254564	0.0769543	0.0660546	-0.0013288	0.026855	-0.147112	-0.0536039	-0.159356	-0.220925	-0.120578	-0.216307	-0.35354	-0.242801	-0.290236	-0.252141	-0.222049	-0.38909	-0.321001	-0.248219	-0.293003	-0.26435	-0.346973	-0.208659	-0.127596	0.0763124	0.12614
0.0804247	0.0762813	0.0671848	-0.00772039	0.0825259	0.18128	0.0937431	0.107705	0.0240306	0.0305351	0.0661327	0.117579	0.0611636	-0.00849166	0.0356099	0.0407308	-0.0283401	0.0125617	0.00960994	-0.0345624	0.064791	-0.0290225	-0.00183895	0.0944662	0.0157674	-0.0305589	0.04549	-0.0713748	-0.0335866	0.00626946	-0.115714	-0.0562677	-0.118125	-0.0550268	-0.105169	-0.0434972	-0.168751	-0.115898	-0.119096	-0.142356	-0.147477	-0.14637	-0.0751167	-0.212449	-0.228558	-0.100199	-0.084599	-0.0445112	0.0896181	0.0604172
-0.126582	-0.112942	0.0913542	-0.0933828	-0.0981555	-0.1755	-0.169405	-0.0496671	-0.134635	-0.114831	-0.111441	-0.108725	-0.036371	-0.0725459	0.0903489	0.0297188	-0.000433809	0.0296294	0.045784	-0.104698	-0.0891417	-0.00608545	-0.0447934	-0.168078	-0.2135	-0.263082	-0.0638263	-0.155082	-0.459037	-0.231409	-0.118199	-0.262803	-0.238494	-0.225987	-0.441858	-0.576116	-0.52791	-0.544575	-0.465187	-0.308441	-0.41885	-0.308608	-0.355712	-0.332438	-0.267797	-0.347767	-0.116535	-0.273871	-0.0368213	-0.155502
-0.243547	-0.19238	-0.229896	-0.177088	-0.229609	-0.0367793	-0.149946	-0.141212	-0.0310417	0.0950413	-0.0684163	0.0166867	-0.0595031	-0.011665	-0.0272113	0.0699616	-0.0637118	-0.0978991	0.0187758	0.0728734	0.0220079	0.0880858	0.110685	0.0159797	-0.227473	-0.354361	-0.264344	-0.343538	-0.506967	-0.428187	-0.579136	-0.569493	-0.389963	-0.466896	-0.4962	-0.439662	-0.454779	-0.471893	-0.504107	-0.580828	-0.378707	-0.445167	-0.254342	-0.223175	-0.277156	-0.178972	-0.261471	-0.280415	-0.0959975	-0.227445
0.125376	0.0625185	0.0844572	0.0716983	-0.0373784	0.00244711	-0.109177	-0.115751	-0.132726	-0.0884435	-0.0538541	-0.137464	-0.167512	-0.151306	0.0526683	0.00657096	-0.0257171	-0.0173577	0.0357161	0.000787724	0.0979643	0.0402388	0.156952	0.033592	0.0536866	-0.145756	-0.0628642	-0.141918	-0.260905	-0.217629	-0.172185	-0.28931	-0.291472	-0.276166	-0.146148	-0.158334	-0.132567	-0.271947	-0.145512	-0.166141	-0.0660933	0.0638012	0.160638	0.179914	0.212373	0.147625	0.134918	0.1915	0.161993	0.168005
-0.0576635	-0.0137901	-0.00387169	-0.010528	-0.00046786	0.0387461	0.0393244	0.0567312	0.107863	0.0645832	0.110628	0.0230646	0.00101399	0.0288511	0.0030054	0.0286388	0.0278794	-0.013724	0.013745	-0.0565392	-0.160056	-0.0533827	-0.133707	-0.231063	-0.304138	-0.467242	-0.397846	-0.382032	-0.43902	-0.463856	-0.456031	-0.451741	-0.439143	-0.361571	-0.36881	-0.313069	-0.281997	-0.256243	-0.285367	-0.236606	-0.239877	-0.268999	-0.328954	-0.34837	-0.329696	-0.315028	-0.324734	-0.386806	-0.343293	-0.363577
-0.211262	-0.165508	-0.208418	-0.0956332	0.0704927	-0.0873653	-0.309545	0.0153564	-0.0120002	-0.0411967	-0.0250652	0.096374	0.0787261	-0.10798	-0.129466	0.0192099	-0.0147621	0.0369803	0.041558	-0.0829861	0.0205504	-0.159729	-0.0373911	0.144971	0.0443561	0.00770857	0.18007	0.0385949	-0.107353	-0.0911894	0.0147951	0.00729185	0.0365142	-0.131835	-0.103344	-0.169166	-0.110391	-0.180628	-0.016962	-0.072815	-0.136602	-0.0329323	-0.0572414	-0.121886	-0.0204175	-0.102733	0.0152536	0.028845	0.0028011	-0.0512854
0.288375	0.0344605	0.0878334	0.110385	0.152468	0.00924563	0.153514	0.0550987	-0.0701498	0.055614	0.0544956	0.102272	-0.0422002	0.0885029	0.0582652	-0.0090756	0.0726103	-0.00399758	-0.040501	-0.0190362	0.125513	0.127705	-0.0118295	-0.0423397	0.0488794	-0.0997786	0.0761137	-0.108657	-0.104716	-0.0670379	-0.0736805	0.0614417	-0.132393	0.0204209	-0.0133951	0.0395618	0.118369	0.116335	0.0202612	-0.0346603	0.0131643	-0.0439609	0.0493556	0.311148	0.287604	0.315192	0.229197	0.146951	0.267857	0.269654
-0.108631	-0.199567	-0.107606	-0.130777	-0.0427289	-0.0781639	-0.0650051	-0.257885	-0.0199052	-0.222984	-0.141769	-0.0248093	-0.139645	-0.0720169	-0.0495208	-0.044708	-0.0683208	-0.0271493	0.0790668	0.0611113	-0.0495071	0.0794626	0.284062	0.146145	0.00181663	-0.106968	-0.118096	-0.277606	-0.23882	-0.239814	-0.255686	-0.292693	-0.420665	-0.277951	-0.344721	-0.381296	-0.410874	-0.424782	-0.391152	-0.309327	-0.378859	-0.292465	-0.348931	-0.339552	-0.395136	-0.303902	-0.427254	-0.286049	-0.353899	-0.316729
0.149186	0.0123474	-0.0761844	0.0968886	0.0367527	0.0497998	0.0513248	-0.010226	0.0474125	-0.0732826	-0.0148406	0.098992	0.0315519	-0.109264	0.00999718	-0.0445873	0.104684	-0.029466	0.0247074	-0.055338	0.0529605	-0.035127	0.0874216	-0.119101	-0.193025	-0.312665	-0.242384	-0.180757	-0.34452	-0.449954	-0.400629	-0.412306	-0.457541	-0.410282	-0.443755	-0.287681	-0.304831	-0.286378	-0.254564	-0.31772	-0.289865	-0.382286	-0.244429	-0.221307	-0.216745	-0.105543	-0.211065	-0.301037	-0.204641	-0.229829
0.216886	0.320046	0.202391	0.128883	0.260752	0.128606	0.0434328	0.181863	0.110831	0.118465	0.0463298	-0.00599918	0.0712811	0.0452247	-0.037994	0.10813	-0.101461	0.0588528	-0.115018	0.049497	-0.00208693	-0.041179	-0.116135	-0.135757	0.0150784	0.0237618	0.085217	0.0461992	0.124863	0.108495	0.0628326	0.0647777	0.0895028	0.138708	0.0713339	0.219089	0.15768	0.0750527	0.181564	0.0257282	0.0467891	0.0707765	0.0737944	0.16634	0.281432	0.297914	0.313958	0.258771	0.0762801	0.169962
0.192041	0.126428	0.243112	0.178022	0.237499	0.153796	0.0676348	0.127242	0.058285	0.00669122	0.0287973	-0.127532	0.0750461	0.00907698	0.117875	0.073104	-0.127337	-0.0116535	0.0690969	-0.00321016	-0.0241303	-0.00582659	-0.0948461	0.00464047	-0.109593	-0.0782895	-0.0943175	-0.113241	-0.136866	-0.21454	-0.1818	0.0524714	-0.147732	-0.0542721	-0.114117	-0.105619	-0.128015	-0.113435	-0.094414	0.0264108	-0.139314	-0.144386	-0.12438	-8.08708e-05	-0.0688115	-0.0720814	-0.0993415	-0.0266233	0.0233679	-0.0220831
-0.0833812	-0.107954	-0.0382348	-0.06483	-0.204573	-0.0935017	-0.01512	-0.0868239	-0.097363	-0.14739	-0.0343314	-0.122324	-0.00940419	0.0364694	0.0282478	-0.00570317	0.0482666	-0.0565258	0.0161537	-0.0021913	-0.0137725	-0.0926702	-0.0331375	-0.105202	-0.263748	-0.180432	-0.371899	-0.227347	-0.282595	-0.324085	-0.22254	-0.300631	-0.288981	-0.333085	-0.310935	-0.215081	-0.176098	-0.170672	-0.106314	-0.156381	-0.205756	-0.0543564	-0.088035	-0.0756365	-0.0207078	-0.00536791	0.112547	0.0744779	0.0497038	0.115919
-0.209962	-0.152076	-0.139236	-0.29533	-0.128444	-0.201332	-0.150027	-0.129879	-0.116807	-0.17306	-0.255894	-0.0757518	-0.00617009	-0.0808207	0.0400114	-0.0855496	-0.0811426	-0.0347083	0.0365042	0.164896	-0.122735	-0.168139	-0.160269	-0.260622	-0.342248	-0.466692	-0.44214	-0.411582	-0.455594	-0.43782	-0.425192	-0.521456	-0.514943	-0.511451	-0.429323	-0.270645	-0.289302	-0.341274	-0.378739	-0.389175	-0.440086	-0.419762	-0.393181	-0.449619	-0.447651	-0.35675	-0.398055	-0.340061	-0.473885	-0.37108
-0.0162486	0.107801	-0.186285	-0.128656	-0.00657795	0.088401	0.171922	0.113543	-0.0044372	0.04615	0.0349482	0.151442	-0.0945291	0.022593	0.00367789	-0.00465392	-0.0108962	0.0169373	-0.150911	0.149524	0.0557217	-0.0905919	-0.0259089	-0.11272	0.0571259	0.110575	0.186438	-0.115294	0.0780156	0.258119	0.0324149	0.100374	0.16055	0.0474863	0.057847	0.0287358	0.0140531	-0.0194558	0.244183	0.0816811	0.0895139	0.185269	-0.0333141	0.0648413	-0.102829	0.0328994	0.0680444	-0.215046	-0.0787971	-0.0455371
-0.0608117	0.0283714	-0.143852	-0.127909	-0.186002	-0.0309259	-0.0813281	-0.103302	-0.151142	-0.112788	-0.175892	0.0683425	0.0772306	-0.00537258	0.0765295	0.0404776	0.0331106	-0.113262	0.137842	-0.0981677	0.055226	-0.181548	0.00469677	0.0146745	-0.0454256	-0.180127	-0.0250398	-0.186207	-0.141801	-0.168361	-0.230462	-0.209208	-0.232362	-0.278333	-0.195062	-0.245234	-0.229216	-0.16482	-0.196403	-0.133244	-0.0866572	-0.179302	-0.178365	-0.114918	-0.233607	-0.264856	-0.12132	-0.17133	-0.054775	-0.133605
0.102683	-0.0537593	0.147589	0.0506898	0.000135257	0.0897318	0.278775	0.151898	0.00417074	0.0717118	0.0732693	0.187498	-0.0893907	0.0258063	-0.0129301	-0.0998661	0.0526861	-0.0671593	0.0948767	0.0194627	-0.0326582	0.10162	-0.0298149	0.081172	0.0940271	0.185359	-0.00715836	-0.0957116	-0.076159	-0.0525863	0.0309253	-0.0876984	-0.00575056	0.0763957	0.0806261	0.117755	0.0579744	0.120874	0.026913	0.12577	0.11999	0.26159	0.267664	0.15105	0.183506	0.272792	0.211255	0.216022	0.0587147	0.115906
-0.019481	-0.0293028	-0.189622	-0.0764511	0.01827	-0.00838483	-0.0708108	-0.155305	-0.0672293	-0.0782989	-0.168624	-0.0771761	-0.0416462	0.0750959	0.0268467	-0.102211	-0.0105096	0.139399	-0.0224739	-0.00420456	0.014421	0.0896585	-0.115969	0.0928544	-0.0360585	-0.0796798	-0.20677	-0.183283	-0.368941	-0.269296	-0.246024	-0.3346	-0.21643	-0.0706147	-0.229349	-0.123296	-0.101	-0.120334	-0.00726364	0.105638	0.0503023	0.188186	0.180371	0.0951472	0.148208	0.242897	0.138793	0.12367	0.121952	-0.0328832
0.222581	0.16743	0.0375993	0.0375804	0.0506785	0.0613853	0.0610108	0.116292	0.0883036	0.00679017	0.0776524	0.0368218	0.0450798	0.0351676	-0.0242374	-0.011148	0.0109808	0.0781015	-0.0287533	-0.0491811	-0.0660372	-0.0898993	0.0797331	-0.0522743	0.0570539	0.0344634	0.0202016	0.0630736	-0.014551	-0.162654	-0.112736	-0.12268	0.0487583	0.0945474	0.190633	0.18217	-0.0223556	0.0573932	0.0502541	0.0982981	0.056131	0.227894	-0.031231	-0.0666633	-0.0562933	0.0364479	0.0513568	0.0135731	0.0390677	-0.0689896
0.059163	0.125198	0.150474	-0.0589342	0.140691	0.150604	0.114773	0.0136743	0.132615	0.0639955	0.147849	0.0326303	-0.00332352	-0.0583127	0.175117	-0.0313981	-0.00946818	-0.080229	0.0422119	0.0788834	-0.073505	0.0523295	-0.037593	-0.0050943	0.0801589	0.0390946	-0.0778418	-0.0707852	-0.129881	-0.177877	0.18941	-0.0187173	-0.0829757	0.0251708	0.0302929	0.070669	-0.0489256	-0.03801	-0.117261	-0.140854	-0.0272438	0.00586487	-0.151804	-0.134374	-0.00532801	-0.19621	-0.204147	-0.113339	-0.194969	-0.0749759
-0.0244863	-0.190108	0.0192466	-0.193915	-0.144124	-0.125381	-0.110482	-0.0187885	-0.164753	-0.330594	-0.097073	-0.125105	-0.140067	-0.146653	-0.0884074	-0.0483849	0.0968099	0.0138433	0.0159262	-0.0781945	-0.0228989	0.100859	-0.0839946	0.010814	-0.165448	-0.141703	-0.101512	-0.219434	-0.205001	-0.229593	-0.333315	-0.310549	-0.150856	-0.0614116	-0.163741	-0.0559782	-0.18754	-0.0627096	-0.139188	-0.144169	-0.0143212	-0.109789	0.00445854	-0.0853498	0.056443	0.00445554	-0.0598368	-0.236234	-0.0730629	-0.0449741
0.17302	0.13224	0.138303	0.208902	0.166888	0.102079	0.190612	0.112313	0.128595	0.093635	0.103868	0.052991	0.126051	0.0090606	-0.0504595	-0.00699942	0.0655085	0.0106161	0.00765318	-0.0767784	-0.194198	-0.0629805	0.109774	-0.0976621	-0.108793	-0.17125	-0.0940961	-0.133883	-0.0528427	-0.179394	-0.206822	-0.255216	-0.266662	-0.167379	-0.256935	-0.25624	-0.149314	-0.0140818	-0.0735007	-0.162038	-0.0552329	-0.142423	-0.140884	-0.0948513	-0.0845438	-0.0204966	-0.0410355	-0.117105	-0.118419	-0.0213321
-0.0229315	0.0732117	0.0536138	-0.0798848	-0.000110928	-0.00894246	0.0197898	0.0242709	0.0542963	-0.00634954	-0.0667207	0.0956124	0.010877	0.0430346	0.021671	-0.0200323	0.0418856	-0.0225664	-0.0692436	0.0699568	0.0651125	0.0497892	0.00980855	-0.0161311	0.0373001	-0.108336	-0.136064	-0.112449	-0.160669	-0.215192	-0.0348047	0.00829281	-0.0621533	-0.169117	-0.025014	-0.227674	-0.0661465	-0.0343836	0.0155566	0.0134291	0.0882925	-0.083349	-0.116552	0.0355495	-0.0232052	-0.0741871	-0.0609343	-0.108169	-0.0101115	-0.151855
0.0205502	0.0832486	0.0389173	-0.00972611	0.0102065	-0.0143956	0.0961994	0.062596	-0.0509346	0.0378883	-0.0350583	0.0351032	0.0309855	0.013917	0.091423	-0.0387408	-0.0415065	0.0431636	0.067828	-0.0307444	-0.0298716	-0.00900827	-0.0494862	0.0518392	0.00437584	-0.13421	-0.17564	-0.137236	-0.19351	-0.156935	-0.206133	-0.216323	-0.0701639	-0.294322	-0.119297	-0.149742	-0.0738352	-0.0292397	-0.095935	0.0265187	-0.079337	0.00231217	0.0435186	0.0125202	-0.0174107	-0.105988	-0.0965852	-0.0723659	-0.0525528	-0.0116281
0.564672	0.52449	0.169785	0.257944	0.230794	0.0684233	0.088936	-0.0630979	0.0645513	0.010694	-0.0269934	-0.0177652	-0.0497851	0.0327158	0.0105013	0.0205968	-0.0909316	-0.00572359	-0.0280979	0.104156	-0.0124883	0.175543	-0.13774	0.0503848	-0.116243	-0.152252	-0.333255	-0.208117	-0.255348	-0.359273	-0.416282	-0.35168	-0.348583	-0.346359	-0.391824	-0.381197	-0.449437	-0.173618	-0.141152	0.0282242	0.259172	0.434392	0.582009	1.02959	1.03361	1.16719	1.11399	0.999937	0.854018	0.713111
0.0747403	0.142063	-0.0257087	0.0932803	-0.0148237	-0.0428552	0.057865	0.054835	-0.00463666	-0.0444841	0.049143	-0.020112	0.054621	0.145187	-0.0460969	0.00801445	-0.0152322	-0.0218374	-0.00620653	0.0352616	0.0243759	0.0386207	0.241213	0.205426	0.189269	0.135513	0.116146	0.091396	0.126747	-0.0184949	0.143843	0.0274052	0.0759273	0.0647902	0.114606	0.192798	0.25436	0.172887	0.113324	0.00433209	0.0568968	0.145707	0.1619	-0.00442087	-0.00579809	0.103985	0.0763459	0.0985444	0.0617057	-0.00296691
-0.163958	0.0578747	0.106138	0.0651444	-0.0556591	-0.00753161	-0.00755333	-0.105235	0.0685486	-0.0272223	0.00782594	-0.02748	0.107169	-0.00160978	0.0776318	0.0549669	-0.0295701	0.000587943	-0.0346664	0.00868172	0.0894187	0.0796387	0.00349231	-0.0485222	0.082581	-0.0581668	-0.00279954	0.109324	0.105116	-0.0903536	-0.116472	-0.0631925	-0.0794865	0.110013	-0.0571464	0.053313	-0.0881077	-0.00966195	-0.0176204	-0.133789	-0.0969388	-0.0553128	-0.0302607	0.00337799	0.148664	0.0564553	0.00631185	0.0381814	-0.042249	-0.109851
0.248406	0.118112	0.135295	0.249989	0.165157	0.0857609	0.0642834	-0.0152174	0.056554	0.112221	0.061839	0.131144	-0.0532187	0.0150953	0.141749	-0.0352268	0.000532597	0.00492715	-0.10232	0.132087	-0.00621862	0.103958	-0.00748226	0.162338	-0.0419632	0.0750829	-0.0608657	0.185815	0.106623	0.400991	0.200977	0.349213	0.222918	0.0502583	0.259418	0.1352	0.0724474	0.029775	-0.114466	-0.0741481	0.0577329	0.189005	0.017311	0.0260705	-0.00748334	-0.180519	0.0807401	0.0544372	0.21155	-0.0494849
-0.0516599	-0.19194	-0.150684	-0.149226	-0.0865969	-0.128369	-0.160361	0.00318061	-0.0836478	-0.0979542	0.00342775	-0.047791	-0.0649433	-0.015839	-0.0361146	0.0879378	-0.0557951	-0.0301706	0.0117834	-0.0137555	0.168835	0.0697727	0.0740148	-0.0194848	-0.0534954	-0.0840328	-0.240886	-0.113733	-0.258564	-0.312432	-0.199444	-0.308589	-0.320943	-0.31764	-0.253427	-0.219408	-0.406928	-0.337626	-0.166941	-0.290561	-0.110833	-0.114889	0.0248693	-0.0449722	-0.0945463	-0.152581	-0.164201	-0.0219569	-0.101792	-0.102984
0.208132	0.12034	0.076647	0.13525	0.0449084	-0.0185106	0.00699655	-0.0014513	0.0944164	-0.0690279	-0.0411411	0.0746786	-0.00403101	0.0173336	0.0388173	-0.0141896	-0.0595234	0.0249885	0.0494413	-0.000716809	0.108011	0.0728293	0.0270968	-0.0324732	0.232109	0.127605	-0.0582566	0.160166	0.100593	0.118116	0.0989749	0.0295153	-0.0564651	0.106689	-0.195272	-0.110157	-0.0528875	-0.0605685	-0.0485613	-0.144321	-0.125637	0.19328	0.0384522	0.107762	0.0979734	0.160052	-0.0814658	-0.000672354	0.0176709	0.20979
-0.36283	-0.283958	-0.280622	-0.276874	-0.367401	-0.341697	-0.271155	-0.265312	-0.279004	-0.248609	-0.256211	-0.273122	-0.172236	-0.126393	-0.0598605	0.0157083	0.00518777	-0.0328824	0.0294025	-0.0174161	-0.0212783	-0.0148394	-0.0423541	-0.0954994	-0.200358	-0.234514	-0.300559	-0.316196	-0.258969	-0.308619	-0.355581	-0.34988	-0.365718	-0.3031	-0.305581	-0.290536	-0.340764	-0.363056	-0.337544	-0.320839	-0.288819	-0.278813	-0.325425	-0.44794	-0.45945	-0.442975	-0.440041	-0.409597	-0.411925	-0.413129
0.0636898	0.111627	0.0130385	0.0541392	-0.114302	0.0392526	0.0835722	0.0696602	0.0932246	0.125189	0.00308285	0.0499378	0.0161326	-0.00677229	-0.0588236	-0.0472664	-0.0785327	-0.0212404	0.0123651	0.134674	-0.0477893	-0.0203455	0.00130016	0.0570856	0.115326	0.0962905	0.0308396	0.0121604	-0.0936595	0.0959511	-0.149936	-0.0945554	-0.133568	0.0767152	0.0243151	-0.0475284	-0.160415	-0.187574	0.0143856	-0.0342228	-0.0845287	0.242973	0.0962957	0.131506	0.216774	-0.0147887	0.039169	0.0427154	0.0424989	-0.173353
-0.29677	-0.385997	-0.225017	-0.240174	-0.276936	-0.210608	-0.171656	-0.190067	-0.139703	-0.0868046	-0.100088	-0.114754	-0.0689522	-0.0408674	0.132371	-0.0294331	0.0564612	0.0739537	-0.0639307	-0.0370511	-0.0138464	-0.0651099	-0.13619	-0.188668	-0.205652	-0.43673	-0.404646	-0.514651	-0.584445	-0.575249	-0.613015	-0.611322	-0.645085	-0.608464	-0.689662	-0.659766	-0.660783	-0.608542	-0.621976	-0.42439	-0.421481	-0.464561	-0.373275	-0.477835	-0.397224	-0.359756	-0.363895	-0.238852	-0.343242	-0.399428
-0.0667006	0.0050297	0.0122593	-0.131365	0.0900562	0.184579	0.0362771	0.164242	0.233087	0.147013	0.0549768	0.180905	-0.0501514	-0.0421828	0.0628133	0.0864336	-0.0764108	0.0917904	-0.00701183	-0.0948015	-0.101729	-0.059874	0.0823816	0.0512585	0.0716989	-0.0472119	-0.128382	-0.175095	-0.0174824	-0.234519	-0.292385	-0.0922626	-0.0796561	-0.165872	-0.197948	-0.135422	-0.241067	-0.151004	-0.0696206	-0.11036	-0.0485569	0.0608316	0.0792555	0.149878	0.0437704	0.0482561	-0.058829	0.072804	-0.142408	-0.138459
0.0149288	0.0248571	0.0326739	0.154349	-0.0520062	0.130683	-0.0241578	0.0898438	-0.00476235	-0.0316191	0.00603096	0.0403713	0.0538394	-0.0993108	0.0245755	0.044909	-0.009816	-0.00791135	-0.107095	0.0799131	0.0286893	0.015695	0.0547339	0.0541462	0.109091	-0.0446388	0.0549862	0.0234534	-0.0396583	-0.0553222	-0.0539906	-0.0341201	-0.115109	-0.0174984	-0.103414	-0.00374597	0.0169914	0.0186583	-0.0958098	-0.0173636	0.00406637	0.0210768	-0.0551517	0.0341378	0.0993434	0.0998245	0.0629349	0.0970142	-0.0159676	0.0212238
0.101837	0.0713612	0.122201	0.158781	0.190472	0.230962	0.23981	0.172149	0.166787	0.072715	0.0917213	0.0289239	0.110477	0.0310274	0.0205104	-0.00670631	0.0614745	0.00995766	-0.0315501	-0.0331757	-0.0190857	0.00478323	0.0974478	-0.00047997	-0.0149207	0.11369	0.145084	0.126616	0.145446	0.145346	0.279773	0.176191	0.263929	0.173981	0.0950328	0.198253	0.273352	0.189546	0.0491072	0.125909	0.0812653	0.0603875	0.104515	0.104919	0.155546	0.168629	0.245677	0.293022	0.335031	0.383742
0.0210167	0.0536985	-0.10884	-0.0452632	-0.00318639	-0.0555685	0.0157932	0.0101279	-0.0802692	-0.0827276	0.0173257	0.0403069	-0.0860679	-0.0763572	-0.00412323	-0.0218478	0.03318	-0.0488651	0.0331236	0.00440936	0.0505556	0.063397	0.0558471	-0.0481362	0.101894	-0.0366038	-0.0818057	-0.0379435	-0.0422479	-0.016694	-0.138573	-0.0790953	-0.140887	-0.0725108	-0.115969	-0.00689855	-0.230305	-0.261865	-0.167704	-0.118633	-0.0927182	-0.0308354	-0.127014	-0.177577	-0.203739	-0.131999	-0.20661	-0.102599	-0.175309	-0.298104
-0.00733412	-0.00977493	-0.0640886	-0.313399	-0.0820115	0.130697	0.0533699	-0.00195312	-0.131589	-0.155418	-0.158702	-0.158999	-0.00868202	-0.0407522	-0.114772	0.0460609	-0.0285953	0.110471	-0.1076	-0.0203362	0.0718722	0.13855	-0.100843	-0.241039	-0.263561	-0.214983	-0.285132	-0.292103	-0.388215	-0.281093	-0.357894	-0.286315	-0.514736	-0.260744	-0.298429	-0.246677	-0.285143	-0.277132	-0.168554	-0.0206349	-0.241153	-0.101247	-0.117838	-0.118541	-0.118416	-0.150831	-0.130206	-0.174694	-0.107055	-0.379555
0.102405	0.0810023	-0.00754117	0.0529799	0.0339281	0.0489737	0.0796586	0.10725	0.00410383	0.151218	0.0803437	-0.0133642	-0.119285	0.027111	0.0228693	-0.147084	0.0652438	0.0984619	-0.0627081	0.0460868	-0.0527736	-0.0967565	0.792101	1.08165	0.882841	0.738525	0.636	0.728758	0.36789	0.358321	0.228285	0.152037	0.161865	0.198102	0.602312	0.737193	0.367375	0.150719	-0.00624137	-0.0203488	-0.00939677	0.123436	0.0177053	0.0812532	0.170543	0.0163689	0.0564494	0.0717733	0.0458178	0.00604295
0.164032	0.0997993	0.199913	0.0465174	0.136243	0.153506	0.2544	0.085472	0.0217468	0.0927123	0.0662618	-0.0686413	0.0206202	-0.0444391	0.0930947	-0.0832132	0.00473273	0.0335977	0.0895895	-0.0447067	0.0363084	0.150435	0.027526	-0.00992801	0.0741814	0.0999049	0.0341926	0.107569	0.132278	0.0850984	0.234801	0.0956763	0.175217	0.0902245	0.0434185	-0.114782	0.0377517	-0.00809866	0.0471491	0.0804757	0.0999636	0.0430383	0.0157655	-0.160909	0.109478	0.0854088	0.164626	0.0919156	-0.070123	-0.0407564
0.0463036	0.11754	-0.239598	0.0501471	-0.0359134	-0.155084	-0.0197387	-0.01738	0.0521233	-0.0144716	-0.0552826	0.0337709	0.00249118	-0.0427185	0.0896459	-0.0134667	-0.105783	0.0725477	0.0040326	0.0426696	-0.0483718	0.0911793	-0.0392029	-0.103511	0.0234225	-0.0619245	0.00613856	-0.0800093	-0.244224	-0.194761	-0.278548	-0.139866	-0.188552	-0.133777	-0.118955	-0.150825	-0.0315841	0.155806	-0.0080254	-0.00247176	0.0241856	0.11359	0.0236503	-0.00396689	0.084509	-0.172821	-0.0411546	0.0770679	-0.050204	0.127647
-0.095028	0.0346033	0.0435101	0.020335	0.0801617	0.0255668	0.0977521	0.068138	0.0918172	0.0902833	0.215739	0.112762	0.0824179	0.119066	0.246415	0.114518	0.00752889	0.0130855	-0.148795	0.013663	-0.118482	-0.20898	-0.0608173	-0.0744065	-0.140012	-0.0622485	-0.170318	-0.129682	-0.28449	-0.191768	-0.278135	-0.230059	-0.24814	-0.219027	-0.341037	-0.267215	-0.225667	-0.201183	-0.0813922	-0.0441215	-0.0883165	-0.0982298	-0.177683	-0.241287	-0.336204	-0.224627	-0.251296	-0.224043	-0.291614	-0.319711
0.0591622	0.034634	0.154238	0.177932	0.154634	0.0367499	0.0265318	0.155383	0.0939759	0.262982	0.0522802	0.131926	0.0537727	-0.0200889	-0.0114747	0.0430146	0.0570299	-0.0349651	-0.0260166	-0.0390628	-0.0249654	0.113604	0.094409	0.0606244	0.177444	0.177003	0.162185	0.0790641	0.0610947	0.0445821	0.0801808	0.122842	0.074967	0.146931	-0.0259335	-0.0268602	0.169924	0.0540043	0.161847	0.0551254	0.0654372	0.0269138	-0.0445487	0.0503742	-0.0272505	0.0418617	0.24183	0.215764	0.345836	0.342055
0.0863669	0.0824875	0.0790563	0.123172	0.123328	0.0678868	0.174761	0.133009	0.0425788	0.0356479	0.0174418	0.0323199	-0.0100383	-0.0142904	-0.135956	-0.148308	0.0248032	0.0880258	-0.0568435	0.0923227	0.0135652	0.0294036	0.0836823	-0.0432833	-0.130148	-0.142897	-0.214257	-0.223778	-0.176631	-0.216554	-0.330519	-0.283585	-0.291387	-0.200914	-0.219847	-0.211612	-0.32269	-0.18683	-0.113777	-0.0363282	-0.0830073	-0.164	-0.129727	-0.211284	-0.178962	-0.215775	-0.126418	-0.330067	-0.225809	-0.290816
0.0497735	-0.0481715	-0.0876335	-0.0120051	0.0295259	0.078159	-0.0923063	0.034053	-0.151504	0.0216251	0.098301	0.0645085	-0.0840074	-0.150624	0.0398924	-0.0765656	0.0197563	0.0483761	-0.0578326	0.0662659	0.130735	-0.0654451	-0.0324319	0.0519109	0.0176441	0.128116	-0.0157749	-0.262785	-0.0650352	0.0350704	0.00593366	-0.0161266	-0.104651	-0.0301599	-0.0124565	-0.0723587	-0.218547	-0.0632449	-0.170458	-0.143036	-0.163597	-0.0934834	-0.14366	-0.000161279	-0.0299634	-0.173135	-0.0368956	-0.0736001	-0.0198214	0.0556174
-0.166814	-0.15825	-0.194737	-0.135871	-0.16577	-0.0785034	-0.0493831	0.0454918	-0.0100962	-0.0683202	0.0521175	0.0620774	-0.033917	-0.0343046	-0.00881007	-0.0191616	0.0525002	0.14347	-0.0699194	-0.106889	0.00810136	0.0347463	-0.103517	-0.150764	-0.327302	-0.252521	-0.371102	-0.358776	-0.510777	-0.402374	-0.32774	-0.510643	-0.421764	-0.387078	-0.474964	-0.495312	-0.373412	-0.347078	-0.32505	-0.289828	-0.216645	-0.30992	-0.308503	-0.312284	-0.372678	-0.202254	-0.271252	-0.277499	-0.272455	-0.301549
0.0500735	0.0870866	-0.118587	-0.0162642	0.0646134	0.0649448	0.070748	0.108118	-0.00219974	0.104977	0.0567856	0.133161	0.142752	-0.0191517	0.183763	-0.0468771	0.0398266	-0.0410664	-0.0331136	0.0812305	-0.0958196	-0.062057	-0.119273	-0.0876438	-0.350759	-0.242844	-0.158396	-0.339528	-0.283158	-0.258541	-0.360042	-0.437815	-0.229205	-0.261897	-0.361039	-0.149399	-0.0929769	0.00116163	-0.0781362	0.086221	-0.151762	0.0128162	0.0525104	0.312589	0.178201	0.263835	0.0799512	0.044126	0.0636628	0.0671961
0.172555	0.208042	0.336986	0.409309	0.325061	0.224723	0.186608	0.0903891	0.161833	0.0271998	0.04362	0.185497	0.148792	0.0254602	0.0335324	-0.0369625	0.0556452	0.00577561	0.0202644	-0.0447227	-0.0844825	0.0877081	0.118068	0.059574	0.121927	0.226278	0.0589755	0.251916	0.164088	0.258607	0.335159	0.266475	0.247884	0.290069	0.252081	0.314097	0.273322	0.0553932	0.0715308	0.186848	0.0856097	0.0828956	0.0603764	-0.00469351	-0.0978717	0.0687049	0.01024	0.116055	0.220254	0.194166
-0.0210523	-0.0825724	-0.0210719	-0.0640383	0.0678203	0.143814	-0.00406028	-0.0215521	0.12437	0.0732375	-0.000808299	-0.000905361	-0.0907359	-0.0415237	0.00774595	0.0493829	0.0985276	-0.0980035	-0.155484	0.105577	0.016529	-0.0161327	0.0348194	-0.0306866	-0.103539	-0.00339112	-0.124713	-0.139105	-0.0174446	-0.0378261	-0.194313	-0.0711704	-0.0440992	0.0526874	-0.00644743	0.0837212	-0.0537769	-0.216675	0.156456	0.0731373	-0.0293741	-0.0539549	0.108897	-0.0496151	0.00529994	0.0108504	0.0690744	-0.0776473	0.025642	0.0466731
0.0222061	0.0137475	0.123156	0.0821506	0.0820081	0.0787553	-0.00950259	-0.148027	0.077732	0.0345729	-0.027676	-0.0455887	-0.137554	-0.04895	0.0836961	-0.114518	-0.0667025	0.0257176	0.0938244	0.0616787	-0.0639278	0.186834	0.225743	0.108362	0.054664	-0.051752	0.0201889	0.00896299	-0.0392647	0.099289	0.161014	0.0694436	0.2007	0.0937473	0.135523	0.0481435	0.0580328	-0.042834	-0.00576646	-0.0452966	-0.0474922	0.0759158	0.127749	-0.0378972	-0.0333165	0.151731	0.0728187	-0.0352044	0.0471223	-0.0838807
-0.0523834	0.126525	0.223476	0.0631573	0.190743	0.121601	0.0113344	0.000656447	0.0415748	0.130549	-0.0378813	-0.118623	-0.00967527	0.0359837	-0.0520682	0.00308825	0.09208	0.00416677	-0.0813516	-0.0179834	0.0376212	0.0585509	-0.101232	0.0982539	0.131129	0.0806509	0.287802	0.104885	0.066093	0.0803654	0.108906	-0.0315377	0.0424439	0.020149	0.0203619	0.0141194	0.107095	0.038839	-0.101313	0.0826084	-0.00660042	-0.0292597	-0.0325177	-0.00301212	0.0229995	0.108362	0.0410043	-0.0374446	0.23889	0.266743
0.280824	0.189401	0.348202	0.248087	0.294635	0.261604	0.442363	0.439996	0.425241	0.32054	0.206977	0.297226	0.19866	0.181649	0.0376283	0.00329438	0.0556118	-0.0239499	0.0257184	-0.0606748	-0.154832	0.0363469	-0.022887	-0.0786682	-0.152422	-0.115428	-0.154456	-0.24202	-0.14021	-0.144319	-0.169358	-0.0643986	-0.0828418	-0.0191224	-0.102212	-0.0869473	-0.10555	-0.0690691	-0.11839	-0.242633	-0.1599	-0.230696	-0.141985	-0.209644	-0.182771	-0.157499	-0.137312	-0.0569928	-0.114789	-0.0355446
0.197655	0.302397	0.0547489	-0.0192759	0.228488	0.0117965	0.162162	0.0356439	-0.0138166	0.0185592	0.000270307	0.0294627	0.0590881	0.0253941	0.0612281	-0.0102846	-1.61431e-05	0.00640531	0.0277779	-0.0238824	0.0623765	-0.0176831	0.0564472	-0.0044883	-0.113951	-0.057207	-0.0199074	-0.0821739	-0.0163007	0.049633	-0.0899555	-0.0630025	-0.124804	0.00268459	-0.0687288	0.00957234	0.00283515	0.0588015	0.0108317	0.117902	0.172849	0.249074	0.0958563	0.169742	0.165397	0.248083	0.251506	0.259274	0.247908	0.190401
0.0819064	0.0780314	-0.0014174	0.0426382	0.135826	0.0666658	-0.0605264	-0.0398964	0.0461155	-0.103693	0.0528193	-0.0421672	-0.118898	-0.0370838	-0.145802	0.0456847	0.00627366	0.155382	-0.111323	-0.0960179	-0.027942	-0.177343	0.0673814	0.130958	0.0796465	0.0824191	0.0398116	0.0623854	-0.0140867	0.0897168	0.0266692	-0.0192586	-0.133364	0.0640522	0.12923	0.138153	-0.0168921	0.030782	-0.0258476	0.0530422	-0.0742199	0.0987838	0.0932233	0.069125	0.00394764	0.0241236	-0.0515533	-0.0943822	-0.185935	-0.0459717
0.219974	0.157396	0.236155	0.335672	0.276253	0.276503	0.221072	0.213817	0.21617	0.156221	0.17739	0.0202324	0.123209	0.0552725	0.0111172	0.0146335	-0.0493475	0.0106252	0.0627355	-0.0386467	-0.022434	-0.0194883	-0.02023	-0.213621	-0.210933	-0.209007	-0.329312	-0.203148	-0.336888	-0.224338	-0.233074	-0.367717	-0.193609	-0.288819	-0.286329	-0.279763	-0.207765	-0.309184	-0.142227	-0.296847	-0.422454	-0.29703	-0.210432	-0.358385	-0.392376	-0.327376	-0.412456	-0.307852	-0.303744	-0.137527
0.0376049	-0.0883797	-0.00899009	-0.058485	0.0465911	-0.122265	-0.0832687	-0.131521	-0.171753	-0.0973536	-0.00611749	-0.109603	-0.00219766	-0.0659689	-0.0577633	0.0245418	-0.00404323	-0.000241425	-0.0646678	0.0444107	-0.0586048	-0.0427722	0.0345876	-0.00272322	0.0419521	-0.0356176	-0.318818	-0.0606613	-0.160254	-0.11475	-0.201558	-0.235545	-0.182638	-0.114155	-0.146513	-0.11119	0.00338263	-0.0439036	-0.11199	-0.14053	-0.158811	-0.230598	-0.13832	-0.0440584	-0.161515	-0.286078	-0.223246	-0.239346	-0.261164	-0.364426
0.263644	0.135274	0.284772	0.15609	0.236133	0.122475	0.186999	0.179068	0.145225	0.261962	0.0930481	0.267056	0.0916271	0.0201376	0.0828449	-0.0318022	-0.0316126	-0.0658403	0.11338	0.0158752	-0.00879005	-0.127349	-0.0481191	-0.0819187	-0.0410817	-0.142544	-0.0352159	-0.0774545	-0.161028	-0.33807	-0.163776	-0.215711	-0.254295	-0.127989	-0.0898764	-0.166764	-0.155922	-0.112714	-0.0101199	-0.211402	-0.208706	-0.0350656	-0.0859366	0.0230791	-0.153725	-0.050788	-0.00532845	-0.0211864	-0.0851321	-0.138698
0.0684212	0.148173	0.0793165	0.2855	0.0647713	0.0543148	0.151437	0.105628	0.0722789	0.0390319	-0.0394889	0.169357	0.160066	-0.0943465	0.0391662	0.00872948	0.0688811	-0.00804689	-0.0300491	-0.0395146	0.00526197	0.0136143	0.0111901	0.0315486	-0.108248	0.0883298	0.0740225	0.030813	-0.0561818	-0.0269288	0.0621262	0.111164	0.15345	0.082355	-0.0274727	0.124334	-0.124468	0.0269104	0.0442378	0.0635877	0.0312376	-0.167803	0.133808	0.202813	0.1207	0.0737214	0.0804205	0.0498792	-0.0495551	0.249307
-0.206611	-0.251804	-0.104093	-0.185626	-0.138574	-0.128598	-0.117084	-0.169915	-0.131839	-0.00211469	-0.154072	-0.0545462	-0.113595	-0.047855	-0.0877038	-0.00972351	-0.0133183	-0.0293127	0.0224826	0.0298718	-0.0332124	0.126594	0.263033	0.0363095	0.0444761	-0.191885	-0.230375	-0.196531	-0.28711	-0.267667	-0.304216	-0.315226	-0.247228	-0.275212	-0.316409	-0.319238	-0.405943	-0.408418	-0.411265	-0.339003	-0.35942	-0.367486	-0.323018	-0.340755	-0.353795	-0.371325	-0.278361	-0.375215	-0.303298	-0.462899
-0.055815	0.180704	0.041297	0.0714611	0.113225	0.101327	-0.0127272	0.0617709	0.0596627	0.104716	0.0145002	-0.0470513	0.104351	-0.139121	-0.0702501	-0.0169622	-0.191534	-0.0245488	0.1602	0.0728448	0.109947	0.0808737	0.0669751	-0.126133	-0.168683	-0.147946	-0.114854	-0.221385	-0.106317	-0.264793	0.0969316	0.126988	0.0221873	-0.0378814	-0.0467702	-0.176445	-0.149081	0.0204005	0.0302534	-0.120115	-0.0384588	9.09745e-05	0.0273982	-0.0699247	0.126633	-0.152534	-0.141044	-0.141264	-0.00774941	0.0462904
0.0814592	0.119085	0.154324	-0.0257156	0.0218545	0.144325	0.0901386	-0.0267929	-0.0316748	-0.0215269	0.00546671	0.0976474	-0.00582796	-0.010507	0.00823699	-0.127266	-0.00371288	0.0326131	0.102846	-0.0044799	0.105826	0.111804	0.0394245	0.0877142	0.0903988	0.120137	0.0290202	0.141777	0.0476934	0.0996984	0.164955	0.168958	-0.0342872	0.233678	0.165892	0.234057	0.262483	0.231657	0.0729607	0.111637	0.103589	0.095837	0.0257109	-0.0169936	-0.0316381	-0.00459866	-0.0180386	0.204372	0.109438	0.14693
-0.096745	0.14621	0.183586	-0.124714	-0.123673	-0.0128375	0.0189636	-0.0601124	0.0104015	0.0301102	-0.0112138	-0.070124	0.004669	-0.0805625	-0.145236	-0.19203	-0.00262352	0.044292	0.0861193	0.0642425	0.084414	0.0704611	0.0353209	0.348462	0.229352	0.145825	0.054514	0.10816	-0.0753309	0.0391279	0.0802865	0.00246333	0.0119999	-0.0203584	0.0727098	-0.0280875	0.00555764	0.0548594	0.00592742	-0.14019	0.0844208	-0.0241559	0.188404	0.066228	0.169196	0.0219395	0.147909	0.290103	-0.0346461	0.153863
0.0679212	0.0415056	0.0235651	-0.00548328	-0.0824721	-0.0101445	-0.0938104	0.0600682	0.0835928	0.0295164	0.0187546	0.0119169	-0.00672748	0.0182689	-0.0285797	0.0786699	0.0146295	-0.000135537	-0.0873407	-0.0058232	0.069232	-0.0215453	0.131971	0.0814462	0.0423141	0.0499962	0.00951224	-0.000430566	-0.115364	0.165857	0.0241801	-0.0118822	0.118171	-0.0420552	-0.0611166	-0.0945875	0.0450502	-0.144519	-0.0147949	-0.0190207	0.0326112	0.0430663	-0.0138749	-0.183388	-0.128911	-0.0900529	-0.0237118	0.114194	-0.0893477	0.07921
-0.0791746	-0.206134	-0.0484883	-0.171214	-0.131504	0.0167721	-0.052503	0.0169243	-0.11507	-0.105745	-0.122421	-0.146198	-0.0448042	-0.0643548	-0.214219	-0.0524664	-0.123957	-0.0248022	-0.0022726	0.203498	0.137563	0.0173438	0.0798837	0.0600889	-0.0746743	-0.0308963	-0.0207662	-0.0963466	-0.100915	-0.00162591	-0.0595442	-0.186702	-0.0505669	-0.0988492	-0.189411	-0.209487	-0.184135	-0.186171	-0.0875568	-0.0367384	-0.113343	0.0405093	-0.207838	-0.127476	-0.115753	-0.155985	-0.147833	-0.239773	-0.0151844	-0.0721774
0.0973806	0.0455447	0.0480872	0.133874	0.152198	0.0678945	-0.0315058	-0.0708654	-0.0278294	0.0362127	0.0884189	-0.114782	-0.127436	-0.101137	-0.104615	0.0410926	-0.0995557	0.128558	-0.090158	0.020063	0.0110349	-0.00756194	-0.0350725	-0.0246978	-0.00343166	-0.0117334	-0.0954376	-0.18124	-0.169715	-0.107757	-0.176636	-0.0041376	0.0215323	-0.16109	-0.014633	-0.0504016	-0.0307389	0.0333574	-0.00963031	0.0925532	0.0103085	-0.101813	0.0187713	0.00652262	-0.0859734	0.0135398	-0.14327	0.00507781	0.179368	-0.0897114
0.12471	0.185653	0.146189	0.13684	0.0870765	0.0768903	0.169464	0.0816693	0.117161	0.227275	0.170734	0.116092	0.0111176	0.0151499	-0.0535708	-0.0302088	0.0451296	-0.00625378	-0.0464715	0.0378045	0.0496471	0.147113	0.0744292	0.230777	0.0374842	-0.0587767	-0.135485	0.0140177	0.0533922	0.00300654	-0.0578205	-0.139905	-0.130497	-0.0651844	-0.227308	-0.199751	-0.0749313	0.0728477	0.0637844	-0.0794347	0.0397442	0.0354804	-0.0378045	0.0216665	0.107136	-0.0613446	0.191121	-0.0312323	0.0794954	0.032516
-0.321341	-0.246046	-0.264492	-0.255223	-0.372092	-0.272426	-0.306997	-0.188741	-0.246966	-0.21991	-0.215274	-0.200278	-0.251257	-0.0353473	-0.0793336	0.0220283	-0.0779851	0.0265163	-0.0275281	0.0569686	-0.0420849	0.0930081	-0.0552768	-0.147734	-0.242805	-0.319634	-0.420671	-0.539231	-0.509282	-0.477236	-0.536273	-0.594829	-0.512613	-0.628953	-0.576776	-0.519548	-0.513563	-0.572086	-0.533678	-0.308285	-0.214351	-0.300602	-0.24917	-0.279226	-0.250222	-0.210376	-0.249789	-0.282909	-0.286967	-0.422194
0.216713	0.207257	0.231753	0.191245	0.189307	0.160634	0.183626	0.0637205	0.119363	0.193121	0.0517322	0.0791758	-0.0134799	0.107204	-0.0141446	-0.0191624	-0.102686	-0.033204	0.0210575	0.133995	-0.0493174	0.0621107	0.0284736	0.0158089	-0.0885994	0.045555	-0.204814	-0.0655216	-0.0916089	-0.00345428	0.216905	0.0821802	0.0842566	0.0644585	0.108571	0.184737	0.0271457	0.0234886	-0.0503852	-0.127242	-0.113698	-0.171275	-0.0677234	0.0274934	-0.109063	-0.047956	-0.0502719	-0.0829105	-0.160641	-0.112783
0.0052642	-0.0233215	-0.0388039	-0.0541981	0.0609169	-0.0968283	-0.167811	-0.22275	-0.189612	-0.0691476	-0.0904239	-0.119281	-0.195482	-0.218894	-0.0753568	0.0626577	-0.185905	0.149183	-0.0306647	0.00472842	0.130344	-0.0828929	0.0800225	-0.111767	-0.0345424	0.168462	-0.0013874	0.0236993	0.0123723	-0.02598	0.052737	0.184848	0.227144	0.111307	0.122411	-0.0113268	-0.0479092	-0.0267912	0.19449	0.209144	0.108315	0.198233	-0.0787655	0.125773	0.132372	0.0964449	-0.0506278	0.099898	0.0191921	-0.033203
-0.0941048	-0.0932234	-0.121094	-0.167415	-0.100185	0.0702944	-0.0391404	0.112422	0.164985	0.0473304	0.18066	0.179421	0.0294316	0.0783018	0.0921102	-0.0606607	0.046742	0.0913943	-0.0386884	-0.0387872	0.0456898	-0.0891257	0.0285093	0.0383879	-0.0555066	-0.050122	-0.254853	-0.0998819	-0.0517616	-0.239201	-0.0912314	-0.124614	0.0585531	-0.058686	0.076169	-0.0126285	0.0589414	0.233836	0.0257499	0.0865364	0.0321944	-0.0607727	-0.0427153	-0.0504237	-0.153093	-0.11339	0.0547638	-0.202497	-0.0614594	-0.350497
-0.00218613	0.00565517	-0.0517957	-0.0179265	-0.180882	-0.0208845	0.0263808	-0.035101	0.105698	0.110323	-0.124646	0.0359781	0.0195311	-0.160958	-0.130338	0.057435	-0.073249	0.00363127	-0.0550195	0.0672021	-0.00119907	-0.0388369	0.0490345	-0.00176544	0.0430134	0.101161	0.074233	0.0716764	0.0697658	-0.00913099	0.0391727	0.0718608	0.113776	0.0382074	-0.0201777	0.0851009	0.0685111	-0.0784061	0.0428358	-0.0479395	0.0232145	-0.036115	-0.168232	-0.0740793	0.0862206	-0.0436679	-0.125781	-0.0284104	0.0904524	-0.0684695
-0.0875025	-0.0767471	-0.200846	-0.0295145	-0.0592562	-0.060868	0.00849883	-0.124381	-0.0124147	-0.0401171	-0.0485316	-0.0678151	0.0118855	-0.102717	0.15695	0.108816	-0.0242729	0.0200777	-0.0545636	-0.0500568	0.0774832	0.236393	0.0423233	-0.0212764	0.0255177	9.4991e-05	-0.0794513	-0.107045	-0.0884918	-0.165495	-0.13583	-0.13378	-0.193119	-0.212667	-0.184519	-0.218062	-0.139864	-0.147631	-0.20974	-0.230856	-0.210184	-0.07366	-0.165463	-0.059012	-0.116667	-0.052323	-0.0311352	0.022901	0.0401546	0.0326257
0.0359187	0.0539437	0.0025584	-0.0804103	0.197977	0.199932	0.073102	0.0859565	0.0601024	0.00330173	0.112404	0.0839503	0.0449267	0.126325	0.177227	0.0359409	0.0976573	-0.190972	0.042836	0.0145379	0.178569	-0.0110556	0.0312508	-0.0817613	0.010268	0.0323616	-0.0563001	-0.128832	0.104126	-0.138733	0.0658369	0.0117203	-0.0963296	0.0812981	0.063047	0.167581	-0.075411	0.0327109	-0.0590867	0.0371752	-0.000441133	0.132514	0.091101	0.0989499	0.0645581	0.0919121	0.168352	0.123558	0.0865549	-0.0715238
0.0971204	-0.0470997	-0.0559882	0.140647	0.0366941	0.155026	0.206805	0.101176	0.00451804	0.0161594	0.24587	0.0281564	0.0790547	0.0129539	0.212462	0.0395963	-0.0510886	-0.0333203	-0.0700008	0.114813	-0.109834	0.0284619	0.0448539	0.0382644	-0.194119	-0.0976213	0.0518431	0.0537658	0.0243257	-0.139593	0.0404825	-0.138258	-0.0775479	0.2167	0.16347	0.0139637	-0.0839466	-0.0527545	0.0808411	-0.0859377	0.0102595	-0.173106	-0.042211	-0.0185391	-0.0779065	-0.0884473	-0.0843102	-0.0955054	0.103515	0.20436
0.031973	-0.00208062	-0.0214895	0.0521207	-0.175551	0.109775	-0.00720554	0.178393	0.165324	0.0857424	0.0759724	0.107166	0.119575	0.100089	0.0380772	-0.0275642	-0.018924	-0.00940725	0.0657501	-0.00985468	0.0466528	-0.094624	0.0073546	0.105136	0.220471	0.266537	0.402728	0.449219	0.54678	0.320639	0.377553	0.423209	0.355144	0.282226	0.187414	0.169673	0.146548	0.0857247	0.0876143	0.0956258	0.00685805	-0.0677008	0.0384878	-0.0909897	-0.0592384	-0.150985	-0.149388	-0.154218	-0.0826516	-0.0177743
0.169402	0.0564369	0.027506	-0.00885319	0.0446928	-0.0221646	0.0218763	0.00255788	-0.0539432	0.0356307	-0.0184947	0.025943	0.027679	-0.00315926	-0.08367	0.00701997	-0.0268024	-0.0214798	-0.0146355	0.0558977	-0.0286049	0.134735	0.074703	0.104718	0.0490571	-0.0475534	-0.00605006	-0.0577273	-0.113526	-0.0639904	-0.171111	-0.143304	-0.12425	-0.0222394	-0.0869843	-0.126283	-0.174714	-0.126496	-0.124515	-0.0780164	-0.0680512	0.138148	-0.0208502	0.0649213	0.0449703	0.166366	0.159263	0.0938945	0.111803	0.149602
-0.131104	-0.0584755	-0.00489653	-0.141489	0.0552318	-0.0905201	-0.06695	-0.198418	-0.110801	-0.0945078	-0.171902	0.0377357	-0.217267	-0.103866	0.115122	0.0227809	0.0561601	0.0189183	-0.0257483	-0.0721111	0.0269554	0.10235	-0.0497976	0.0232635	-0.203491	-0.161959	-0.0168215	-0.183674	-0.215578	-0.245812	-0.123544	-0.094179	-0.298943	-0.118497	-0.0669005	0.0574816	0.275507	-0.0511729	-0.230416	-0.0809831	-0.15407	-0.0176527	0.201856	0.231031	0.066623	-0.0478913	-0.160827	-0.118637	-0.198381	-0.316914
0.48808	0.286458	0.435821	0.350357	0.291656	0.280135	0.206923	0.216577	0.191718	0.227828	0.168256	0.176318	0.136683	0.0342396	0.202701	-0.0108871	0.0153363	-0.0162291	0.00739703	0.00438291	0.0152266	0.0848995	0.0921487	0.0491913	0.188416	0.111125	0.150043	0.113373	0.121379	0.168705	0.0734079	0.156358	0.148952	0.185433	0.225152	0.121703	0.198304	0.0926293	0.113079	0.238648	0.120169	0.0770127	0.0632466	0.111212	0.389986	-0.0532838	0.158106	0.301473	0.370608	0.396959
-0.085223	0.119766	-0.224955	-0.0124259	-0.1839	-0.0438988	-0.1001	-0.0854023	-0.238845	-0.174802	0.00128012	-0.0680629	-0.19711	-0.0844059	-0.0653906	0.03193	0.057002	-0.102046	0.0363215	-0.0232075	0.0493301	-0.0517073	0.0174165	0.113107	-0.170071	-0.0522214	-0.0672212	-0.0267099	-0.117297	0.0414452	0.0613512	-0.0731402	0.0604691	-0.0640034	-0.0331162	0.104559	0.0682515	-0.114599	-0.0984269	-0.13395	-0.135076	-0.143501	-0.127987	-0.224312	-0.174955	-0.157009	-0.118535	-0.0903125	-0.168804	-0.197268
-0.136694	-0.00315544	-0.0291273	-0.140524	-0.106752	-0.0925207	0.0518123	-0.0824642	-0.0757084	-0.0972085	-0.125741	-0.131001	0.0308099	0.0737058	-0.14205	-0.0100641	0.0568595	-0.0106226	-0.0189098	-0.0172629	0.0912081	0.0666928	0.227937	0.0966778	-0.0223642	-0.0730028	-0.0257262	-0.195998	-0.152773	-0.180435	-0.306582	-0.12875	-0.17254	-0.22831	-0.240491	-0.146693	-0.154389	-0.0887794	-0.144648	-0.305482	-0.263023	-0.106322	-0.0687991	-0.109713	0.116998	-0.00172777	-0.108145	-0.072539	0.0246181	-0.10325
0.176456	0.0444538	-0.0764141	-0.131137	-0.00882193	-0.00259663	-0.0546474	0.111287	0.296947	0.0401429	0.0997135	0.226244	0.194841	-0.0628786	0.169893	0.0766196	-0.0890286	0.0101819	-0.0259915	0.0282186	0.0227808	-0.0832493	-0.120693	-0.0503686	-0.0930192	-0.0797733	-0.124459	0.0308432	-0.0334024	-0.103796	-0.103757	-0.148293	-0.228363	-0.190347	-0.12572	-0.211599	-0.151257	-0.31959	-0.126843	-0.162841	-0.272216	-0.108519	-0.0975659	-0.0641953	-0.128621	-0.155835	-0.0472317	-0.0741284	-0.0683091	-0.0406799
0.19998	0.292547	0.211548	0.382832	0.373916	0.313927	0.274641	0.175011	0.193772	0.263209	0.0407096	0.199077	0.167468	0.0833646	0.163896	0.0306631	-0.0605438	-0.00767029	-0.00614877	0.0436997	0.0269057	0.0293789	0.293297	0.1365	0.100222	0.0143106	0.124875	0.209902	0.258334	0.154598	0.257131	0.113848	0.22205	0.127045	0.293499	0.291711	0.156353	0.22211	0.18323	0.202278	0.190533	0.332504	0.287253	0.260925	0.300605	0.189867	0.275337	0.303935	0.243176	0.268367
0.0242898	0.171022	0.186857	0.129266	0.139093	0.132185	0.14628	0.0496544	0.112346	0.0844212	-0.0743478	0.030366	-0.0182243	0.0446777	0.157145	-0.0223993	0.0960421	-0.0363026	-0.0996507	0.0623104	0.0714678	0.0252634	0.211215	0.202053	0.266616	0.315012	0.242436	0.178135	0.325739	0.231987	0.170418	0.210978	0.131485	0.0533818	0.0215617	-0.0483016	-0.160907	-0.179443	-0.150693	-0.178464	-0.224038	-0.194436	-0.201262	-0.186596	-0.165527	-0.00849621	-0.147064	-0.102833	-0.124053	-0.111375
0.0596811	0.200959	0.123098	0.120667	0.156664	0.0952571	0.152646	-0.0574734	-0.0209827	0.0742851	-0.0604942	-0.0254941	-0.0786891	0.112585	0.0685627	0.0750824	-0.141391	-0.0233446	0.0652115	0.0244413	-0.0896405	-0.150639	0.000828738	0.18962	0.21359	0.26983	0.228654	0.20988	0.216394	0.405276	0.401061	0.359973	0.227006	0.402261	0.304673	0.207346	0.122681	0.0838811	-0.0789016	0.0460019	0.0347936	-0.0524215	-0.125609	-0.0432138	-0.097598	-0.068245	0.0275857	-0.0690721	-0.0762305	0.168778
0.355126	0.334221	0.173383	0.229529	0.210318	0.133742	0.07821	0.118547	0.128264	0.0566285	0.0326826	0.0245098	0.0902791	0.0480099	0.0358754	0.0272144	0.00830695	-0.0164781	-0.0592898	0.0402465	0.00386563	-0.0567904	0.0422079	-0.00310968	-0.0196194	-0.021245	-0.0263502	-0.0873723	-0.0638272	-0.124218	-0.059558	-0.116912	0.00814889	-0.0291875	-0.0796505	-0.0820644	-0.0800368	0.0289711	0.0356389	0.0472621	0.0528105	0.0994447	0.0875355	0.181115	0.162085	0.270917	0.33122	0.453153	0.418294	0.512232
0.287892	0.250136	0.264227	0.229639	0.105952	0.22612	0.142823	0.154506	0.119039	0.173505	0.132193	0.147575	0.161273	0.0202998	0.0616857	0.102363	-0.000834538	-0.00483655	-0.101546	0.00485417	-0.134026	0.0510035	-0.050704	-0.0806951	-0.0915482	-0.0531372	-0.0632672	-0.00854903	-0.0245206	-0.103663	-0.113511	-0.220567	-0.158994	-0.132663	-0.104097	0.0260683	-0.0928598	-0.211297	-0.10131	-0.13238	-0.13603	-0.22265	-0.15335	-0.109427	-0.00760555	-0.0327071	-0.0657157	0.00599586	0.12252	-0.0108825
0.10279	0.0656775	0.0937283	0.0327093	0.0610857	0.0572986	0.0925433	0.0238607	0.112613	-0.0124265	-0.0185144	0.040983	0.0162057	-0.035271	-0.0215701	0.0145476	-0.00909668	0.0448896	-0.0433578	-0.00698269	0.0296329	-0.0607508	0.187468	0.151121	0.0438606	-0.0019539	0.111808	0.0803318	0.0361812	0.0542664	0.0694816	0.0211092	0.121668	0.0138552	0.00223771	0.0510748	-0.0313882	-0.0967587	-0.185053	-0.160729	-0.185457	-0.181218	-0.184813	-0.175217	-0.18866	-0.152045	-0.174082	-0.107377	0.0278718	0.195506
0.0454795	0.21047	0.230376	0.174631	0.0904561	0.122886	0.15648	0.181324	0.174087	0.0700658	0.0607094	0.03641	0.0620871	0.0621458	0.104232	0.00896009	0.0270988	-0.04591	-0.0391856	0.0490367	0.0396904	0.147523	0.148771	-0.0546472	0.10175	-0.00289573	0.0355889	-0.0102311	0.187962	-0.0308208	0.0088413	0.113337	0.110646	0.165524	0.234773	0.165186	0.0308001	0.103374	0.104617	-0.0346766	0.0800606	0.0558168	-0.00113411	0.207691	0.299412	0.238358	0.223623	0.26306	0.158353	0.138225
0.223834	0.188233	0.161799	0.202982	0.209343	0.0414653	-0.0120257	0.0331865	0.0366982	0.0631475	0.184522	0.041879	-0.0096429	0.104823	0.00632245	-0.0885251	0.118627	0.0194186	-0.00920623	-0.0403143	-0.087392	-0.24603	-0.120725	-0.117907	-0.0847675	-0.230044	-0.112653	-0.0241071	0.0143601	-0.10174	-0.123742	-0.13727	-0.0714354	-0.115886	-0.210522	0.0194442	0.149971	0.134485	-0.0561784	-0.163625	-0.023787	-0.0744438	-0.065755	0.0511257	-0.0720624	-0.157342	-0.157899	-0.120714	-0.183582	-0.229921
-0.0678326	0.0747958	0.000784781	-0.0285156	0.00480117	0.0145094	-0.112479	-0.104153	-0.108202	-0.0742092	-0.0609479	-0.0453941	-0.0594103	-0.0182878	-0.0288892	0.031006	-0.103774	0.0151356	0.0228891	0.0347436	0.110886	-0.0107353	0.09843	0.119048	0.0443513	0.131582	0.0979129	0.0663152	0.119351	0.0218692	0.0107987	0.0760109	0.0537398	0.0223447	0.094697	0.127979	0.0743924	-0.0623747	-0.0423432	-0.104613	-0.0312672	-0.0458838	-0.0441795	-0.0594157	-0.0761327	-0.0298468	-0.0488801	-0.0843036	-0.140897	0.0108128
-0.119225	-0.0713062	-0.0881843	-0.149384	-0.088925	-0.0344233	-0.0355629	0.0692097	-0.0380848	-0.104233	-0.022433	-0.0956766	-0.0184693	-0.0690306	0.016617	-0.0153306	-0.0819384	-0.0809436	0.0981327	0.0800798	0.07543	-0.0590412	0.00433651	0.0612736	0.086253	-0.00084905	-0.00824721	-0.0301573	-0.0467306	0.034325	0.00310219	-0.0672818	-0.130623	-0.0200406	0.243691	0.3842	0.0904082	0.154215	-0.0147384	0.112683	-0.29469	-0.040824	-0.0987458	-0.108134	0.0128991	-0.106022	-0.0846787	-0.0108789	-0.103114	-0.122878
0.29909	0.0163715	0.21639	0.0253068	-0.0223641	0.0843339	0.104919	0.0600879	-0.0875216	0.0504833	-0.138088	0.0191581	-0.035035	-0.0608218	-0.0195954	-0.0199555	-0.0727673	0.0821915	0.0342632	-0.023732	-0.0116668	-0.0820617	0.0882876	0.0748929	0.0100826	0.181027	0.200156	0.263353	0.159662	0.215644	0.194227	0.139879	0.153518	0.0460449	0.206623	0.0955065	0.130337	-0.0198965	0.0505466	0.0724896	-0.0460798	-0.0619234	0.101197	-0.114242	-0.113219	-0.0416647	0.138937	-0.0179297	0.230478	-0.0138014
0.28032	0.285336	0.174892	0.148146	0.175685	0.16091	0.0821687	0.110594	0.111286	0.0831491	0.0260334	0.0608761	0.0586178	0.0108545	-0.0103425	0.00622082	0.037228	-0.0448409	0.00992382	-0.00853172	0.0521355	-0.00319982	0.034229	0.0218355	0.0255984	0.142006	-0.0251202	0.0390201	0.0485778	0.000343278	0.035537	0.0753423	0.0393492	0.0757047	0.0393242	0.091198	0.0440964	0.0762035	0.13298	0.0966025	0.0339334	0.0385494	0.0242475	0.0366503	0.0541288	0.0242788	0.0431788	0.131698	0.129494	0.13553
0.202561	-0.0676093	0.182288	0.086794	0.063757	-0.0886107	-0.0416819	0.206596	0.105569	-0.0256285	0.049476	0.0393542	-0.142554	-0.0830296	-0.115912	-0.0748155	0.0548741	-0.0131448	-0.00240767	0.0354938	0.107251	-0.0877639	0.0139122	-0.0865187	-0.190439	-0.112742	-0.143903	-0.125003	-0.235147	-0.03737	-0.107623	0.082107	-0.0843218	-0.0845195	-0.124093	-0.0637551	-0.0366989	0.0557168	-0.0662882	0.0395076	-0.0728659	0.108873	0.0633183	0.0359427	-0.0330639	0.0440928	0.0496495	0.12976	0.0258103	0.147618
0.0452308	0.0737786	-0.0176469	-0.145092	0.0518401	-0.168287	-0.0739059	-0.0638309	0.0272441	0.0858963	0.0060863	-0.0349161	0.0323545	0.0865758	0.0420733	0.0148966	-0.0102065	0.100698	-0.0733539	-0.0320347	0.0109618	0.0105647	0.0358289	0.0250811	-0.00139072	-0.118134	-0.228294	-0.157513	-0.155858	-0.175072	-0.253418	-0.295863	-0.296241	-0.277919	-0.309194	-0.0637634	-0.0428088	-0.0203352	0.0485791	-0.0356147	-0.00332189	0.103151	-0.0807478	0.00404046	-0.0257803	-0.128088	-0.0481963	-0.0276428	-0.0950839	-0.099592
0.0466961	-0.0618835	0.0146857	-0.0189503	0.0351623	0.0465289	-0.194687	-0.0820272	-0.0728201	-0.142617	-0.169374	-0.0548813	-0.125617	-0.0915058	-0.055107	-0.0579656	0.0635648	-0.000531682	0.0223903	-0.0274578	0.13223	0.0733112	0.296823	0.0836816	0.0798405	0.107405	0.0893092	0.252576	0.0874787	0.0167832	-0.0611194	-0.036315	-0.0267102	-0.0622252	0.0537763	-0.0617696	0.174697	-0.0124281	-0.00819823	0.0321627	0.0924025	0.0656729	0.0362264	0.0646092	0.0651394	0.0121571	0.0937918	0.155176	0.00191544	-0.0798492
0.0233496	0.135881	0.116139	0.0592542	0.126665	0.136527	0.121867	0.136982	0.0199704	0.065951	0.0702803	-0.0404836	0.0324715	0.122336	0.0737062	0.0726518	-0.0386335	0.0342283	-0.0823509	0.0141042	-0.030248	0.103258	0.104411	-0.0193539	0.0869722	-0.0502014	0.0633857	-0.0757937	-0.0602993	-0.123007	-0.0094009	-0.0905239	-0.077763	-0.0359062	-0.0173769	-0.072447	0.0128094	-0.036358	0.0605277	0.0262067	0.0692194	0.145506	-0.036841	0.0794235	0.043535	0.0680374	0.0693998	0.23409	0.0965286	0.0485349
-0.0505473	0.265824	0.142906	0.208663	0.132052	0.114767	0.255225	0.0843761	0.0654878	0.108379	0.157261	-0.00387685	0.161179	0.0466897	0.0397637	0.0301456	-0.115192	0.0499362	0.0764826	-0.0413724	0.0575208	0.0898837	0.111381	0.0805756	0.0945889	0.389876	0.234032	0.395233	0.253317	0.406241	0.300811	0.46469	0.667493	0.271682	0.312447	0.23447	0.311825	0.316716	0.085395	0.159386	0.0592229	0.0634507	0.0931128	0.160928	0.238854	0.0206002	0.0372607	0.346985	0.120944	0.0117469
0.0346453	0.0530704	-0.0565113	0.162878	0.0355631	-0.11594	0.141512	-0.011866	0.0357998	0.0396291	0.015122	0.0732467	0.00346597	0.0235021	0.0818286	-0.11909	-0.0612462	0.0866799	0.0407647	0.0528915	-0.105162	-0.19958	-0.112551	-0.0302392	-0.120164	-0.121624	-0.165365	-0.396446	-0.179438	-0.0177686	-0.208763	-0.276627	-0.246	-0.167194	-0.258949	-0.20232	-0.067971	-0.198812	-0.109038	-0.106473	-0.0542479	-0.133161	-0.00515685	0.0303555	0.10528	-0.0313991	0.0890692	0.152824	-0.0343745	0.00407866
-0.274914	-0.29627	-0.289373	-0.37726	-0.197894	-0.250729	-0.0554963	-0.156029	-0.137333	-0.0321043	-0.072967	-0.10516	-0.0902199	-0.0870735	0.0261347	0.0238375	0.00653122	-0.0385157	-0.0334512	0.0415981	-0.0525853	0.0528876	0.184078	-0.0228677	0.164736	-0.0488345	-0.136736	-0.257263	-0.145932	-0.147152	-0.324269	-0.214075	-0.287741	-0.187823	-0.131688	-0.201215	-0.340402	-0.195532	-0.122731	-0.178403	-0.300768	-0.202871	-0.120086	-0.345093	-0.220178	-0.0547071	-0.182213	-0.113477	-0.201905	-0.213949
-0.198573	0.0310153	0.154519	0.0226419	-0.02873	-0.0321827	0.10111	-0.13163	-0.0494462	-0.0224754	-0.0259549	-0.0561998	0.0362117	-0.0500638	0.0784411	0.0306116	0.0482077	-0.0506714	-0.0151386	-0.0130093	0.101698	-0.0319556	-0.0257072	-0.0526862	-0.307953	-0.234366	-0.403602	-0.269293	-0.278949	-0.398243	-0.435991	-0.485649	-0.295359	-0.393459	-0.237672	-0.163502	-0.23792	-0.118832	-0.190519	-0.188589	-0.183714	-0.114284	-0.112562	-0.162728	-0.0369591	-0.199358	-0.159907	-0.0665095	-0.163552	-0.141553
0.0508726	0.182958	0.288168	0.179487	0.208168	0.228156	0.271228	0.205679	0.197849	0.120885	0.093073	0.0864193	0.157463	0.177787	0.168818	-0.0373436	-0.130543	0.0607038	0.0745499	0.0326327	-0.0791906	-0.0565888	-0.0438634	0.195904	0.121024	0.236743	-0.0870129	0.101464	0.190847	0.00287811	0.0220966	0.162861	0.267518	0.101408	0.234849	0.0706277	0.0776117	-0.00917278	0.0629992	-0.0465454	-0.107017	-0.0089733	-0.0263435	0.0654256	0.0604335	0.165561	0.355122	0.355845	0.518055	0.615061
0.143929	0.224227	0.209553	0.211506	0.145097	0.209508	0.16486	0.272405	0.240475	0.306645	0.155183	0.234105	0.112038	-0.0158552	0.0276137	0.125205	-0.0321581	0.00605343	-0.0633194	-0.0357807	-0.0450824	-0.0501628	0.0498274	0.10801	0.02898	0.0821435	0.069634	0.098149	0.0271931	-0.0711016	0.012182	-0.05917	-0.0352567	-0.148348	-0.135745	-0.126749	-0.100335	-0.105395	-0.115965	-0.202967	-0.153399	-0.256119	-0.166611	-0.19156	-0.122243	-0.125092	-0.0686216	-0.104205	-0.154108	-0.0994422
-0.0987048	0.133197	-0.219064	-0.304025	-0.161147	-0.160857	-0.151358	-0.260812	-0.235615	-0.239493	-0.252838	-0.0319609	-0.110942	-0.104625	-0.177931	-0.0454587	-0.0751863	-0.0356786	0.0536919	0.102632	0.0236759	-0.0291689	0.0277461	-0.020083	0.029332	0.0463931	0.214257	-0.114694	-0.0199815	-0.125648	-0.193816	0.0539922	-0.162235	-0.183373	-0.00222549	-0.255905	-0.114638	-0.177373	-0.0458098	-0.135877	-0.12567	-0.179774	0.0483768	0.0829684	-0.156837	0.0814054	0.184966	-0.0406128	-0.0493578	-0.0807997
0.063719	0.145977	-0.0740365	0.136798	0.0952598	0.16246	0.189138	0.288671	0.235174	0.118398	0.0899739	0.260617	0.165749	0.0561302	0.0521639	-0.0317838	0.0514111	-0.0221554	-0.0389636	0.0414918	-0.0104905	-0.0928199	-0.1081	-0.0232763	0.116516	-0.0272502	0.305726	0.0904638	0.200787	0.151901	0.138099	0.111027	0.136283	0.245107	0.15767	0.128742	0.0312808	0.0364912	-0.126461	-0.224272	-0.170633	0.0137473	-0.0467082	-0.297329	-0.0534542	-0.237423	-0.0717938	-0.160031	-0.126485	-0.189406
0.288037	0.377618	0.301074	0.210186	0.226904	0.0880159	0.162527	0.185687	0.197023	0.144538	0.120506	-0.0867186	-0.105162	-0.125173	-0.099347	-0.0520788	0.0961329	-0.0433405	-0.0252926	0.024579	-0.232514	-0.226362	-0.266617	0.0279432	0.0390243	-0.0613012	0.111309	0.0312952	0.157032	0.116867	0.202608	0.0312571	0.15816	0.0903655	0.0445477	0.0768402	-0.0687283	0.000110495	0.0496473	0.0677611	0.235749	0.277123	0.587332	0.482462	0.686556	0.500394	0.377403	0.359314	0.394516	0.382172
0.350257	0.226892	0.38004	0.260654	0.283659	0.19047	0.18529	0.227633	-0.069326	0.000751437	0.0467358	0.10362	0.0152532	0.0467692	0.153255	-0.00961668	-0.0206755	0.0747342	-0.0423777	-0.00206436	0.042832	-0.0444341	-0.130498	-0.124781	-0.111356	-0.344403	-0.335266	-0.278935	-0.346869	-0.296651	-0.248218	-0.283212	-0.106046	-0.204349	-0.093684	-0.235214	-0.258144	-0.273368	-0.162471	-0.125084	-0.200671	-0.0495903	-0.135457	-0.0458144	-0.101214	-0.194932	-0.25847	-0.230187	-0.16426	-0.14764
-0.0406886	-0.125737	0.0516712	0.0746599	0.048577	-0.0740933	0.0701763	0.109679	0.144929	0.287132	0.276554	0.261395	0.150863	0.158435	0.0945106	0.0255144	0.092119	-0.126595	-0.086516	0.095478	0.093779	-0.189336	0.0233823	0.0142667	0.0593156	-0.0841177	-0.0461943	-0.0682001	-0.0417731	-0.0525699	-0.0171893	0.104399	-0.00616463	0.0916982	-0.0572383	-0.105347	-0.146523	-0.0216116	-0.135204	-0.0178631	-0.181314	-0.19712	-0.0909597	-0.0617429	-0.21499	-0.0877615	0.026485	-0.1576	-0.149422	-0.104716
-0.135145	-0.15839	-0.19829	-0.0991748	-0.128437	0.0241009	-0.0614536	-0.128184	-0.147255	-0.0647503	-0.0529208	-0.0605851	0.00444739	-0.0813189	-0.0359599	0.0780733	-0.0592231	0.0564149	-0.147457	0.0721915	-0.00148362	0.08209	0.136	0.184379	0.0334444	-0.0189095	-0.0189449	-0.0740687	-0.0860771	-0.226085	-0.252802	-0.174856	-0.119552	-0.205742	-0.120538	-0.0328487	-0.224821	-0.037288	-0.089979	0.140671	0.00944113	-0.0530335	0.102872	-0.0187379	-0.0877024	-0.0629348	0.00195078	0.0983231	-0.109128	0.103424
0.184513	0.225873	0.31323	0.2525	0.386622	0.200187	0.239352	0.418016	0.117944	0.113058	0.116498	0.220233	0.0333609	0.0796731	0.0330792	-0.051255	-0.107681	-0.0339226	0.206081	-0.0132233	0.0626905	-0.00704114	0.205533	0.285162	0.181817	0.0157949	0.164736	0.0329629	0.0797588	0.0615368	0.000815474	0.0712043	0.292882	0.198136	0.0221896	0.0568316	0.0242488	-0.0185626	0.129349	0.00712174	-0.00990118	0.0749526	0.161418	0.232731	0.178202	0.316026	0.247008	0.375752	0.35178	0.420093
0.157447	0.209412	0.0451211	-0.0116397	0.15185	-0.0580026	-0.0943203	0.0626284	-0.171238	-0.0129766	-0.0342516	0.0803312	-0.0150841	-0.0769497	0.101875	0.00402213	-0.0970911	-0.0674757	0.0157262	0.144818	0.127898	0.0756137	0.157365	-0.022909	0.0580804	-0.127747	0.172047	-0.0182492	0.0446178	0.00877844	-0.0122574	-0.00568059	0.0532723	0.0241094	0.125157	0.0245932	-0.00571982	0.131108	0.0746327	-0.0938915	-0.048108	-0.0320764	-0.042225	-0.0894009	-0.200822	-0.051996	-0.04644	-0.143359	0.0582586	0.141588
0.150296	0.0427131	0.0474795	0.0355762	-0.0308697	-0.0425881	0.0656069	0.0513431	0.0711446	0.000358809	0.0796439	0.0151475	0.0664219	0.015077	-0.0191039	0.0263632	-0.0194144	0.0520314	0.00759992	-0.0665801	-0.000528729	0.00378814	-0.0156743	0.0361513	0.150375	0.137467	0.0472383	-0.0541086	0.16195	0.00492212	0.21097	0.192156	0.125476	0.144471	0.0542801	0.0643461	-0.00736644	0.131268	-0.0295704	-0.0109417	0.0863451	0.0134059	-0.0715771	-0.171773	-0.162877	-0.0513893	-0.0910947	0.0272943	0.19512	0.220241
0.164983	0.251676	0.0880678	0.194219	0.0647735	0.063054	0.0927166	0.167376	0.0364243	0.17901	0.177897	0.0527594	0.115687	0.0139844	0.05803	-0.0856939	-0.0429803	0.00672778	0.0383191	0.0836273	0.044473	0.0418595	-0.0947515	-0.121688	-0.202376	-0.149775	-0.0197873	-0.329145	-0.0988433	-0.172519	-0.382105	-0.190794	-0.0354255	0.00565911	-0.0234885	0.142452	-0.108435	-0.0175235	0.189533	0.153317	0.12766	0.0800794	-0.020776	0.0557106	0.165721	0.291842	0.0215537	-0.0265813	0.134576	-0.12073
0.0912616	0.0632952	0.0879754	0.166043	0.14836	0.100078	0.130618	0.0689988	0.107429	0.137821	0.0174281	0.084873	-0.0618205	0.171026	0.127569	-0.0387154	-0.0622636	0.00238724	0.0687649	0.0298268	-0.0857071	-0.0983908	-0.030074	0.0355926	0.0411268	-0.0383551	0.0329412	0.0608254	0.021348	-0.0105078	0.0798989	0.0823022	-0.0177696	-0.0124305	0.109076	0.0509178	0.162225	0.00354382	0.0672677	-0.0169175	-0.031728	-0.217613	-0.0585091	-0.122455	-0.00862455	-0.007955	0.0172758	0.0693406	0.124558	0.0819482
-0.00749608	0.0670268	0.118568	0.147938	0.0699071	-0.0852103	0.0522072	-0.137244	-0.0135362	0.0183182	0.014801	0.0259784	0.0423885	0.0803199	-0.0581102	0.0703187	-0.0407718	-0.123469	-0.0450286	0.138951	0.182913	0.0780682	0.0104502	-0.170661	-0.0826199	-0.0455702	-0.123192	-0.0408841	-0.0866593	0.0547006	-0.134336	-0.173026	-0.0985506	0.0594057	-0.0725903	0.00162546	-0.0606167	-0.0457384	-0.218374	-0.0952344	-0.0445367	-0.103006	0.0899235	-0.0530494	-0.00367477	-0.0626841	0.0641701	-0.112906	-0.19706	-0.191276
0.166868	0.0938262	0.0566851	0.0427718	0.0268087	0.086393	0.125063	-0.00734419	-0.0180298	-0.0227765	-0.0758585	0.0174207	0.0656321	-0.0546047	-0.00399317	0.0314267	0.151966	-0.0376748	-0.0551653	-0.0905531	-0.0870209	-0.103922	-0.0102177	0.0705652	0.10752	-0.0381355	0.0614615	-0.207613	0.0423797	-0.0194564	0.0547689	0.0597861	-0.0252155	0.00219373	0.0593013	-0.218115	0.0176368	-0.0986894	-0.0136649	0.0507463	-0.132763	-0.046319	0.0894127	-0.144921	-0.0122537	0.0323589	0.160009	0.0361094	0.176225	0.0547822
0.107677	0.163314	0.0278823	-0.00373501	0.109786	0.239656	0.19741	0.0535976	0.204026	-0.0318039	-0.0216952	0.0294084	-0.0266702	0.135806	-0.00894779	-0.0259612	0.0949277	-0.00722684	-0.041975	-0.0197647	0.011776	-0.100716	-0.0546569	-0.0553371	-0.167313	-0.262039	-0.396955	-0.349457	-0.371589	-0.46577	-0.393073	-0.487876	-0.431843	-0.329505	-0.266659	-0.205169	-0.275355	-0.29365	-0.258431	-0.346998	-0.309447	-0.248655	-0.228825	-0.192696	-0.0906169	-0.166422	-0.213352	-0.146489	-0.192836	-0.110384
-0.0177116	0.03218	-0.0326297	-0.109957	-0.0791838	-0.202057	-0.134742	-0.11828	0.0518523	-0.0251991	-0.119233	0.102014	-0.0527742	-0.13076	-0.0389382	-0.0376971	0.115037	-0.0654818	0.00271166	-0.0145701	-0.214438	-0.127814	-0.0538216	0.0108202	-0.0288264	-0.142747	-0.0869244	0.122334	-0.0751509	-0.0903366	-0.0646749	-0.0952573	0.0440669	-0.0182016	-0.00165287	-0.151911	-0.151176	-0.153773	-0.162714	-0.216003	-0.147976	-0.0583199	-0.075746	-0.11714	-0.226362	-0.118649	-0.14785	-0.137469	-0.252582	-0.0827856
-0.0286121	-0.190515	-0.0456726	-0.10832	-0.156906	-0.165007	-0.0376678	-0.209403	0.00945451	-0.0200812	0.0223523	-0.0279896	-0.0425739	-0.0655119	-0.11706	-0.00168358	-0.140708	0.0182455	0.0829121	0.0412342	0.0282565	-0.00503351	-0.0399045	0.0492579	-0.00486134	-0.00476592	-0.181771	0.00801961	-0.0120245	-0.0741864	-0.186722	-0.197121	-0.115615	-0.122598	-0.128517	0.122936	0.051187	-0.0133454	0.0465591	0.0218024	-0.0938041	-0.0596203	-0.0337974	0.104353	-0.0497484	0.10036	0.0365333	-0.0527393	-0.00314012	-0.0351826
-0.187081	-0.258099	-0.252004	-0.301603	-0.329414	-0.283044	-0.113439	-0.305627	-0.233887	-0.167425	-0.189518	-0.0900806	-0.103419	-0.116837	-0.198868	0.0371614	-0.0739507	-0.0391959	-0.00135163	0.0773368	-0.0179003	-0.121259	-0.068059	-0.335566	-0.364276	-0.376344	-0.279206	-0.459577	-0.370673	-0.468119	-0.468788	-0.218161	-0.195881	-0.215325	-0.275814	-0.191548	-0.254617	-0.100449	-0.132585	-0.113489	-0.35542	-0.372999	-0.362541	-0.405806	-0.421554	-0.365217	-0.475012	-0.448718	-0.393421	-0.350295
-0.166799	-0.00850348	-0.0584877	0.0467135	-0.0749894	-0.0242474	0.050299	0.217773	0.250153	0.0983252	0.17763	0.00373523	0.0314237	0.0308849	0.1436	0.0763443	-0.0527102	-0.0100483	-0.121991	0.108405	-0.127526	-0.0586739	0.11031	-0.0530922	0.00686501	-0.178163	-0.144927	-0.129193	-0.0567064	-0.117563	-0.225767	0.0166772	-0.150931	-0.074903	0.0081364	-0.103945	-0.0242455	-0.11386	-0.177375	-0.30511	-0.0327338	-0.0913654	-0.102294	-0.109855	-0.0645358	-0.143328	-0.220635	-0.259971	-0.149904	-0.0884312
0.105881	0.0951076	0.0324243	0.0463329	-0.0433526	0.0816141	0.0161264	0.0617243	-0.121365	0.0539702	0.0695773	-0.00493331	0.0591813	0.0226476	0.0379488	-0.101421	0.00551437	0.128422	-0.0841871	0.0516711	-0.128158	-0.0133861	0.0551887	-0.0734456	0.0177126	0.0205921	0.0386891	0.0218865	0.104008	-0.0360417	0.0866257	-0.0758533	0.0965607	-0.146732	0.133588	0.0426767	-0.00266511	0.0990863	-0.0425628	0.0591121	0.0173696	-0.0694255	-0.0221464	-0.099565	0.0160957	0.0474312	0.190562	-0.00138834	-0.0315594	0.00225804
0.0739348	0.0689292	-0.022221	0.200739	-0.0936544	-0.00668579	-0.0293411	0.0396805	0.0696563	-0.166602	0.0039485	0.100366	0.0532017	0.063296	0.0187439	0.012902	-0.0025124	0.00991329	-0.000194878	-0.020108	0.0901517	0.0401811	-0.0289904	0.0282224	-0.0857845	-0.0896387	-0.090942	-0.0524382	-0.118339	-0.149152	-0.0959941	-0.0277082	0.0695813	-0.00220601	-0.0756322	-0.000904883	-0.0931979	0.0172893	0.0473829	0.0131145	0.000694998	0.131552	0.0866973	0.0994421	-0.0951846	0.0256317	-0.142561	-0.0680657	0.0684809	-0.098851
0.163546	0.0164789	0.103142	0.122777	0.135532	-0.0037256	0.072361	0.000826737	-0.00239144	0.0953498	0.0591233	-0.0373653	-0.0628313	-0.10879	-0.0900703	0.0744751	0.0286127	-0.0215138	-0.0602695	-0.0213046	0.0524703	0.0901969	0.0234026	0.0194054	-0.0392205	-0.028882	0.0822354	-0.0592004	0.0440789	0.0528769	0.0501138	0.0535677	0.0120037	0.103631	0.188674	0.0348093	0.00674174	-0.011928	-0.0794516	-0.0654614	0.00722964	0.0653463	-0.128428	0.0163504	0.0557042	0.0895449	0.0100363	0.133082	0.188177	0.0562225
-0.177962	-0.232765	-0.234179	-0.174358	-0.113271	-0.218981	-0.242098	-0.240495	-0.26015	-0.200918	-0.265196	-0.169214	-0.0921049	-0.173009	0.0119245	0.0852047	0.0242936	-0.0304535	0.0107608	-0.0898056	-0.067879	-0.00484834	0.0576876	-0.0391108	-0.143887	-0.154525	-0.1425	-0.124488	-0.244263	-0.175854	-0.167265	-0.155379	-0.298862	-0.336328	-0.322559	-0.29637	-0.255711	-0.198854	-0.263773	-0.26369	-0.174045	-0.208375	-0.231582	-0.318213	-0.205361	-0.332621	-0.33761	-0.170881	-0.214731	-0.227588
0.0662577	-0.0908783	0.0561825	0.0438135	0.160856	-0.0648718	0.000779579	0.0726205	-0.0113496	0.0200253	0.170393	-0.0292735	0.142732	0.087441	0.00969321	0.14368	0.101767	-0.12579	-0.116898	-0.00275884	-0.0504866	-0.0309126	0.0660912	-0.0325282	0.0736975	0.175087	0.0367228	-0.12517	-0.0683931	-0.0531091	0.0589432	-0.127604	0.0918167	-0.194603	-0.0543925	-0.0107816	-0.0323234	-0.195155	-0.174009	-0.00263344	-0.0601483	0.016685	-0.0745721	-0.0208117	0.00702936	0.0234477	-0.0761468	-0.0797498	-0.0434067	0.00184683
0.182167	0.305693	0.285652	0.262331	0.176926	0.170949	0.0831394	0.090121	0.0634933	0.168005	0.0109962	0.0579257	-0.0561613	-0.0407799	0.0392898	0.0341199	0.0409672	-0.0364339	-0.0746449	0.0359918	0.0706075	0.0365276	0.197635	0.186395	0.181182	0.103493	0.315021	0.23931	0.178848	0.217681	0.176952	0.382123	0.170975	0.185834	0.13976	0.171062	0.1131	0.140231	0.0439974	0.14228	0.0691101	0.0174634	0.120918	0.0279014	0.202554	0.0724338	0.156077	0.160168	0.0878357	0.206925
-0.0986994	-0.158925	-0.113141	-0.1503	-0.232469	-0.242292	-0.143175	-0.0368876	-0.165097	-0.0684914	-0.126654	-0.123827	-0.13279	-0.0491977	-0.175835	-0.0642322	0.000874285	0.0264902	0.0485288	-0.0116611	-0.00896698	-0.0979645	-0.153141	-0.202632	-0.144043	-0.211447	-0.122988	-0.279673	-0.279972	-0.230605	-0.238188	-0.323911	-0.337191	-0.414875	-0.425732	-0.230095	-0.396473	-0.300476	-0.395154	-0.449789	-0.343074	-0.364433	-0.379482	-0.324801	-0.284691	-0.319882	-0.275155	-0.232657	-0.249681	-0.28912
0.104995	0.124763	-0.0100819	0.073156	0.0197232	0.118327	-0.0469318	0.0891889	-0.0469367	-0.138137	0.16018	0.100748	0.0750432	0.072876	-0.00270031	0.0768877	0.00972434	0.0678345	-0.0135402	-0.140906	-0.133704	0.14315	0.190418	-0.011669	-0.0194967	-0.0900426	-0.180359	-0.109104	-0.0928987	-0.211902	-0.160162	-0.050339	-0.00153428	0.122953	-0.0783398	0.0149752	0.126734	0.0196883	-0.0235093	-0.258874	0.00474266	-0.0297478	0.087656	-0.098066	-0.0661025	-0.0755704	-0.0194278	-0.126368	-0.16962	0.166531
-0.0598539	-0.0382635	-0.0650209	-0.0249789	-0.0110355	-0.0422502	-0.027201	-0.0600525	-0.0528785	-0.0942741	-0.112453	-0.128154	-0.0023859	-0.0588629	-0.0288864	-0.00457675	-0.0575256	-0.0133282	0.0299733	0.0454572	0.0498843	0.0674349	0.094268	0.113215	0.0734393	0.0770442	0.0531718	-0.0184267	-0.0612504	-0.0591992	-0.0691491	-0.0829453	-0.061629	-0.155448	-0.180765	-0.198875	-0.132605	-0.169944	-0.191026	-0.201572	-0.148319	-0.153233	-0.149954	-0.136118	-0.134116	-0.121539	-0.131613	-0.115202	-0.140396	-0.135698
-0.0479817	0.128083	0.0877301	0.066018	0.0939311	0.250508	0.14817	0.106039	0.19909	0.258882	0.0812029	0.256646	0.153859	0.138081	0.156492	-0.0480594	0.0697539	0.128092	-0.0711881	-0.0785981	-0.0585231	0.165839	0.0238155	-0.0496989	-0.186799	-0.164083	-0.134541	-0.27293	-0.168986	-0.114551	-0.230371	-0.263875	-0.318658	-0.0283846	-0.0748358	0.0746567	0.00569619	0.137832	-0.094675	0.0522958	-0.150283	-0.0616292	-0.0922039	-0.0434715	-0.0574879	0.188741	0.0546863	-0.0871314	-0.00923921	-0.0102611
0.255974	0.222685	0.271936	0.27819	0.159845	0.177476	0.105931	0.115574	0.0186045	0.0697103	-0.0271117	0.0834653	0.00166602	-0.0525254	-0.0922838	-0.0394235	0.00404833	0.0766407	-0.0839969	0.0427314	0.0392969	-0.144739	0.0488081	0.0167458	-0.139661	-0.0137611	-0.0233694	0.0206969	-0.0829942	-0.145702	-0.0736352	-0.0767362	-0.11675	0.101654	-0.0261916	0.0365777	-0.080307	-0.0277003	-0.0165728	-0.0278929	-0.0907292	0.0333658	-0.00195545	0.0788933	0.108674	0.0308151	0.0747368	0.247357	0.221258	0.305552
-0.23566	-0.285148	-0.186003	-0.449431	-0.291131	-0.210593	-0.250198	-0.261741	-0.219539	-0.145716	-0.127098	-0.111111	-0.263824	-0.0859755	-0.188878	-0.192966	0.042033	0.0168132	0.127641	0.00647865	0.144708	0.043957	0.0152367	0.00334689	-0.250091	-0.344903	-0.348458	-0.527548	-0.474765	-0.374698	-0.397736	-0.394984	-0.520748	-0.594022	-0.44522	-0.44649	-0.419309	-0.43015	-0.670696	-0.413812	-0.447084	-0.378753	-0.36064	-0.411239	-0.485854	-0.335465	-0.387735	-0.40404	-0.223834	-0.46522
-0.239459	-0.277023	-0.200651	-0.18305	-0.14371	-0.189188	-0.0787331	-0.176695	-0.188227	-0.0574154	0.00889459	-0.0417752	0.12881	0.0709469	0.0495485	0.0374262	-0.0235315	-0.00775079	0.0238899	-0.0300338	-0.0212917	-0.0744232	0.0352209	0.0272831	-0.023258	-0.0438532	0.0180218	-0.226915	-0.0456058	-0.12781	-0.115314	-0.0516282	-0.147349	0.0264469	-0.0713666	-0.143901	-0.25919	-0.204188	-0.163319	-0.429064	-0.380308	-0.364971	-0.479354	-0.375954	-0.314832	-0.337912	-0.26323	-0.343067	-0.195985	-0.215165
0.253551	0.154794	0.177345	0.209081	0.244339	0.342477	0.397373	0.276585	0.371363	0.235698	0.175911	0.130458	0.24276	0.0097404	0.0953643	-0.0128077	0.0993735	-0.0239273	-0.0350144	-0.0276241	0.148831	0.0557329	-0.111041	-0.0145228	-0.0240554	0.137072	0.111933	0.122656	0.104721	0.190091	0.0906456	0.13239	0.191934	0.190384	0.227428	0.297119	0.0807942	-0.00405128	0.0901577	0.0723685	-0.029812	-0.0488236	0.0911324	-0.0585838	0.131477	0.0636354	0.179881	0.227278	0.0580798	0.0414892
0.116575	0.0682453	0.0430444	0.0619656	0.0115048	0.213252	0.174622	0.0624459	0.0125357	-0.0696585	-0.0688727	-0.0247082	0.0229186	-0.169526	0.0692301	0.0461157	-0.0276682	0.0238951	-0.0307818	-0.0115608	0.0640607	-0.0489462	-0.0931799	-0.14032	-0.214274	-0.261613	-0.292278	-0.261448	-0.325446	-0.401499	-0.297816	-0.507131	-0.440482	-0.364014	-0.339821	-0.426386	-0.335249	-0.368578	-0.226917	-0.232424	-0.204352	-0.0562928	-0.0257629	-0.157519	-0.0621652	-0.194683	-0.170036	-0.249125	-0.294127	-0.0962925
0.00401624	-0.0681706	0.0163036	0.0120991	0.070384	0.120973	0.0114836	0.0117446	-0.0427205	-0.0928503	-0.112531	-0.14327	-0.0175533	-0.147882	-0.0391131	-0.0367558	0.0347637	-0.0254099	-0.0909156	0.118318	0.0569307	0.0364844	0.0073181	-0.0182785	0.0400903	-0.00828119	-0.0418891	-0.081656	-0.142657	0.037144	-0.167836	0.0146975	-0.178528	-0.0641321	-0.0702165	-0.158461	-0.0699247	-0.0250722	-0.085257	0.0946889	-0.0157326	-0.121982	-0.0729239	-0.022278	0.167529	0.0103803	0.245158	0.0929311	0.110595	-0.0265788
0.0048882	0.29383	0.0926868	0.0210191	0.126807	0.165156	-0.0205046	0.228944	-0.0853771	0.074415	-0.0849312	0.00206663	-0.119474	-0.0896574	0.0786842	-0.0257163	-0.0239763	-0.0130666	-0.0431132	0.105872	0.114854	0.0774474	-0.0642762	-0.0931934	-0.0639328	0.0344066	-0.0675753	0.0440075	-0.177239	-0.0402582	-0.0402083	-0.104155	0.010513	0.194002	0.0323174	0.11105	-0.0103788	-0.0166007	-0.101044	0.100111	0.0280768	-0.0133602	0.0501196	-0.00204481	0.0486987	0.00205152	-0.000310021	0.0106121	0.135416	0.082971
0.0677568	0.103808	0.106961	0.0537575	-0.00465685	-0.0189647	-0.0363581	0.0275868	0.065836	0.0753775	0.00581196	0.0992222	-0.0181407	-0.0505017	-0.0205426	0.0234093	0.0273572	-0.0436688	0.155566	-0.162664	-0.130542	-0.0984205	-0.209312	-0.283662	-0.145677	-0.152357	0.0922936	-0.0856899	-0.211981	-0.102507	-0.161217	-0.28046	-0.133516	-0.119616	-0.1567	-0.122923	0.0962995	-0.103348	0.137319	-0.0116978	-0.0936525	0.114783	-0.0296487	0.0644721	-0.107677	0.0286373	0.0245489	0.129593	-0.0267057	-0.11222
-0.0469347	0.162973	-0.0920638	0.0110239	-0.039313	-0.0350153	-0.0493428	0.00680276	0.058355	0.25461	-0.00548277	0.097021	0.0864904	-0.0243223	-0.0451736	0.138864	-0.0362882	-0.103126	0.119964	-0.119414	-0.0208986	-0.00629464	0.101846	0.191305	0.223307	0.262607	0.216685	0.264052	0.338222	0.226129	0.257024	0.188765	0.328305	0.297726	0.113682	0.0568739	0.215789	0.142682	0.0454596	0.0738427	-0.00815782	-0.0316528	0.108722	0.164457	0.0810264	0.0655908	0.292972	0.0482615	-0.0157613	0.204067
-0.00304451	-0.136829	0.0144666	-0.0208209	-0.0337709	-0.0142359	-0.0389909	-0.12592	-0.0300656	-0.0288153	0.172458	-0.0604803	0.0558554	-0.0368926	0.0318925	-0.0329345	0.0228861	-0.00106858	0.0870531	-0.0759362	0.181075	0.201474	0.0326111	0.00370641	0.0140785	-0.120184	-0.263561	-0.047947	-0.103946	-0.159475	-0.119948	-0.175818	-0.202407	-0.14154	-0.033476	-0.252239	-0.0601906	-0.0896605	-0.193804	-0.186119	-0.0664852	-0.151498	-0.204756	-0.0552197	-0.151041	-0.153225	-0.196371	-0.106689	0.0187165	-0.144719
-0.226077	-0.0535485	-0.163036	-0.0908118	-0.0797709	-0.0258949	-0.0498836	-0.25655	-0.290276	-0.181238	-0.248925	-0.148932	-0.0508416	-0.167836	-0.129016	-0.0145734	-0.0834719	0.01447	-0.0038523	0.0874276	0.127457	0.245403	0.139208	0.0273493	-0.111713	-0.127062	-0.0209942	-0.0352007	-0.101794	-0.0834636	-0.0875708	-0.0484686	-0.158117	-0.0840825	-0.0973823	-0.125507	-0.112498	-0.139148	-0.0244524	0.132535	0.186461	-0.0734676	0.115595	0.0237519	-0.0350423	0.149478	0.0314125	0.0303271	0.0453059	-0.012549
-0.185402	-0.125204	-0.133447	-0.267147	-0.106402	-0.191574	-0.213157	-0.0983097	-0.0331353	-0.0967499	-0.212229	-0.175406	-0.206647	-0.0820945	-0.0993437	0.0334654	-0.0139664	0.0131975	-0.0486328	0.0159364	0.00487917	0.123727	0.215932	0.131413	-0.0589691	-0.190789	-0.0834082	-0.175594	-0.246208	-0.253897	-0.25902	-0.101897	-0.142601	-0.146381	-0.134128	-0.228917	-0.144691	-0.0482482	-0.243204	-0.188839	-0.138859	-0.080818	-0.237787	-0.214022	-0.0634373	-0.28011	-0.147754	-0.135856	-0.347369	-0.21171
0.0403752	0.184801	0.0813098	-0.0767825	0.0531464	-0.0197615	-0.0231946	0.0688544	-0.0662613	-0.0126559	-0.0278609	-0.00305092	-0.223131	-0.0239442	0.0055109	-0.0251359	0.0338176	-0.0117662	-0.0638351	0.0669196	0.0695697	0.0546092	-0.017807	-0.0511231	-0.0042532	-0.198035	-0.0895552	-0.012097	-0.0755695	-0.0437689	-0.00939063	-0.0191718	0.0863343	0.0046392	-0.125513	0.0819378	0.0126272	0.0844475	0.0590008	0.180822	0.222348	0.154856	0.0434174	0.0929381	0.0274097	-0.042414	-0.00779938	0.136138	0.107401	0.0786916
0.0661975	0.0472995	0.0230453	0.0816648	-0.0446166	0.0234539	0.111706	0.216265	0.150854	0.0664981	-0.0184276	0.00303147	-0.212102	-0.130041	-0.0669127	-0.187675	-0.0299761	0.0567687	0.0798551	0.0810274	0.0549711	0.0219755	-0.0291918	-0.302093	-0.401242	-0.233731	-0.56202	-0.298278	-0.265814	-0.272604	-0.0272489	0.0511328	-0.218155	-0.0107823	-0.0267857	-0.147197	-0.00387609	-0.0188268	-0.0143386	-0.00815852	0.0406096	0.131186	0.022869	-0.0159719	-0.0821305	0.107862	-0.015697	0.131211	0.136437	0.0428285
0.12118	0.0719293	0.227754	0.152083	0.0321352	0.0547268	0.131382	0.202014	0.0638399	0.0744685	0.0264541	0.0411558	0.0414558	0.0113166	-0.0443262	-0.067711	0.0739827	-0.0519416	-0.0126199	0.0582897	-0.0229763	-0.0394018	0.0507486	-0.0567684	-0.110875	-0.150071	-0.100981	-0.11199	-0.290773	-0.207611	-0.176605	-0.111293	0.00318528	-0.134754	-0.108318	-0.0931042	0.00542121	-0.0625355	0.0767722	-0.0438043	-0.126419	-0.108714	-0.175444	-0.210513	-0.127419	-0.138825	0.0105644	0.027939	0.082545	-0.063944
-0.0522462	-0.049569	-0.100696	-0.0460304	-0.0364105	-0.1334	-0.156747	-0.128519	-0.107339	-0.0645043	-0.0550833	-0.0937329	-0.00890258	-0.0801911	-0.0757977	-0.0397357	0.036578	-0.0440572	-0.0439823	0.0911972	0.0214899	0.0789669	0.0285505	-0.0255332	-0.0953729	-0.190353	-0.412739	-0.21434	-0.449571	-0.18316	-0.235066	-0.256207	-0.324053	-0.269861	-0.391989	-0.243763	-0.159485	-0.191894	-0.156832	-0.250924	-0.0685551	-0.219546	-0.23328	-0.112467	-0.129036	-0.151214	0.00264907	-0.046728	-0.0660155	-0.127212
0.311782	0.30149	0.20222	0.126334	0.20735	0.0968551	0.28673	0.155811	0.198334	0.0989788	0.159987	0.192532	0.159371	0.0963044	0.0486609	0.00275518	0.053872	0.0533947	-0.108051	-0.00197044	-0.0642533	-0.110523	-0.103325	-0.141425	-0.261041	-0.13714	-0.210464	-0.22269	-0.197036	-0.223033	-0.273622	-0.284184	-0.181709	-0.0862917	-0.159834	-0.283406	-0.348711	-0.309305	-0.280522	-0.303739	-0.224261	-0.233694	-0.185503	-0.180782	-0.188998	-0.152487	-0.159575	-0.230004	-0.248911	-0.251243
0.153153	0.153637	0.123447	-0.0590473	0.033693	0.0686892	0.0497292	-0.00217913	0.112591	-0.0325672	-0.0366935	-0.0199554	0.0744248	-0.0488348	0.0355886	-0.149312	0.10356	0.0832385	-0.00535326	-0.0321335	0.0475284	0.115011	0.0554709	0.0557555	0.0165894	-0.0399084	0.0534527	-0.10031	0.0368068	-0.0338174	-0.0377343	-0.0278049	-0.0188153	-0.0612404	-0.091132	0.127994	0.0214865	0.156545	0.106304	0.151589	0.0376252	0.0567719	0.144254	0.156529	0.0786336	0.022214	0.000801019	0.140006	0.178706	0.14917
0.250853	0.266518	0.24498	0.332296	0.310591	0.392802	0.369044	0.410602	0.449394	0.468318	0.416196	0.338361	0.292234	0.126126	0.0524468	0.0635217	0.0512682	-0.0196707	-0.0753159	-0.0198032	-0.000432017	-0.0403144	-0.0523571	-0.0254717	0.0295341	0.0561299	-0.018173	-0.0781815	-0.0892445	-0.130733	-0.0901906	-0.172923	-0.0589996	-0.150151	-0.0219418	-0.127341	-0.108587	-0.0940704	-0.211269	-0.245423	-0.224403	-0.294132	-0.216499	-0.32343	-0.126748	-0.213745	-0.163831	-0.102467	-0.140333	-0.217653
0.206218	0.228875	0.263675	0.188387	0.360869	0.192678	0.157345	0.347541	0.314149	0.130101	0.0989241	0.169333	-0.0796463	0.0585575	-0.00903463	0.00182382	0.0376427	0.0488536	-0.0713729	-0.0169473	-0.0327714	-0.107668	-0.120367	-0.103196	-0.229496	-0.242507	-0.248746	-0.276548	-0.260883	-0.335446	-0.275301	-0.366476	-0.41496	-0.36895	-0.333622	-0.309978	-0.221476	-0.331655	-0.207661	-0.21013	-0.0998266	-0.21476	-0.1693	-0.257299	-0.161518	-0.244605	-0.295639	-0.210902	-0.273049	-0.165733
-0.0783076	-0.0836877	0.0429217	0.0832601	-0.00277606	0.0774665	0.0403074	0.0622981	-0.0118963	-0.0928728	0.0536622	-0.046488	-0.0917265	0.0640699	0.0596505	0.0320537	0.0314108	0.00232882	0.0255915	-0.0913849	0.0212647	0.0872266	0.0415759	0.165417	0.12266	0.138154	0.0766598	0.0565425	0.0375303	0.0595894	0.0697714	0.111713	-0.0187109	0.182633	-0.0646899	-0.0334459	0.0864979	0.0234226	-0.0280066	-0.0184571	0.0230117	0.0783435	0.177792	0.0284567	0.0147834	0.00538588	0.0503147	-0.017662	0.180968	-0.015705
-0.0925071	-0.0380947	-0.185991	-0.161718	-0.327197	-0.162743	0.0116359	-0.0159345	-0.000445975	-0.0472718	-0.134088	0.00998219	-0.0275532	-0.18372	-0.0116189	-0.0496576	-0.0849817	-0.01075	0.0283392	0.11705	-0.203291	0.124441	-0.0574741	-0.139641	-0.154034	-0.0890087	-0.136187	-0.200116	-0.0606438	-0.0455111	-0.0473475	-0.11086	-0.0940144	-0.159366	-0.212044	-0.197533	-0.128917	-0.199625	-0.360611	-0.15638	-0.277435	-0.324895	-0.00989061	-0.0340619	-0.158234	-0.207915	-0.281383	-0.247955	-0.324289	-0.265109
-0.0811539	-0.0152281	-0.123583	-0.138467	-0.0283873	0.0489499	-0.0710984	-0.00859481	-0.0171936	-0.0430018	-0.0240914	0.0144896	-0.0187824	0.0354067	0.0601503	0.0223148	-0.0326818	-0.0222002	0.0166794	0.0158877	0.0844316	0.038487	-0.0243684	-0.0429404	-0.114768	-0.145515	-0.242174	-0.232161	-0.254972	-0.221637	-0.307563	-0.420781	-0.45953	-0.301513	-0.354416	-0.317571	-0.296658	-0.218941	-0.197679	-0.176565	-0.0587778	0.00890801	0.0045739	0.119943	0.0469941	0.0590384	0.0392935	-0.0153326	-0.0792185	0.0135826
0.116704	-0.0332503	0.0623561	-0.0388366	0.0329683	0.108705	-0.0193467	0.254666	0.102902	0.0858353	0.0217486	0.060332	0.0875616	0.116607	0.0559688	0.0227778	0.0468185	-0.0378218	-0.0376543	0.0058798	0.00964436	0.27809	0.124764	0.154436	0.0554827	0.0719779	-0.0202365	-0.137662	-0.196811	-0.130945	-0.307265	-0.121657	-0.219155	-0.1442	-0.198431	-0.109985	-0.171157	-0.0862139	0.0118548	-0.171396	-0.0833746	0.0432905	-0.201772	-0.152183	-0.0925908	-0.103488	-0.0411504	0.0109687	0.105181	-0.186689
0.135566	0.124217	0.0662263	0.106092	0.206842	0.00825165	0.161733	0.0825238	0.0766552	0.00496415	0.00454106	0.079198	0.00846727	0.0549284	0.0771526	0.010831	0.0231506	0.0538025	-0.0921632	0.00437915	0.0531941	-0.00981973	0.116498	-0.0245746	0.0904538	-0.0149506	-0.0288596	0.081041	0.21772	0.0518919	0.0941705	0.112524	0.146674	-0.0320758	0.0878897	0.0534626	-0.0257039	0.0140838	-0.0222637	0.0497798	-0.0511743	0.0424435	0.104777	-0.046847	0.122949	0.0366001	0.0370501	0.0523087	0.106213	0.108153
0.403933	0.321948	0.389143	0.395841	0.236322	0.142791	0.156933	0.144225	0.222542	0.173147	0.272737	0.085437	0.0712352	0.0954856	0.105424	-0.0438361	0.0708154	0.0399425	-0.0435244	-0.0233974	-0.0716709	0.0359388	-0.0192462	0.0226368	-0.201206	-0.182479	-0.213677	-0.260748	-0.193491	-0.244597	-0.237385	-0.291318	-0.270277	-0.127474	-0.0110519	-0.146255	-0.0773314	-0.198558	-0.0412431	-0.163021	-0.112606	-0.102644	-0.032284	-0.152299	-0.0713622	-0.0708803	0.0692542	-0.0213395	-0.0594166	-0.172018
0.292821	0.0664459	0.254133	0.180243	0.110475	0.15982	0.19116	0.137274	0.039037	0.0124928	0.10268	0.051257	0.0155262	0.0769306	0.0839457	-0.0505731	-0.0929611	0.00196991	0.104708	0.0368565	-0.0674729	-0.0251644	0.0430152	0.0781452	0.136552	0.119045	0.0363285	0.0461945	0.0829778	-0.049306	0.0494642	-0.0586013	-0.0255113	-0.0666267	-0.132749	-0.104923	-0.168122	-0.236906	-0.311933	-0.240687	-0.236078	-0.181989	-0.244924	-0.20438	-0.230453	-0.20648	-0.2742	-0.255611	-0.202584	-0.0607124
0.135256	0.164256	0.200863	0.245578	0.38216	0.371217	0.329222	0.208016	0.182201	0.179759	0.120069	-0.00124573	0.0919638	0.0792333	-0.0490928	-0.0162399	0.0661851	-0.00634443	-0.0398644	-0.00373631	0.154134	-0.0648816	0.0224979	0.0475456	-0.00104598	0.118496	0.233743	0.195065	0.328139	0.119147	0.385963	0.23529	0.244973	0.332836	0.450906	0.153013	0.0423709	0.110682	0.0611469	-0.0623369	-0.0458487	0.098266	0.106967	-0.0055458	-0.100116	-0.0238028	0.0165587	0.0456662	0.0927196	0.257413
0.152296	0.160472	0.153296	0.074789	0.0821906	0.18013	0.230335	0.0797531	0.118622	0.0157408	0.0470755	-0.00790725	-0.122615	0.0241734	-0.011234	-0.0389507	0.0305038	-0.0294538	0.0182461	0.0196546	0.113044	0.107395	0.0532442	0.0214653	-0.029818	-0.167332	-0.142308	-0.0558414	-0.135845	-0.202933	-0.17994	-0.197872	-0.103567	-0.0889214	-0.0862298	-0.11287	-0.283614	-0.279574	-0.175083	-0.100199	0.0109784	-0.019919	0.185333	0.0254843	-0.0421265	0.164979	0.205425	0.0247112	0.142663	0.0735405
-0.0159477	-0.0426308	-0.0260444	0.103346	0.0245359	-0.131546	-0.045266	0.042423	-0.0611295	-0.166754	-0.270587	-0.0956244	0.030094	-0.150779	-0.135569	-0.00266996	-0.0134474	-0.0789583	0.17137	-0.0762947	0.0942283	-0.00231312	0.179514	-0.109681	-0.0988969	-0.190337	0.0127636	-0.194195	0.0676465	-0.132864	-0.0805523	-0.143954	-0.0615601	-0.118219	-0.0800206	0.0517123	-0.218771	-0.0585466	-0.182116	-0.0846131	-0.15355	-0.197475	-0.145234	-0.0806682	0.00801568	-0.0372408	0.025622	0.0487924	-0.0584387	0.0708995
0.0839064	0.0201462	0.017666	-0.0483752	-0.117664	-0.0789156	-0.133856	0.0263605	0.040654	0.0858922	0.0641865	-0.00105259	-0.106208	-0.0348946	0.0692542	-0.062243	-0.0443382	0.106787	-0.0233492	0.0231436	-0.132437	-0.0124538	-0.172806	-0.0744724	-0.0948023	-0.0399261	-0.169219	-0.127253	0.0433011	-0.0678824	0.00567341	-0.162348	-0.213981	-0.00930753	-0.235026	-0.141165	-0.0153314	-0.0355626	0.00992029	0.0607241	-0.165048	-0.00644388	-0.0622521	0.00117691	-0.0174165	-0.120586	-0.0176614	0.0307875	0.0429802	0.138215
0.333322	0.172295	0.214906	0.184829	0.0796897	0.0982923	0.0954762	0.0993495	0.0356147	0.0803737	0.0612763	0.0447208	0.113595	0.00104917	-0.0656796	-0.0064824	0.0131606	0.047107	-0.0151886	-0.0385966	0.0209471	0.06123	0.0500774	0.0110131	-0.0263558	0.0334013	-0.0752842	-0.145351	-0.0167341	-0.166404	-0.0572407	-0.0800209	-0.0278675	-0.0949069	-0.162622	-0.167512	-0.0722823	0.106951	0.0933025	0.138534	0.221833	0.159995	0.250035	0.307622	0.269972	0.347937	0.273236	0.31869	0.461017	0.390198
-0.131719	-0.103835	0.0502784	-0.0800944	-0.0313048	-0.0256428	0.113821	-0.0228576	-0.121829	-0.0980229	-0.00503946	-0.167095	-0.0851562	0.0920422	0.00236704	0.000439268	0.125836	0.0168573	-0.117467	-0.0256652	-0.104891	-0.025492	-0.0301869	-0.0426893	-0.191424	-0.192074	-0.0109679	-0.175943	-0.321449	-0.0217167	-0.148728	-0.233757	-0.227672	0.0153963	0.0349421	-0.138672	-0.150656	-0.0989863	-0.0357415	-0.146654	0.0445524	0.0512293	-0.191619	0.229813	-0.0897974	-0.0376552	-0.027966	-0.131144	-0.0391078	-0.0364305
0.26562	0.0628927	0.121521	0.145339	0.12258	-0.0415842	0.0490694	-0.0399551	0.130016	0.0469802	-0.158109	-0.0589663	0.0129755	-0.0646842	0.000674667	0.0615901	-0.0847826	-0.0131385	0.0634684	-0.0271374	-0.067789	-0.148345	-0.0989034	-0.147972	-0.19325	-0.0389055	-0.0699391	-0.0981969	-0.191631	-0.243093	0.0546408	-0.00281124	-0.141189	0.0240754	-0.0486279	-0.123915	-0.0360049	-0.0881833	-0.184033	-0.208631	-0.21141	-0.1876	-0.196727	-0.0583615	-0.119887	-0.199704	-0.299428	-0.059262	-0.147563	-0.107518
-0.113549	-0.169904	-0.103635	-0.0787258	-0.100913	-0.0310828	-0.0530238	-0.16706	-0.0184641	-0.170673	-0.0447234	-0.123707	0.00683213	-0.132051	-0.0716869	0.00629275	0.00456478	-0.0374831	0.0344057	-0.00778016	-0.115142	0.0340899	0.00718854	0.045884	-0.277488	-0.183807	-0.000964665	-0.115938	-0.280003	-0.152764	-0.127259	-0.373418	-0.0688794	0.107329	0.101935	0.0874158	0.17137	-0.0515685	-0.106401	-0.155682	-0.223205	-0.291127	-0.137804	-0.210457	0.00141406	-0.160867	-0.182558	-0.257057	-0.280241	-0.244091
0.184913	-0.071174	0.176021	0.103451	0.152471	0.0911156	0.136948	-0.0519639	-0.0464158	-0.0121801	0.00157563	0.0836233	-0.00723044	0.0680448	0.130521	0.0692616	0.0142479	-0.022278	-0.0121678	-0.0490636	-0.101626	0.0649345	-0.188093	-0.0735652	-0.233362	-0.168397	-0.118249	-0.132069	-0.225936	-0.130797	-0.208684	-0.0528346	-0.163724	-0.181579	-0.0312649	-0.0130496	-0.148855	-0.136509	-0.0194752	-0.110416	-0.00433342	-0.304814	-0.2668	-0.0900305	-0.127139	-0.105905	-0.0609527	-0.0622035	-0.0952896	0.0335302
0.110325	0.0258826	0.103598	0.0140117	-0.0632638	-0.0762385	0.0254514	-0.000950357	-0.054715	-0.0948832	-0.0793724	0.0259187	-0.0613546	0.00734307	-0.00685307	-0.0365746	-0.0172712	0.0548428	0.00439482	-0.00539175	0.111877	0.0722274	0.0236545	0.119546	-0.0662717	-0.14367	-0.00530675	-0.125439	-0.118004	-0.0329273	0.0401189	-0.1433	-0.016545	-0.144396	-0.0517728	-0.0706496	-0.0429975	-0.0159783	-0.178139	-0.032277	-0.085592	0.0267096	0.142277	0.123457	0.102678	0.185445	0.144473	0.180081	-0.0202264	0.0252788
0.139085	0.107404	0.166242	0.335408	0.215793	0.141014	0.143684	0.138133	0.0218152	0.215772	0.171632	0.0682375	0.121863	0.113598	0.0756797	0.118658	-0.0949849	-0.00303735	-0.0452795	0.0246441	0.0513033	0.0283861	-0.143657	-0.125574	-0.0640073	-0.21509	-0.159953	-0.217501	-0.325819	-0.2062	-0.369042	-0.233563	-0.100762	-0.237697	-0.0925553	-0.272045	-0.213534	-0.191663	-0.266967	-0.217473	-0.258034	-0.222142	-0.120924	-0.0639487	0.0263532	0.0234565	0.138518	0.135781	0.235657	0.294691
-0.105992	-0.159077	0.250351	-0.0295647	-0.0138338	0.17311	0.164633	0.195728	-0.021053	-0.0421851	0.0212274	0.0338704	-0.109798	-0.0237928	-0.0865967	-0.0962388	0.203323	0.0293401	0.0710514	-0.207476	-0.0154329	-0.0695782	0.017779	0.0724523	-0.0406177	-0.0408566	-0.0703036	0.05481	0.0201868	0.122422	0.0903597	-0.0781248	0.109152	0.189009	0.16828	0.171305	0.0762496	0.0992934	-0.048819	-0.0856094	-0.00707943	0.0475686	-0.0228468	0.02272	0.243501	0.343102	0.139722	0.303006	0.182271	0.296166
-0.0120556	0.0382265	-0.0459846	0.0678134	-0.0484596	-0.0104867	-0.0323853	0.00703727	0.138392	0.242112	0.102797	0.0314777	0.215962	-0.0878621	-0.123908	-0.0219686	-0.00341958	0.00164428	0.157298	-0.133554	-0.217435	-0.161914	-0.14761	0.0221878	-0.0145319	0.0625701	0.272411	0.239813	0.233483	0.45467	0.309303	0.201005	0.269561	0.262826	0.119972	0.213128	0.101293	0.0672302	0.0844603	-0.00475796	0.158169	0.163778	0.110844	-0.171756	-0.0433202	-0.00806211	0.0131703	-0.112902	-0.0679343	0.00624695
0.0966316	0.0646944	-0.0263262	-0.123735	-0.194762	-0.221744	-0.0615304	-0.00206524	-0.0172613	0.0430734	-0.038656	0.0152155	0.0133652	0.0333593	-0.00449163	-0.0334195	-0.131433	-0.0429083	0.106388	0.101373	0.126292	0.14457	0.114053	0.0504052	-0.0179976	-0.0770863	-0.145752	-0.127709	-0.23893	-0.0750916	-0.196878	-0.187334	-0.240046	-0.0762479	-0.249296	-0.0396029	-0.160333	-0.18043	-0.173696	-0.137977	-0.195974	0.00714684	-0.195535	-0.147635	-0.131395	0.0461145	-0.0203068	-0.045556	-0.0704926	-0.215199
0.120642	0.171549	0.0483869	-0.0463325	0.330058	0.159533	0.0205387	0.121774	-0.0448616	0.00126585	0.175596	0.00589129	0.120797	0.0585726	0.110981	-0.0042218	0.0611973	0.0516361	-0.0512527	-0.0573589	0.0720519	0.273555	0.177938	0.0801178	0.14156	0.21158	-0.0583762	0.0327343	0.0897994	0.0407582	0.138783	0.103235	0.108066	0.119133	0.158154	0.121735	0.0622227	0.032063	0.122876	0.123564	0.0707486	0.218089	0.162963	0.141792	0.286413	0.203176	0.102441	0.132521	0.0110787	0.1492
0.00215583	0.094768	0.143677	0.00340773	0.21208	0.101818	0.0128809	0.0288866	0.164719	0.0603277	0.0379821	0.0924123	0.0440415	0.00593154	0.0635649	0.0102828	-0.0135207	0.0762459	-0.0413372	-0.0316708	-0.0106468	-0.0383196	0.235072	0.0989779	0.02499	-0.0112226	0.111032	0.176842	0.0405651	-0.0897866	0.0404734	0.107495	0.143684	0.152398	0.0481624	0.0246614	0.0763048	0.0693662	0.117751	0.0986254	0.137843	0.226401	0.121595	0.0206385	0.0743741	-0.0434972	0.0511573	-0.0611758	-0.0497464	0.142926
-0.176797	-0.194117	-0.165525	-0.15071	-0.28648	-0.180308	-0.0658472	-0.00667533	0.112609	-0.0778196	-0.130862	-0.0273947	-0.0099304	-0.103622	-0.126557	-0.194948	0.0509599	0.00587574	0.0179971	0.120115	0.0240979	0.13547	0.0282891	0.0269374	0.0583359	-0.069581	-0.0270843	-0.145432	-0.20145	-0.188045	-0.277179	-0.145754	-0.110849	-0.208766	0.0440144	-0.116984	-0.10128	-0.0364758	-0.018415	-0.166521	-0.138933	-0.129484	-0.0786275	-0.246812	-0.168515	-0.202457	-0.20166	-0.0420932	-0.158465	-0.0049894
0.0904657	0.131477	0.0915154	0.0640972	0.0494361	0.0333371	0.0208714	0.0534608	-0.0423856	-0.0966854	-0.107461	0.0746212	0.0996268	0.0129786	-0.180778	-0.145945	0.0633499	0.0674768	-0.0165202	0.0316381	-0.145045	0.0304213	0.047382	-0.0356424	0.0744008	-0.076017	-0.0543636	-0.0626645	-0.217841	-0.069116	-0.00393881	-0.191792	-0.269294	-0.0564175	0.0472239	0.0667625	-0.0938606	-0.00133668	-0.0896434	-0.000658237	-0.0239832	0.0759312	-0.016715	0.146901	0.0914157	0.0422648	0.189571	0.0664506	0.255654	0.0912919
0.0142405	0.00945879	-0.069971	-0.00500019	0.00960714	-0.00582961	-0.0314671	0.0153654	-0.0435872	-0.0577366	-0.0317175	-0.0692788	-0.0743506	-0.0179955	-0.019256	0.00770005	-0.0246604	-0.00892822	0.0302177	-0.00432914	-0.0498694	-0.113297	-0.0783265	-0.179708	-0.271276	-0.319239	-0.371506	-0.418426	-0.413489	-0.492469	-0.521583	-0.565071	-0.460698	-0.403223	-0.490936	-0.512657	-0.504929	-0.535959	-0.475494	-0.458496	-0.43265	-0.425264	-0.448223	-0.387626	-0.390626	-0.354325	-0.38991	-0.451115	-0.399367	-0.464209
0.693437	0.567979	0.510866	0.399341	0.495028	0.181042	0.200135	0.0507138	0.0617119	-0.0888878	-0.0453833	-0.013833	0.0477104	-0.00613172	0.0943399	0.0386591	-0.0806571	0.0703782	0.035277	-0.0636572	-0.0244734	-0.106482	-0.0837767	-0.144039	-0.352468	-0.164331	-0.0892465	-0.280478	-0.23479	-0.235947	-0.249401	-0.164484	-0.220861	-0.132758	-0.0794449	-0.0911335	-0.0911502	-0.196322	-0.159648	-0.120625	-0.00667296	-0.163395	-0.0272645	0.0200759	0.0516628	0.188446	0.290879	0.329699	0.307382	0.262727
-0.0185786	0.0173606	0.109564	0.0474116	0.135317	0.00561647	0.106557	-0.129676	-0.148098	-0.0726656	0.0100843	-0.124718	0.00247881	0.0199223	-0.106777	-0.116402	0.117416	0.048943	-0.055303	0.00534633	0.0654567	-6.57219e-06	0.00837319	-0.184628	-0.213404	-0.226828	-0.18475	-0.223311	-0.154415	-0.0269383	-0.0516621	-0.181438	-0.150277	-0.241055	-0.253949	-0.179521	-0.179092	-0.172183	-0.10266	-0.18716	-0.0864318	-0.155115	-0.111284	-0.0514613	0.0342283	0.0389661	-0.0369888	0.0614653	0.0774693	-0.0896804
0.0836284	0.132468	0.170006	-0.0340481	0.208961	0.0563921	-0.0204955	0.00831281	-0.0334227	0.0335781	0.028062	-0.00196101	-0.0700552	0.0211763	-0.0435258	-0.0145479	-0.0208591	0.0180593	0.0654553	-0.0481076	0.02007	0.0149582	0.0498667	0.0318998	0.0767454	-0.0245034	0.0191546	-0.0995448	-0.0511885	-0.0676346	-0.0883231	-0.115388	-0.148321	0.0071498	-0.103743	-0.220279	-0.131522	-0.0878774	-0.0594415	-0.079346	-0.0627451	-0.0489138	0.0349786	-0.0328764	-0.105541	0.00360583	0.0790672	0.112842	0.0413181	0.0774031
-0.0480367	-0.218171	0.0156895	-0.0013675	-0.0277155	-0.0628071	-0.242763	-0.0650437	-0.132543	-0.144349	-0.0716434	-0.143132	-0.0774547	0.0496304	-0.109299	0.159296	0.0133057	-0.0960852	0.0287234	-0.10524	-0.206458	-0.26649	-0.0477013	-0.121428	-0.244444	-0.237284	-0.164733	-0.183743	-0.196712	-0.153051	-0.161823	-0.26672	-0.0477804	-0.161565	-0.2014	-0.133755	-0.223033	0.0582154	-0.356044	-0.111751	-0.292715	-0.142454	-0.112446	0.041949	-0.206105	-0.121178	0.0976442	-0.0519682	0.00873389	0.0430283
-0.00512583	0.0657293	0.139445	0.23405	0.12274	0.235725	-0.0699201	0.0355095	0.153527	0.0298657	0.109101	-0.113757	0.00279946	0.0550212	-0.0700471	-0.109309	0.0174323	-0.05363	0.038416	0.107091	0.0964132	0.163461	0.226004	0.14071	0.0554517	0.0351058	-0.163386	-0.172645	-0.143242	0.00436794	-0.188738	-0.0387367	-0.142857	-0.171785	-0.171211	-0.161904	-0.0447685	0.0331218	0.0272301	0.0958112	-0.0348098	0.290466	0.37451	0.52536	0.611471	0.662744	0.654097	0.57139	0.657545	0.640876
-0.108268	-0.0894548	-0.0805827	-0.068066	0.176214	0.164026	0.161811	0.109645	-0.0337909	0.134364	0.125152	0.178539	0.126624	0.156644	0.0064995	-0.134093	0.0933032	0.021904	0.130197	-0.11131	-0.067184	-0.0196791	0.0636877	0.00613564	-0.0209238	-0.113549	-0.141488	-0.217055	-0.22315	-0.198675	-0.22227	-0.097932	-0.196158	-0.408161	-0.370829	-0.369011	-0.351165	-0.402838	-0.490947	-0.387642	-0.48792	-0.326139	-0.285241	-0.345562	-0.384386	-0.266503	-0.430764	-0.326758	-0.447388	-0.281694
0.183508	0.209152	0.14146	0.171862	0.13975	0.185383	0.122475	0.157906	0.161476	0.159787	0.124443	0.024381	0.0850677	0.0588304	-0.0385032	0.0371544	0.0504568	-0.0251103	-0.0139902	-0.0485106	0.0387643	0.0133176	-0.0187844	0.0531192	0.00633656	-0.0686943	0.0773817	-0.0271131	-0.0564502	0.0459893	-0.0602977	0.0187416	-0.0869878	0.179252	0.376545	0.375836	0.342327	0.188208	0.165344	0.095341	0.129253	0.143527	0.0706602	0.0980116	0.0766252	0.112952	0.0350516	0.139303	0.330633	0.371899
-0.0843847	-0.0491562	-0.0606865	-0.126611	0.0518732	-0.00452811	0.137283	0.0465692	0.0606022	-0.0193752	-0.0203409	0.0411569	0.0148429	-0.0760103	0.097502	-0.0206222	-0.0882555	-0.0268787	0.115967	0.0197898	-0.0964965	-0.136227	0.0749919	0.255567	0.113856	0.103564	0.12001	-0.0409812	-0.195004	-0.0574778	-0.155051	-0.0758459	-0.156709	-0.107723	0.102119	-0.186826	0.0665848	-0.167813	0.0521314	0.00890039	-0.0107177	0.100472	-0.0641176	0.0111055	0.145718	0.0923175	-0.0401908	0.0378067	-0.0491135	-0.114545
0.270321	0.26301	0.0473404	0.073058	0.0892892	0.0824485	-0.0843551	0.121061	-0.0268362	0.0495076	-0.0706501	-0.079767	-0.10278	0.0339158	-0.0533321	0.0794033	-0.0852328	0.00388599	0.0897558	-0.0878124	0.0833669	-0.0105639	-0.0146521	0.132034	-0.137982	-0.00810626	-0.113175	0.155105	0.0299543	-0.0646931	-0.0773204	0.0463313	0.124863	0.159706	0.139614	-0.0375676	0.074991	0.0654187	0.119173	0.0138055	0.0900939	0.140882	0.0149416	0.164078	0.145198	-0.0322608	0.117896	0.203536	0.125477	-0.0148635
0.155401	0.149571	0.163234	0.211637	0.00329325	0.0804082	0.122182	0.0361325	0.19455	-0.00422356	0.23349	0.0430485	0.0470479	0.0128003	0.115906	-0.0514284	0.0611945	-0.140916	0.0211249	0.110025	0.0490389	0.0125036	0.117656	-0.0750485	0.00956084	-0.132152	-0.0085179	0.11045	-0.0811964	-0.0245902	-0.0267352	-0.174578	-0.211405	0.0430048	-0.0229477	0.0152844	0.00981925	0.0392941	0.0418666	-0.0154493	0.0806696	-0.0881174	0.0442352	-0.0110861	0.0144131	0.0197248	-0.0632033	0.060392	0.0386478	-0.0713159
0.0365512	0.24455	0.275358	0.254371	0.414442	0.537028	0.544824	0.66245	0.490417	0.584904	0.648526	0.403504	0.415235	0.133272	-0.00107664	0.0330753	0.0661136	0.070305	0.0339177	-0.203412	-0.00382503	-0.131453	-0.173749	-0.171184	-0.15196	-0.204786	-0.185491	-0.195159	-0.0937054	-0.286012	-0.181056	0.00105614	-0.0440972	-0.147508	-0.235953	-0.176932	-0.00859349	-0.194141	-0.0290973	-0.151715	-0.0562931	-0.065738	-0.0732511	-0.0124145	-0.153448	-0.0907297	-0.0742244	0.0364344	-0.0906084	-0.0113181
0.0176907	0.0829322	0.00125532	0.02785	0.113894	0.137861	0.11988	0.127586	0.0561145	0.116738	0.153126	0.0256595	0.10529	0.144241	-0.0162003	-0.0171309	0.0333416	0.0201136	-0.057202	0.0208777	-0.00863497	-0.0634759	0.112447	0.12698	-0.0177164	-0.0539197	-0.142064	-0.0975604	-0.133517	-0.170173	-0.207246	-0.121934	-0.184382	-0.12304	-0.0949998	-0.15525	-0.133993	-0.165949	-0.167562	-0.0967987	-0.0828822	-0.192453	-0.0788893	-0.0823133	0.00426743	-0.0291618	-0.00825985	-0.0070973	0.105416	0.0598066
-0.11669	0.0125044	0.0305779	0.112592	-0.118887	0.0275409	0.127402	-0.0356711	0.0358579	0.0936493	0.101513	0.058147	-0.024695	0.0540796	0.0972728	0.0638073	-0.00497742	0.0426032	-0.0468427	-0.0545905	0.00128044	-0.0247845	-0.0494602	-0.0641509	-0.0385506	-0.0724596	-0.0653774	-0.0181612	-0.00278032	0.0895383	0.0715829	0.233103	0.337753	0.25077	0.0998135	-0.0919297	-0.00227313	-0.0682864	-0.0449598	0.00825253	-0.00186164	-0.0943813	-0.0799056	0.0161109	-0.0767416	-0.0720468	-0.161518	-0.147469	-0.184274	0.0815124
0.2268	-0.0134375	-0.00286616	0.0618874	0.0720513	0.109589	0.0586187	0.142615	0.0785744	0.0221424	0.0903187	0.115484	0.00740028	0.0538029	0.0484592	0.00515966	0.00582888	-0.0827049	0.0289406	0.0427758	-0.0346869	0.369417	1.41229	1.28194	1.13035	1.09651	0.961371	0.709808	0.602884	0.457263	0.556046	0.146055	0.350902	0.453584	0.718983	0.691592	0.308134	0.0276978	0.155059	0.0491185	0.0762033	0.153615	0.0178172	-0.0170674	0.0726479	0.130396	0.0379319	-0.186077	-0.189164	-0.153099
-0.0129453	0.0880952	-0.0129039	-0.0341202	0.193846	0.235052	0.0829825	-0.0682983	0.00799763	0.137384	-0.0580929	0.0402744	0.101914	0.0742228	0.16011	0.0792891	-0.0608105	-0.0311865	0.0441709	-0.031463	0.00721047	-0.0134847	0.222549	-0.020245	0.0132812	-0.0130873	0.0233844	0.0318523	0.0324699	-0.0779219	-0.0108874	-0.00406112	-0.0139767	0.128054	0.114577	0.0648002	0.0425514	0.0204911	0.00912119	0.0916737	0.160019	0.157317	-0.0268733	-0.0034344	0.0561901	-0.173763	0.145583	0.118642	0.096183	0.185432
0.131806	0.157858	0.261773	0.167978	-0.0359411	0.0205397	0.131226	0.0558747	0.0753402	0.0849047	-0.0262705	-0.09853	-0.0231696	0.0328081	0.0522132	-0.0113422	0.0934628	-0.0343326	-0.0113087	-0.0364792	-0.101188	0.0856364	0.106513	0.195842	0.0995449	0.052468	0.0491333	-0.0841679	0.105982	0.0411631	0.18376	0.077189	0.0278149	0.0897343	0.238234	0.111514	0.118964	0.0154869	0.0227387	-0.0185455	-0.0204979	0.169059	-0.0519258	0.0270969	0.126457	-0.182932	0.0158343	0.0678592	-0.0300323	0.0170139
0.277475	0.0734627	0.187417	0.0566461	0.419898	0.138415	0.267836	0.0502349	0.142341	0.0151309	0.0838132	-0.0105694	0.142897	0.115007	0.00262639	0.102758	0.128894	0.00936871	-0.0816838	-0.159337	0.139851	0.0826437	0.171106	-0.058516	0.122555	-0.102824	0.0617397	0.000383427	0.150559	0.0257236	0.149748	0.161932	0.0893255	0.119661	0.116575	0.100129	0.26857	0.339554	0.162507	0.0614681	0.0796444	0.087902	0.234252	-0.0193992	0.083759	0.322423	0.0728909	0.229562	0.122702	0.307504
-0.133964	-0.240834	-0.205488	-0.186603	-0.181115	-0.0723497	-0.167925	-0.0963021	-0.115471	-0.113084	-0.16509	-0.112065	-0.0730664	-0.0662156	-0.0909053	-0.144365	-0.109071	0.0262598	0.15471	0.0724662	-0.0220504	-0.0646298	-0.0789667	-0.0966773	-0.135259	-0.137846	-0.212171	-0.132991	-0.2391	-0.15746	-0.224406	-0.251363	-0.284585	-0.176926	-0.265971	-0.24894	-0.299259	-0.20759	-0.153799	-0.193818	-0.0957444	-0.104409	-0.0887219	-0.092961	-0.0496941	-0.0709761	-0.0455255	0.0372673	0.0305636	0.143013
0.171411	0.103673	0.144307	0.225359	0.148608	0.175026	0.142248	0.246037	0.14702	0.16269	0.143008	0.0980276	0.023544	0.056637	-0.00325692	-0.015556	-0.0247473	0.0192165	0.00309963	0.0179871	-0.0697348	0.0345782	0.0211658	0.0262452	0.026389	0.0287567	-0.0232309	-0.0446767	0.0161892	0.0125693	0.0220877	0.0113078	0.098908	0.0753466	0.0941705	0.102788	0.071899	0.104811	-0.0229062	0.0259307	-0.0911147	-0.0361771	0.0492114	-0.0278651	0.0325938	0.111154	0.0674216	0.104649	0.0573705	0.057547
0.117047	0.00423683	0.226185	0.182021	0.175935	0.219795	0.151373	0.321375	0.159039	0.0899949	0.0588684	0.0432142	0.178336	0.250881	-0.0629046	0.128509	-0.0814782	-0.109148	0.129785	-0.0676681	-0.0916657	-0.0493448	0.040163	-0.16135	0.0372613	-0.089186	-0.116477	0.112305	-0.0589987	-0.00124417	0.0844893	0.0800173	0.184678	0.192077	0.0619008	0.185145	0.240473	0.0770507	-0.0533293	0.0474646	-0.110546	-0.126943	0.142668	-0.135298	0.025135	0.0880244	-0.165986	0.126142	0.035291	0.058397
0.136806	0.104686	0.159015	0.176572	0.0698538	0.154664	0.179821	0.104039	0.0873965	0.110253	0.0177102	0.0417167	0.01511	0.0245242	-0.0148431	-0.019202	-0.00863285	-0.0110779	-0.000527949	0.0394407	-0.0224213	-0.0163816	-0.031316	0.0358461	0.0555274	-0.00764731	-0.0418004	-0.0828361	-0.0295829	-0.0943483	-0.0431135	-0.0357638	0.0176607	0.0162948	-0.0425377	0.136285	0.0590467	0.0940787	0.141749	0.217882	0.314754	0.240944	0.274538	0.306683	0.287959	0.270397	0.340379	0.311721	0.290422	0.304626
0.254029	0.215563	0.117275	-0.0653004	-0.15214	0.0994459	-0.097931	-0.0399196	-0.0451606	0.00216536	-0.12234	-0.0471982	-0.138995	0.0491681	0.0540033	-0.162718	-0.00226222	0.0678493	0.0829044	0.0142268	0.063722	-0.0531216	-0.0693793	0.023264	-0.155443	-0.0104796	-0.124939	-0.156018	-0.112198	-0.168461	-0.097522	-0.10105	-0.0483372	-0.116916	-0.119909	-0.0292404	-0.0316904	-0.0175619	-0.177058	-0.128147	0.0731984	-0.193718	0.0545778	0.22208	0.033507	0.043836	-0.0714237	-0.034815	-0.0806257	-0.0388692
0.127793	0.0480686	0.155851	-0.00920326	0.186295	0.0266632	0.0941506	0.0935794	0.0580492	0.217721	-0.102809	-0.0533012	0.00737114	-0.0597075	-0.0588302	0.0208338	-0.031839	-0.0738816	0.109187	-0.0243007	-0.000229096	0.0616032	0.0689447	0.0489074	0.26607	0.244166	0.224666	0.309924	0.130009	0.219965	0.380122	0.180214	0.216818	0.139237	0.447867	0.338029	0.26967	0.237996	0.130435	0.194681	0.146205	0.076723	0.0670383	-0.0181501	-0.0823022	-0.0154287	-0.187285	-0.0777399	-0.0524428	0.184478
-0.310674	-0.378846	-0.265537	-0.2175	-0.212966	-0.259556	-0.321785	-0.264329	-0.139541	-0.165235	-0.0921776	-0.101485	-0.0822274	-0.0132187	-0.11596	-0.165791	-0.0620643	0.12349	0.0403019	0.0640636	0.132976	-0.0495567	-0.228039	-0.216174	-0.286192	-0.565716	-0.483391	-0.623404	-0.646369	-0.68157	-0.654415	-0.705903	-0.750748	-0.822269	-0.66262	-0.644644	-0.630001	-0.503901	-0.494277	-0.479919	-0.415131	-0.465392	-0.459585	-0.590482	-0.634642	-0.566741	-0.570525	-0.327298	-0.333787	-0.0968759
-0.131665	0.0102821	0.0331019	-0.0599043	-0.109131	-0.0679093	-0.00633409	-0.173071	-0.0982979	-0.0510748	-0.0647794	-0.136407	0.0635439	-0.0116589	0.00158555	-0.129199	0.0506516	0.0839403	-0.032803	0.0274097	-0.202063	-0.0206292	-0.134682	-0.159913	-0.155567	-0.00343294	-0.0862449	-0.297166	-0.14143	-0.231955	-0.15095	-0.161075	-0.197501	-0.210716	-0.0350508	-0.256778	-0.15535	-0.116226	-0.112766	-0.0768424	-0.0995515	-0.122727	-0.131289	-0.164766	-0.341074	-0.176564	-0.274075	-0.112067	-0.227606	-0.105387
0.225786	0.245775	0.215632	0.298063	0.350981	0.39969	0.348032	0.393249	0.377658	0.404915	0.26704	0.0462131	0.00101207	0.0431292	-0.0967507	0.127433	0.0348782	-0.0350723	-0.0471926	-0.0800468	-0.00807111	-0.0129619	-0.150562	-0.017375	0.0533296	-0.212217	-0.0492651	-0.164686	-0.119534	-0.115892	-0.0746053	-0.151501	-0.106935	0.0035083	0.100589	0.0825608	0.0695485	0.0938642	0.0659106	-0.0280108	-0.0449546	0.207729	0.141923	0.216945	0.254157	0.180628	0.221864	0.331855	0.223546	0.258396
0.287589	0.313664	0.355376	0.501339	0.274673	0.161127	0.195586	0.0510073	0.138167	0.0219282	-0.0454347	0.0287835	-0.0620863	-0.042693	-0.0286948	0.0968799	-0.0548073	-0.0768958	0.0378237	-0.0030004	-0.00797527	0.139617	0.103988	0.235889	0.202477	0.274059	0.409044	0.263743	0.428476	0.412483	0.511357	0.554185	0.378581	0.381386	0.384251	0.320796	0.118905	0.109496	0.143679	0.00736687	-0.00652032	-0.0676274	-0.0200532	0.0157828	-0.0853966	0.0203348	0.0849366	-0.0324818	0.242351	0.350708
0.0837701	0.173069	0.27483	0.249037	0.403065	0.242035	0.190143	0.324666	0.218639	0.114418	0.185479	0.221513	0.23296	0.121078	0.0974592	0.0945769	0.128474	0.034789	-0.123017	-0.134823	-0.1095	-0.0289481	-0.00769666	-0.0821381	-0.135509	-0.128022	-0.113493	-0.288927	-0.155975	-0.112521	-0.192933	-0.0634532	-0.18249	-0.211579	-0.101971	-0.14812	0.0386646	-0.045806	-0.0572288	0.0907642	0.0599144	0.0482315	0.11781	-0.0498047	0.10101	0.0634846	0.283307	0.0942235	0.307723	0.313949
-0.0862352	-0.144427	0.00730989	-0.13502	0.00920322	-0.13981	-0.225758	-0.140288	0.0663709	-0.149628	-0.15937	-0.212932	-0.226427	-0.154158	-0.196323	-0.0329122	-0.203889	-0.0480065	0.0841335	0.200674	0.0345708	0.107289	0.0546288	0.405164	0.26939	0.0484675	-0.027364	-0.163676	-0.277439	-0.169471	-0.390839	-0.254098	-0.310841	-0.262994	-0.295637	-0.189854	-0.233355	-0.30497	-0.274939	-0.146311	-0.172904	-0.0503778	-0.193934	-0.250932	-0.147251	-0.203692	-0.145047	-0.197844	-0.125192	-0.0465604
0.00177682	-0.0718182	0.140342	-0.0849123	-0.0453028	-0.0798723	0.0201893	0.0166005	0.0168787	-0.242734	-0.210501	-0.233338	-0.0780765	-0.164622	-0.0721268	-0.0845955	-0.0618785	-0.000712455	0.0181283	0.129058	-0.0581346	0.00638117	-0.0851984	-0.0290679	-0.0294026	0.0598047	-0.0308207	-0.0743702	-0.173852	-0.0481665	-0.087151	-0.0942569	-0.115895	0.0175881	-0.146611	0.0365363	0.00784762	0.0938926	0.24115	0.0829615	0.159455	0.096394	0.106516	0.0781548	-0.0569911	-0.118611	0.0209202	-0.08285	-0.00229017	0.0877111
0.0112138	-0.0574758	-0.12276	0.115362	-0.133297	0.0583579	0.00876684	-0.00353703	-0.047622	-0.0762219	-0.119576	0.0479429	-0.0777417	0.168483	0.00775428	-0.173431	0.00794206	0.087076	-0.060789	0.139202	-0.00262513	0.108242	-0.0293177	-0.168814	-0.0332097	-0.177678	-0.112385	-0.0146437	-0.0470799	-0.186065	-0.196675	-0.137265	-0.184222	-0.296988	-0.139851	-0.00259386	-0.167264	-0.0930919	0.0348416	0.0898251	-0.00849592	-0.118266	0.0808286	-0.217039	0.0638894	-0.121923	-0.13029	-0.164335	-0.0123889	-0.166812
0.0436392	0.291517	0.288465	0.270046	0.105901	0.471262	0.0904014	0.175322	-0.0464809	-0.0792687	0.1393	0.0107536	0.0141421	0.0238405	-0.0441041	-0.00458673	0.0443385	-0.0288527	0.0884024	-0.0993015	0.0691102	0.0615125	-0.107647	-0.129934	-0.0277879	-0.0992477	-0.215276	-0.0582817	-0.0356257	-0.0483744	-0.0622369	-0.111399	0.0273085	-0.135606	-0.145121	-0.141549	-0.0936434	-0.14962	-0.0187493	-0.00248263	-0.0595143	-0.0753019	-0.0435009	0.0478881	-0.0363314	-0.0841069	0.110435	-0.084219	-0.0584618	0.000100374
-0.0831395	0.0582101	0.0373142	0.143531	0.166107	0.04359	0.152781	0.0943108	0.191494	0.102015	-0.0346449	0.108702	0.0666205	0.0808385	0.0625897	0.0234702	0.0106691	0.129364	0.00114739	-0.164651	0.0133914	0.0577934	0.166779	0.164671	0.105011	0.00898858	-0.112055	-0.155378	-0.159486	-0.169305	-0.11918	-0.205483	-0.111775	-0.129303	-0.167819	0.142095	-0.0274247	0.0792411	0.0335224	-0.0298035	-0.0159991	0.057108	-0.00737481	0.122766	0.0759534	-0.0205278	0.200057	0.141462	0.256873	0.339055
0.0174706	0.093628	0.153765	0.0091388	0.33909	0.227037	0.149219	0.515171	0.25278	0.278835	0.140898	0.0846916	0.0177227	0.0331344	0.0487104	-0.0290781	-0.0692978	0.00206914	-0.00311591	0.0994226	-0.0474245	0.134962	0.185263	0.30405	0.575056	0.535274	0.580012	0.298989	0.398548	0.294807	0.333199	0.44837	0.38896	0.232784	0.192515	0.11349	0.119573	0.107933	0.00478716	-0.0562724	-0.0478824	-0.0585412	-0.0391912	0.00869985	0.0297124	0.0714393	-0.0219315	0.1317	0.137155	0.119605
0.123771	0.0938697	0.161544	-0.000289196	0.112704	0.104073	0.175543	0.0286003	0.109747	0.0769668	0.0196265	0.0380228	-0.10579	0.029886	-0.07309	-0.0942138	0.155931	-0.00536548	-0.0335949	-0.0227566	-0.0190969	0.135042	0.0230412	0.241219	0.202111	0.270569	0.07878	-0.118645	0.244453	-0.0868544	0.0407124	0.0107928	-0.0323139	0.0250412	0.0157933	0.181294	0.0902	0.100025	0.127273	0.0520963	0.18558	0.144516	0.0454956	0.099811	0.0768801	0.0817932	0.0398975	0.0851142	0.00252574	0.0345387
-0.0495835	-0.0995066	-0.0390798	0.000961423	-0.0972081	0.0884279	0.197861	0.216235	0.0938896	0.183426	0.267273	0.143906	0.0964691	0.0387291	-0.0183608	0.0652996	0.0212327	0.0385078	-0.038857	-0.0861831	-0.114832	-0.103105	0.0301027	0.00395853	-0.250502	-0.151752	-0.0742205	-0.0874326	-0.0692411	-0.111373	-0.126182	-0.223631	-0.211501	-0.0893566	-0.121437	-0.143928	-0.195035	-0.188903	-0.0629392	-0.0620234	-0.224772	-0.267767	-0.250854	-0.167761	-0.192425	-0.248561	-0.198749	-0.256987	-0.242688	-0.217537
0.143667	0.151606	0.196881	0.323382	0.313601	0.443028	0.440148	0.325306	0.455442	0.374367	0.277	0.215979	0.234613	0.205871	0.186972	-0.0530965	0.0267743	0.139251	-0.005642	-0.107287	-0.125951	-0.162771	-0.140333	-0.133565	0.0246455	-0.208873	-0.181405	-0.055743	0.0262606	-0.0630993	0.0201403	-0.0792498	0.082994	0.115445	0.095088	-0.0198671	0.0807971	-0.00476041	0.0175165	0.11438	-0.0111064	0.0715743	0.172041	0.169281	0.105116	0.242126	0.239177	0.291927	0.292997	0.321662
0.38318	0.304644	0.352909	0.385051	0.449261	0.540838	0.493243	0.386801	0.470474	0.459634	0.174635	0.209187	0.237034	0.165831	0.00913485	0.0245955	-0.118206	0.0514482	-0.000932306	0.0430949	0.0440472	0.0917435	0.0147044	0.0902199	0.217425	0.0441897	0.119354	0.132042	0.141833	0.124261	0.0827895	0.0797551	0.041149	0.0191225	0.016797	0.0253073	-0.0854702	-0.0892023	-0.0881876	0.0512192	-0.0885676	0.0255981	0.0339243	0.0473206	0.0495015	0.0715914	0.155119	0.176541	0.206951	0.178331
0.102595	0.176565	0.175742	0.259286	0.169549	0.171625	0.202801	0.0881893	0.0620452	0.0143492	-0.0238129	0.0571081	0.0444077	0.208465	0.0573287	-0.0151343	-0.0838805	0.0446969	0.0204602	0.0338577	0.0757415	0.0743548	-0.0171788	-0.150281	0.143497	0.0172166	0.0118556	0.013723	0.132625	-0.0662871	0.0154027	0.128252	0.111563	0.0377259	0.112454	0.078793	0.049788	-0.0277675	0.00416128	-0.0382978	0.0559853	0.0586756	0.0290012	-0.0970213	-0.0263994	0.00685789	-0.171567	-0.0166182	-0.0628023	-0.0544397
0.0918488	-0.00834958	0.0514293	0.144845	0.0995832	0.209321	-0.0772766	-0.0698845	-0.022762	0.0273163	-0.0145785	-0.0585483	-0.0396022	0.0558497	0.0340672	-0.00727171	0.228732	-0.00239533	-0.0876277	-0.131437	-0.190374	0.0458672	-0.0940024	0.00259567	0.00917036	-0.203054	-0.136639	-0.147882	-0.229517	-0.177136	-0.303583	-0.200883	-0.148906	-0.197487	-0.0940681	-0.0350142	-0.0795912	0.0170229	-0.0798459	0.0256888	-0.0273171	0.236618	0.119189	0.129509	0.0240457	0.21392	0.12042	0.244121	0.208801	0.218359
0.00338646	-0.113843	0.181653	0.0662232	0.051324	0.0204031	0.0641695	0.117163	0.0786258	-0.146374	0.056997	-0.15641	-0.116067	0.0152609	-0.0235954	0.061604	0.0112835	0.0881932	0.0690763	-0.230157	0.028088	-0.0138746	-0.219085	-0.149806	-0.192174	-0.237253	-0.196877	-0.231246	-0.225651	-0.124196	-0.25077	-0.311944	-0.235793	-0.0644422	-0.050455	-0.146187	-0.254282	-0.0931539	-0.200917	-0.0750115	-0.17793	-0.142498	-0.20606	-0.130855	-0.0694186	-0.168134	-0.227119	-0.169695	-0.12832	-0.285386
-0.0103202	-0.0825787	-0.10011	-0.0294814	-0.0788	0.00627114	0.0541021	-0.00953008	0.0230858	0.0060869	-0.00715624	-0.0914772	0.0542081	0.029961	-0.031157	0.027651	0.00568629	-0.00989979	0.05778	-0.0812175	0.059176	0.0416678	0.217595	0.187983	0.0255881	-0.091894	-0.140758	-0.0964287	-0.259204	-0.258569	-0.273921	-0.279215	-0.303574	-0.151418	-0.0567069	-0.208644	-0.185847	-0.206874	-0.231175	-0.125435	-0.0567203	-0.00362697	0.073046	0.357051	0.273677	0.290922	0.179051	0.0426314	-0.115577	-0.0719065
0.317368	0.196335	0.278093	0.343629	0.210375	0.296871	0.159708	0.0991909	0.146141	0.121262	0.107162	0.0107729	0.11787	-0.0341084	-0.00726124	0.0586853	0.0174509	-0.0165955	-0.0231701	-0.0363707	0.00407891	0.0784426	0.0505388	0.0478244	0.0571359	0.041812	0.0576954	0.0473895	0.0244774	0.0614172	-0.137139	-0.00145454	-0.0411883	0.0664807	-0.0771939	-0.157413	-0.171511	-0.201121	-0.159397	-0.134592	-0.154772	-0.130537	-0.0897749	-0.125782	-0.12261	-0.163666	-0.181905	-0.115829	-0.244462	-0.0844296
0.0510106	0.0243213	0.0125827	0.0279697	0.104859	0.0826751	0.020428	-0.0777373	-0.00611574	-0.133767	0.00382622	-0.0650615	0.0280812	-0.0952995	-0.0097178	-0.0272545	0.0518918	-0.0190227	0.0639926	-0.0696072	-0.015683	-0.0539862	0.138383	0.119879	0.12121	0.183422	0.284287	0.207234	0.26119	0.251457	0.194213	0.394795	0.496908	0.543776	0.656569	0.523423	0.307948	0.0652618	0.0741252	0.15224	0.0620963	0.0887912	0.0558206	0.0900846	-0.0215438	0.0938995	0.0902355	-0.113372	0.0744185	-0.202093
0.173001	0.180566	0.124299	0.240315	0.012653	0.210502	0.185179	0.0268139	0.119027	0.0590366	-0.0131877	0.0640407	0.0899203	-0.00394556	0.121334	0.0224401	0.114389	0.00886056	-0.0865253	-0.0591648	0.0714863	0.0457089	0.0717311	0.105791	0.0828404	0.00943541	0.0516079	-0.0327478	0.0834004	0.0464801	-0.0994935	0.000227847	-0.067136	0.0053104	-0.0201188	0.00771757	0.076546	0.117479	0.113622	0.203728	0.139646	0.101596	0.0610512	0.175587	0.236956	0.199457	0.345513	0.484959	0.636787	0.684181
0.0104196	0.16691	0.232121	0.0915916	0.14555	0.0359047	0.0560297	-0.137301	0.120352	0.0450053	-0.0249169	-0.166267	0.0501317	-0.00912494	-0.0255806	-0.00526413	0.0908497	-0.00740621	-0.0923716	0.0141922	0.0458757	0.0824205	0.168547	0.0124608	-0.0461813	0.0587441	-0.0457921	-0.0922038	-0.0123462	-0.0545233	-0.045515	0.0500984	0.0255945	0.152246	0.0917957	0.0174857	0.00884626	-0.0666597	-0.255469	0.0305657	0.00336553	0.0117595	-0.246164	-0.0723538	-0.175176	-0.154258	-0.023344	-0.112821	0.0281791	-0.0320195
0.448048	0.334313	0.336456	0.199935	0.191298	0.25404	0.226734	0.252457	0.210015	0.0991713	0.141622	0.0815036	0.141343	0.0341133	0.0274284	0.00767096	0.0118149	-0.0165402	0.0161004	-0.0190461	-0.044572	-0.0944745	-0.0436518	-0.132641	-0.0905815	-0.233153	-0.180032	-0.255787	-0.318788	-0.380034	-0.286104	-0.332343	-0.356743	-0.25839	-0.217782	-0.23053	-0.233883	-0.21616	-0.272043	-0.301351	-0.330556	-0.29515	-0.322455	-0.3218	-0.362254	-0.263217	-0.350047	-0.307991	-0.304643	-0.247431
0.109441	0.0551482	-0.04074	-0.0139549	0.108205	-0.0183127	0.0214523	0.00432044	0.0449238	0.164583	0.024886	0.0104652	-0.0914468	0.0227693	-0.0243211	-0.0222454	-0.0236277	-0.0228194	0.0555915	0.013101	0.0033734	-0.0189585	0.0778556	-0.0148806	-0.22714	-0.147112	-0.240794	-0.131625	-0.05842	-0.264836	-0.200132	-0.257948	-0.0489741	-0.124157	-0.0265287	-0.0911285	-0.0434963	-0.166236	-0.114048	-0.0821504	0.0388743	0.0506081	0.384784	0.132266	-0.0664072	0.0820067	-0.00537182	0.0204982	0.110763	-0.0454228
0.103985	0.0623805	0.0245104	0.12188	0.251172	0.187883	0.078347	0.221591	0.0229912	-0.0250008	0.0811138	-0.0611377	0.0791058	-0.0240899	0.0808857	0.0217148	-0.0374411	-0.0551696	0.0155684	0.0553274	0.0641925	0.0939153	0.0429061	0.240771	0.0856834	0.145119	-0.0762253	-0.0744644	0.0384136	-0.159686	-0.21301	-0.123329	-0.106387	-0.102927	-0.00904014	-0.0288097	0.0845979	0.149494	0.124592	0.144138	0.177704	-0.0937389	0.199796	0.150574	0.0568773	-0.00219022	0.0261175	0.117025	0.063526	0.0785796
0.200584	0.299458	0.235219	0.233779	0.241176	0.144878	0.206726	0.185911	0.00295928	0.0697481	0.0807488	0.070402	0.0665608	0.0290102	0.0506524	-0.0233782	0.061758	-0.0640954	0.0233767	0.00233887	0.0193965	-0.0168625	0.0101807	-0.0492716	-0.192678	-0.162246	-0.258745	-0.283428	-0.360796	-0.271209	-0.349583	-0.24536	-0.27605	-0.14201	-0.144445	-0.17539	-0.180834	-0.200905	-0.235809	-0.100984	-0.230943	-0.16176	-0.197631	-0.0200595	-0.143803	-0.179361	-0.0674948	-0.134895	-0.104889	0.0322742
-0.451981	-0.266564	-0.345779	-0.327011	-0.300413	-0.257939	-0.325617	-0.117688	-0.177054	-0.192639	-0.212987	-0.0480664	-0.0135495	0.0305136	-0.155664	0.0181201	-0.079731	0.00362304	-0.0321664	0.0901543	0.0677251	-0.0298221	-0.108981	-0.244323	-0.266126	-0.52313	-0.57993	-0.617998	-0.742637	-0.627104	-0.680358	-0.665298	-0.543296	-0.471002	-0.543779	-0.491807	-0.543392	-0.53213	-0.400577	-0.58662	-0.395936	-0.396595	-0.369654	-0.390887	-0.439995	-0.474568	-0.592896	-0.562197	-0.809351	-0.771322
0.0366472	-0.177796	0.213595	0.145665	0.0355427	0.145038	0.042467	-0.0167047	0.0793887	-0.0543982	-0.0392454	-0.111619	0.138297	0.0444509	-0.141108	0.0493557	-0.0227774	-0.109502	-0.0743869	0.15731	0.0264206	-0.110447	-0.0870321	0.0255076	0.125342	0.0704395	0.102754	-0.0413495	-0.0354681	0.0419131	-0.0798202	-0.111615	-0.0214115	0.0174488	0.0159256	0.267354	-0.00927513	-0.107822	0.170395	0.0844811	0.118569	0.125675	0.148825	0.00521895	-0.080111	-0.05255	0.0491126	0.0480822	-0.0415947	0.0647613
-0.226831	-0.178824	-0.29786	-0.274492	-0.376284	-0.187725	-0.244271	-0.2246	-0.0874717	-0.222673	-0.140744	-0.172822	-0.2485	0.0134713	-0.0042674	0.0656806	-0.0721311	0.0157144	-0.0643506	0.0550867	-0.0145578	-0.0671989	-0.045927	-0.243244	-0.339636	-0.360265	-0.369799	-0.405504	-0.603426	-0.484713	-0.500429	-0.550388	-0.446185	-0.518973	-0.492463	-0.576711	-0.517758	-0.327889	-0.397787	-0.390526	-0.425933	-0.437884	-0.215513	-0.198131	-0.328006	-0.31809	-0.459662	-0.382517	-0.398728	-0.309739
-0.105395	-0.0468218	-0.0765333	-0.120628	-0.175689	-0.239858	-0.200252	-0.161978	-0.216102	-0.386854	-0.12277	-0.371129	-0.362075	-0.240227	-0.195767	0.0287603	-0.116297	0.0270628	-0.0260357	0.0865098	0.200218	0.261265	0.258842	0.14679	-0.0553006	-0.25979	-0.266555	-0.322549	-0.320211	-0.40322	-0.351878	-0.506881	-0.592622	-0.411352	-0.472256	-0.47394	-0.325175	-0.33736	-0.245772	-0.129243	0.0104002	0.161982	0.123032	0.279755	-0.0445253	-0.0151476	-0.103691	-0.208094	-0.294052	-0.282011
0.0353153	-0.0305351	-0.0515674	-0.0983068	0.0477156	0.0808656	0.0872425	0.157213	0.227313	0.28116	0.208323	0.0610583	-0.0376055	-0.134235	-0.0750882	-0.0153121	0.0839319	-0.0169269	0.0481236	-0.0998165	-0.0617739	-0.15599	-0.146628	-0.0601555	-0.105304	-0.0125351	-0.0881111	-0.186542	-0.0385976	-0.109408	0.0460101	0.050307	-0.0012794	-0.134159	0.0701463	-0.0578204	-0.0421225	-0.27793	-0.13625	-0.140922	-0.0729931	-0.0798481	-0.0615225	-0.134654	-0.167813	-0.171968	-0.126995	-0.211316	0.0263566	-0.106776
-0.16681	-0.00486319	-0.0884297	-0.00569157	-0.0851193	0.0954495	0.0373108	0.0206085	-0.0754216	0.0100466	-0.0113336	-0.0565617	-0.0972381	-0.0145926	0.00865887	-0.0333652	-0.0412717	0.00598035	-0.050002	0.118659	-0.0475827	0.117597	0.254904	0.42917	0.353569	0.320919	0.161304	0.0211549	0.0661319	0.010552	0.0537881	0.0696027	0.193475	0.115681	0.020558	-0.0541025	-0.0918358	0.0631636	-0.181017	0.0905018	0.143532	0.0667697	0.220901	0.122829	0.421446	0.43927	0.415928	0.217962	0.146953	0.0748803
0.273706	0.33121	0.312028	0.397238	0.509973	0.253149	0.503995	0.31943	0.329594	0.227792	0.145197	0.283275	0.139822	-0.0740855	0.0565415	0.0774859	0.109918	-0.00665114	-0.106333	-0.0744204	0.0324549	0.0411476	4.89257e-05	0.111052	-0.0928212	-0.0326264	0.0196515	0.0835237	0.0899001	0.145542	0.0956869	-0.03039	-0.000389108	0.260822	0.172719	0.17168	0.124226	0.23393	0.194902	0.102727	0.147086	0.201799	0.178381	0.190648	0.305389	0.294761	0.364276	0.43656	0.483843	0.44069
-0.118725	-0.211184	-0.0354601	-0.0183549	0.142717	0.297063	0.287065	0.431086	0.339378	0.218049	0.0405343	-0.0676585	-0.0131711	-0.0226697	-0.0973951	0.0500639	-0.0844564	-0.0301163	0.0236466	0.0408622	0.0381664	0.1579	0.213541	0.171067	0.0661996	-0.166965	-0.0662633	-0.167637	-0.257221	-0.235211	-0.24023	-0.122749	-0.292344	-0.227392	-0.340586	-0.356385	-0.460042	-0.44084	-0.445325	-0.351895	-0.193917	-0.0903471	0.172792	0.414047	0.436301	0.572882	0.492702	0.291764	0.390049	0.413754
0.111053	0.000883884	0.151925	-0.0243887	0.0508211	-0.117671	-0.00815826	-0.0633431	-0.0508319	0.002327	-0.069458	0.00943357	0.0349142	0.0268285	-0.0297968	0.044801	-0.126107	-0.0014626	0.0395088	0.0432603	0.0145598	-0.036178	-0.0746891	0.0167124	-0.121569	-0.0137888	-0.150988	-0.128511	-0.385356	-0.23371	-0.285283	-0.52625	-0.368338	-0.446049	-0.417189	-0.474833	-0.288668	-0.126658	-0.204428	-0.25879	-0.120667	-0.211301	0.150863	-0.0346819	-0.103954	-0.0156658	-0.143759	-0.10363	-0.167606	-0.211048
-0.0598899	-0.0181968	0.00225572	-0.109029	-0.0292977	-0.00656609	-0.00433001	0.0396572	-0.144109	-0.0964789	-0.0381831	-0.0721709	-0.0812406	-0.128213	-0.134079	0.0206716	0.036227	-0.055901	0.0636189	-0.0646165	-0.0223855	0.0790765	0.0478634	-0.0896048	-0.116553	-0.190636	-0.271551	-0.267029	-0.363755	-0.434201	-0.343008	-0.564336	-0.396718	-0.363001	-0.302812	-0.417826	-0.511098	-0.5239	-0.413275	-0.455573	-0.500785	-0.342892	-0.37933	-0.324261	-0.412924	-0.462154	-0.414686	-0.347783	-0.277485	-0.264846
0.166511	-0.180663	-0.190625	0.0518974	0.0365055	0.0226114	0.170164	0.176882	0.20443	0.0637157	0.0739449	-0.0590668	-0.0209838	-0.0079835	-0.0479079	0.00782131	0.0392297	-0.0324641	-0.0686187	0.0540317	-0.0690642	-0.0735345	-0.157983	-0.104351	-0.187943	-0.128169	-0.118774	-0.211859	0.0288847	-0.0836566	0.0822685	-0.0235402	0.0786158	-0.0106828	-0.047697	0.0719102	-0.0291736	0.11796	0.0306418	-0.130149	0.073912	-0.0231679	-0.083103	0.00263663	-0.083053	-0.00145581	0.0651465	-0.0209487	0.0521174	-0.142526
-0.144544	-0.0488891	-0.0770481	-0.131642	-0.0784876	-0.301059	-0.173828	-0.0894424	0.0848446	-0.146619	0.0132133	-0.142009	-0.185236	-0.0997074	0.0503239	-0.0105723	0.0231378	-0.0191762	-0.0448359	0.0514466	0.107981	0.191458	0.0403988	0.0176342	-0.128411	-0.0698988	-0.10591	-0.0684445	-0.265651	-0.11748	-0.00949052	-0.0693157	-0.143525	-0.0466635	-0.0804847	-0.259281	-0.191738	-0.0274865	-0.0959958	0.0668442	-0.0459538	0.0741467	0.00229879	-0.0937786	-0.0325122	-0.269408	-0.137537	-0.160988	-0.101502	-0.139122
0.286712	0.160425	0.0692768	0.0632232	0.0360815	0.104347	0.0140669	0.132413	0.0450705	0.132063	-0.0349012	0.016559	0.126981	0.177705	-0.0770828	-0.0823129	0.044831	0.0249422	0.0879081	-0.0753684	0.0653944	-0.0727088	0.0886856	-0.108975	-0.0578434	-0.109527	-0.0757307	-0.0333949	-0.135649	0.0877922	-0.0413541	0.138469	0.0390296	0.107928	0.210441	0.0593031	0.143709	0.196611	0.19103	0.254572	-0.00688198	0.112543	0.390432	0.306896	0.213778	0.208855	0.354518	0.284976	0.205522	0.325656
0.336713	0.385004	0.221295	0.205311	0.254016	0.197808	0.271848	0.0970406	0.186662	0.086789	0.221073	0.209413	-0.103754	0.0587813	-0.0109451	-0.0357428	-0.0943792	-0.0536774	0.0758527	0.107947	-0.0400756	0.0403701	-0.0520466	0.0247062	0.0514818	0.117977	0.0170074	0.0545102	-0.0454794	0.0093213	0.0409799	0.0457543	0.0172337	0.271047	0.134355	0.131541	0.00349407	-0.0919979	0.0444749	-0.00823889	0.210527	0.224174	0.388184	0.470869	0.216615	0.189897	0.17216	0.106726	0.126493	-0.0962483
-0.00139739	-0.0723063	-0.207987	-0.162007	-0.104552	-0.0172504	-0.0365717	-0.00467507	0.108243	-0.00787633	-0.0317256	0.0336814	-0.00107712	-0.0431278	0.0494399	-0.0668517	-0.0360554	0.0880179	-0.0298634	0.0447526	0.0983488	0.060744	0.218025	0.110647	-0.0446158	-0.0919804	-0.0384735	-0.0362893	-0.133229	-0.0457794	-0.235381	-0.228859	-0.265675	-0.232853	-0.0623662	-0.146929	-0.159447	-0.176853	-0.158715	-0.2414	-0.0653726	-0.046466	-0.0393277	0.127693	-0.055015	0.115449	-0.0487659	0.0992895	-0.0554842	-0.0626485
0.310835	0.343031	0.252473	0.310244	0.285567	0.131705	0.327353	0.187367	0.265911	0.0440759	0.163228	0.0745961	0.151725	0.124634	0.0547358	-0.145257	0.0867267	0.0244773	0.0157019	0.0183506	0.0755143	0.00588305	0.0316423	0.201821	0.0628974	0.0823747	-0.03031	-0.0727142	-0.109194	-0.165092	-0.223343	-0.0557159	-0.0755396	0.0438674	0.126048	0.199357	-0.023784	0.167058	0.057172	0.0323829	0.163978	0.15539	0.171403	0.145124	0.204953	0.1981	0.434283	0.591904	0.606236	0.736778
0.2833	0.20472	0.128643	0.140793	0.13263	0.0641356	0.0323586	0.0822062	0.091133	-0.00161569	-0.0331144	-0.0468358	0.0172776	0.00390107	-0.0774614	0.0579787	0.00488213	-0.00290438	-0.013486	-0.0464704	-0.0693353	-0.124491	-0.0158157	-0.13289	-0.179051	-0.11604	-0.0928957	-0.0112062	-0.218762	-0.142238	-0.105286	-0.0863778	-0.0896873	-0.0142326	-0.0280796	-0.111192	-0.149907	-0.135984	-0.00583398	-0.0348851	-0.0470557	-0.208251	-0.09319	-0.0692147	-0.0859075	-0.122342	-0.0370203	-0.1194	-0.143149	-0.0859882
0.0876619	0.0871418	-0.0120378	0.056175	-0.144765	-0.0922565	-0.036104	-0.0610997	-0.268225	-0.0891454	-0.0552405	-0.183114	-0.192921	-0.127884	-0.017054	-0.124996	0.082398	-0.0345785	0.10409	-0.0269126	-0.0890553	0.0158807	-0.0673423	-0.124221	-0.196737	-0.314346	-0.171631	-0.12225	-0.336038	0.0200028	-0.120639	-0.0697878	0.184885	0.364918	0.274789	0.192655	0.345288	0.18347	0.0837825	-0.00964941	-0.0350758	0.0839333	-0.165702	-0.138973	-0.240182	-0.203399	-0.317838	-0.222575	-0.344487	-0.294619
0.0538886	-0.0196424	-0.0318852	-0.0609635	-0.0348939	-0.149436	0.0206137	-0.198085	0.0245491	0.00304014	0.023528	-0.0585155	0.00942128	-0.0444045	-0.0714263	-0.0171289	-0.00174018	0.0591714	-0.00562272	-0.0346796	0.233587	0.185257	0.00262647	-0.086934	-0.172108	-0.231403	-0.265958	-0.233543	-0.233852	-0.202934	-0.209723	-0.0873066	-0.0440832	-0.088724	-0.0186875	-0.065414	0.0719736	0.00318105	-0.0415326	0.0242935	-0.120715	-0.0867314	-0.195453	-0.150132	-0.148863	-0.236155	-0.300633	-0.292912	-0.385793	-0.309688
-0.0801182	-0.0637865	-0.115079	0.022815	0.0311202	-0.0520002	-0.0955287	0.0290577	0.0702123	-0.0264852	0.038831	0.0812178	0.0943915	0.176607	0.0334715	0.0352612	-0.0223257	-0.0612892	-0.0196165	0.0679703	0.136548	0.0432877	-0.0662675	-0.123275	-0.167302	-0.156378	-0.271365	-0.223038	-0.143896	-0.319518	-0.273025	-0.0732549	-0.108536	-0.175559	-0.0591506	0.0506671	-0.0880467	0.0522746	-0.0454436	0.111499	0.0220878	0.00603991	0.0289233	-0.121676	0.0884689	0.0252687	0.108412	0.167278	0.116616	0.236798
0.130312	0.270997	0.317891	0.260366	0.20344	0.22168	0.188755	0.231076	0.108541	0.112436	0.134297	0.149464	0.134022	0.187588	0.109692	0.0699854	0.0371708	0.00896992	-0.0697525	-0.0463735	0.0138964	0.0960014	0.208839	0.0510004	0.067944	-0.109078	-0.164849	-0.187442	-0.145144	-0.305174	-0.35012	-0.266933	-0.232817	-0.255854	-0.159886	-0.0960595	-0.134897	-0.122185	-0.10337	-0.112339	-0.108067	-0.110067	-0.0821758	-0.144078	-0.11415	-0.161649	-0.156221	-0.197169	-0.163243	-0.142811
-0.0908865	-0.0941332	-0.0514884	0.0205946	0.00696934	0.0139463	0.0267726	0.198508	-0.00479164	0.0306494	-0.0861233	-0.249961	-0.063451	-0.0860494	0.00754547	-0.0090383	-0.0565298	-0.0387763	0.0203455	0.0839988	-0.016854	0.0591516	-0.11499	0.0116435	0.0502309	-0.0350667	-0.0727812	-0.0440379	-0.035551	0.0111659	0.118164	0.0547484	0.0818473	0.0982964	0.0801109	0.0092062	-0.0815171	-0.185733	-0.17503	-0.188412	-0.0210187	-0.140289	0.0892829	0.0934329	0.265724	0.184525	-0.0393368	0.0168949	-0.149135	0.0420252
0.100413	-0.0619891	0.124284	0.246862	0.107627	0.240753	0.097855	0.131197	0.141468	0.113676	0.0690909	-0.0301811	0.015403	-0.0369332	0.0316199	0.0620978	-0.0695837	0.114716	-0.0503629	-0.0568669	-0.0946618	-0.0261729	0.251735	0.0380652	0.120314	0.0247291	0.347089	0.107493	0.0865602	0.292663	0.311759	0.210396	0.313479	0.481488	0.246991	0.063955	0.140774	0.171578	0.0785993	0.0895119	0.021839	0.00280704	-0.0731777	0.0722209	0.0969269	0.0564843	0.159865	0.0965384	0.154532	0.13735
-0.0491218	-0.0360201	-0.0367189	0.00809572	0.0557897	-0.108338	-0.138036	-0.130906	-0.0708693	-0.0538655	0.0144994	-0.170132	0.0110489	0.087942	-0.0687349	0.013043	-0.0535536	0.0576672	-0.0342418	0.0170853	0.0796813	0.148008	0.0146475	-0.123675	-0.328181	-0.294937	-0.278052	-0.357988	-0.385096	-0.255325	-0.198616	-0.082491	-0.337374	-0.424394	-0.285651	-0.234669	-0.337009	-0.111423	-0.0879942	-0.228525	-0.00510178	-0.132167	0.0265743	-0.138531	-0.021363	-0.00341214	-0.170074	0.0440914	-0.00848603	0.0340253
0.327833	0.379997	0.389544	0.422734	0.343461	0.464875	0.441526	0.426746	0.407393	0.440908	0.220218	0.215044	0.0652926	0.0364853	0.0777614	0.0567004	-0.0426211	0.0812886	0.00967704	-0.105045	-0.0724661	-0.0822237	-0.148687	-0.132446	-0.213213	-0.132416	-0.171129	-0.102696	0.00933733	-0.00328194	-0.0734768	0.00271608	-0.0307686	0.0545064	0.0720082	0.00711193	0.155155	0.00501707	0.116839	0.235003	0.0633296	0.095585	0.0324922	0.179941	0.318087	0.135875	0.322223	0.263308	0.394501	0.354873
0.0819981	0.0846774	-0.0723523	-0.0398833	-0.00606558	-0.140498	-0.0861207	0.118916	-0.0621507	-0.143896	-0.113612	0.0238451	-0.0753578	-0.0495104	-0.000218723	-0.148979	0.025166	0.0943184	0.0172989	0.0121956	0.12582	0.0853386	-0.031234	-0.0978116	-0.246852	-0.158766	-0.214002	-0.268381	-0.2734	-0.363937	-0.365195	-0.296862	-0.366538	-0.303049	-0.312752	-0.153481	-0.333528	-0.283863	-0.231659	-0.11692	-0.0676213	-0.175619	0.00930649	0.00676783	-0.0683561	0.0156529	0.0336694	-0.0807511	-0.145049	-0.0343905
0.0795325	0.136212	0.102379	0.331368	0.243263	0.246788	0.365887	0.221355	0.22501	0.180999	0.181183	0.196418	-0.0318549	0.0289888	-0.0240269	0.0154167	-0.0856294	0.00822587	-0.0229059	0.0848927	0.0257903	0.0822071	0.106703	-0.00464864	0.131846	0.115423	-0.10797	0.103183	0.079165	0.219375	0.171481	-0.0180782	-0.112929	0.0696547	-0.0277903	-0.129588	-0.0500148	0.0427965	-0.0685197	-0.0737279	0.00861972	0.00721669	-0.180798	-0.001953	0.0805311	0.0866041	0.162261	-0.0386409	0.104231	0.0737121
0.297112	0.0517638	0.114594	0.115697	0.106995	0.128195	0.00821111	0.210906	-0.0657518	-0.0213633	-0.0610275	0.192717	0.0816944	0.0493555	-0.0314002	0.0304111	0.00325024	-0.0688784	-0.0303544	0.0655714	-0.116722	-0.0614391	0.0494518	0.137927	-0.0899252	-0.129852	-0.149131	-0.0620064	-0.164733	-0.206888	-0.123944	-0.0235668	0.0449077	0.216588	0.0675006	-0.0326754	-0.140082	0.0340545	-0.00852281	0.0991654	0.277726	0.30244	0.373463	0.209807	0.0307679	0.210887	0.2027	0.0677761	0.00143083	-0.107583
-0.00402474	0.120179	-0.166497	-0.0841989	-0.187865	-0.09776	-0.24724	-0.04018	-0.241047	-0.241878	-0.228398	-0.196496	-0.0896966	-0.123888	0.105982	-0.00992227	0.0185567	0.0741785	-0.130551	0.0477376	-0.0514314	0.0356853	0.00064454	-0.0719073	-0.068204	-0.18172	-0.206297	-0.197896	-0.181851	-0.127617	-0.0763481	-0.170806	-0.303999	-0.1493	-0.175025	0.081395	0.075268	-0.0762634	-0.0116016	-0.111517	0.0333741	-0.0432756	-0.0962124	-0.129895	-0.243775	0.080957	-0.0410037	-0.0751172	-0.00466043	0.139397
0.674156	0.530979	0.428703	0.208605	0.321804	0.216129	0.234233	0.313349	0.304978	0.167951	0.128181	0.191724	-0.0373804	0.144229	-0.0546722	0.0822549	0.113109	-0.0750413	-0.0217685	-0.098554	-0.0908036	0.0205132	-0.0940617	-0.0236041	-0.0525178	-0.00238066	-0.0676623	0.00751889	-0.105436	-0.00191457	-0.0306064	0.0131635	0.0963435	-0.00450327	-0.00868232	-0.073668	-0.08952	0.0392298	0.0147402	-0.0484042	0.0665544	0.108696	-0.0638098	0.0705096	-0.0727138	0.0620234	0.209107	0.354249	0.412523	0.476712
-0.00648671	0.0239248	-0.000495174	-0.0559097	0.0455604	-0.0975462	0.0959753	0.0627774	0.0241276	0.0548635	-0.113686	-0.0698226	0.132128	-0.0492355	-0.0846675	0.0644161	0.000822504	-0.0991641	-0.00708397	0.0410095	-0.106983	0.0288013	-0.0573422	0.150454	0.121562	-0.104699	0.0946221	0.045563	0.0724241	-0.0402083	-0.101381	-0.0197308	0.0219297	-0.131324	-0.0631505	-0.0904522	-0.226475	-0.255939	-0.155865	-0.104757	-0.113784	0.0354152	-0.0344087	-0.085791	-0.0410941	0.013069	0.0901439	0.0473346	0.233172	0.142502
0.293768	0.329549	0.351824	0.441169	0.34456	0.243535	0.198373	0.256341	0.0981784	0.0405655	-0.0422867	-0.176002	-0.0131638	-0.0748086	-0.0954336	0.0249848	-0.0149844	0.0488525	-0.0575081	-0.00134477	-0.11594	-0.090712	0.113664	0.133954	-0.0067221	0.0977412	-0.147597	-0.168165	-0.210355	-0.164034	-0.244121	-0.137417	-0.106654	-0.0817973	0.166521	-0.129653	-0.109477	-0.227077	-0.117278	-0.107704	-0.0776248	-0.186301	-0.402792	-0.270893	-0.191902	-0.111243	-0.159286	-0.0902094	0.0948038	0.137719
-0.33571	-0.337471	-0.242503	-0.351209	-0.391667	-0.333272	-0.283453	-0.305344	-0.215656	-0.243417	-0.150395	-0.178737	-0.139931	-0.0593334	-0.0448191	-0.0550914	-0.0712649	0.0483642	0.0382975	0.0396947	0.0963395	0.237808	0.349843	0.285579	0.0668688	-0.144987	-0.175456	-0.273607	-0.407294	-0.464081	-0.513779	-0.481385	-0.507695	-0.485032	-0.464573	-0.489706	-0.437461	-0.363573	-0.383664	-0.402258	-0.306296	-0.334242	-0.278567	-0.362401	-0.422546	-0.407397	-0.428006	-0.512991	-0.532877	-0.573222
0.117672	0.126716	0.0539898	0.144087	0.227029	0.114732	0.163322	0.0944973	0.187855	0.131181	0.10838	0.117319	0.0842804	-0.0648414	0.136789	0.0574194	-0.0358111	0.158603	-0.0707878	-0.109423	-0.0781967	-0.156064	-0.108405	-0.0768485	-0.103375	-0.290968	-0.250739	-0.230635	-0.282614	-0.245112	-0.328487	-0.219678	-0.0512959	-0.325974	-0.13849	-0.262802	-0.286352	-0.309401	-0.250881	-0.162862	-0.201554	-0.0627217	-0.156232	-0.141298	-0.0556229	-0.228771	-0.1477	-0.0116331	-0.161072	-0.20418
-0.17028	-0.044735	-0.0460252	-0.189767	-0.14464	-0.345597	-0.0602111	-0.242225	-0.142335	0.0296449	-0.00384647	-0.0105316	0.136031	-0.048305	0.00696438	0.108059	0.0432	-0.0677035	-0.0449029	-0.0386529	-0.0648749	0.0282894	0.0657625	-0.181614	-0.101732	-0.149121	-0.182206	-0.191244	-0.0521269	-0.100736	-0.127502	-0.0752813	-0.0334922	-0.1387	-0.173558	-0.146713	-0.232541	-0.13474	-0.299905	-0.140806	-0.303762	-0.180661	-0.129723	-0.186711	-0.0861398	-0.11454	-0.175611	-0.283927	-0.166791	-0.339389
0.1276	0.252931	0.123923	0.189333	0.15075	0.13912	0.0597951	0.021754	0.0662719	0.0369599	0.0674371	0.0791517	0.043601	-0.0187605	-0.0497985	0.0179666	0.0316045	-0.0760367	-0.0413466	0.0678122	-0.00674127	-0.16132	0.0655756	-0.00624223	-0.0106614	0.0741775	0.0633318	0.0718763	-0.00767773	0.0135612	-0.0282952	-0.0857692	-0.0351649	0.0197895	-0.111176	-0.0465465	0.0376894	0.0560029	-0.084856	0.0163149	-0.0822788	-0.0475335	-0.114805	-0.0245881	0.0823411	0.0922349	-0.0884381	-0.0216108	-0.100868	-0.0440278
0.0576633	0.054667	0.151773	-0.0471667	0.0129918	-0.271182	-0.0158012	-0.0694081	0.0109663	0.0173306	-0.0988243	0.0481262	-0.152108	0.0655227	0.130947	-0.0397964	0.000948729	-0.00646328	0.0712915	-0.0259805	-0.0180177	-0.0930474	-0.00306361	-0.180984	-0.113492	-0.0368589	-0.0836752	-0.0209521	-0.00507073	0.0363946	-0.0234442	0.0872533	-0.01401	0.161128	-0.0557746	0.0778985	-0.0399779	0.0729281	-0.0670002	-0.133486	0.0388383	-0.0626961	-0.0229922	0.164434	0.251598	0.0623832	0.00234148	0.161604	-0.0301834	-0.0776383
-0.0150718	0.0632665	0.0193023	-0.0517089	0.156814	0.0911865	0.242331	0.232451	0.275436	0.12941	0.198662	0.111744	0.0865309	-0.0330801	0.048277	0.0172783	0.0544825	-0.00551317	-0.0895032	0.0232556	0.0259546	0.0608672	-0.0805042	0.196746	-0.0720807	-0.021229	-0.00641728	0.108563	-0.0292932	0.134699	0.151049	0.116239	0.0463429	0.319091	0.283375	0.139617	0.0980254	-0.0763448	-0.0423562	-0.0712105	0.0388432	0.071963	-0.130779	0.0223301	-0.000550847	-0.0709082	0.0532152	-0.21479	-0.00223917	0.0269357
[truncated: 10 more columns]

## Sheet: b C session expC4
-0.384485	-0.283797	-0.0867329	0.117323	-0.141454	-0.423087	-0.399792	-0.418347	-0.422703	-0.523295	0.138873	-0.0555875	-0.0800589	-0.029213	2.33967e-05	-0.290747	-0.262319	0.197944	0.187291	0.167832	-0.0344403	0.10327	-0.158226	-0.121919	-0.239226	-0.561326	-0.90302	-0.997918	-1.20521	-1.16112	-1.23502	-1.44437	-1.28685	-1.31394	-1.55637	-1.44519	-1.55277	-1.31981	-1.28986	-0.896809	-1.00759	-0.603912	-0.7028	-0.589423	-0.572367	-0.540287	-0.592775	-0.746651	-0.890343	-0.861501
-0.0688865	-0.443868	-0.557167	-0.573141	-0.790833	-0.72954	-0.637505	-0.43765	-0.569426	-0.688945	-0.291511	-0.243992	-0.354453	-0.439753	-0.0287708	0.106523	-0.170035	0.206159	-0.155685	0.0130379	0.0455536	0.0328935	-0.0295718	-0.106114	-0.135627	-0.339934	-0.402785	-0.562795	-0.573726	-0.685952	-0.841888	-0.727868	-0.95228	-0.748961	-0.79107	-0.849308	-0.742118	-0.560474	-0.796123	-0.460179	-0.507211	-0.277201	-0.308983	-0.157166	-0.0515329	-0.101697	-0.0395265	0.0376397	-0.357558	-0.360524
-0.390519	-0.208986	0.0125665	-0.263556	0.147073	0.0955805	0.502298	-0.0556232	-0.0788389	-0.407117	-0.544742	-0.0320447	-0.167936	-0.0956013	0.111376	0.0475968	0.0810733	0.0304352	-0.133865	-0.0252406	-0.0805349	0.297813	0.229311	-0.261449	0.489202	0.828598	-0.289326	-0.230247	-0.131229	0.00637005	-0.680788	-0.432943	-0.452681	-0.056145	-0.274711	-0.234844	-0.25199	-0.281132	-0.339359	-0.318099	-0.318425	-0.0197769	-0.28116	-0.438205	-0.189153	0.453049	-0.225899	-0.0554535	-0.323684	-0.0774868
-0.0157323	0.0309099	-0.0845326	0.0327852	0.312378	0.0476459	-0.177951	-0.190194	-0.206457	-0.338432	-0.310194	-0.281878	-0.180286	-0.0250882	0.136008	0.119438	-0.147907	-0.0420586	0.0127683	0.0577589	0.144065	0.0248886	-0.276778	-0.10742	-0.277521	-0.34474	-0.436802	-0.623738	-0.581207	-0.551067	-0.590462	-0.603942	-0.637412	-0.612049	-0.665958	-0.708979	-0.463816	-0.0734515	-0.0173053	0.221739	0.397341	0.180127	0.346538	0.0673553	0.133968	-0.073921	-0.0778834	-0.328586	-0.341428	-0.35305
0.533097	0.176409	-0.067693	0.58863	0.369172	0.122371	-0.0212368	-0.0163885	0.444298	0.072816	-0.0545602	0.1397	0.0283384	0.133909	0.192121	-0.179001	0.0786754	-0.293724	-0.194331	0.588381	0.0315374	0.220588	-0.0277485	-0.155059	-0.409893	-0.0947312	-0.548354	-0.466781	0.302688	0.119641	0.1356	0.248589	-0.180546	-0.32028	0.275945	-0.0125834	-0.343762	0.581611	0.0710242	0.245505	0.0628767	0.190817	0.230467	0.00852581	0.0928736	-0.182883	0.316532	-0.0784741	-0.172623	0.0890526
0.279567	0.610684	0.34504	0.161555	0.465206	0.271232	-0.69051	0.274208	0.634955	0.819382	-0.37307	0.564509	-0.469677	-0.214375	-0.306492	0.0672519	0.30724	0.372604	-0.317262	-0.429833	-0.00861621	-0.0878457	0.528254	0.0484165	-0.13317	0.0747867	0.528689	-0.0804125	0.399751	0.580728	-0.217392	0.0432733	-0.115063	0.388075	0.0436076	-0.00943783	-0.533987	-0.105852	0.0473466	-0.0384455	-0.199944	0.505578	-0.248911	0.613268	-0.0659614	0.528727	0.163028	0.255124	-0.401651	-0.227714
0.37607	-0.0653655	0.303687	0.329901	-0.209034	-0.249332	0.535737	-0.192023	0.119495	0.194324	0.293617	0.00814866	0.342368	0.111156	0.11598	-0.0583545	-0.0894642	-0.129092	-0.0423531	0.319264	0.0320173	-0.00589923	0.327706	0.106256	-0.0932635	-0.405568	-0.350752	-0.43699	-0.19071	-0.157458	-0.287455	-0.637726	-0.0295727	0.194626	-0.123653	-0.0870633	-0.28083	-0.167643	0.0940344	-0.0220017	-0.540373	0.500176	-0.25164	-0.428295	-0.0447101	0.153677	-0.18466	0.0298678	-0.0954282	0.0296354
-0.173053	-0.174702	-0.322282	-0.384052	-0.138343	0.306156	-0.376858	-0.47832	-0.448563	-0.636496	-0.290548	-0.725152	-0.161407	-0.324422	-0.64858	0.0971502	0.0809358	-0.359478	0.118638	0.062754	-0.540767	-0.260719	-0.107657	-0.474522	-0.438248	-0.294877	-0.47253	-0.410462	-0.451184	-0.631587	-0.746609	-0.754594	-0.610065	-0.381423	-0.947348	-0.794506	-0.69645	-0.717703	-0.333645	-0.25554	-0.457915	-0.268588	-0.699997	-0.86978	-0.871999	-0.452638	-0.629204	-0.388171	-0.133163	-0.339964
-0.126348	0.403929	-0.0352194	0.06472	-0.392885	-0.329079	-0.598738	0.41886	0.0487874	-0.0201705	0.015303	-0.211284	-0.245948	-0.768366	0.592973	-0.0664239	0.466112	0.0535213	0.34335	-0.796559	-0.0426497	-0.034431	-0.168765	-0.264082	-0.239637	0.444298	-0.325123	-0.532517	0.234163	0.145487	0.0942394	-0.462453	0.146876	-0.227001	0.0857907	0.255354	0.368638	-0.372878	0.323379	-0.193962	0.206241	0.0244898	-0.516124	-0.314931	0.207378	-0.023898	-0.189732	0.201989	-0.389432	0.0267135
0.190262	-0.113396	-0.127011	-0.072319	-0.0829692	0.700981	0.213155	-0.595988	-0.432846	0.106226	-0.334694	-0.382582	-0.655257	-0.115287	-0.788133	-0.181188	0.165723	-0.12801	0.143801	-0.00032525	0.154333	0.478138	-0.192923	-0.318831	-0.210858	-0.378317	-0.595307	-0.207163	-0.589232	-0.279475	-0.490556	-0.297064	-0.36158	-0.277995	0.0535396	-0.0311473	-0.410408	-0.306974	0.0115852	-0.386902	-0.126583	-0.0680269	0.0765889	-0.120583	-0.403034	0.276934	0.283569	-0.161905	0.230929	-0.593402
-0.252546	-0.126382	-0.0689839	-0.182618	-0.168095	-0.0883357	0.0890551	0.249139	0.237795	-0.0730296	0.227213	-0.0370898	-0.0173049	0.0562592	0.219235	0.072335	-0.0417355	-0.0291752	0.222486	-0.22391	0.035419	0.144481	-0.108616	0.171194	-0.00425197	0.133439	0.0250719	0.0859035	0.162581	-0.0258086	0.115947	0.246652	0.103758	-0.304719	-0.334627	-0.276583	-0.323572	-0.508773	-0.317291	-0.112408	-0.0240933	-0.157519	-0.18594	-0.0745529	-0.232185	-0.198262	-0.290418	-0.0634977	-0.272918	0.0541087
-0.0305299	-0.155826	-0.295487	-0.150715	0.193425	-0.134531	0.0729315	-0.318945	0.218851	-0.0489487	-0.0564792	-0.0556271	0.21015	-0.440274	0.0158603	0.11283	-0.0946422	-0.123978	-0.0396288	0.145419	-0.214919	-0.123385	0.0629907	0.0781123	0.0543737	-0.196506	-0.0703707	-0.246775	-0.094753	-0.336432	-0.168383	-0.562247	-0.108649	-0.411719	0.028294	-0.00389686	-0.273826	0.194573	-0.486262	-0.277238	-0.0674392	0.222901	-0.177481	0.396644	-0.306159	-0.0237839	0.190137	-0.0297826	-0.0733652	-0.235792
0.243327	-0.161207	0.084243	-0.0805604	-0.113694	0.0774326	0.0677493	0.038641	-0.180822	-0.235447	-0.233612	-0.458611	-0.129406	-0.287427	-0.0352088	-0.0791553	0.497137	-0.07851	-0.428585	0.0891137	0.170802	0.575661	0.145546	-0.202248	-0.0700806	-0.238404	-0.0959742	-0.223892	-0.3133	-0.226076	-0.377943	-0.46505	-0.790738	-0.719006	-0.938335	-0.835086	-0.879328	-0.538881	-0.490577	-0.671089	-0.395032	-0.104403	-0.150791	-0.167637	0.37013	0.699877	0.518917	0.378022	0.332867	0.123607
-0.0167648	-0.0204333	0.121451	0.150729	0.244995	-0.0273782	0.0699443	-0.191249	0.0690708	-0.16767	-0.0246885	-0.106348	-0.105005	0.664474	0.419792	0.0354665	-0.115186	0.021552	-0.108659	0.166827	0.163396	0.0867766	-0.140559	-0.0648529	0.287508	0.0990211	0.472415	0.119547	0.316302	0.345289	0.105961	-0.0788637	0.0559468	0.0726761	-0.145541	0.154204	0.0857616	-0.204947	0.0761727	-0.0741675	0.0673849	0.270867	-0.069886	0.258345	-0.124217	0.575298	0.168059	-0.333008	-0.000933791	-0.198814
0.358634	-0.135956	-0.261462	-0.0686061	-0.212768	-0.1895	-0.0652103	-0.261854	-0.158851	-0.229979	-0.0248227	-0.127379	-0.269269	0.131521	-0.260856	0.265411	-0.250354	0.134983	-0.143701	-0.0063382	0.094572	-0.137164	0.0501208	-0.104094	-0.323468	0.121107	0.00845289	0.0236495	-0.016066	-0.0936656	-0.252037	-0.102734	-0.370037	-0.362926	-0.0313224	-0.222025	0.0238273	-0.0462123	-0.271896	-0.220852	-0.341433	0.0637637	-0.18636	-0.264279	-0.100481	-0.0437216	-0.129647	-0.296201	-0.0385865	-0.254985
0.223573	0.622141	0.442429	0.487645	-0.00668276	0.226508	0.202315	0.173153	-0.119815	0.174814	0.23893	0.352127	0.00265635	0.168583	0.264569	0.0578658	-0.269004	0.148322	0.0253174	0.0374984	0.0787167	0.185235	0.241506	-0.0966734	-0.179437	0.0806221	0.0212519	-0.160976	0.0178222	-0.1975	-0.0926681	-0.196468	-0.00817259	0.150759	0.0464749	-0.109235	-0.217787	-0.0631717	0.033507	0.155464	0.027618	0.09105	-0.158004	-0.243496	0.0144062	0.261966	0.0513462	0.222905	0.454517	0.484959
-0.194438	0.186747	-0.513603	-0.557882	-0.670947	-0.0113932	0.050583	-0.0866359	-0.0586282	-0.176264	0.278731	0.0042728	-0.310762	0.139446	-0.0595821	-0.0727366	-0.292418	0.134534	0.328446	-0.0978251	-0.485227	-0.039731	0.353709	-0.394387	-0.0919275	-0.466771	0.0430525	-0.529694	-0.359049	-0.560225	-0.772345	-0.522592	-0.134539	-0.619394	-1.18966	-0.985189	-1.04933	-1.01668	-1.16922	-1.21293	-0.925354	-0.829598	-0.510107	-0.606323	-0.859711	-1.07	-1.11721	-0.637488	-0.646875	-0.795992
-0.0998367	0.226553	-0.163793	-0.245039	-0.18789	-0.366908	-0.378513	-0.345437	-0.121943	-0.025732	-0.167865	-0.173245	-0.202142	-0.231427	-0.0818883	0.349044	-0.431212	0.302921	0.0162173	-0.23697	0.0404252	-0.166262	0.139727	-0.0505331	-0.0232925	-0.133734	-0.656161	-0.382641	-0.460241	-0.497977	-0.842846	-0.458776	-0.765115	-0.493276	-0.146182	0.0981965	0.331933	0.419932	0.117071	-0.287663	-0.0661071	0.0442118	0.220961	-0.195094	-0.357539	-0.543264	-0.386766	-0.389199	-0.169736	-0.19463
-0.540901	-0.502847	-0.510203	-0.887944	-1.05156	-0.719274	-0.935942	-0.477493	-0.807704	-0.458461	-0.950682	-0.643714	-0.659964	-0.352492	-0.0396707	-0.0952317	0.21613	-0.226602	0.131394	-0.0256903	-0.409291	-0.0712688	-0.514006	-0.519139	-0.26048	-0.37225	-0.647917	-0.915505	-0.837578	-0.772112	-0.761409	-0.976182	-0.738886	-1.41856	-1.5095	-1.27617	-1.3996	-1.69783	-1.53002	-1.29755	-1.16391	-1.37127	-1.37804	-0.950198	-1.21913	-0.990127	-1.09513	-0.884126	-1.38432	-1.16334
-0.322328	-0.277304	0.415079	-0.262707	0.513998	-0.0388027	-0.304771	-0.568651	-0.0463667	0.238348	-0.352831	-0.175079	-0.451248	-0.469185	-0.162625	0.209867	0.0150644	-0.000775526	-0.0762155	-0.147941	0.0124958	-0.415638	-0.244081	-0.138815	-0.336428	-0.731714	-0.262633	-0.398258	0.272842	-0.517028	-0.185641	-0.261797	-0.711089	-0.372906	0.115309	-0.352211	0.495397	-0.233755	-0.760975	0.0711728	-0.031914	0.000730445	0.0356377	-0.0585048	-0.255935	-0.509405	-0.584828	-0.242351	-0.141706	-0.614857
-0.478253	-0.570907	-0.547274	-0.494498	-0.87094	-0.697374	-0.448495	0.158736	-0.523423	-0.313608	-0.259943	-0.00638037	-0.478817	-0.278608	-0.243974	0.0934112	-0.246167	0.112023	-0.243804	0.284537	-0.087628	-0.128337	-0.321413	-0.108544	-0.125542	-0.451959	-0.559561	-0.224822	-0.443999	-0.595018	-0.919927	-0.362239	-0.583432	-0.218309	-0.219612	-0.380794	-0.122227	-0.178774	-0.434129	-0.535477	-0.309392	-0.242077	-0.345706	-0.494744	-0.285234	-0.256129	0.00170016	0.00214442	-0.11139	-0.408596
-0.716989	-0.350392	-0.340768	-0.753774	-0.809951	-0.795595	-0.635748	-0.444495	-0.160849	-0.167274	-0.13625	-0.322799	-0.403705	-0.164793	-0.308408	-0.243449	-0.158067	-0.0240465	0.201326	0.224236	-0.0289121	0.0682691	-0.0767001	0.083172	-0.730435	-0.711284	-0.586396	-0.905496	-1.06976	-1.04907	-0.927848	-0.657643	-0.966333	-0.682132	-0.887608	-0.856503	-0.967651	-1.0559	-0.715163	-0.620885	-0.426908	-0.4398	-0.507596	-0.716159	-0.33391	-0.566354	-0.431989	-0.509234	-0.654969	-0.675229
-0.124762	0.0133445	-0.0758161	-0.188206	0.0131511	-0.284321	-0.0117527	-0.257661	0.0470207	-0.298549	-0.342281	-0.214219	-0.217997	0.0550018	-0.0403062	-0.104032	0.0615698	-0.0532301	0.230791	-0.135099	0.0884265	-0.117691	-0.327012	-0.328106	-0.398018	-0.6676	-0.305359	-0.166782	-0.094192	-0.428133	-0.384283	-0.494645	-0.366002	-0.360319	-0.272675	-0.029095	-0.182889	-0.468658	0.0218218	-0.413634	-0.126065	-0.0570444	-0.337612	-0.253067	-0.241163	-0.0477581	-0.170375	0.142121	0.103846	-4.70202e-05
-0.12762	-0.370343	0.242804	0.239559	-0.236611	0.142501	0.0262731	0.0898352	0.32567	0.266614	0.200022	0.0347109	0.324244	0.333393	0.055348	-0.277699	0.289914	0.1147	-0.0588171	-0.0680975	0.24403	-0.199493	0.227544	0.0464768	0.439914	0.245579	-0.244372	-0.245287	-0.154542	-0.238457	-0.607938	0.0268962	0.250517	-0.0108611	-0.086813	-0.483797	0.0484068	-0.276548	-0.27805	0.0328887	0.421336	-0.0595846	0.582161	0.371414	0.672076	0.0634757	0.365595	0.462552	0.505208	0.582566
0.152705	0.219932	0.324825	0.192052	0.0493471	0.194147	-0.126324	-0.017815	0.0252047	0.0702724	-0.210759	-0.0285773	0.0322374	-0.00788406	-0.0271403	0.0607159	0.0603294	-0.00804928	-0.145554	0.0325584	-0.0538281	-0.0784788	-0.0340521	-0.141221	-0.258863	-0.285461	-0.142827	-0.297999	-0.357561	-0.35099	-0.344501	-0.310568	-0.512103	-0.236861	-0.0970857	-0.228828	-0.291631	-0.262073	-0.360139	-0.390954	-0.363374	-0.278054	-0.4653	-0.53529	-0.45672	-0.300728	-0.517869	-0.466166	-0.378326	-0.345584
0.245965	0.258882	0.161904	0.321235	0.407175	0.377874	0.00773696	0.265997	-0.120096	0.219931	0.0965221	0.241959	0.253528	-0.18395	0.0466979	-0.104069	0.183934	0.0379033	-0.033604	-0.0841643	-0.0158104	0.0661605	-0.0729562	0.192072	-0.193831	-0.0624878	0.0968005	-0.00547218	-0.146399	-0.0267469	-0.172217	-0.0596075	-0.146799	0.144154	0.0741451	-0.203219	-0.080743	-0.0290466	-0.179197	0.141356	-0.154726	0.04736	-0.131639	0.0454443	-0.0408756	0.0566396	0.0527733	-0.0444493	-0.205073	-0.303156
0.0829043	0.556	0.301574	0.400023	0.442938	0.28301	0.377115	0.108628	0.150055	0.239289	0.0915447	0.329575	0.240016	0.161112	0.134268	-0.0713712	0.0117386	-0.242649	0.0896465	0.212635	0.16588	0.217544	0.554524	0.382536	0.255304	-0.103784	0.22027	-0.117094	0.0454821	-0.180948	-0.268339	0.0236856	0.0909001	-0.0844566	-0.068675	-0.180769	0.130781	-0.174723	-0.11336	-0.0631063	0.046358	0.048759	0.05886	0.121235	0.107237	0.0381215	-0.23794	0.145172	0.129014	0.0998519
0.18588	0.260093	0.174145	-0.0890432	-0.0769911	0.0442301	-0.0218267	0.0774454	0.0968226	-0.0904808	-0.0320477	0.0625204	0.18111	0.319511	-0.382277	0.189705	-0.122497	-0.152556	0.151486	-0.0661373	0.0363429	0.00539692	-0.0119459	-0.283113	-0.111348	0.0945713	0.0932088	-0.28533	-0.371415	0.128831	-0.373478	-0.197029	-0.214436	-0.214668	-0.215492	0.030985	-0.0918734	-0.248762	-0.14573	-0.219293	0.208784	0.0654282	0.15492	-0.0120329	-0.0325375	0.0261931	0.234669	0.130931	0.263684	0.274223
0.0152686	0.253669	0.229876	0.292299	0.508449	0.12096	0.690388	0.402047	0.196135	0.103467	0.120959	0.151001	0.0407498	0.0631042	-0.281953	0.249031	0.0983975	-0.444522	-0.0557683	0.152862	-0.0645134	0.197235	0.335626	-0.0365069	0.212521	-0.22068	-0.302373	-0.342099	-0.554455	-0.0224382	-0.172254	-0.441961	-0.0407537	0.0326168	-0.0932419	-0.228143	0.00173571	-0.184803	-0.233165	-0.161951	-0.307519	-0.036924	0.0170561	-0.359397	-0.250581	-0.559797	-0.122254	-0.0187613	-0.0292709	-0.234727
0.263584	0.271824	-0.227711	-0.150014	0.186224	0.0922309	-0.215415	-0.0270922	-0.143807	0.407626	-0.332236	-0.504838	-0.0494712	-0.0364231	0.0623373	-0.0922436	-0.255891	0.293615	0.237456	-0.182937	-0.497658	-0.209917	-0.0608113	-0.590564	-0.193883	-0.0241418	-0.159556	-0.140687	0.180945	-0.153085	-0.311678	-0.241394	-0.178794	-0.0801671	-0.364863	-0.366995	-0.501138	-0.020989	0.0065987	0.476417	-0.153406	-0.357203	0.230083	-0.399734	-0.304812	-0.0888856	-0.197265	0.0590745	-0.381906	0.179642
-0.116669	-0.0015059	0.0997018	0.274727	-0.159637	0.462607	-0.228445	0.0655663	0.201614	0.424106	0.249124	-0.0533323	-0.263132	-0.167804	-0.385746	-0.051522	-0.0214657	0.00666914	0.271967	-0.205649	-0.101893	-0.202851	-0.0426838	0.260471	0.454404	-0.184696	-0.0300988	0.35542	0.432651	-0.301858	0.0571691	-0.119991	-0.465201	-0.319105	-0.275404	-0.00941243	0.103675	-0.124451	-0.192646	0.237706	0.302522	0.0829146	-0.0196667	0.331116	-0.079382	-0.223734	0.219267	0.249705	0.312586	0.137129
0.126708	-0.497644	-0.488732	-0.385119	0.0128182	-0.139683	-0.481534	-0.353499	-0.021675	-0.210823	0.329196	-0.267519	-0.321574	-0.13583	-0.394436	-0.0781583	-0.0535082	0.47777	-0.316275	-0.0298284	-0.169184	-0.0490798	-0.169017	-0.619456	-0.141104	0.149473	-0.756636	-1.03876	-0.557944	-0.628815	-0.425875	-0.178998	-0.102247	0.309652	0.258483	0.480924	-0.462141	-0.360482	-0.0356957	0.115302	-0.0965294	0.259153	-0.162973	-0.064898	-0.2251	0.0920632	0.215616	0.437099	0.498574	1.03184
0.0213155	0.151006	0.0467931	0.0913669	-0.297531	-0.0436885	0.105011	-0.170405	-0.167905	-0.184058	-0.216554	0.1329	-0.203141	-0.130259	-0.353625	-0.203308	-0.187925	0.189417	-0.0998705	0.301686	0.0129023	-0.26418	-0.124575	-0.346365	-0.798016	-0.109496	-0.417993	-0.407309	0.00764572	-0.0552806	-0.0875775	-0.167134	-0.185185	0.362186	-0.19494	0.14039	-0.148195	-0.197177	0.126679	-0.200227	-0.0290477	-0.0302757	-0.335172	-0.215458	-0.075689	0.0182325	-0.161817	0.477563	-0.515085	0.30237
0.22586	0.0124759	0.116755	0.333273	0.0223256	0.13863	0.0669518	0.124922	0.171037	0.358661	-0.0432155	0.269169	0.113907	-0.00843738	0.224014	-0.0104738	-0.111012	-0.0691144	0.0833889	0.107211	-0.155154	-0.234194	-0.303472	0.153207	-0.0622792	0.127424	0.0871858	-0.434901	-0.158408	0.128535	0.0595681	0.0568109	-0.216887	-0.27443	-0.0861002	-0.140051	-0.205234	-0.342025	-0.736027	-0.460819	-0.26647	-0.277776	-0.143505	-0.192189	-0.290426	-0.199992	-0.205658	-0.345948	0.023747	0.809213
-0.257422	0.154519	0.249788	-0.131386	0.133789	-0.0800523	-0.216101	0.138451	0.348665	-0.164497	0.0203121	-0.0153436	0.170952	-0.177266	0.241733	-0.0273765	0.51875	-0.141697	-0.412529	0.0628524	0.130616	0.300795	-0.378375	-0.328951	-0.282307	-0.804624	-0.836826	-0.581435	-0.113611	-1.1604	-0.926437	-1.03269	-0.570697	-0.521387	-0.601282	-0.539627	-0.960822	-0.449667	-1.30479	-0.886859	-0.908838	-0.489782	-0.831782	-1.02323	0.0250629	-0.166749	-0.419687	-0.673928	-0.850623	-0.408892
-0.483983	-0.246324	-0.303792	-0.050578	-0.101524	-0.0595578	-0.706622	0.145198	-0.264792	-0.531666	0.380259	0.370518	-0.133364	0.0317562	-0.288733	0.094872	-0.283006	0.0460546	0.279333	-0.137253	-0.399002	-0.727953	-0.608837	0.118492	-0.325774	-0.715897	-0.494736	-0.158511	-0.486397	-0.313614	-0.169417	-0.37302	-0.406479	-0.720537	-0.45995	0.219227	-0.0894837	-0.244224	-0.212017	-0.504183	0.107575	-0.196465	0.0436435	-0.252638	-0.0303071	0.0603931	-0.541086	-0.637321	-0.913544	-0.582244
0.178637	-0.13163	-0.0816523	0.0590955	-0.154471	0.307074	-0.159625	-0.000901957	-0.113571	-0.070992	0.0719496	0.155534	0.0521068	-0.0527897	-0.614295	-0.258139	0.0167665	-0.131998	-0.00939438	0.382765	-0.177821	0.104367	-0.007891	-0.155606	-0.380122	-0.336723	0.0188765	-0.19817	0.277995	-0.0825766	0.072142	0.205129	-0.331239	-0.638171	-0.13858	-0.192877	-0.368013	-0.590715	0.0836524	-0.130718	-0.535656	0.0116444	-0.236654	-0.302534	-0.349275	-0.166467	0.0550067	-0.0367471	-0.325572	0.358939
0.48635	0.499118	0.232353	0.117745	0.232954	0.710902	0.164783	0.0892462	0.251072	-0.0323641	-0.121062	0.0103294	-0.25748	0.161507	-0.0682464	-0.0285029	-0.0114879	0.136669	-0.0746384	-0.0220394	0.269377	0.395556	0.558224	0.195	0.0977889	0.123864	-0.174156	-0.270457	-0.274623	-0.111173	-0.424987	-0.263708	-0.22623	-0.109012	0.12928	0.295695	0.304997	0.445114	0.956673	0.88819	1.55706	1.17607	1.11275	0.87091	0.693025	0.653227	0.795862	0.741699	0.613248	0.508158
-0.327016	-0.612352	0.457365	0.0579981	0.365406	0.23398	0.548204	0.639207	-0.304911	0.0739392	0.325307	-0.380806	0.792328	-0.194264	0.182672	0.00709479	0.316984	0.133808	0.0615782	-0.519465	0.0928346	0.16545	0.0277239	0.339298	0.186312	0.0194265	0.112397	0.365873	-0.14036	-0.506098	0.0898994	-0.394632	0.0663515	-0.372423	-0.319166	-0.585686	-0.424363	-0.879042	-0.476842	-0.139541	-0.17895	-0.466506	-0.353245	-0.182171	0.0831084	0.214597	0.292108	0.426733	0.302958	-0.00916971
-0.0878482	-0.301321	-0.10491	0.632895	0.163216	-0.165927	0.300795	0.459095	0.394198	0.494181	0.459189	0.816239	-0.239461	0.847666	-0.225165	-0.0894834	-0.462925	0.280787	0.090388	0.181233	-0.2606	0.243019	-0.394566	0.143633	-0.490155	0.0828415	-0.226809	-0.305136	0.185984	-0.170274	-0.238274	-0.433263	-0.120738	-0.167792	-0.334739	0.115679	-0.0893673	-0.126787	-0.474136	0.0315271	-0.139035	-0.0078827	-0.0684427	0.16087	-0.0461306	0.641118	0.00171307	0.223728	0.154403	0.82497
0.388005	-0.0950166	0.0252081	-0.049596	0.0867219	0.284375	0.146396	0.11481	0.232018	0.12989	-0.0205864	-0.0609549	0.199038	0.234297	-0.368858	-0.0356297	-0.1842	0.181933	0.00933625	0.0285604	0.0928173	-0.0130218	0.0361127	-0.159259	-0.257732	-0.134274	-0.30377	0.0563925	0.0366316	-0.0784098	0.0174129	-0.175559	0.174031	-0.00919782	0.407353	0.089987	-0.0461079	0.0531611	-0.00253566	-0.142463	0.0246905	-0.187786	0.0524897	-0.086417	-0.1954	-0.0609845	0.143428	0.190826	0.157745	0.327069
-0.193852	-0.213254	0.0993072	-0.044523	-0.0138921	-0.324708	-0.327421	-0.0175611	-0.25651	-0.146015	-0.599244	-0.0781274	-0.448767	-0.170296	-0.393211	0.0310735	-0.205252	0.00690927	0.123812	0.0434571	0.00113413	0.511575	0.357703	0.108279	0.206914	0.243296	-0.203507	0.0275648	-0.495132	-0.104287	-0.108704	0.0460437	0.178806	0.175018	-0.148584	-0.405674	-0.0158949	-0.00719607	-0.0718509	0.0322253	-0.0629583	-0.394874	0.315299	-0.0984599	-0.143687	0.0914094	-0.24813	-0.38968	0.0609751	0.095185
-0.280835	0.278872	-0.0365088	-0.0437458	-0.188142	0.0558725	0.173086	0.16643	-0.0997803	0.236047	-0.0294237	0.36971	-0.010211	-0.319324	-0.187649	-0.156991	0.115697	-0.0515949	-0.173729	0.266618	0.455725	-0.203896	0.0372807	0.384711	-0.0513322	-0.134266	-0.490717	-0.400117	-0.720368	-0.239225	-0.112737	0.0287163	-0.617318	-0.565994	0.567218	0.0838055	-0.305598	0.0389333	-0.0830232	-0.170608	-0.17847	0.369716	-0.22594	0.50678	0.177866	0.158166	0.312526	-0.101625	0.0615901	0.108322
-0.882969	-1.1158	-0.873259	-1.10132	-1.14072	-1.06124	-0.957416	-0.879501	-0.465991	-0.312862	0.112579	0.469854	0.808272	0.667041	0.532723	0.420899	-0.0371212	-0.340229	0.0262696	-0.0698181	-0.287753	-0.0552592	-0.371287	-0.319848	-0.384213	-0.793232	-0.915927	-0.979388	-1.20198	-1.0854	-1.0711	-0.878918	-0.663735	-0.0984748	0.24232	0.782013	0.50069	0.533317	0.18794	-0.160515	-0.417559	-0.646877	-0.928177	-0.889871	-1.05421	-0.96497	-1.11334	-1.00208	-1.18715	-1.26839
-0.82408	-0.289817	-0.719597	-0.172358	-0.51855	-0.483456	-0.111742	-0.325267	-0.509677	-0.654298	-0.462517	-0.481558	-0.512706	-0.451731	-0.0464269	-0.0123758	0.494559	0.235697	-0.452241	-0.265639	0.153386	0.0726049	0.0543364	-0.431299	-0.285184	-0.665569	-0.276731	-0.914813	-0.570741	-0.452379	-0.419246	-0.531879	-0.469704	-1.09442	-0.686047	-0.975403	-0.53525	-1.13898	-0.577893	-0.89164	-0.736822	-0.792054	-0.863069	-1.1749	-0.932468	-0.923561	-1.10564	-0.97911	-0.458102	-0.810434
-0.34477	-0.0296175	-0.268892	-0.381154	-0.358084	-0.136619	-0.412199	-0.363886	-0.216482	-0.170093	-0.0266977	-0.258143	-0.0560661	0.00454031	0.0074778	0.000617446	0.0192667	0.248827	-0.210646	-0.058065	0.0221989	-0.126576	0.0292245	-0.0961334	-0.0449516	-0.0534617	-0.0510984	-0.196001	-0.295135	-0.0724493	-0.174335	-0.260652	-0.203958	-0.0490195	-0.499704	-0.169757	-0.502035	-0.617629	-0.32397	-0.41761	-0.411369	-0.221511	-0.522842	-0.558061	-0.360225	-0.288861	-0.125949	-0.0208044	-0.293263	-0.145659
0.0610149	-0.310999	0.184273	0.337748	0.218459	0.383773	0.28703	0.0155158	0.681989	0.115038	-0.102817	-0.236568	-0.322694	-0.176556	0.128744	0.0164051	-0.0478911	-0.0843228	0.115068	0.000740361	0.0609951	0.197078	0.296881	0.0506676	-0.1173	-0.205702	-0.362035	0.363884	-0.00886341	-0.559313	-0.196967	-0.292049	-0.545735	-0.263721	-0.048154	0.136667	0.0911618	-0.109274	-0.190704	-0.208891	0.157115	0.24429	-0.207805	0.236453	0.168368	0.0398864	0.298695	0.165697	-0.11047	-0.174077
-0.60672	-0.937395	-0.73551	-0.798685	-0.61183	-0.561544	-0.365111	-0.680545	-0.490212	-0.509062	-0.865194	-0.302582	-0.9865	-0.589963	-0.27764	-0.288928	0.132596	0.030151	0.0844697	0.041712	-0.0721455	0.797171	0.556835	0.469939	-0.18791	-0.0701397	-1.05623	-0.667922	-0.427895	-0.742821	-0.95213	-0.864803	-0.54482	-1.06967	-0.942283	-1.14008	-0.91189	-1.25682	-0.833125	-1.10822	-0.913868	-0.581319	-0.491276	-0.650409	-0.370937	-0.500951	-0.4816	-0.96463	-0.330511	-0.863914
0.657662	0.665145	0.0990294	-0.0470094	-0.012567	0.551195	0.278317	-0.116969	-0.0688959	-0.163362	0.183655	0.413257	-0.0195737	0.0704161	0.0753601	0.297342	-0.229529	-0.12021	0.133911	-0.0815141	-0.0788161	-0.0477947	0.0508528	0.309578	0.0879418	0.297684	0.578912	-0.0697547	0.357409	-0.0613429	0.230826	0.593574	0.511935	0.669339	0.510044	0.319287	0.0835262	0.244814	0.217357	0.744356	0.103043	0.0032111	-0.0529664	0.156332	-0.502752	0.0991411	-0.400889	0.31236	0.137583	0.0621507
-0.125597	-0.409359	-0.071959	0.0888583	0.19384	-0.263609	0.389377	0.493314	0.74429	0.238457	-0.556023	-0.149586	0.0931729	-0.411401	-0.345033	0.204134	-0.189128	-0.146196	0.139598	-0.00840805	0.350816	0.155014	0.0169162	-0.136705	0.519133	0.318788	0.235955	0.0516911	-0.050667	0.530467	0.0788656	0.144093	0.169668	0.296086	0.630185	0.529245	0.45033	0.203723	0.0860923	-0.0343778	-0.187855	-0.0180273	0.00632621	0.0808314	0.348917	0.223772	-0.201575	0.133104	0.44938	0.341966
-0.370398	-0.0565461	0.234459	-0.186577	-0.114079	0.129113	-0.0900171	-0.292716	-0.173236	0.102028	-0.100011	-0.192867	-0.280655	-0.284668	0.160254	0.022692	0.0127702	-0.0992127	0.168323	-0.104573	0.0570481	-0.268273	-0.0138582	-0.171344	-0.263707	-0.291916	-0.491531	-0.477737	-0.475108	-0.238147	-0.264036	-0.343783	-0.390017	-0.144637	-0.334399	-0.372414	-0.0633056	-0.0384922	-0.139033	-0.291567	-0.451218	-0.358852	-0.358914	-0.427464	-0.178573	-0.136015	-0.17227	-0.145848	-0.456658	-0.369468
-0.195895	-0.172134	-0.510225	-0.38308	-0.514787	-0.325932	-0.411928	-0.214966	-0.219221	-0.373906	-0.449714	-0.500312	-0.361948	-0.329835	-0.0481026	-0.280669	0.121078	0.0962599	0.0434105	0.0199208	-0.126192	0.043917	-0.151433	-0.406055	-0.861181	-0.985107	-0.67469	-0.707647	-0.906969	-1.02878	-1.09455	-1.08652	-1.27994	-0.939471	-1.22186	-0.921278	-0.819015	-0.850751	-0.777484	-0.728901	-0.437324	-0.6885	-0.697177	-0.744824	-0.907701	-0.695296	-0.888149	-0.859683	-0.826887	-0.988536
0.393841	0.114461	-0.285543	0.19742	-0.136978	-0.17469	-0.0234612	-0.0818022	-0.132059	0.316418	-0.16563	0.435418	0.333019	-0.0529513	0.158196	0.290357	-0.0344549	-0.100021	0.0775151	-0.233396	-0.0718402	0.0190572	-0.0549493	0.0620294	0.465825	0.0548031	0.256792	0.299971	0.276651	0.298939	0.522787	0.62581	0.609638	0.294016	0.0145526	0.620606	0.0500953	0.000531823	-0.309314	-0.621253	-0.0620574	0.455946	0.0659508	0.419956	0.0337827	0.0231745	-0.122708	0.0632532	-0.227932	0.292478
0.021569	-0.228142	-0.0656458	0.0419561	-0.011526	0.123334	0.133307	0.137334	0.0526779	-0.164321	0.203606	-0.173379	-0.109922	-0.168179	-0.0214153	-0.0238815	-0.151725	-0.088597	0.222483	0.041721	-0.031194	0.0316378	-0.163441	0.19614	-0.285771	0.0820156	-0.278166	0.285614	-0.156297	-0.328309	-0.116706	0.000780735	-0.243997	0.00877358	-0.179044	0.0303065	-0.0352668	0.0294706	0.323516	-0.175523	-0.221429	-0.226818	-0.0663075	-0.042705	-0.106867	-0.0430137	0.200372	0.0945346	0.0495363	-0.0772588
-0.261953	0.0562136	0.103292	-0.0880013	-0.00487749	0.372898	-0.170532	-0.3475	-0.204629	-0.376795	-0.374808	0.0404643	0.0592812	-0.132931	-0.085419	0.343938	-0.0448795	-0.2236	-0.105417	0.0299579	-0.270094	-0.00856357	-0.0917259	-0.164425	0.0309334	-0.315951	-0.0550963	-0.385769	-0.227492	-0.210563	-0.197063	-0.0251909	-0.0979536	-0.191727	0.202156	-0.179069	-0.481144	-0.116514	-0.177159	-0.211731	0.21672	-0.42076	-0.142731	-0.149107	0.118435	0.0213202	0.0508943	-0.30961	-0.104688	0.117925
0.309553	0.138531	-0.00253842	0.00248034	0.120147	-0.177949	-0.139115	0.397366	-0.0532299	0.180767	0.0186692	-0.127205	0.147776	0.449031	0.178598	-0.0489554	0.245329	0.0791034	0.00581329	-0.28129	0.421379	-0.0214997	0.0811926	-0.00300805	0.0547398	-0.0230685	0.134963	-0.0622574	-0.453641	0.509889	-0.393613	0.0919887	-0.0833717	-0.317096	-0.123244	-0.137806	-0.395753	-0.0577002	0.137746	-0.225838	-0.26473	0.115872	-0.101412	0.0654919	-0.0284739	0.447507	-0.336477	-0.150662	0.0734802	-0.101333
-0.252388	0.0237329	-0.170025	-0.164795	0.0175996	0.144769	0.219864	-0.30124	0.328747	-0.0937211	0.254347	-0.0216433	-0.407729	0.255698	0.311553	-0.326894	-0.01913	-0.00894294	0.237891	0.117075	0.0562019	0.0413155	-0.30105	0.152943	-0.29722	-0.305597	-0.201376	-0.4696	-0.175758	-0.116676	-0.11441	-0.410042	-0.377837	-0.387446	-0.0906742	-0.266175	-0.210835	-0.337449	-0.23561	-0.142698	0.341429	0.0739562	-0.206976	0.181296	-0.0971276	0.0766857	0.0131494	-0.266906	0.00993935	-0.414744
0.337657	-0.0763831	0.355953	-0.170149	-0.240252	-0.406615	-0.0282457	-0.188369	0.175394	0.304091	-0.463538	0.0295673	0.186575	-0.118921	0.221436	0.28149	0.00640776	0.0863191	-0.175305	-0.198912	0.277846	0.173424	0.0603384	-0.108425	-0.385882	-0.392991	-1.10652	-0.300931	-0.0647215	-0.419309	-0.553117	-0.242985	-0.34486	-0.393434	-0.655822	-0.526354	-0.539838	-0.422082	-0.705098	-0.431551	-0.361915	-0.607044	-0.319226	-0.658914	-0.585096	-0.323858	-0.83182	-0.298814	-1.10536	-0.27404
-0.176513	0.134595	-0.242057	0.221172	0.355732	0.438314	-0.00890148	0.218579	-0.186994	-0.3328	-0.093694	0.16165	0.464334	0.0269986	0.13135	0.0751477	-0.0181253	-0.0665304	-0.0457102	0.0552182	-0.192637	0.384723	0.225923	-0.136663	-0.212965	0.0444259	-0.163583	0.0816061	-0.14282	0.0360969	0.0742675	-0.496346	-0.293585	-0.0643856	0.233856	0.146542	0.0960986	0.122848	-0.167046	-0.0207478	0.172744	0.296878	-0.115634	-0.335175	0.0347916	-0.156418	0.0247136	-0.646728	-0.341432	0.0807905
0.29747	-0.120427	-0.572091	-0.519273	-0.4188	0.347454	0.416071	0.0329483	0.497792	0.00936956	0.221989	-0.112171	0.482169	-0.580425	-0.704222	-0.249631	0.136103	0.432122	-0.580422	0.261828	-0.175013	-0.022098	-0.0970764	0.331094	0.0446426	-0.178729	-0.248055	-0.210659	0.0307853	-0.211784	-0.407949	-0.13834	-0.515591	-0.153857	-0.384004	-0.0838389	-0.44191	-0.253263	-0.49994	-0.0867185	-0.0923404	0.507571	-0.219197	-0.491886	-0.290246	-0.1909	-0.0881508	-0.648823	-0.157043	-0.353492
-0.0496242	-0.190993	0.0486411	0.0995232	-0.30066	-0.0894484	-0.0217348	-0.111402	0.256342	0.304023	-0.0293827	0.135456	0.316461	0.144083	0.307521	0.00889542	0.215522	-0.608114	-0.014403	0.398101	0.308305	-0.00409782	-0.0680322	-0.146271	-0.00256171	-0.019846	-0.116926	-0.225545	-0.550403	0.0783992	-0.240248	-0.0598051	-0.215165	0.190059	0.0315785	0.175732	0.343499	-0.326198	-0.0362797	-0.101618	-0.0801437	0.303049	0.33205	0.0765613	0.197468	0.145653	-0.0584394	0.23751	-0.0376895	0.294285
-0.161667	-0.0215348	-0.144986	0.0550043	-0.136798	-0.0831958	-0.121446	-0.130465	-0.0986344	-0.280128	-0.192893	-0.0547582	-0.220566	-0.289212	-0.168959	-0.305036	-0.0207763	0.0116763	0.124019	0.190117	0.198126	-0.0381747	-0.150389	-0.142798	-0.451191	-0.475761	-0.4466	-0.40397	-0.43117	-0.576359	-0.413428	-0.640223	-0.630682	-0.487966	-0.267412	-0.239029	0.0663316	-0.140171	-0.246647	-0.08882	-0.275622	-0.0237252	-0.107859	-0.209276	-0.354176	-0.391443	-0.357968	-0.365156	-0.424163	-0.0882243
-0.0353141	0.0398217	0.0506025	0.21922	0.142056	0.0956866	0.0884682	0.0959699	-0.0291611	0.0981755	-0.00810454	-0.0903653	-0.0217497	-0.157637	0.143259	-0.0248251	-0.0110546	-0.078033	0.0840092	0.0299036	-0.0187078	-0.0370161	-0.0388828	-0.0376415	-0.22146	-0.0649313	-0.21198	-0.339752	-0.291279	-0.132374	-0.254519	-0.233907	-0.438544	-0.283188	-0.383959	-0.307861	-0.337588	-0.29528	-0.229261	-0.206149	-0.397881	-0.352134	-0.35082	-0.310652	-0.096037	0.516286	1.34101	1.66199	2.17098	2.12609
0.163734	0.0130089	0.20443	0.345667	-0.0381607	0.258199	0.32053	-0.136146	0.00191903	0.0887224	0.403887	-0.0722509	-0.141466	0.300385	0.365882	-0.367135	-0.117265	0.0149858	0.414039	0.0553756	0.213588	-0.0670379	-0.239716	-0.148971	0.205886	-0.00167122	-0.003757	-0.294573	-0.508243	-0.332229	0.255987	-0.18801	-0.520968	-0.0687159	0.663986	-0.201319	-0.0805529	-0.290192	0.201444	-0.194703	0.23672	0.132271	-0.0605982	-0.171645	-0.106064	-0.168754	0.422085	-0.0713075	-0.226899	-0.0515639
-0.843055	-0.25279	-0.787174	-0.146076	-0.434698	-0.847572	-0.533342	-0.272418	-0.544834	-0.0619512	-0.407423	0.138759	-0.332935	-0.233465	0.0610685	0.263838	0.154806	0.0738895	-0.112872	-0.37966	0.134322	-0.38866	-0.299938	-0.64757	-1.52138	-0.659736	-0.621364	-0.407032	-0.391889	-0.988068	-1.17656	-1.02948	-0.988067	-1.0741	-1.11497	-1.33092	-1.17739	-1.73057	-0.588909	-1.03093	-0.970547	-0.774423	-1.13119	-0.796945	-0.805816	-1.10791	-0.969594	-0.597021	-0.700884	-0.927174
0.407465	0.239352	-0.117462	0.135404	0.279549	0.0669943	0.384017	0.160534	0.16241	0.207572	0.185598	0.0859437	0.270877	-0.0294124	0.103485	0.0462681	0.0330395	-0.00723532	-0.206058	0.133986	0.437005	-0.157995	-0.141096	0.127257	0.24744	-0.134971	0.368608	0.00277253	0.288211	-0.0815936	0.205612	0.274751	0.35942	-0.0311311	-0.144932	0.0716559	0.491693	-0.0528915	0.00937009	0.0994731	0.102254	-0.023794	0.182496	0.508103	0.0305213	0.301086	0.439077	-0.293347	0.0808814	0.0336756
0.1425	-0.3768	-0.224081	-0.0537958	0.0322046	-0.165101	-0.431007	0.129889	-0.164893	-0.300436	-0.251033	-0.103171	0.124006	-0.494004	0.0278706	-0.157459	-0.18728	-0.242208	0.198935	0.388013	0.486935	-0.174761	-0.212849	-0.113215	-0.200511	0.0445444	-0.533086	-0.403471	-0.260877	-0.8202	-0.0392568	-0.102907	-0.379486	-0.425728	-0.142745	-0.0657815	0.142169	0.324075	-0.0867958	0.300301	0.00286041	0.109792	-0.212324	0.234763	-0.31697	0.297959	-0.296411	0.407929	-0.207693	-0.320536
0.267245	-0.0715262	0.106367	0.250536	0.0546019	0.598518	0.0873316	-0.418796	-0.294477	0.195675	-0.0574002	0.0376374	-0.0459003	0.545364	-0.0442447	-0.100877	0.269198	0.0754104	0.196933	-0.440664	0.556713	0.57137	0.307249	-0.017171	-0.288165	-0.692482	-0.432891	-0.208898	-0.139651	-0.313126	-0.753164	-0.199466	-0.374732	-0.540493	-0.329158	-0.249867	-0.400702	-0.939696	-0.110483	-0.571556	-0.759065	-0.294328	-0.148663	-0.603409	-0.213283	0.222257	-0.410282	-0.560835	-0.471991	0.00173813
-0.218902	-0.089817	-0.639892	0.2803	0.383669	0.146679	0.177967	0.00716722	0.244897	0.987083	-0.206909	0.189541	0.102797	-0.185117	0.106075	0.236456	0.256293	-0.214466	-0.00111736	-0.277164	0.195389	0.54736	0.0926573	-0.103728	-0.283466	0.254247	-0.471957	-0.459184	-0.189565	-0.334821	-0.310701	-0.498832	0.0434184	-0.0030331	-0.429433	-0.018002	-0.0193281	-0.628486	-0.352645	-0.533974	0.0347486	-0.568373	-0.468363	-0.712417	-0.582857	-0.156068	-0.449651	-0.279822	-0.181251	-0.494823
0.602053	0.505987	0.194099	0.298845	0.338305	0.108334	0.0219738	-0.00491963	-0.0957042	-0.13716	-0.184769	-0.191923	-0.137757	-0.194127	-0.261985	-0.124007	-0.144213	-0.141771	0.166231	0.243759	0.45641	0.407757	0.398815	0.230377	0.0391696	-0.0536693	-0.28577	-0.272106	-0.41588	-0.404503	-0.525798	-0.533051	-0.386084	-0.330497	-0.0203454	-0.129444	-0.0399294	-0.068077	-0.0535665	0.155193	0.0375216	0.126875	0.1028	0.0164916	0.299425	0.144936	-0.0981376	-0.101606	0.00202437	-0.136908
-0.181502	-0.151527	0.127185	-0.00931616	-0.236084	-0.0848317	0.157164	0.119732	0.0995238	-0.0164165	-0.251902	-0.30018	0.0095456	-0.100206	-0.0217969	-0.0033037	0.120229	0.0865338	-0.118577	-0.0848816	-0.108767	-0.123453	-0.0492206	0.18233	0.0960284	0.121951	-0.214485	-0.119112	-0.204488	0.0131903	-0.0707241	-0.473198	0.0196157	-0.180319	-0.45531	-0.0805568	-0.39348	-0.254757	-0.183457	-0.0909712	-0.574953	-0.290841	-0.354433	-0.431029	-0.314846	-0.462957	-0.208431	0.00550296	0.190112	0.0746756
-0.168583	-0.11693	-0.0308129	-0.228724	-0.116762	-0.292279	-0.284163	-0.209466	-0.154596	-0.11609	-0.262347	-0.391184	-0.193704	-0.10716	-0.164312	-0.241255	-0.150316	-0.128291	0.256708	0.263154	-0.00390018	0.00636921	0.059933	-0.0673606	-0.141521	-0.30103	-0.475506	-0.497817	-0.455989	-0.367542	-0.410716	-0.344809	-0.346215	-0.307409	0.00758478	0.716872	1.61023	1.21902	1.02755	0.781958	0.589772	0.203708	0.263481	0.229407	0.363624	0.508508	0.309149	0.166707	0.251383	0.262253
-0.613924	-0.0382015	0.283962	0.14555	-0.213372	-0.0447284	-0.876297	0.227946	-0.40755	0.293437	-0.220128	-0.368331	-0.209794	0.642871	-0.233463	0.121917	0.0175264	-0.0509782	-0.0510151	-0.0374505	0.353371	0.750161	-0.195242	-0.0225844	-0.210593	-0.304297	0.00609001	-0.021081	-0.420419	-0.752879	-0.232036	-0.591372	-0.287244	0.0486389	-0.223328	0.0755674	-0.356197	-0.679732	-0.986818	-0.714763	-0.526787	-0.538305	0.0656721	0.0015825	-0.720413	-0.468929	-0.465615	0.0708155	-1.19083	-0.64991
-0.0321404	-0.160651	-0.210734	0.213497	-0.0255495	-0.256187	-0.134724	-0.0354414	-0.276523	0.0418203	-0.142795	-0.205921	0.139835	-0.166753	0.383999	-0.0840905	0.246674	-0.144888	-0.0175134	-0.000181901	0.00937773	-0.244816	0.0336596	0.0832877	0.0722462	0.0810576	0.10782	0.0696597	-0.0243344	-0.00844463	-0.177056	-0.407363	-0.318928	-0.261251	-0.212759	-0.0236741	0.116198	-0.309994	-0.387293	-0.297396	-0.187189	-0.134147	-0.353868	-0.13285	0.00241834	-0.45543	-0.297859	-0.343124	-0.316152	-0.296973
0.0954285	-0.215934	-0.36926	0.0746352	-0.284014	0.0448851	0.0884558	0.110354	-0.123179	-0.194472	0.155447	-0.303111	-0.132735	0.0399218	0.0196149	-0.0395139	0.0639587	-0.119003	-0.133326	0.227884	-0.118949	-0.148791	-0.0485612	0.0678587	-0.00203091	0.0493861	0.570803	0.0162002	0.154091	0.18797	0.596677	0.137282	0.625017	0.280384	-0.0731857	-0.264217	0.0659819	-0.203169	-0.0749659	0.511845	-0.0334286	-0.190405	0.304812	0.0936535	0.0461425	0.159545	-0.0276479	-0.230189	0.143253	0.0800788
-0.10307	0.0368427	-0.0967534	0.180093	-0.0373284	0.0900635	0.197233	0.0460253	-0.188661	-0.181349	-0.0540198	0.0605678	-0.0703275	-0.0611708	-0.0144577	-0.341783	0.152579	-0.0319823	0.0701849	0.151001	0.0665005	0.181023	0.289856	0.374922	0.0693422	0.0638875	-0.0617383	-0.298803	0.0261709	0.122145	-0.0809137	-0.0878846	0.0307313	-0.0499684	-0.103603	0.0209672	-0.241793	-0.30554	-0.221515	-0.214178	0.0752532	0.0835745	0.238009	-0.0866513	-0.0397799	0.258874	-0.0752401	0.18052	0.209884	-0.0372468
0.107887	0.278022	0.188945	0.604553	0.0389828	0.118715	-0.278849	0.0379788	0.188354	-0.204102	-0.0527581	-0.138958	0.41282	-0.109336	0.0084281	-0.0874871	-0.0474755	0.130047	0.0585819	-0.0536665	0.208266	0.11615	-0.222259	-0.299358	0.138049	0.0323483	-0.00162888	0.628479	-0.150596	-0.00105377	0.0122083	-0.702429	0.0574827	0.466484	-0.275139	-0.342557	0.239737	0.212823	0.105991	0.274736	0.375434	0.0765028	0.182088	0.483194	-0.0773305	-0.115902	-0.0319942	0.345111	-0.0997311	0.398783
0.257323	-0.0390803	-0.106255	-0.237065	-0.0905542	0.0156398	-0.25144	0.0197119	0.142418	0.467922	0.699887	0.00309207	-0.0377159	-0.101592	0.0772259	-0.185954	0.229301	-0.0966109	0.428357	-0.375092	-0.0932426	0.265263	0.362901	0.371602	0.127182	-0.1038	-0.249782	0.134374	-0.331083	-0.112878	-0.286029	-0.198124	-0.0985148	0.0719081	-0.364867	-0.321463	-0.392033	-0.692717	-0.388902	-0.346722	-0.275155	-0.19148	0.135698	-0.240663	-0.0202773	0.446064	0.117498	-0.332242	0.558211	-0.645818
-0.0871019	-0.112463	0.329193	-0.0191015	-0.805608	0.000666637	-0.575411	-0.151887	-0.501225	-0.442272	-0.356528	-0.243594	-0.225455	-0.150363	-0.681419	0.209053	-0.101427	-0.249634	0.0184499	0.123559	-0.151786	-0.110114	-0.306239	-0.231721	-0.14061	-0.613814	-0.198342	0.0265258	-0.32199	-0.496284	-0.222581	0.0697174	-0.512954	-0.349133	-0.404505	-0.114795	-0.443027	-0.246918	-0.596105	-0.648733	-0.528936	-0.123865	-0.419069	-0.39955	-0.28193	-0.504738	-0.486117	-0.414528	-0.434142	0.0401401
0.0272782	0.318472	0.10448	0.00495452	-0.356615	0.111668	0.588678	0.314568	0.0787093	0.257121	0.0588286	0.339446	0.29289	-0.0718415	0.0127554	-0.0512086	0.0917494	0.0114619	-0.0592557	0.00725303	-0.0819785	0.365287	0.572211	0.236751	0.33668	0.317882	0.0453543	0.0711913	-0.197209	-0.194646	0.350779	-0.0753826	-0.217482	-0.061373	0.137165	-0.148153	0.473838	0.341661	0.323083	0.206806	0.774499	0.353708	0.348045	0.0887887	0.038265	0.107165	0.260383	-0.0514041	-0.218442	0.19054
-0.322223	-0.390128	-0.430426	-0.0871296	-0.0276159	-0.348719	-0.169619	-0.0279712	-0.004338	-0.159015	0.198657	-0.255308	-0.0659265	-0.291711	-0.0566196	0.221226	-0.287893	-0.0230396	0.0225256	0.0671814	0.615853	-0.0191178	0.201159	0.215651	0.00877516	-0.171611	-0.143124	-0.424646	-0.618179	-0.265623	-0.423857	-0.462031	-0.205309	-0.129393	0.0622291	-0.318549	0.104344	-0.0381916	0.0459678	-0.063014	0.0917127	0.136405	0.297467	0.253218	0.375631	0.162285	-0.304768	-0.302897	-0.301686	-0.261898
0.104818	0.109975	-0.0854753	-0.278081	-0.0158007	0.0766494	-0.0803454	-0.00118569	-0.0307586	0.029019	-0.267237	-0.0389717	-0.222457	-0.3681	-0.360032	0.0913954	0.0900609	0.0840048	-0.0918903	-0.173571	-0.108743	-0.118868	-0.336398	-0.195487	0.104335	-0.28699	-0.280206	-0.334573	-0.436268	-0.119007	-0.0789889	-0.42297	-0.311316	-0.186929	-0.353963	-0.157101	-0.140492	-0.0736907	-0.234011	-0.030243	-0.137637	-0.0111948	-0.0807783	0.0714417	-0.18827	-0.0824899	0.185272	0.150142	-0.115606	0.0131318
-0.0449357	0.154145	0.594181	0.356344	0.0746684	0.49305	0.29584	0.0986914	0.25458	0.124652	0.563301	-0.000164143	0.220445	0.286051	0.149173	0.0195292	0.0671806	-0.378078	-0.0758114	0.36718	-0.0286283	-0.516225	0.0894126	0.400971	0.143401	-0.327602	-0.178043	-0.365485	-0.504343	0.199961	-0.128118	-0.119565	-0.00137109	-0.332356	-0.617689	-0.328505	0.0659473	-0.599959	-0.264454	-0.227232	-0.0933719	0.154628	-0.199584	-0.199377	-0.323859	-0.0467583	0.0340116	0.478995	0.029427	0.183463
0.277097	0.378639	-0.105532	0.286831	-0.100962	0.169377	0.281877	-0.0498806	0.220077	0.299801	0.10019	0.325272	0.279502	-0.0720565	-0.132984	-0.0496043	-0.109662	-0.0500725	0.0941073	0.115232	0.0960635	0.58647	-0.0258689	0.0197495	0.553498	-0.203375	-0.34815	-0.238065	0.0179596	-0.0197516	-0.153571	-0.0706103	-0.00920608	0.339658	-0.100509	-0.105994	-0.23346	0.270113	0.150367	-0.0297658	-0.152083	-0.264263	0.153389	0.303169	0.11262	0.00519482	0.167405	-0.300759	-0.118044	0.228387
0.141136	-0.592491	0.560027	0.168541	-0.0948761	0.046113	0.318322	-0.404524	-0.274054	-0.0931359	-0.11274	0.0348847	-0.0231747	-0.366923	-0.263747	-0.0574526	0.293107	0.00515825	-0.144984	-0.0958284	0.319137	-0.0830228	-0.505436	-0.29377	0.0210713	-0.213424	-0.359811	-0.670861	-0.143494	-0.212354	-0.330669	-0.0538515	-0.449972	-0.060204	-0.0778599	-0.4258	-0.0137629	0.105859	-0.118049	-0.00771759	-0.492349	-0.350458	-0.011945	-0.443598	-0.357363	-0.48037	-0.113423	-0.445179	-0.221958	0.0473591
0.53867	0.950117	0.212022	-0.351888	-0.0775928	-0.305266	0.230012	0.253602	0.466898	0.288415	-0.442203	0.122329	-0.0908121	-0.504881	0.039931	-0.279601	-0.0613423	0.373395	0.0151601	-0.0476115	-0.256225	-0.257982	-0.145614	-0.513461	-0.19587	-0.00836721	0.161017	-0.245792	-0.821023	-0.377501	-0.674092	-0.769873	-0.26382	-0.715568	-0.0928344	-0.545945	-0.179324	-0.600536	-0.480026	0.0168226	-0.119499	-0.332914	-0.284557	-0.230533	-0.544488	-0.333747	-0.692049	0.276612	0.0678617	0.177494
0.321907	0.109026	0.174169	-0.247699	0.270362	0.0784654	0.0544421	0.232812	0.342246	0.267173	0.688	0.174019	-0.0250672	-0.167012	0.0412797	0.0686254	0.0394456	0.0770939	-0.0603125	-0.124852	-0.0357265	-0.0532236	0.201552	-0.0888124	0.0900857	0.183589	-0.0711816	0.0170301	0.00334619	-0.483459	0.0720035	-0.136792	-0.0697996	0.121815	-0.0754911	0.0649135	0.0511442	0.34495	-0.114156	-0.0219079	-0.119281	-0.0730693	0.0333031	0.0689506	-0.212255	-0.16717	0.0429395	-0.109054	0.111938	0.139854
-0.0317571	-0.0614152	0.143001	-0.434537	0.0722316	0.024529	0.0481286	-0.132813	-0.341055	0.281178	-0.198452	-0.0695564	0.332901	0.140837	0.122647	0.239147	-0.416701	0.0300358	0.216185	-0.0686673	0.410625	0.155738	0.430067	0.394582	-0.550722	0.274016	0.153857	-0.125026	-0.430143	-0.603296	-0.00667236	0.242382	-0.729823	-0.203584	-0.280854	-0.27533	-0.835584	-0.48926	-0.410397	-0.674989	0.0775103	-0.560589	-0.418903	-0.414937	-0.578998	-0.0435949	0.0260261	0.131527	-0.377043	0.448623
-0.529055	-0.429644	-0.765997	-0.65856	-0.826822	-0.641252	-0.459258	-0.47371	-0.39598	-0.588266	-0.333721	-0.409402	-0.0170175	-0.347502	-0.342294	-0.186214	0.353951	0.00223749	-0.319874	0.149899	-0.207344	0.352275	0.0425556	-0.495668	-0.4702	-0.745945	-0.638948	-0.461159	-0.970356	-0.954007	-0.814166	-0.86117	-0.132271	-0.11056	0.268862	0.929562	1.18211	1.33205	0.734782	0.896465	0.813659	0.350925	0.0828659	-0.0868751	-0.399097	-0.236069	-0.131052	-0.169377	-0.0479076	-0.433887
0.249454	0.122206	0.0461001	-0.0154271	0.419566	-0.0611202	-0.0829862	0.0135238	-0.0536947	-0.118175	-0.11719	-0.0169242	-0.123528	-0.246494	-0.0929114	-0.109885	0.0145189	0.0328503	0.0758786	-0.0133631	-0.155205	0.198975	0.230457	-0.14156	-0.215861	-0.110154	-0.513305	-0.0955491	0.0547987	-0.36629	-0.392686	-0.197535	-0.373815	-0.306052	-0.175406	-0.146747	-0.247753	-0.346886	-0.0639223	-0.140218	-0.193859	0.225855	-0.165514	-0.0752691	-0.169628	-0.0390088	0.184863	0.171293	-0.233686	-0.34615
-0.129626	-0.00450695	-0.0317525	-0.0849907	-0.0434188	-0.0328273	0.000626167	-0.178136	-0.142999	-0.0945736	0.0677071	0.0281057	-0.10361	-0.115949	-0.172087	-0.129912	0.024464	0.0142893	0.0481443	0.0430144	0.0622644	-0.00826589	-0.0835309	-0.208944	-0.181936	-0.34356	-0.268917	-0.242237	-0.351944	-0.363453	-0.549383	-0.347825	-0.487104	-0.379542	-0.1264	-0.0858391	0.0403306	-0.0332738	-0.0286699	-0.123291	-0.139667	-0.135688	-0.0833539	0.0376426	-0.0713236	-0.124666	-0.214489	-0.193853	-0.278946	-0.123636
-0.311462	-0.281771	-0.146706	-0.554798	-0.557108	-0.391557	-0.617107	-0.460263	-0.22539	-0.133389	-0.266118	-0.174793	0.0869354	0.125422	0.144099	-0.086386	0.395673	0.0592001	-0.382267	0.0137804	-0.346089	-0.0258231	-0.254122	-0.0649104	-0.164483	-0.222621	-0.39745	-0.298132	-0.47784	-0.224486	-0.47662	-0.304768	-0.123205	0.0236776	-0.523284	-0.543789	-0.430454	-0.319701	-0.324708	-0.168482	-0.260215	-0.234537	-0.124098	-0.0399685	-0.320084	-0.299477	0.161962	-0.165753	-0.31003	0.153852
0.0391466	-0.243806	-0.210517	-0.214066	0.245765	0.369432	0.236937	-0.0956142	0.0796209	0.282566	0.516851	0.321163	-0.360649	0.289627	-0.206971	-0.394628	-0.317044	0.357065	0.127868	0.22674	-0.437442	-0.666722	-0.233254	-0.323735	-0.276538	-0.0504956	-0.033554	0.475064	-0.00216929	-0.256921	0.164606	-0.11206	-0.0322082	0.092991	0.259572	0.276745	-0.516215	-0.08807	-0.203484	-0.349672	0.349028	-0.58634	0.399963	-0.160005	-0.136773	0.120225	-0.099686	0.428255	-0.0104481	0.449193
-0.173472	-0.351302	-0.350686	-0.481208	-0.634917	-0.345402	-0.65151	-0.396339	-0.420589	-0.0434023	-0.015835	-0.087992	0.0476061	-0.484832	0.368738	0.0444978	-0.0239957	-0.0192645	0.226344	-0.227581	0.108762	0.226776	0.767372	-0.164638	-0.414005	-0.284149	-0.108463	-0.303845	-0.271327	-0.614043	-0.626406	-0.504712	-0.457462	-0.881876	-0.402813	-0.315454	-0.592943	-0.833356	-0.687919	-0.80751	-0.805529	-0.47918	-0.86477	-0.952056	-0.644202	-0.468758	-0.710044	-0.672522	-0.716813	-0.465576
-0.0932071	0.00794424	0.0771672	0.521441	0.584263	0.54856	0.257711	0.638506	0.342721	0.353943	0.178618	0.147205	0.141385	0.281839	-0.132338	-0.272608	-0.241569	0.384187	-0.060145	0.190135	-0.032343	0.300607	-0.200353	-0.370252	-0.422112	-0.416995	-0.433512	-0.496832	-0.476986	-0.576173	-0.638225	-0.559528	-0.450659	-0.388095	-0.407786	-0.158633	-0.219464	-0.156544	0.0997866	-0.0420576	-0.0757387	-0.166804	0.218948	0.150517	-0.214865	0.160604	-0.232708	-0.353801	-0.0229952	-0.0746697
0.0787871	0.590477	1.18396	1.41153	0.895673	0.80104	0.469944	0.214929	0.421989	0.159453	0.343785	0.0306985	0.350492	0.10909	0.0855489	-0.187777	0.0631458	0.0627187	0.160219	-0.0983068	-0.0566406	0.14279	0.486541	0.0519332	-0.0946665	0.266427	-0.18985	0.33613	0.400217	0.366485	0.111302	0.0901382	0.1255	0.313487	0.432306	0.562001	-0.172062	-0.120187	-0.133169	0.391755	-0.110613	-0.213377	0.455701	0.279301	0.514353	-0.00507894	0.0217569	-0.177317	-0.0122817	-0.0884008
0.0725799	0.00584148	-0.251162	-0.0286334	-0.0132135	0.0481014	0.274929	-0.049889	0.0391101	0.0594061	0.235332	0.157399	0.0750482	0.0158086	-0.266024	-0.240881	0.229219	0.00152161	0.19447	-0.184329	0.0576468	-0.0257172	0.498156	-0.132048	-0.197721	-0.412463	-0.16594	-0.513244	-0.068181	-0.131564	0.0833691	-0.16975	-0.0552239	0.0113861	0.0571423	0.153689	0.12412	0.45714	0.0779618	-0.150146	-0.212594	0.05352	-0.0230808	-0.124916	0.158799	-0.110076	0.123038	-0.314506	0.132104	0.193405
-0.105133	0.150658	-0.304583	-0.243273	0.0258283	-0.097378	0.183647	-0.0994161	0.11579	-0.403033	-0.325358	0.481976	0.0156697	-0.12913	-0.387439	0.013293	0.212487	0.201027	-0.210255	-0.216552	-0.167858	-0.280998	0.262712	-0.00328888	-0.0236596	-0.11285	-0.482865	-0.4576	-0.803284	-0.53378	-0.547993	-0.0320867	-0.0667028	-0.36363	-0.499738	-0.219866	-0.502517	-0.554884	-0.600178	0.131828	-0.0125082	-0.184497	0.0825957	-0.35486	-0.199002	-0.0277432	0.131424	-0.175369	0.128759	-0.0564913
0.0945447	-0.0888435	0.561462	0.635206	0.482386	0.258687	0.39526	-0.208319	0.130677	0.318654	-0.0910422	0.274719	0.176144	0.00106536	-0.0631484	-0.0796642	-0.128387	0.0555721	0.226232	-0.0737534	-0.213	-0.116033	0.311893	-0.174079	-0.288081	-0.113279	-0.304341	-0.351563	-0.247323	-0.433109	-0.158725	-0.375287	-0.529607	-0.436356	-0.0899392	0.00414357	-0.0259964	-0.0748562	-0.367451	-0.324915	0.170809	-0.212926	-0.0280603	0.0780783	-0.138147	-0.13847	-0.0690549	-0.0527372	-0.300814	0.0431733
0.112468	-0.0934726	0.105852	0.224376	0.142928	-0.450018	-0.142307	-0.279723	0.00724474	0.0104159	-0.270044	-0.257685	-0.0733489	-0.171948	-0.164813	0.0670655	-0.217721	0.252603	-0.40845	0.306502	-0.408732	-0.0260507	-0.0294198	0.0426093	-0.178668	0.036561	0.177108	-0.333453	0.00860105	0.00883854	0.149249	-0.59827	-0.201339	-0.454036	-0.529381	-0.434909	-0.418511	-0.524422	0.112904	-0.191462	-0.521411	-0.234149	-0.116706	-0.185373	0.00879889	0.126718	-0.43068	0.188735	-0.494903	-0.270029
-0.425894	-0.169148	-0.532695	-0.289074	0.0245514	-0.199186	0.244955	-0.172154	-0.307707	-0.242215	-0.231873	-0.215075	-0.612842	-0.173075	-0.343487	0.385648	-0.403295	-0.338106	0.113142	0.24261	0.675175	0.0444598	0.471078	-0.156289	0.25276	0.221553	-0.419129	-0.400738	-0.618938	-0.278466	-0.35889	-0.575488	-0.755632	-0.540341	-0.508505	-0.586179	-0.699463	-0.669063	-0.767802	-0.294911	-0.147926	-0.590422	-0.458797	-0.215984	-0.773599	-0.205439	-0.644782	-0.217271	-0.409912	-0.610618
0.164393	-0.0155002	0.038402	0.092608	-0.227681	-0.131131	0.221906	0.122548	-0.0448617	0.425071	0.0561298	-0.0938918	0.286082	-0.561803	-0.117815	-0.149895	0.0303537	-0.0319247	-0.0955229	0.246989	-0.00982999	0.44361	0.244862	0.379709	0.180854	0.0573416	0.0944579	0.141678	0.011216	-0.172154	-0.107654	-0.0482498	0.278093	1.07406	1.05322	0.795222	0.487425	0.094648	-0.151955	0.296076	0.399339	-0.120245	-0.129093	-0.00887134	-0.244025	-0.341348	-0.123285	0.0473314	-0.135658	-0.00306094
-0.447227	0.0756929	0.15797	-0.24257	-0.128989	-0.259089	0.0648255	-0.147061	-0.0943219	-0.14067	-0.427274	-0.313966	0.21248	0.141791	-0.180851	-0.256463	0.151144	0.262341	0.000239404	-0.15726	-0.324956	0.155536	-0.117188	-0.0164854	0.499314	0.357647	0.371129	-0.0361285	-0.352881	-0.385452	0.0605085	-0.544346	-0.144634	-0.453262	-0.315058	-0.184566	0.0206338	-0.150708	0.0193597	-0.136645	-0.0361269	-0.335245	-0.000346458	-0.00344957	0.374252	-0.182906	-0.160364	0.181517	0.161045	0.029098
0.541393	0.132378	0.0590357	0.0644168	0.0790084	-0.168204	0.0866235	-0.125387	0.0133765	-0.0759356	-0.20506	0.104948	-0.265015	-0.172704	-0.153197	0.101052	0.218928	-0.188015	-0.0682275	-0.0637371	-0.320601	0.0133135	-0.306848	0.0460688	-0.134597	-0.271408	-0.24472	-0.228239	0.197774	-0.141082	-0.571121	-0.0482191	-0.302282	-0.101908	-0.101294	0.133518	0.136416	0.014428	-0.102175	0.105581	-0.157774	-0.251485	0.0656551	0.134544	-0.137064	0.204317	0.203217	0.256897	-0.0416478	0.170781
-0.0357757	0.486012	0.132739	0.177988	0.210681	0.0257674	0.0250982	-0.0229867	0.334314	0.475683	0.71886	0.292842	0.167959	0.246759	-0.413033	0.108552	0.000968829	-0.245735	-0.218058	0.354273	0.0663646	-0.131616	0.026911	-0.363219	0.0230842	-0.129135	0.139258	0.38972	-0.208921	-0.207359	0.0041297	-0.00176906	0.295781	0.307385	-0.20203	0.238294	-0.30759	-0.0304743	-0.0124002	-0.457488	0.601122	-0.0129625	-0.321627	-0.198241	0.0164551	0.220535	0.196303	-0.0322128	0.0101704	-0.414468
0.145465	-0.265893	-0.10751	0.196229	-0.0132334	-0.151731	-0.300585	-0.0535771	-0.314253	-0.123804	0.00270844	0.180902	0.0408378	-0.105149	-0.365979	0.331983	-0.130219	-0.0622061	-0.152397	0.0128388	0.130963	0.442177	0.0574742	-0.230161	-0.173508	-0.141874	-0.301854	-0.401701	-0.43482	-0.602277	-0.228263	-0.0316348	-0.192411	0.0187659	-0.0853355	-0.274714	-0.411184	0.0718158	-0.141353	-0.121475	0.122336	0.0752599	0.168571	0.377448	0.1341	0.157996	-0.145055	0.0538288	-0.146208	-0.503793
0.277975	0.37013	0.430409	0.180033	0.448047	0.539725	0.491982	0.707393	0.253845	0.183097	0.304612	0.370294	0.267598	-0.0600158	-0.0399904	0.0685185	0.0857777	0.141414	-0.107462	-0.188248	-0.166073	0.0288908	-0.0664625	-0.00984333	-0.0477971	0.0454172	-0.105183	-0.180675	-0.200965	-0.0215557	0.264128	-0.196679	-0.0731671	-0.197982	0.0418962	0.0708003	0.302964	0.264751	0.119615	0.0375278	0.108866	0.100753	0.0710835	-0.194153	0.0256249	0.0514017	0.167759	0.113206	0.113367	0.338338
-0.0754748	0.503583	0.161339	-0.020122	0.313142	0.239841	-0.0502894	0.475981	-0.0306931	0.0183173	-0.367716	0.0208547	0.240351	0.134257	0.191273	-0.180639	0.0556232	-0.104507	0.290382	-0.0608594	-0.205749	0.397419	0.680547	-0.109847	-0.13464	0.381784	-0.290167	0.0722734	-0.164228	-0.285473	0.114483	0.385595	0.382228	0.383464	0.692408	0.286507	0.419661	0.0803249	0.0185104	0.420563	0.428204	0.419551	-0.264251	0.225512	0.328061	0.3353	0.214745	0.039598	0.0473759	0.471092
0.257427	0.152439	0.401509	-0.0484745	0.182847	0.0549571	0.300141	0.12625	-0.328248	-0.0996054	0.260229	0.393041	0.422027	-0.0247494	-0.310739	-0.077536	-0.100448	-0.0553368	0.0210668	0.212254	0.551405	-0.173747	0.178203	0.190141	0.033138	0.00952928	0.220321	-0.102106	0.00925056	0.12634	-0.00214866	0.0561608	0.00245495	-0.140557	0.0133599	0.0164088	0.010618	0.0617564	0.0862234	0.375163	0.506218	0.293095	-0.130692	0.353633	0.266739	0.425733	0.428055	-0.198946	0.276196	-0.000542197
0.700076	0.293247	0.352045	-0.0699047	0.155026	0.337563	-0.229638	-0.192034	-0.242399	0.101329	-0.278884	0.000514407	0.0138289	-0.16566	-0.133331	-0.0302325	-0.23722	0.264901	0.0393117	-0.0367605	-0.141705	-0.125338	-0.196916	0.0891802	0.147149	-0.215737	-0.454206	-0.529145	-0.200837	-0.237667	-0.717065	-0.458866	-1.06469	-0.686277	-0.40643	-0.650442	-0.348622	-0.565527	-0.170705	0.267672	0.0188283	0.481899	0.816464	0.637687	1.35339	1.54354	1.95613	1.61293	1.34917	1.00385
0.370228	-0.339137	0.311718	0.0520504	0.213112	-0.123591	0.034618	-0.0820295	0.418007	-0.290741	0.150174	-0.0556668	-0.240405	0.0955218	0.231445	0.237857	0.145988	-0.163732	-0.116655	-0.103458	-0.0349134	0.233983	0.247525	0.264002	0.0561972	-0.116889	0.251472	0.132793	0.0473952	0.43591	0.00939759	0.116756	0.140582	-0.0372866	0.0303221	-0.117265	-0.0739196	0.305477	0.145025	0.100884	0.231861	0.183754	0.122615	0.178082	0.245459	0.466412	-0.245978	-0.165229	0.123587	0.206971
0.0454485	0.00404273	0.208291	0.13935	0.0299552	0.401498	0.103908	-0.458386	-0.276354	-0.10436	-0.42063	-0.0651564	-0.228959	0.152041	0.0831941	0.0841072	-0.488955	0.0490409	0.329178	0.0266282	0.00600842	-0.253388	-0.0261479	0.109973	0.112776	-0.153235	-0.229211	0.0894454	-0.0942032	0.209908	0.0764361	0.0374202	0.0988122	-0.159145	-0.0627488	-0.130884	-0.134532	0.366008	-0.279632	0.337888	-0.0159609	0.286245	0.193003	0.0981182	0.201161	0.240404	0.096409	0.417672	0.295248	-0.376511
0.231892	0.530685	-0.176661	-0.0398761	0.308397	-0.103643	0.227464	0.101911	0.0787552	0.00412004	-0.306595	0.0897518	0.338807	-0.13521	-0.319654	-0.0949991	0.0779946	-0.410326	0.209418	0.217912	-0.0961611	0.212943	0.090911	-0.290641	0.00374653	0.112742	0.402624	0.302327	0.288243	0.42899	0.396005	0.256798	0.51439	0.551303	0.28994	0.0502719	-0.0750618	0.0359813	-0.291016	-0.0298675	0.592064	-0.387326	-0.0103708	-0.152904	0.266784	-0.113754	0.288378	0.0894693	0.177926	0.130767
-0.696085	-0.0170269	0.0584663	-0.296655	-0.390448	-0.629118	-0.774627	-0.621786	-0.500296	-0.111082	-0.452171	-0.401105	-0.00824039	-0.126856	-0.103991	0.0516696	-0.0503209	0.374436	-0.325691	-0.0500935	-0.509708	0.581691	-0.174214	-0.501543	-0.672776	-0.00458854	-0.121645	-0.497883	-0.271647	-0.20403	-0.537704	-1.09609	-0.828225	-0.0788832	-0.758259	-0.687621	-0.519355	-0.696578	-1.05164	-0.765861	-0.9908	-0.4634	-1.02118	-0.675984	-0.641444	-0.684441	-0.259126	-0.938343	-0.0500927	-0.629062
-0.0242764	0.200139	0.21656	0.334035	0.416762	-0.135453	0.282949	-0.116734	-0.0660896	0.458904	-0.0915119	0.11848	-0.172941	0.0238881	0.279921	0.374091	-0.176885	0.092723	-0.089279	-0.20065	0.152332	0.0597092	-0.285086	-0.000216101	0.0811761	-0.0189576	-0.320665	0.587372	0.112026	-0.055987	0.224631	0.133576	0.257199	0.00827956	0.0307737	0.245676	0.0801794	0.161196	0.067998	-0.186455	0.516318	0.721679	0.258903	0.0728255	0.0647913	0.521619	-0.428261	0.231538	0.298783	0.449
0.13004	-0.0832606	-0.0686855	-0.107873	0.0186819	0.0439555	-0.162535	-0.135421	-0.140605	-0.0391763	-0.104027	-0.202253	-0.0773722	0.0451698	-0.0908472	-0.00359362	0.0843576	0.0692187	-0.207232	0.057249	-0.12662	0.0592479	0.0886654	-0.0455976	0.011923	-0.0148564	-0.111854	-0.152134	-0.0559856	-0.191728	-0.108392	-0.121157	0.0713075	-0.0895946	-0.0481613	-0.0865281	-0.0917026	-0.0527067	-0.113775	-0.269615	-0.156872	-0.0681569	-0.23091	-0.252761	-0.171131	-0.177834	-0.11069	-0.384584	-0.00588695	-0.254707
0.116256	0.39159	-0.0781019	-0.334044	-0.0734791	0.158347	-0.166415	-0.43551	-0.0409666	-0.0327259	-0.11956	-0.0721304	-0.437813	-0.231169	0.53311	-0.346225	-0.0969922	0.374653	-0.195423	0.263987	0.258889	0.102142	-0.157733	-0.206196	-0.227832	0.458448	-0.840395	0.219221	-0.744159	-0.359634	-0.211644	-0.363186	-0.383351	0.205609	0.101676	-0.417142	-0.465173	-0.385994	0.358766	0.146087	-0.0287857	0.00881882	0.389238	-0.27947	-0.496138	-0.0326258	0.274263	-0.450465	-0.248175	0.0648668
0.00976501	0.140797	-0.514907	-0.763727	-0.218311	-0.248093	-0.506625	-0.511197	-0.00181012	-0.0905605	-0.298531	-0.255911	-0.0596522	0.357702	0.181326	-0.255348	-0.122377	0.0262614	0.324257	0.0272071	0.199764	0.324348	0.12329	-0.00590341	0.0358943	-0.69556	-0.494936	-0.147652	-0.327109	-0.65963	-0.32891	-0.248458	-0.868766	-0.590596	-0.849831	-0.555108	-0.718511	-0.382856	-0.590278	-0.304419	-0.0963912	-0.264638	-0.382895	-0.691237	-0.711294	-0.507442	-0.26398	-0.101417	-0.488218	-0.694789
-0.674401	-0.82289	-0.656935	-0.260866	-0.677812	-0.707074	-0.320305	-0.272568	-0.513655	-0.432043	0.211963	-0.0707176	-0.126535	0.231068	0.268552	-0.136983	-0.114091	0.169787	-0.192553	0.273839	-0.17477	-0.30394	-0.050758	-0.00262203	0.0750179	-0.115362	-0.0890756	-0.745664	-0.257349	-0.375655	-0.102036	-0.278572	-0.603381	-0.35646	-1.01891	-0.709996	-0.48754	-0.774024	-0.709414	-0.192601	-0.754881	-1.24352	-0.750497	-0.938643	-0.732842	-0.532251	-0.48945	-0.647448	-0.154713	-0.533749
0.0874792	0.0584302	0.371746	0.158505	0.0621504	0.454769	-0.126427	-0.114593	-0.0597939	0.184894	-0.00365102	-0.000116765	0.0429625	0.0676602	0.105986	0.113769	0.241063	0.0261632	-0.555628	0.174632	-0.0300706	-0.0224036	0.183203	-0.215946	-0.262273	0.0552345	-0.260519	0.152964	0.0684952	0.0301543	-0.184793	0.186834	-0.33397	0.0764435	0.0353073	-0.303449	-0.17273	0.168867	0.318981	0.655883	0.499095	0.579139	0.393955	0.46307	0.466416	0.457406	0.442543	0.338505	0.621439	0.140263
0.117603	0.329952	0.0782566	-0.167053	0.554379	0.210298	-0.169174	0.346595	0.628661	0.371116	0.410977	0.105213	0.0315767	0.107124	-0.0352182	0.0222431	0.0980447	-0.0275436	0.0665308	-0.159275	-0.0627761	-0.167378	-0.0518026	-0.222501	-0.0758808	0.0767279	0.0187295	-0.138412	-0.192739	-0.135984	-0.18573	0.0705828	-0.110439	-0.339881	-0.381534	-0.459241	-0.334098	-0.37472	-0.339989	-0.502926	-0.297321	-0.407734	-0.490643	-0.251776	-0.208263	-0.194459	0.143492	0.0143416	0.0224038	0.0217746
0.055795	0.0877261	0.0617475	-0.0397765	-0.036618	0.00354682	-0.357967	0.107794	0.255994	0.189091	-0.163983	-0.161298	0.38069	-0.0426761	-0.17851	0.0540263	-0.210325	0.132466	-0.140605	0.164438	0.162382	0.0737007	0.0644063	0.098749	0.501924	0.254373	0.218439	-0.0723132	0.0069706	0.222862	-0.137734	-0.0909264	-0.237042	0.142069	-0.133512	0.0149767	-0.1897	0.0780719	-0.1442	0.148386	0.0931047	0.30734	-0.135927	0.0932611	-0.28559	0.0370065	0.0245967	0.0141899	-0.200221	-0.121643
0.502346	0.0970934	0.456531	0.398372	0.309499	0.0641149	0.292009	0.111697	0.224922	0.321761	0.125914	0.150946	0.198311	0.229353	0.25699	0.147709	0.0242405	0.254649	-0.368718	-0.0578814	0.255	0.266503	0.263713	0.254154	0.362343	-0.337492	0.0903823	-0.145534	0.0587859	-0.519768	-0.303055	-0.125166	-0.338161	0.170676	0.15488	0.289909	0.380765	0.00576691	-0.384127	0.377223	-0.0214167	0.0492442	-0.263341	-0.19296	-0.0441113	-0.11864	0.111534	-0.0989924	-0.330482	0.291862
0.119736	0.00817404	0.474089	0.0511438	0.222621	-0.486819	-0.223294	-0.203418	-0.126553	-0.155783	0.00999243	-0.198614	-0.103292	0.134663	0.0850258	0.102433	0.195446	-0.0766775	-0.267176	0.0459746	-0.0994961	0.0779316	-0.186184	0.0654652	-0.290303	-0.266895	-0.544606	0.197427	0.205088	-0.36017	-0.441096	0.0471367	-0.153869	-0.0944713	-0.160332	-0.155167	-0.129429	-0.370522	0.0397494	0.0353831	-0.133755	0.154647	0.0938267	-0.0400506	0.293257	-0.0732289	-0.159115	-0.327995	0.131116	0.0898472
0.493254	0.0312976	-0.201602	0.238321	-0.14865	0.122249	-0.0182597	-0.271673	-0.317145	-0.409537	-0.424986	-0.403408	-0.0624163	-0.0994306	0.0390718	-0.408314	0.181808	-0.139809	0.299616	0.0666983	-0.087729	0.0277467	-0.261727	-0.0276813	-0.47755	-0.354214	-0.431346	-0.505833	-0.345532	-0.449493	-0.52682	-0.474425	-0.232285	-0.232047	-0.160581	-0.216951	0.160949	-0.227989	-0.0258122	-0.130785	-0.117793	-0.00574261	-0.168212	0.214315	-0.296795	-0.230526	-0.280048	-0.333004	-0.240461	-0.0488204
-0.051727	-0.105001	-0.360689	-0.131042	-0.042168	-0.557686	-0.577212	0.124569	0.489967	-0.247983	0.195939	-0.065088	-0.296548	-0.187123	0.0302539	0.0975702	0.142125	0.0500919	0.0957003	-0.385488	0.301177	0.00151387	-0.0978262	-0.185543	-0.277255	-0.0699509	-0.248702	-0.361943	0.0530016	-0.422743	-0.260748	-0.632433	-0.209949	-0.336323	-0.301769	-0.202973	-0.24142	-0.112358	-0.148882	0.0281226	0.0467291	-0.0763062	-0.188213	-0.161346	-0.379262	-0.00621061	-0.416206	0.0220741	-0.172232	-0.15355
-0.207395	-0.101364	0.169316	-0.527928	-0.0847396	-0.432479	-0.606619	0.222075	0.101269	-0.234282	-0.229248	-0.239703	-0.206308	-0.167102	0.0296629	0.365568	0.193892	-0.214574	-0.219946	-0.12494	-0.26378	-0.244915	0.400719	-0.253579	-0.213189	-0.140077	-0.0218608	0.253733	-0.438678	-0.594312	-0.0854432	-0.0196159	-0.177786	-0.130561	-0.0767296	-0.173584	-0.0853192	-0.375675	-0.127835	0.238952	0.184235	-0.273157	-0.391738	-0.370097	-0.406312	-0.534661	-0.205746	-0.135888	-0.347856	-0.121163
0.0596417	0.119787	-0.190293	0.325428	0.252792	-0.10684	-0.22253	-0.428176	-0.0318368	0.22506	0.203768	-0.0446441	-0.117565	0.106599	0.435495	0.125497	-0.114708	0.303669	-0.132154	-0.182305	0.277415	0.392238	0.0363121	0.0932657	0.254345	0.257476	0.37933	0.415127	0.171412	0.298873	0.495773	0.206349	0.269343	0.0376052	0.304887	0.0523851	0.187063	0.0392163	0.195747	0.345622	-0.40048	0.0730638	-0.00950094	-0.0238214	0.0676536	0.0623872	0.15366	0.615875	0.223163	0.0669724
0.212363	-0.1402	0.122161	0.338103	0.311025	0.306511	0.450827	0.408672	0.679175	0.494242	0.277748	0.438111	0.195904	0.439326	0.0821297	-0.149075	-0.0272946	-0.145271	0.107582	0.214059	0.191996	0.374939	0.396024	0.318305	0.233598	0.304287	0.142499	0.0263513	0.274713	0.24599	0.267582	-0.0130394	0.415339	0.656847	0.719766	0.346305	0.182844	0.320408	0.201579	0.0773383	-0.037364	0.0645143	-0.00463406	0.0028727	-0.0197927	0.447963	-0.0196858	-0.042936	0.330997	-0.175178
-0.366833	0.0346736	0.0976139	-0.0157519	-0.451183	-0.592229	-0.0605051	-0.750481	-0.0233831	-0.242498	-0.088206	-0.263636	0.0697887	-0.139763	0.425898	-0.163242	0.196055	-0.0729705	-0.0638197	0.103977	-0.157898	0.0948266	-0.0177307	-0.0503781	-0.385609	-0.0178595	0.27529	-0.192059	-0.853523	-0.153292	-0.437224	0.110832	-0.805782	0.0823494	-0.329333	-0.337383	-0.441564	-0.139374	-0.643154	-0.472726	-0.124478	-0.303015	0.1056	-0.308851	-0.0602218	-0.61032	-0.505323	-0.327835	-0.784959	-0.0149758
-0.894913	-0.535932	-0.724784	-0.124722	-0.204318	-0.631947	-0.451872	-0.0655194	0.288233	0.0972566	0.0174805	0.133517	-0.481726	-0.378486	-0.477186	-0.293211	0.0608087	-0.0309544	0.0645248	0.198832	-0.000305802	0.0592819	-0.0345981	0.0177053	-0.58995	-0.529911	-0.443364	-0.98509	-0.668693	-0.300241	-1.07793	-0.840195	-0.696501	-0.732192	-1.30343	-0.755271	-0.820295	-0.938825	-0.947042	-0.831318	-1.21651	-0.740252	-0.929036	-1.01107	-0.96246	-1.2787	-1.28112	-1.0581	-0.946332	-1.08066
-0.453815	0.139472	-0.0412299	-0.0875317	-0.0730078	-0.251104	0.0582912	0.165724	-0.071723	0.328576	0.116085	-0.140267	0.100467	-0.125292	0.269399	-0.395845	-0.185287	0.0422591	0.511091	0.0277825	0.102707	0.120058	-0.242369	-0.439347	-0.473465	-0.275754	-0.0148125	-0.247773	-0.345587	-0.517288	-0.391447	-0.0959251	-0.340401	-0.197327	-0.383238	-0.150388	0.0462678	-0.121541	0.747583	0.880935	0.22947	0.508826	0.339449	0.692448	0.740664	0.463518	0.387759	0.579676	0.0262817	-0.210514
0.335004	0.0609246	0.127349	0.127087	0.0462667	0.228059	-0.404089	0.27012	0.372527	0.183662	0.208075	0.102265	-0.0478228	0.0753106	0.157882	0.180029	0.0670133	0.390541	-0.314069	-0.323514	0.32801	0.0345786	-0.0504681	0.1135	-0.0297029	0.0823744	0.312901	0.139548	-0.0176697	0.338688	0.28185	0.356194	0.857579	0.358675	0.179452	0.864144	0.0835768	0.477618	0.0943987	0.456383	0.483222	-0.124771	0.189286	0.170834	-0.211596	0.166176	0.00373255	0.198565	0.522084	0.211496
-0.107527	-0.120278	0.0682786	0.377599	0.0493198	0.511169	0.431222	-0.208826	-0.0998314	0.252765	0.225748	0.156694	-0.0205432	0.0831738	-0.356585	0.291778	-0.0856344	-0.080072	-0.197846	0.071774	0.305328	-0.178367	0.0237025	0.203566	0.0086807	0.110453	0.0854849	-0.139545	-0.276257	-0.383163	-0.147469	0.102723	0.149127	0.178892	0.22323	0.119136	0.0723686	0.0370323	0.117103	0.00236561	0.391686	0.0844496	0.25728	0.12457	0.357919	-0.28029	0.247509	-0.170557	0.228454	-0.299414
-0.247817	0.172283	0.271273	0.0309387	0.135066	0.420503	0.0438138	0.239051	-0.100787	0.0663693	-0.298211	-0.493444	-0.404852	0.264816	-0.259468	-0.163809	0.22046	-0.108502	0.252789	-0.200938	0.0605571	-0.259458	0.496572	0.668027	0.243532	0.213822	-0.173694	0.142468	0.188787	0.109832	0.573538	-0.218604	0.268264	-0.268329	0.0797879	0.449377	-0.225943	0.219453	0.0999482	-0.0561319	-0.740781	-0.111585	-0.239456	-0.0231899	-0.529627	0.0468963	0.285345	0.544665	0.75086	-0.312466
0.0719388	0.346641	0.288939	0.229725	0.408869	0.365531	0.0169176	0.0154426	0.171879	-0.203869	0.0747282	0.204407	-0.12351	0.010758	-0.258117	-0.166289	-0.328328	0.273524	0.182777	0.0383163	0.17846	-0.0308809	0.0655918	0.45727	0.0152485	0.175196	0.164132	0.324117	0.912764	0.335821	0.658143	-0.0440969	0.380145	0.260874	0.234511	0.2415	0.278778	-0.0934863	0.143957	-0.252555	-0.0723028	-0.0071853	0.102631	0.157941	-0.102389	0.432158	-0.0559883	0.552665	-0.151016	-0.00233326
0.343984	-0.0629339	0.241951	0.466966	0.047159	0.520835	0.378957	0.350531	0.595511	0.253517	0.419452	0.546312	0.275686	-0.0997669	-0.120804	-0.127748	0.0714681	0.180886	-0.118245	-0.00636043	0.0327832	0.444033	0.0165701	0.13884	-0.0405486	-0.107451	-0.36049	-0.106722	-0.0987585	-0.0670268	-0.279042	0.0746828	0.175837	0.248327	-0.0190934	0.223812	-0.266597	-0.31065	-0.0187309	-0.368252	-0.297993	-0.286301	-0.219615	-0.554823	-0.422225	-0.499076	-0.399597	-0.260378	-0.288967	-0.244291
0.21391	0.192501	0.22075	0.461214	0.0385265	0.116527	0.196479	0.0771764	0.064761	0.121213	-0.028125	0.178254	0.093579	0.172594	0.205018	-0.208107	0.045471	-0.15907	0.036239	0.285467	0.154289	0.35765	0.60499	-0.0938987	0.392676	-0.0485726	0.397074	-0.0309401	-0.17851	0.246335	0.069568	0.433259	0.230082	0.0182122	0.615746	0.247177	0.182288	0.838108	0.336994	0.606281	0.389289	0.247372	0.419489	0.10622	0.119084	0.323398	0.507798	0.576967	0.0623681	0.120112
-0.0354397	0.164832	0.0113695	0.844036	-0.10147	0.0116571	-0.416538	0.0918143	0.364017	0.219877	-0.648803	-0.0957709	0.513556	0.103224	0.215894	-0.103905	-0.331265	0.172465	0.208904	0.0538007	-0.426682	-0.650971	-0.259341	-0.088606	-0.442928	-0.146468	0.00913339	0.31546	-0.291496	-0.160958	-0.128324	-0.0565789	-0.194116	-0.155161	0.111856	-0.417509	-0.127254	-0.136642	-0.0318962	-0.166417	-0.32247	-0.455187	-0.227233	0.101044	0.190293	-0.502735	0.213855	0.381342	-0.181897	-0.261342
-0.0591788	0.19485	0.259766	0.471223	0.262281	0.230569	0.460143	0.179498	0.005191	0.176811	-0.0499759	0.0230996	0.128441	0.0984958	-0.00999647	0.0932545	-0.0492999	0.11514	-0.126548	-0.0325471	0.19029	-0.0747492	-0.104782	-0.137879	-0.0698579	-0.180152	-0.146686	-0.39578	-0.076536	-0.130736	-0.368223	-0.33934	-0.171729	0.292929	0.0513837	0.0436357	-0.0689199	-0.082115	-0.199013	-0.212862	-0.269262	-0.280633	-0.28589	-0.273405	-0.397765	-0.317462	-0.316204	-0.288424	-0.222125	-0.128151
-0.132088	0.555946	-0.217263	-0.291915	-0.268039	-0.34048	-0.447894	-0.16971	-0.207731	-0.174689	0.0213611	-0.161111	-0.0799025	-0.0209872	0.0869083	0.0306619	-0.0764193	-0.0102824	0.175451	-0.119411	0.147995	-0.400007	-0.290703	0.0114571	0.0909446	0.0819586	-0.343517	-0.317699	-0.42258	-0.466324	-0.414955	-0.278338	-0.0772626	-0.26817	-0.0784495	0.0469042	-0.182514	-0.171909	0.0583578	-0.390513	-0.164074	-0.153242	-0.0308678	-0.261348	0.0686083	0.1814	-0.28652	-0.426288	-0.413493	0.00993515
0.215922	0.327426	0.0609961	0.541798	0.636498	0.538082	0.153186	0.376234	0.362811	0.555772	0.610655	0.435066	0.13523	0.448442	0.164835	0.154722	-0.34954	-0.105192	0.143001	0.157009	0.0132848	0.202003	0.337264	0.347851	-0.125101	-0.0843675	0.0159258	0.126417	-0.23775	0.20297	0.203124	0.0554018	-0.191322	0.124398	-0.237745	-0.222032	-0.162012	-0.0188517	0.0333124	-0.113784	-0.180869	-0.0120347	-0.0780265	0.393456	0.133733	0.060907	-0.0474939	-0.075638	-0.227142	0.354196
0.219969	-0.280229	0.130417	-0.583927	-0.920877	-0.73537	-0.147966	-0.11499	0.140487	-0.132793	0.0419999	-0.375488	-0.562301	-0.167351	-0.0387122	-0.382519	-0.049064	0.192509	0.539433	-0.300359	-0.521755	-0.126146	-0.128218	-0.30676	-0.237271	-0.0582654	-0.197636	-0.643731	-0.458717	-0.00129826	0.0315304	-0.446064	-0.700566	-0.41682	-0.0834056	-0.688606	-0.0696533	-0.687987	-0.202355	0.0325573	-0.285065	-0.554921	0.198098	-0.596559	-0.376989	-0.215983	-0.282489	0.160578	-0.351783	-0.591265
-0.633188	-0.834386	-0.759371	-0.522071	-0.553656	-0.523151	-0.448447	-0.884777	-0.766065	-0.720236	-0.259066	0.156381	-0.311377	0.330134	-0.416542	-0.0286521	-0.186973	0.528752	-0.0216284	-0.291498	-0.544572	0.563781	1.09132	0.00944082	-0.339871	-0.246421	-0.34138	-0.733402	-0.680871	-0.894818	-0.800706	-1.21089	-0.968975	-0.836943	-1.30965	-1.38014	-1.25887	-1.11334	-1.25367	-1.55459	-1.25962	-1.15751	-0.634402	-1.31367	-1.36493	-1.1121	-1.09036	-1.63167	-0.713263	-0.987706
0.211827	-0.263857	0.259468	-0.401923	0.604117	-0.463709	-0.080846	-0.208013	-0.218324	-0.00555894	-0.206381	0.293189	0.225157	0.317444	0.19773	-0.0131443	-0.0504989	0.0715998	0.142847	-0.150804	0.535374	0.019189	0.502472	-0.203616	-0.147022	0.0947833	0.0528531	0.00872667	-0.159523	-0.602334	0.00524016	-0.206375	0.412337	-0.021199	0.234027	0.0866783	0.529491	-0.206511	0.341924	0.549254	0.30701	-0.184599	0.428297	0.161823	0.460069	-0.331403	0.146258	0.0631009	0.100118	-0.0501146
0.0982647	-0.0540651	-0.139779	0.00756792	0.144924	0.433336	-0.071129	-0.224259	0.125223	-0.103125	-0.0713274	-0.068366	-0.048087	-0.154897	-0.370829	0.196286	-0.117739	0.140752	-0.0405579	-0.178741	-0.0544113	0.135481	0.370573	0.43772	-0.151704	0.0156705	0.226812	0.117281	0.250698	0.216634	0.0576877	-0.0932372	-0.0367422	0.0444726	0.406865	0.174388	0.0601254	0.0973205	0.206388	-0.103441	0.313731	-0.0850845	-0.097512	-0.0864033	-0.191305	-0.20853	-0.00754077	-0.0284602	-0.0521645	-0.0480044
-0.547929	0.00781963	-0.228472	-0.829024	-0.351844	0.0654046	-0.552388	-0.311446	-0.566639	-0.0187479	-0.3654	-0.25858	-0.271291	-0.0439946	-0.42369	-0.456371	0.361652	0.0504424	-0.138058	0.182334	0.218126	0.266318	0.485376	0.287859	-0.0815894	0.0248268	0.326909	0.138386	-0.503985	-0.62966	-0.279598	-0.0623653	-0.532111	-0.177591	-0.253269	-0.414522	-0.427435	-0.504595	0.170449	-0.407414	-0.501672	-0.262696	-0.12735	0.21318	-0.439275	-0.831971	-0.395047	0.365694	-0.257107	-0.530848
-0.0651602	-0.187198	0.069078	0.19903	-0.00787431	-0.0446935	-0.397635	-0.140719	-0.321109	0.0550208	-0.243394	-0.0812401	-0.0669736	-0.489036	-0.332688	0.0320575	-0.0157639	0.168615	-0.130414	-0.0544945	-0.667128	-0.211632	0.0580767	-0.088328	-0.00880461	-0.0332762	-0.0933567	-0.10229	0.172452	0.39996	-0.367375	-0.267623	-0.0332413	-0.150427	-0.391066	-0.200799	0.36917	-0.0842503	-0.186054	-0.247516	0.0578845	-0.156038	-0.174334	-0.138761	-0.110653	0.0983282	-0.318924	-0.0561297	-0.380017	-0.0569917
-0.455687	-0.282436	-0.367829	-0.452531	0.0773075	-0.0347481	-0.239035	-0.053648	0.415537	0.231887	0.124375	0.416516	0.0567515	-0.494364	-0.0161941	-0.0646539	0.0682399	-0.130418	-0.0745167	0.201349	-0.18363	-0.0435933	0.137585	-0.0208588	-0.130386	-0.245821	-0.442148	-0.299506	-0.205315	-0.0793556	0.292511	-0.0548121	-0.00184296	-0.087148	-0.312818	-0.439295	-0.21065	-0.388177	-0.4154	-0.0898858	-0.165835	-0.608994	-0.282808	-0.4325	-0.642895	-0.366206	-0.537331	-0.251425	-0.231706	0.0493617
-0.210516	-0.273424	-0.376505	0.013785	0.0448113	-0.197322	0.0368785	-0.304874	-0.00520633	-0.123917	-0.278892	-0.512988	-0.0908439	0.081783	-0.125681	0.151879	-0.000125168	0.0193192	-0.210681	0.0396073	0.274931	-0.186563	-0.302595	0.158058	-0.116094	-0.740061	0.273004	0.385805	-0.323744	-0.0253805	-0.0991907	0.108152	-0.153722	-0.33301	-0.0419917	0.115732	-0.263922	-0.274751	-0.346972	-0.111817	-0.147128	0.257423	0.13515	-0.051296	-0.0850286	0.0279109	0.21156	-0.0415152	-0.241581	0.132566
0.451678	0.352431	0.518986	0.124184	0.391987	0.433041	0.171414	0.28846	0.696775	0.51137	0.590615	0.539742	0.184077	0.167861	-0.116611	0.0606481	0.0501705	-0.282046	-0.0647319	0.235959	-0.241627	0.145703	0.372097	-0.00378296	0.195677	-0.00514988	0.129384	-0.252954	-0.124455	0.00136071	-0.106654	-0.108207	0.00242076	0.197812	0.22242	-0.314394	-0.285062	-0.0579157	-0.02312	0.036588	0.00144922	-0.270237	-0.156774	-0.141105	0.0519369	0.28034	-0.0974787	0.0471871	0.220821	-0.0115009
-0.764488	0.152693	-0.162529	-0.0691946	-0.159813	-0.792217	-0.821059	-0.728141	-0.138148	-0.9275	-0.821107	-0.68347	-0.475464	0.261072	0.316809	-0.597295	0.284865	0.223307	-0.161163	0.250286	-0.0509009	-0.237863	0.165188	-0.371952	-0.310051	-0.386129	-0.25317	-0.977727	-0.419488	-0.827557	-0.715019	-0.483763	-0.663031	-0.852155	-0.681495	-0.312548	-0.369681	-0.729435	-0.912306	-0.338987	-0.691357	-0.844116	-0.554338	-0.343937	-0.414107	-0.759614	-0.975753	-0.531618	-0.929226	-0.641793
0.170667	0.491079	-0.111779	0.0918124	0.148477	0.227012	0.255449	0.209824	0.261801	0.597555	0.0755656	0.0884661	0.417689	-0.0889192	0.118497	0.0250777	0.0356228	0.423336	-0.23022	-0.253816	-0.108136	-0.020854	0.0319007	0.175566	0.0219964	-0.253161	-0.0878862	-0.0190887	0.0590666	0.153523	0.0922285	0.00751978	0.150635	0.0147769	-0.132198	0.249404	0.254461	0.0871048	-0.303769	-0.13712	0.240546	-0.276492	0.182115	-0.140652	-0.220529	-0.233831	-0.0636875	0.282426	-0.15798	0.0213347
-0.674962	0.67538	-0.236016	-0.485518	-0.263129	-0.182221	-1.14245	-0.381059	0.25477	-0.18235	-0.49788	-0.119754	0.0601134	-0.333751	-0.0474456	0.0574995	-0.344196	0.304486	-0.317504	0.299714	0.0281874	-0.0150977	-0.41883	0.0558738	0.345851	-0.203431	-0.171915	0.0318178	-0.277502	0.410025	0.502163	-0.534963	0.294795	-0.128477	-0.463939	0.458131	-0.386664	-0.261486	0.145529	-0.17914	0.0289731	0.0629117	-0.213528	0.13401	-0.275461	0.303646	-0.124236	-0.324355	0.202787	-0.353
-0.675576	-0.0539988	-0.42197	0.043007	0.296287	-0.0254985	-0.120863	-0.141183	-0.125671	-0.0639488	0.00829525	0.0109973	0.347525	0.0975329	0.285543	0.318982	0.0665818	-0.237678	-0.0747897	-0.0730958	-0.138515	0.068168	-0.0174954	0.289794	0.215999	0.00711988	-0.287339	-0.430912	-0.548554	-0.05898	0.112039	-0.0166553	0.287494	0.283193	-0.00677712	0.0488061	0.00782614	0.399208	-0.560663	0.50052	0.0192507	-0.310738	-0.494756	0.301214	-0.043656	0.322398	0.0423595	-0.0807297	0.0346257	0.0680961
0.0952577	-0.101036	-0.278715	-0.0959122	0.220917	-0.171215	0.209092	-0.425731	-0.308145	-0.341972	-0.14551	0.241377	0.152937	-0.0957844	0.293792	0.0210433	-0.0341468	0.164824	0.139951	-0.291671	0.106564	0.186505	0.152033	-0.326121	0.036086	-0.11177	-0.0415343	0.188871	-0.255239	-0.0731692	-0.21767	0.0779485	-0.106848	-0.0727807	0.0611324	0.0932737	0.164809	-0.292676	0.178824	0.058935	0.106383	0.222406	-0.183883	-0.410101	-0.00645347	-0.154395	-0.12296	-0.0193889	-0.00971924	0.53051
-1.06291	-1.37805	-0.97711	-1.33051	-1.35541	-1.20484	-0.700048	-1.03368	-0.527474	-0.758269	-0.394964	-0.146356	-0.515657	-0.132176	-0.563636	0.161577	-0.616463	-0.24697	-0.0844703	0.786326	-0.0655485	-0.778169	-0.396109	-0.862522	-0.0994567	-0.207005	-0.706196	-0.442192	-1.13751	-0.799357	-1.21987	-1.06103	-1.39783	-1.20731	-1.72659	-1.65691	-1.48603	-1.26954	-1.27519	-1.15172	-1.12011	-1.21084	-1.25381	-1.06069	-0.261607	-0.702571	-0.488604	-1.08535	-0.560665	-0.810077
-0.209663	0.280135	0.00463146	0.184433	-0.258045	0.0304427	0.00106862	0.194396	0.202896	-0.0441462	-0.463777	-0.327932	0.130338	0.385658	-0.111741	-0.122229	-0.284074	0.276292	0.218844	-0.0888332	0.170565	0.0372423	0.0823973	-0.270449	-0.0804251	-0.294261	-0.267008	-0.135576	0.0596679	-0.337326	-0.134867	-0.573644	-0.282699	-0.114893	-0.228469	-0.137491	0.0668992	-0.186495	-0.332209	-0.186496	0.286368	0.227153	0.292618	0.0967108	-0.305447	-0.0688993	0.171094	-0.127496	0.0224143	0.25261
-0.647465	-0.937712	-0.41358	-0.555862	-0.954665	-0.436345	-0.184424	-0.0945406	-0.270629	0.213903	-0.11288	-0.63648	-0.117469	-0.81967	-0.0887409	0.445097	-0.163385	-0.306838	0.103278	-0.0781524	0.122955	-0.223428	0.0724609	-0.791941	0.574577	-0.825323	-0.390412	-0.732705	-1.06196	-0.377003	-0.445121	-0.90807	-0.44494	-0.55504	-1.07958	-0.798421	-0.297824	-0.459242	-1.11102	-0.86027	-1.03094	-0.542709	-0.0461679	-0.927968	-0.530863	-1.02331	-1.01116	-0.826888	-1.09968	-1.21322
0.912089	0.078719	0.395479	0.337708	0.227358	0.00709616	0.307001	0.0216012	0.578015	0.821134	0.661425	0.17327	0.512627	0.0756088	-0.453776	-0.164287	-0.289496	0.125904	0.17071	0.157169	0.10365	0.0518111	0.351656	0.374512	0.0219749	0.0743607	0.356653	-0.0634658	0.0511463	-0.49483	-0.0425209	-0.518579	-0.0890987	0.0971171	0.275463	-0.116408	-0.187411	-0.446191	0.0440689	-0.237788	-0.115589	-0.116017	-0.018864	-0.196902	0.224029	-0.725301	-0.215296	-0.143314	-0.244289	0.0711624
0.302529	0.612836	0.316266	0.444019	0.278939	0.148726	-0.163213	0.29841	0.073917	-0.251287	0.017852	0.105087	0.264777	0.0910507	0.0418156	0.11387	0.124441	0.032079	-0.079905	-0.190484	0.180115	0.0721966	0.340267	0.379085	0.112943	-0.00123183	-0.0319924	-0.108351	-0.111336	-0.248156	-0.368292	-0.313	-0.495941	-0.312261	-0.133388	-0.248043	-0.197032	-0.261964	-0.0947241	-0.188884	-0.20168	-0.0633227	-0.0915535	-0.118751	0.0529085	-0.0140852	0.104179	0.0457394	0.267807	0.0349482
0.732083	-0.122046	-0.424519	-0.218502	-0.0508298	0.257634	-0.0563696	0.344368	-0.0170447	-0.0400033	-0.464934	-0.282746	0.0171361	0.352737	0.115865	0.39767	0.00791521	-0.367995	0.154967	-0.192557	-0.405552	-0.343388	-0.0820092	-0.0126272	-0.30552	0.103808	-0.883111	-0.299082	-0.372884	0.209654	-0.325836	-0.149039	-0.357928	-0.317466	-0.329517	-0.725264	0.0438027	0.170453	0.161727	-0.0151015	0.0367087	-0.206838	0.216586	-0.0201976	-0.00984581	0.260251	0.51825	-0.254397	-0.308858	-0.490271
0.259839	0.151045	0.542065	0.534123	-0.0876799	-0.0738783	0.078796	-0.0262797	0.156298	-0.14079	-0.10836	0.0109196	0.232959	-0.220476	0.121842	-0.0302299	0.00883317	-0.206347	0.186359	0.0413852	0.140862	0.192587	0.0329467	0.161189	0.273242	0.162064	0.096816	0.072977	0.0860905	-0.00499585	0.225212	0.143143	-0.0708206	-0.0652859	0.514392	-0.0213238	0.297617	0.10093	-0.266596	-0.308675	-0.0642548	0.126437	-0.131222	-0.268738	0.205486	0.0943304	0.360745	0.16542	0.119938	0.593413
-0.0548805	0.311248	-0.0250994	0.0151796	-0.231762	-0.333836	-0.746767	0.161264	-0.272427	-0.24527	-0.777932	-0.369465	-0.253352	-0.295391	-0.067286	0.0153832	0.173234	0.0915824	-0.244142	-0.0360578	-0.198074	0.151664	0.300678	-0.10405	-0.0576453	0.0324492	0.181871	-0.347385	0.227954	0.421837	0.0563907	-0.0258468	0.211341	-0.0478744	-0.387162	-0.287572	0.0268666	0.0118062	0.176022	0.038135	0.241504	-0.0602707	0.153995	0.469447	0.226567	0.238298	-0.380761	-0.466219	0.408416	-0.691134
-0.282819	-0.0307133	-0.0637694	-0.383087	0.133134	0.178623	0.0876977	-0.345537	-0.024316	0.231365	-0.0810287	0.0263751	-0.105099	0.0176277	0.204815	-0.193604	0.0998616	0.0388786	-0.0900405	0.144904	-0.314703	-0.242161	0.16301	-0.0944431	-0.162589	-0.0738858	-0.0299449	-0.53339	-0.333035	-0.159794	0.153666	-0.20985	-0.44378	-0.0798048	-0.190351	0.0924404	-0.517901	0.0767508	-0.0214828	0.163148	-0.525085	-0.124634	-0.532371	-0.1515	-0.300664	-0.213582	-0.624835	0.169778	-0.453886	-0.288077
0.751877	0.116445	-0.112191	0.565086	0.462624	0.575634	0.0293441	0.662108	0.0275049	0.326236	-0.0725462	-0.0254127	0.711576	0.225072	-0.241425	0.0648117	0.323035	-0.186994	-0.00155894	-0.199293	0.436011	0.435629	0.331388	-0.301188	0.00732856	0.0661004	0.445992	-0.100638	-0.468883	0.0341778	-0.0243272	-0.141128	0.0514825	0.23314	-0.0124746	-0.597322	0.141206	-0.503205	-0.382402	-0.129328	-0.64305	-0.156063	-0.167579	0.0929571	-0.230004	0.335903	-0.51919	0.128612	0.00253437	-0.375296
0.118379	0.281237	-0.0196776	0.273609	0.0810843	0.249648	0.658246	0.422436	0.309348	0.136659	0.276894	0.394563	0.569095	0.569284	0.0371648	-0.0490016	0.0307891	0.00891578	0.145845	-0.136548	-0.175408	0.205933	-0.0242143	-0.0373401	-0.162671	-0.041683	-0.247383	-0.0839178	-0.00525937	0.0652803	0.0635792	-0.0292317	0.174686	0.253125	0.113269	0.256807	-0.0886206	0.0240437	-0.0934563	-0.0242979	-0.26327	-0.0161957	-0.0765031	-0.191555	0.454006	-0.141832	0.278634	0.284529	0.055688	0.0841842
0.0383264	-0.165643	0.123797	0.165159	0.0120441	0.048789	-0.0899849	-0.0295767	0.154818	-0.229747	-0.138262	-0.03699	-0.309342	-0.136223	0.125113	0.0605234	0.109756	0.297914	-0.191065	-0.277129	0.0770148	0.125711	0.0815278	0.181215	0.233506	0.0747024	0.267005	0.0647689	-0.0193626	-0.0528255	0.0136288	-0.0935607	0.0313552	0.313875	0.334387	0.147795	0.0915685	-0.0831077	-0.186977	-0.357768	-0.255982	-0.264771	-0.277431	-0.0902318	0.0349397	-0.380967	-0.18045	-0.338688	-0.165104	-0.206904
-0.118742	0.100624	0.221306	0.26889	0.0616709	0.378969	0.028136	-0.0775645	-0.00404777	0.135762	-0.060076	0.174487	0.000478206	-0.219943	-0.0719836	-0.158556	0.021858	0.0469648	-0.252231	0.341964	0.0873381	0.240926	0.435777	0.107501	0.24441	0.173129	0.342333	0.643144	0.545689	0.161906	1.17685	0.635248	1.33029	0.61556	0.620034	0.800169	0.76937	0.112534	0.493227	0.160202	-0.289892	-0.0314427	-0.00342359	-0.177303	-0.0365855	0.360941	-0.107305	-0.00916658	0.162814	0.0671357
0.128517	0.344014	0.160525	0.475805	0.18024	0.101784	0.140682	0.163826	0.0488978	-0.0191729	0.0328627	-0.01737	0.109554	0.00519426	0.0969609	-0.00943599	0.0860879	-0.0296133	0.0568243	-0.103863	0.296541	0.0255782	0.0891576	0.290698	-0.0124747	-0.0287172	-0.110912	-0.0188368	-0.172952	-0.181842	-0.181559	0.0840746	-0.107272	-0.145739	-0.0639681	0.0373963	0.011579	0.209076	0.339549	0.612055	0.497402	0.563327	0.685507	0.666711	0.588816	0.737845	0.84417	0.893478	1.02262	1.46542
0.357169	0.405714	0.495613	0.160879	0.316392	0.390177	0.178134	0.677529	0.296274	0.414043	0.367884	0.257368	0.245029	0.114391	0.104798	-0.0682932	0.210326	-0.0310312	-0.031226	-0.0797755	-0.0651269	0.0556246	-0.00596429	-0.00978841	0.214436	-0.36476	-0.319497	-0.117276	-0.248321	-0.388858	-0.0880884	-0.0365145	-0.00490311	-0.118645	0.0924677	-0.0399383	-0.075341	-0.262931	-0.000703109	-0.02185	-0.143301	0.0232626	0.0377524	-0.512738	-0.367477	-0.314051	-0.0967982	0.0299411	0.00382767	0.0809918
-0.0938709	0.0100437	-0.00903358	0.0837159	-0.0282368	0.196841	0.338437	-0.00206443	0.0404097	0.00506596	-0.0357876	0.0499259	-0.235246	-0.0261229	-0.0472145	0.084392	-0.132162	-0.115334	0.106783	0.0563208	0.0865412	-0.239334	-0.130429	-0.0502338	-0.125673	0.0742117	-0.200447	-0.0762518	-0.177501	-0.237713	-0.136484	-0.17285	-0.231967	-0.126495	-0.262128	-0.118168	-0.200435	-0.150736	-0.407304	-0.553255	-0.309482	-0.451357	-0.337747	-0.198474	-0.347017	-0.256399	-0.219859	0.0667889	0.34234	0.349656
-0.332747	0.164148	-0.0529968	0.175414	0.761474	0.112552	0.488369	0.0689838	0.433163	0.0968189	0.116189	0.382812	-0.0679194	-0.0995232	-0.0262055	0.394967	-0.198733	0.182251	-0.642502	0.264018	0.0309941	-0.0445816	0.151501	-0.038685	0.242678	-0.0164358	0.00639995	-0.00467521	0.615549	0.141136	0.21134	0.00834631	-0.0195705	0.126744	-0.201129	-0.0773135	0.391811	0.659879	-0.507912	0.0352004	-0.165731	0.189001	-0.180868	0.174965	0.0476825	-0.247017	0.438095	0.372237	-0.140323	0.436086
-0.481618	-0.377128	-0.451794	-0.217068	-0.0210242	-0.566613	-0.274669	-0.126483	-0.290113	0.0496119	-0.462244	-0.480001	0.0483966	-0.254113	-0.274838	-0.127056	-0.0324809	-0.0976298	0.127539	0.129627	0.0369531	-0.094702	-0.61319	0.0752809	-0.210103	-0.547622	-0.274604	-0.622512	-0.278924	-0.960529	-0.764186	-0.181022	-0.695796	-0.504163	-0.529007	-0.381202	-0.451272	-0.362521	-0.373727	-0.680254	-0.677182	-0.263314	-0.235436	-0.259833	-0.392582	-0.173197	-0.20262	-0.322772	-0.590907	-0.590921
0.0179519	0.096509	0.454744	0.250363	-0.016209	0.354258	-0.161396	0.18837	-0.0696926	0.0497123	-0.0425018	0.0319222	-0.00665031	0.525302	-0.155695	0.0793341	0.191066	-0.194918	0.00690974	-0.0823928	0.180511	0.166665	-0.0851195	0.269623	0.23379	0.165634	0.16577	0.0288635	0.464414	-0.100582	0.0218228	0.183754	0.42736	0.0174978	0.700322	0.160695	0.177851	0.0457107	0.468306	0.237718	0.139147	-0.418668	-0.0146139	-0.0509994	0.214437	-0.0541311	-0.0105647	0.195734	0.0800794	0.281421
0.0470242	-0.181505	-0.232397	-0.134292	-0.596175	0.333518	-0.401534	-0.136725	0.0273362	0.243639	-0.117163	-0.146771	0.114622	-0.453124	-0.47202	-0.282676	-0.266066	0.110596	0.305743	0.132403	-0.254698	-0.400744	0.0416329	-0.310582	0.248149	0.0092913	-0.0186107	0.349034	-0.0806528	0.20442	-0.169371	0.149218	-0.209134	0.149401	0.518912	0.0108595	0.461779	0.491913	-0.048188	-0.0936172	-0.00480425	0.0795837	-0.478093	0.215365	0.42549	-0.505334	0.0950607	-0.340763	0.0944235	0.315848
0.189973	0.388319	0.102366	0.234445	-0.130897	0.088543	-0.328565	-0.0750179	-0.130506	0.102449	-0.0685008	0.00242281	-0.202845	0.022921	0.200746	0.387427	0.103054	-0.25394	0.0912773	-0.327818	0.706182	0.12759	-0.0706897	0.0173053	-0.18726	0.274702	0.477966	-0.023083	0.298744	0.579383	0.525692	0.351986	-0.333765	0.234364	0.2056	0.282262	0.157611	0.173734	-0.0126161	-0.00966143	-0.247972	0.0934559	0.351263	0.134535	-0.135184	0.344671	0.255102	0.569107	0.479804	0.0270458
0.171399	0.196487	0.357111	0.202467	0.483037	0.275344	0.244784	0.207826	0.0571052	0.116528	0.0976083	0.26414	0.137073	-0.00811859	0.0826022	0.0203661	-0.00278351	-0.109998	0.124463	-0.0320472	0.175968	0.00552754	0.000467596	0.162101	0.0986245	0.136172	-0.014636	0.0422402	0.183314	0.197609	0.0578788	0.0435471	-0.00714664	0.0919298	0.0716792	0.164902	0.451281	0.246103	0.0024063	-0.0629492	0.000699285	0.0366241	0.145251	0.0246352	0.185325	0.0294507	0.0204942	0.250956	0.0913164	0.185282
0.0670672	0.559006	0.241256	0.176016	0.131229	-0.120389	-0.154451	0.0617139	0.312814	-0.173896	-0.12608	0.315389	-0.135968	-0.235681	0.477449	-0.123349	0.0781667	-0.188373	0.00728998	0.226266	-0.167681	0.0138282	-0.271568	-0.298594	-0.192022	-0.0915771	-0.159395	-0.456617	-0.153953	-0.206374	0.248021	0.307053	0.0466535	-0.569191	-0.224963	-0.0799689	0.0940027	0.143902	0.0236939	0.126141	0.16801	-0.285363	-0.415947	0.0737255	-0.144603	0.100247	0.153109	0.273076	0.322185	0.537093
0.205157	0.376587	-0.339722	-0.0909169	0.544537	0.188582	0.663674	0.0872969	0.189891	0.00301001	-0.136363	0.654557	0.324613	-0.225721	-0.0331265	0.355594	0.162051	-0.5166	0.236494	-0.237539	-0.0187203	-0.154265	0.173791	0.0829534	0.352963	0.211323	0.138243	-0.0239957	0.0511875	-0.327163	-0.158608	-0.0124664	-0.215546	-0.0858879	-0.150556	-0.0732256	-0.272016	-0.282267	0.178982	-0.643175	0.15513	-0.276374	0.134582	-0.205502	-0.153975	0.0113194	-0.0864352	0.00103822	-0.320022	0.196475
-0.573351	-0.335471	-0.337887	-0.681631	-0.797182	-0.492968	-0.0128447	-0.337001	-0.186501	-0.692273	-0.995333	-0.888153	-0.753239	-0.108076	-0.0349439	-0.111965	0.096047	0.359188	-0.403147	0.0598777	0.179432	0.239386	0.0953342	0.717896	0.221459	-0.295245	-0.349495	-0.333469	-0.452265	-0.136609	0.431751	-0.925934	-0.939473	-0.771505	-0.682816	-0.609673	0.15521	-0.299701	-0.652079	-0.0298609	-0.838779	-0.0948181	-0.252132	-0.143826	0.466547	-0.0509066	0.264147	-0.527833	-0.361492	-0.312211
0.0861967	-0.00993608	0.693691	0.415533	0.233258	0.419848	0.174589	0.572153	0.497713	0.0923391	0.213488	0.299275	0.0871835	0.0752645	-0.0639966	0.116657	-0.0371272	-0.24629	-0.00337773	0.170139	0.0149495	-0.112052	0.371952	0.258034	-0.0475009	-0.217832	0.289187	0.0421927	0.102879	-0.270375	-0.340455	-0.387409	0.119063	0.16856	0.166464	0.417098	0.192325	0.721992	0.266978	0.707297	0.341601	0.541058	0.198811	0.32352	0.168929	0.2929	0.324101	0.463875	0.0011087	-0.127878
-0.0862051	0.0115772	-0.460212	-0.0652575	-0.235282	-0.238184	-0.204551	-0.186593	0.067362	-0.230147	-0.131065	-0.18291	-0.030727	-0.474601	-0.227014	-0.139659	-0.106361	0.044307	0.258236	-0.0565223	-0.159623	0.027134	-0.203958	0.249484	-0.463178	0.149924	-0.162208	-0.177346	0.168865	0.0243138	0.0299033	-0.2411	0.187079	0.0951065	-0.362046	0.30332	0.132027	0.15049	-0.717267	-0.159654	-0.0740778	-0.15451	0.166184	-0.403716	-0.112285	-0.093525	-0.422803	0.222295	0.097865	0.2506
0.0212202	-0.233767	0.229537	0.0267291	0.595107	0.539943	0.34685	0.359525	0.771113	0.447461	-0.0206575	0.654025	0.431582	0.489391	0.513062	0.800336	-0.0464897	-0.519944	-0.604497	0.370595	0.3578	-0.0267308	-0.240959	0.119443	0.21972	0.0211949	-0.0496747	0.159416	-0.31815	0.109133	0.34305	-0.0615566	-0.319294	-0.0863468	-0.35699	-0.113272	0.337389	0.147649	-0.417988	-0.0460511	0.120236	0.156952	-0.45115	0.0139904	0.0179871	-0.0255177	0.224921	-0.193215	-0.0550588	-0.241589
-0.253466	-0.202879	-0.0418917	0.102477	-0.193396	-0.275085	0.167599	0.443833	0.231929	0.0729914	0.0455688	-0.265845	-0.164746	0.146879	-0.0463593	-0.416918	0.0723021	0.00973316	0.233218	0.101665	-0.190531	-0.405893	0.0958777	-0.205349	-0.0258231	-0.0194988	0.041279	-0.168237	-0.118163	-0.139964	-0.501576	-0.238814	-0.241521	-0.21669	-0.30707	-0.00416364	0.180152	-0.0330416	-0.359782	-0.240652	-0.260838	0.0502094	-0.194324	0.236252	-0.279309	-0.323071	-0.204252	0.215113	0.0241157	0.0762254
0.0832473	0.11763	0.0421485	-0.0500389	0.491746	0.32345	0.136439	-0.162218	0.117855	0.255135	0.445533	0.252262	0.199341	0.0707964	-0.0208399	0.0157895	0.0236947	-0.0829011	-0.149445	0.192862	0.158121	0.464749	0.0306313	0.16147	0.388534	-0.0290854	-0.0923497	0.233077	0.0760378	-0.0986006	-0.55465	-0.12708	-0.0595528	-0.0203166	-0.107352	-0.0883074	0.313767	-0.0630078	-0.0570382	-0.139663	0.00386537	-0.0962401	-0.0515692	0.309114	0.278206	0.175751	0.265263	0.338374	0.483974	-0.0794356
-0.212963	0.284553	0.266827	-0.0460114	0.0732525	0.577177	-0.15362	0.405847	0.254098	-0.00252497	0.310546	0.113028	0.091624	-0.00572182	-0.00213088	0.30844	0.196331	-0.400305	0.402811	-0.507278	0.111613	-0.0159938	-0.745944	-0.383299	-0.253599	-0.116415	0.410758	0.404595	0.119973	-0.125523	0.286156	-0.0463847	0.304954	-0.148824	0.387046	-0.214907	0.110413	0.020247	0.022448	0.229123	0.404323	0.257709	-0.190565	-0.627607	0.0746236	0.010553	-0.229279	0.601651	0.648006	0.763034
-0.187909	0.04647	0.355058	0.276274	0.343917	0.761174	0.508642	0.470901	0.641714	0.432936	0.205305	0.271975	0.287917	0.298227	0.313245	0.157061	0.399381	-0.363713	-0.151769	-0.04096	-0.342409	-0.211837	0.126015	0.350851	0.482596	-0.00930561	-0.184465	0.138946	-0.0104662	-0.130646	-0.213143	-0.112915	-0.10146	-0.238595	-0.0833891	0.0219164	0.276213	0.0119508	-0.109063	-0.304577	-0.344277	-0.362313	-0.409006	-0.138397	-0.424397	-0.306361	-0.143301	-0.0556997	-0.22568	-0.170658
-0.0272142	-0.28889	-0.140609	-0.262186	0.00150336	-0.369957	-0.35579	-0.23158	-0.381728	-0.478206	-0.325784	-0.150222	-0.116084	-0.205284	0.140323	0.232233	-0.300413	-0.188109	0.0538776	0.202412	-0.324803	0.0131132	0.159227	0.1006	0.0145014	0.216901	0.293763	-0.162394	0.062801	0.294748	-0.0234829	-0.664641	-0.637429	-0.420963	-0.549735	-0.0434264	0.0934909	-0.0888089	-0.329216	0.0509626	-0.0352148	0.00938273	-0.188816	-0.275968	-0.025895	-0.0875001	-0.217658	-0.289131	0.122616	-0.315976
-0.128843	0.653486	0.209627	-0.264455	0.0533699	0.0504772	0.310644	0.0824305	0.526332	0.345964	0.385399	-0.468223	-0.430576	-0.0955511	-0.12458	0.398169	0.503282	-0.189163	-0.31115	-0.401138	0.136527	-0.144068	-0.0229853	-0.0901017	-0.0696909	0.363092	0.48307	-0.155991	0.399676	0.536683	-0.225718	-0.151539	-0.0208379	0.0737431	0.26405	0.131168	0.337722	-0.0158726	0.193355	0.314002	-0.162224	0.105974	0.331039	0.204754	0.100672	0.357293	-0.622017	-0.174244	-0.145301	-0.15079
0.209028	0.0858292	1.08115	0.60415	0.354896	0.767338	0.576828	0.3464	0.724488	0.118382	0.247731	-0.174903	0.440257	0.097917	0.17444	0.347222	0.037785	-0.0876252	-0.240722	-0.0566599	-0.18067	-0.0583597	0.0571005	0.143315	-0.163265	-0.0801732	0.242767	-0.346736	0.315753	-0.145153	0.978983	-0.101902	0.10224	0.337796	-0.176875	0.38755	0.113114	-0.168134	-0.127584	0.0394455	-0.344444	0.163982	0.233851	0.115473	0.64578	0.662519	0.398938	0.201989	-0.0614736	0.856344
0.631271	0.496977	0.390262	0.647238	0.174511	0.102001	-0.000403136	0.442954	-0.174138	-0.0406113	-0.214704	0.116419	0.166442	0.0551219	0.309764	0.0487072	0.0115659	0.0853168	-0.292501	0.146911	-0.13059	0.296719	0.0150124	-0.133803	0.43198	0.0950494	0.00765948	0.371603	0.24794	-0.0310732	0.097589	-0.0920011	0.127433	0.23029	0.264685	-0.0122709	0.159799	-0.162786	0.275509	0.0346199	-0.306593	0.151696	0.382971	0.333752	0.540796	0.0536581	0.227959	0.245123	0.349163	0.183214
-0.118762	-0.376442	-0.0423933	-0.0193138	0.0109712	-0.00672461	0.298635	0.417033	0.394476	-0.163589	0.0244724	0.0852516	-0.0681537	-0.311837	0.0266699	0.241449	-0.0330231	-0.498558	0.106749	0.183384	-0.0743482	0.148856	0.462058	0.721845	0.304267	0.0777002	0.312851	-0.277865	-0.21989	0.259115	-0.0871256	-0.0706557	-0.0301424	-0.0613742	-0.0630156	-0.312014	0.534776	0.365788	-0.232188	0.318095	-0.29968	-0.19862	0.514817	-0.00623435	-0.167011	-0.206572	0.367637	-0.365929	-0.319188	0.310105
0.188195	-0.613363	-0.553677	-0.419455	-0.159285	-0.169227	-0.341022	-0.0722678	-0.0255215	0.326049	0.1608	-0.0849899	-0.142823	-0.0615511	0.0189422	-0.0444379	-0.0156529	-0.0235826	0.00933352	0.0743399	-0.0806312	-0.139404	0.0345668	0.0903055	0.156636	-0.203339	-0.366453	-0.462946	0.0476561	-0.290596	-0.535405	-0.585811	-0.30648	0.2087	0.672835	0.854997	0.794882	1.088	0.941505	1.08603	0.734874	0.390987	0.430175	0.216405	0.407888	0.432159	0.399054	0.503431	0.422144	0.232078
-0.269996	-0.131996	-0.0200195	-0.146895	0.0189195	-0.601354	0.302386	0.168139	0.160713	-0.650616	-0.118955	0.225642	-0.210799	-0.36398	-0.365873	0.121302	0.676209	0.0223916	-0.510383	-0.309519	-0.115568	-0.0272715	0.00515063	0.400433	-0.130372	0.00182639	0.471085	-0.175101	0.066127	-0.145525	-0.0410788	-0.541029	-0.263881	0.0384046	-0.27295	-0.510021	0.30018	-0.150956	-0.579198	0.072984	-0.211471	0.0081047	-0.247115	-0.220161	0.351706	0.204986	0.561925	0.286153	-0.149509	0.223405
0.673176	0.181335	0.424945	0.226505	-0.246333	0.0701704	0.217116	0.0670397	-0.210374	-0.0268562	-0.162776	-0.149986	0.168724	0.618016	-0.00986725	-0.0682168	0.252844	-0.164788	0.0139658	-0.0338049	0.166312	0.42208	-0.136386	0.0234182	0.480407	0.208067	0.258521	0.15242	0.107233	0.436058	0.0371497	0.521434	0.0778396	0.43741	0.258023	0.0973267	0.075229	0.356645	0.280384	0.236295	0.571315	0.234593	0.210868	0.158649	0.287693	0.111668	0.215528	0.289772	0.235657	0.0819152
0.582293	0.357405	0.0959549	0.300457	-0.0458215	0.238033	0.378906	-0.0782067	0.0665391	0.315333	-0.138056	-0.120257	0.228536	-0.145266	0.446774	-0.0854402	-0.0924512	0.0580341	0.134063	-0.0142057	0.06523	0.0618063	-0.0540777	0.0333245	0.221629	-0.0942273	0.220081	0.0435284	0.17007	0.43436	0.093252	-0.0646397	-0.0279005	0.491236	0.340017	0.35349	0.734077	0.00505524	0.397791	0.0612933	0.357043	0.178602	0.175575	0.291385	-0.242502	-0.037042	0.127442	-0.0210204	0.0956245	0.400131
0.240206	-0.160438	0.172624	-0.26622	-0.0772573	0.129329	0.224451	-0.192964	-0.203964	0.109677	-0.143185	0.016807	-0.215126	0.0751726	-0.182384	0.10349	-0.0655998	-0.00822444	-0.0827137	0.0530477	-0.305962	0.0796403	-0.297105	-0.302481	-0.206787	-0.100519	-0.164662	-0.0856766	-0.638312	-0.58541	-0.550572	-0.610106	-0.323779	-0.156931	-0.176284	-0.0797864	-0.1362	0.0252655	-0.166723	0.0420399	-0.0793741	-0.39177	-0.17588	-0.610358	-0.355816	-0.0614148	-0.040778	-0.50154	-0.0708841	-0.343153
0.355653	0.405693	-0.0794169	0.135564	-0.0788907	0.40631	0.349429	0.195494	0.0714833	0.196154	0.546242	0.286486	-0.206064	0.11275	0.0489453	-0.293524	0.178181	0.269784	-0.153978	-0.000463017	-0.467334	-0.214086	0.0544006	-0.298497	-0.0654424	-0.217431	-0.370356	-0.519267	-0.492153	-0.037522	-0.232516	-0.52011	0.155502	-0.509108	0.151212	-0.269869	-0.174675	-0.176527	-0.242601	-0.329136	-0.530997	-0.190694	-0.152258	-0.176683	-0.324768	-0.225505	-0.274358	0.0293346	-0.0608578	-0.133368
-0.238106	0.247635	0.376381	-0.0264927	0.224312	0.102772	-0.30973	-0.21789	-0.0434918	-0.144841	-0.464659	-0.502875	-0.28496	-0.0610036	-0.0806268	0.0918828	-0.309773	0.0160034	0.190416	0.0114707	-0.124954	0.362215	-0.290814	0.221653	0.363264	-0.583186	0.311328	0.0796917	-0.552322	-0.336251	-0.335895	-0.211223	0.0936	-0.227971	-0.227976	-0.233109	-0.21365	0.747321	-0.000973796	-0.413611	-0.265701	-0.0405296	-0.30385	0.0341319	0.454014	-0.0192913	0.297836	0.367982	0.100106	-0.207451
0.115391	-0.157153	0.231857	-0.0276856	0.474321	0.226392	0.036629	0.632962	0.0167776	0.361058	0.462861	0.183154	0.617862	0.0748342	-0.169998	-0.212245	0.258034	-0.0998164	-0.242289	0.296316	0.175297	-0.0926302	-0.278536	0.852808	-0.0602575	-0.019105	-0.21885	0.127812	-0.305611	0.249706	0.104784	-0.00941175	-0.149517	0.231191	0.276442	-0.162786	0.426843	0.0477069	-0.0767956	-0.00726228	0.495707	-0.153984	0.11622	-0.143682	0.0836059	-0.0843697	0.225599	0.273194	0.485461	0.619022
0.0568862	-0.29922	0.181063	-0.0132062	0.256771	-0.0404721	0.101121	-0.08223	0.0164782	0.311029	-0.0737558	0.156048	-0.0651268	0.04964	0.0173929	-0.180929	0.0618536	-0.0346562	0.0969811	0.056751	0.107197	-0.204945	-0.184666	-0.203822	-0.200606	-0.178971	-0.520579	-0.317481	-0.219004	-0.387897	-0.61027	-0.126588	-0.289211	-0.603636	-0.144354	-0.401197	-0.0806371	-0.240151	-0.442598	-0.138533	-0.493619	-0.099929	-0.475234	-0.0945526	-0.130365	-0.333198	-0.250388	-0.279469	-0.196627	-0.202286
0.281181	-0.731876	-0.0272136	-0.666198	-0.532715	0.0119964	-0.394502	0.0229467	-0.252401	-0.345713	0.100309	0.360172	-0.0568736	0.239528	0.426264	0.188179	0.435479	0.153002	-0.55273	-0.22393	-0.253848	-0.254994	-0.443331	-0.407809	-0.0683795	0.0248618	-0.534022	-0.0107449	-0.565132	-0.246108	-0.669881	-0.2494	-0.122774	-0.0534587	-0.594536	-0.441391	-0.526576	-0.53194	-0.377899	-1.0414	-0.77567	-0.860552	-0.964297	-0.354482	-0.44308	-0.718583	-0.516121	-0.741062	-0.687672	-1.24329
-0.250033	-0.0799602	-0.494565	-0.0253363	0.190294	-0.0961137	-0.122393	-0.390757	-0.0464611	0.0351167	-0.239827	-0.162336	-0.30229	-0.0475257	0.225281	0.0618011	-0.116178	-0.219794	0.0874775	0.186693	0.153331	0.146955	0.203356	0.196576	-0.176487	-0.107012	0.43704	0.0785131	0.0215733	-0.190185	-0.153014	-0.215059	-0.154734	-0.357098	-0.231826	-0.239948	-0.0244091	0.338715	0.0858854	-0.128091	0.383567	0.0229984	-0.215742	-0.132754	0.215273	0.0929889	-0.0235427	-0.104505	-0.184365	-0.172924
-0.320879	-0.463818	-0.159346	-0.411605	0.425426	0.10738	-0.26177	-0.156564	-0.55903	-0.271135	-0.229149	0.00238542	0.121347	-0.508831	-0.317442	0.108473	0.400197	-0.461448	-0.273518	0.226296	-0.0903	-0.196521	0.474758	-0.317914	-0.106011	0.0638396	-0.669875	-0.515211	-0.145345	-0.426606	-0.176177	-0.458531	-0.412536	-0.641125	-0.0744372	-0.528195	-0.204357	-0.10826	-0.312331	-0.270248	-0.232314	0.186782	-0.207026	-0.241451	-0.148369	-0.454473	-0.572005	0.0766795	-0.139901	-0.363906
0.902753	-0.0322361	0.456803	0.400447	0.055876	-0.0647486	0.139306	-0.0294923	0.403021	0.132794	0.0826018	0.0508656	0.595703	0.0865581	-0.0612854	0.225895	-0.203727	0.151325	-0.285529	0.112036	0.190301	0.242494	0.0968057	-0.130898	-0.358648	-0.10411	0.00312515	-0.120583	-0.0751284	-0.046098	-0.340909	-0.38267	-0.658518	0.17667	0.0627691	0.0675643	0.306105	-0.20737	-0.0734436	0.0148413	-0.0938139	0.16166	-0.304301	-0.0707178	0.335318	-0.144397	-0.132865	-0.382635	-0.0872815	0.036383
-0.144654	0.0165639	-0.0125961	0.102997	0.29079	0.0418141	-0.234632	-0.099642	-0.192856	-0.39893	-0.165276	-0.626786	-0.278475	-0.268145	-0.248729	-0.0326103	-0.303706	0.315221	0.364827	-0.343732	-0.277459	-0.31464	-0.153712	0.0748459	-0.145689	-0.405242	0.0207758	-0.360216	-0.130592	-0.187532	0.208488	-0.256712	-0.264534	0.0957466	-0.271666	0.561063	-0.187373	-0.018345	-0.13542	0.275069	-0.680105	-0.22826	0.470294	-0.0425054	-0.301663	-0.359166	0.236058	-0.33785	0.123194	-0.114757
0.253731	-0.0719486	0.133626	0.213003	0.0192863	0.182799	0.266937	0.252215	-0.0286192	-0.0232781	-0.0950336	0.371092	0.023751	-0.113318	-0.0199526	0.297469	0.0830821	-0.216444	-0.0224127	-0.141694	0.264812	0.175724	-0.015735	0.0878501	0.0340848	0.394877	0.164096	0.192691	0.162955	0.106777	0.201999	0.114258	-0.0543437	0.255308	0.196015	0.761024	1.23993	1.08973	0.966214	0.872069	0.522213	0.612631	0.544662	0.343152	0.647789	0.154419	0.083515	0.215068	0.0622082	0.226506
-0.24022	0.131417	0.0553302	-0.207042	-0.228942	-0.169092	0.0604995	0.525509	-0.110198	0.16973	-0.0296721	0.0328184	0.18011	0.344965	-0.446438	0.0433346	0.2869	-0.305198	0.0178494	-0.0428861	-0.207545	-0.354612	-0.317819	0.220154	0.104351	-0.305073	-0.281091	0.528688	-0.0662172	0.348431	-0.124361	0.298999	-0.38325	0.216878	0.0686579	0.139748	-0.0672651	-0.280841	-0.0577445	-0.517077	0.0115018	-0.390761	-0.136803	-0.382339	-0.473533	0.0734973	-0.116961	-0.444918	-0.374765	0.102899
-0.657332	-0.437706	-0.0445609	-0.040466	-0.314665	0.0500704	-0.273905	-0.0477138	-0.0672719	0.275814	0.393416	0.342705	-0.0558768	0.5942	0.572654	-0.263178	-0.0778136	0.0739509	-0.0196475	0.286688	0.339158	0.0863752	0.269806	0.351214	-0.116835	-0.133436	-0.00162536	-0.0150173	-0.031815	-0.56076	-0.570486	-0.353614	-0.447716	-0.769471	-0.752292	-0.663652	-1.01653	-0.6371	-0.277813	-0.593297	-0.75496	-0.657476	-0.649359	-0.651606	-0.607722	-0.476375	-0.652974	-0.526949	-0.414515	-0.472381
-0.247789	0.0496741	-0.0828943	0.0536075	-0.143659	0.0653789	0.0944763	-0.0196016	0.18768	0.0670825	-0.146886	-0.0202544	0.211207	-0.0750127	0.443264	-0.00659588	0.133792	-0.0516181	-0.0429978	-0.0325799	0.241824	0.134704	0.515179	0.136888	0.152102	-0.252042	0.323391	0.311893	0.132269	0.0475862	-0.136028	-0.217599	0.294036	-0.554269	0.153394	0.0748097	-0.0737622	0.408354	0.157931	-0.0227838	0.233393	0.102209	-0.363834	-0.154808	-0.199951	0.149947	0.242022	0.24824	0.00723785	-0.344617
0.572556	0.16026	0.442956	0.380577	0.287998	0.486258	0.0673174	-0.0935264	-0.246579	-0.078453	0.249364	0.206508	0.00947731	0.336396	0.0378144	0.024705	-0.505492	0.224327	0.228667	0.0277932	0.137378	-0.0785554	0.0312079	0.297324	0.503851	0.209205	0.0498324	0.689771	0.327074	0.461977	0.422721	0.326604	0.548265	0.685753	0.198434	0.333528	0.323996	0.107308	-0.178008	0.24756	-0.242751	0.273901	-0.268257	-0.0523652	0.0351134	0.213584	0.153882	0.0472795	-0.0795629	0.0146347
-0.346497	-0.404472	0.391113	0.0627795	-0.0436402	-0.247685	-0.0442802	0.353237	-0.057819	0.143876	-0.21886	0.0621042	0.0613705	0.0445081	-0.060215	-0.390989	-0.147314	-0.0720363	0.511024	0.0993156	0.412242	0.460911	0.689546	0.134494	0.0540598	-0.0217517	0.221539	-0.00843589	-0.101115	-0.00918323	0.0115501	0.122368	-0.24372	0.0192355	0.0385146	-0.40699	-0.316348	-0.233243	-0.00468063	-0.534326	-0.499192	0.322991	-0.360689	-0.209659	-0.329595	-0.160413	-0.5125	-0.221027	-0.261363	-0.461746
0.153985	0.581711	-0.0233222	0.0960992	-0.135439	0.455396	-0.294416	0.242446	0.0948228	0.436314	0.535911	-0.253522	0.280847	-0.00332293	0.323845	0.196462	0.0237285	-0.27421	-0.0289552	0.0829748	0.0246131	0.394332	-0.204297	0.463734	-0.0296633	-0.0813311	0.086628	0.19489	-0.328805	0.0842409	0.107468	-0.172449	-0.335115	-0.081872	-0.264878	-0.340533	0.00360547	-0.0498129	0.390668	-0.210181	-0.126517	-0.34003	-0.0084385	0.200735	-0.022599	0.35816	-0.269875	-0.1961	-0.782615	0.436714
-0.155977	-0.0405107	0.0505795	-0.0569139	0.0411073	0.0291407	0.0952081	-0.0213939	0.116342	-0.00537088	-0.0293462	-0.12574	-0.169674	-0.116908	0.0101747	0.279079	0.0756877	-0.154288	-0.0470667	-0.153412	0.0550043	0.071916	-0.0112812	0.316318	0.388723	0.387725	0.334288	0.0519715	-0.0310473	0.110495	0.142495	0.230146	0.168264	0.00833233	-0.0104764	-0.0210654	-0.0095789	0.0858015	-0.0131127	-0.164327	-0.153047	0.110657	-0.0909775	-0.102003	-0.215589	-0.22167	0.0507347	-0.0613784	-0.0453366	-0.208004
0.179588	0.160073	0.0877155	0.0765201	-0.166608	0.345356	0.0451759	0.33802	0.331993	0.216352	-0.163634	0.614462	0.13345	0.0418215	0.301644	-0.0567507	-0.147429	0.196977	-0.0456628	0.0528652	-0.412148	0.346275	-0.116536	-0.0309739	-0.0392441	0.237422	-0.29218	-0.138224	-0.205504	-0.0924807	-0.269212	-0.236021	0.0578624	0.119946	-0.136187	-0.0854938	-0.404623	-0.229936	0.0202748	-0.0512957	-0.26737	-0.2808	-0.146421	0.22019	-0.261333	-0.241986	-0.0752352	-0.259234	-0.428462	-0.148009
0.0773201	0.136667	0.57456	0.0996756	0.757791	0.553869	0.276583	0.323491	0.217561	0.0532545	0.517978	0.16284	0.460861	0.353468	0.0402323	-0.0853866	-0.0285924	-0.0051798	-0.0186107	0.137769	0.231525	-0.0146162	-0.0153592	0.367284	0.00477056	0.0686712	-0.267369	0.015306	-0.131838	0.0831601	-0.273653	0.109618	-0.0251294	0.375471	-0.0004806	0.226011	0.0136407	0.161003	0.386256	0.22999	0.0493213	0.106432	0.170222	0.0956098	-0.334757	0.450118	0.432959	0.0996044	0.163914	0.285377
-0.415566	-0.400955	-0.285061	-0.0555834	-0.465734	-0.416121	-0.0110998	-0.549247	-0.343081	-0.259508	-0.202072	0.411829	-0.0440899	0.014708	-0.0442585	0.140706	0.103912	-0.340904	-0.170588	0.266875	1.15454	0.329452	0.632476	0.0415567	-0.0130315	0.298733	-0.0171313	-0.0546929	-0.397845	-0.470425	-0.145037	-0.338014	-0.625963	-0.60224	-0.377902	-0.560789	-0.771029	-0.962164	-0.638463	-0.618658	-0.160037	-0.17109	-0.419454	-0.286378	-0.607584	-0.388911	-1.01062	-0.480852	-0.375539	-0.352799
-0.347891	-0.316982	-0.2946	-0.62052	-0.505866	-0.439462	-0.447894	-0.17691	-0.635745	-0.286593	-0.392539	-0.26001	-0.313848	-0.302148	-0.508564	-0.189384	-0.149469	0.0425343	0.131063	0.165256	0.146218	0.384602	0.13672	-0.0186864	-0.150332	-0.198429	-0.0954461	0.0314872	-0.102415	-0.29959	-0.378823	-0.239191	-0.259358	-0.343786	-0.420138	-0.554876	-0.076233	-0.192393	-0.594685	-0.76512	-0.599636	-0.709509	-0.606771	-0.512638	-0.583411	-0.633988	-0.76183	-0.477692	-0.548091	-0.757278
0.577512	0.0736184	-0.178985	0.261375	0.303338	0.328287	0.517642	0.488751	0.130227	-0.00229416	0.776454	0.310633	0.305841	0.602167	-0.123669	-0.177448	0.100943	-0.0302849	0.104676	0.00211378	0.361016	-0.111588	0.401747	-0.041083	0.0818545	0.325791	0.298782	0.0267962	0.178334	0.839301	0.0526391	0.38604	0.430979	0.180271	0.706773	0.727015	0.148402	0.573381	0.275735	0.299021	0.140647	0.238286	0.0191572	0.209235	0.252769	-0.0401611	0.244652	0.186627	-0.385159	0.232576
0.680374	0.247338	0.243365	0.672093	0.312686	0.0896477	0.371599	-0.125686	-0.0401122	-0.00635883	-0.0605758	-0.357678	-0.167926	-0.00967586	-0.136572	0.0255039	-0.0649263	0.0407977	-0.137363	0.135988	0.0338208	0.0566835	-0.213891	0.0433878	0.0394118	-0.305814	-0.297709	-0.0434001	-0.247139	-0.583952	0.0489056	-0.460567	-0.30889	-0.16828	-0.217986	-0.453697	-0.165486	0.1581	-0.392096	0.015554	-0.0880404	-0.602333	-0.182148	-0.0788223	0.276638	-0.00883854	-0.214843	0.334072	-0.128141	-0.416668
-0.290542	-0.293436	-0.113282	-0.147456	0.0292849	0.207295	-0.219292	-0.0555983	0.314907	-0.570572	0.347963	-0.423742	0.55577	0.41399	-0.272656	-0.280403	0.304426	0.640015	-0.304678	-0.35936	-0.132147	-0.32666	0.751921	-0.101542	-0.0616168	-0.104417	-0.564062	0.147856	-0.0519421	-0.251986	-0.495201	-0.27471	0.0389858	-0.448279	-0.206668	-0.349691	-0.416026	-0.245973	-0.652749	0.17264	-0.0341213	-0.542039	-0.486114	-0.0719285	-0.0134509	0.344598	-0.497797	0.0509878	-0.382829	-0.423898
0.228715	-0.328857	0.619328	-0.143455	-0.495515	0.0831979	0.196482	-0.420656	0.514688	0.433678	0.0560427	-0.310298	0.250471	-0.0548631	0.260679	0.0884965	-0.203139	-0.210176	0.29369	0.0311286	0.327443	-0.0195312	0.22183	-0.0784159	0.760268	0.187482	0.313864	0.0961461	0.189592	0.371014	-0.554788	-0.176866	-0.856784	-0.196693	0.318888	-0.0406501	0.120475	-0.16549	-0.392253	0.136598	0.0109328	0.314483	-0.581453	0.362812	-0.246241	0.383667	0.546499	0.378375	0.145087	0.267773
0.619508	0.210907	0.624052	0.0961081	0.590402	0.0957927	0.322558	0.533821	0.325207	0.164133	0.0416052	0.410925	-0.120442	0.187269	0.520493	0.106545	0.318743	-0.151352	0.00146449	-0.2754	-0.111415	-0.200703	0.394038	0.492486	-0.164309	-0.0303835	0.0366253	-0.0618914	-0.438723	0.57019	0.408671	-0.428426	0.273714	-0.244576	0.130695	0.267526	-0.0877714	-0.0455364	0.256652	-0.264896	0.506358	-0.195117	-0.124446	-0.218209	0.0172085	-0.000436401	0.173975	0.159841	-0.156513	0.478791
-0.254482	0.330079	0.277989	-0.148956	0.251264	0.563388	0.0887758	0.0323805	0.10182	0.356145	-0.0695651	0.278317	0.301278	0.454687	-0.143874	0.305859	-0.125718	0.0263374	0.018903	-0.225381	0.537145	0.00351741	0.363499	0.33782	0.180276	0.173211	-0.132174	1.12877	0.763587	0.592348	0.484547	0.819185	0.709203	1.09847	1.07403	0.616561	0.531693	0.530195	0.238946	0.488843	0.524299	0.361016	0.22808	0.150716	0.067774	0.0254189	0.397496	0.325103	0.134263	-0.0085964
-0.384812	-0.328038	-0.0509188	-0.3564	-0.60893	-0.259131	-0.0233541	-0.0971769	0.133102	-0.0981165	0.0279099	-0.0683706	0.178801	-0.105132	-0.263582	-0.508896	-0.133277	0.0416323	0.0945514	0.505989	-0.0100694	-0.411743	0.0841924	0.119803	0.205404	0.0523051	-0.318774	-0.648539	-0.0485933	-0.700945	-0.369989	-0.534894	-0.648512	-0.404491	-0.453175	-0.554701	-0.601386	-0.784866	-0.279097	-0.395281	-0.405964	-0.836298	-0.857087	-1.13485	-0.878571	-0.590159	-0.930297	-0.484996	-0.710647	-0.688284
-0.499769	0.243549	-0.650758	-0.283872	-0.312839	0.104777	-0.0844224	-0.2967	-0.305954	-0.197352	-0.412931	-0.256069	-0.294981	0.224051	0.0588619	-0.115246	0.000294562	0.070787	0.0748134	-0.030649	0.310875	0.484746	0.397916	0.0676081	0.252328	0.30947	-0.0138012	-0.070787	0.0150809	0.0841967	-0.117365	-0.236429	-0.184829	0.0905273	-0.133772	-0.0879151	-0.148432	-0.238848	-0.138455	0.0396485	-0.0272574	-0.113926	0.234503	0.457397	0.0328098	0.0883682	-0.190424	-0.0488234	-0.198616	0.0143183
-0.164449	-0.331933	-0.805449	-0.351642	-0.385282	-0.464366	-0.596815	-0.510721	-0.477859	-0.414637	-0.801247	-0.539716	-0.503347	-0.234784	-0.279809	0.12399	0.0541934	-0.488094	-0.137433	0.447343	0.230776	-0.415241	-0.00745385	0.21293	0.258902	-0.208671	-0.185693	-0.735448	-0.351179	-0.48157	-0.224173	-0.8703	-0.424854	-0.105131	-0.324355	-0.249776	-0.0959038	-0.0487648	-0.341865	-0.530875	-0.246382	-0.713174	-0.633358	-0.612045	-0.0130584	-0.446409	-0.60759	-0.455394	-0.545443	-0.469924
0.0375385	0.0310944	-0.153018	-0.182071	0.183601	-0.0911437	0.244523	0.244406	0.0385925	-0.333819	0.467303	-0.189827	0.0298285	-0.254139	-0.427971	0.147444	0.210785	-0.221503	0.0489777	-0.185704	-0.115156	0.0748304	-0.00894565	-0.013257	-0.218104	-0.0918203	-0.117679	-0.400114	0.00856672	-0.115003	0.518906	0.275295	0.431097	-0.00487557	0.0788777	0.440765	0.340777	0.268917	0.195532	0.0350577	0.523214	-0.214129	0.394178	-0.117012	0.429975	-0.0327312	0.106467	0.00344425	0.249523	0.145037
-0.250112	-0.241176	0.222964	0.365063	-0.0654453	0.2345	0.0598676	-0.165284	0.116288	0.234014	0.301066	0.176344	-0.181824	-0.228552	-0.135759	0.0825812	-0.0834006	0.052111	0.00715294	-0.0584446	-0.148131	-0.283676	0.199369	0.121629	-0.290667	-0.392645	-0.30721	0.0705198	-0.421954	0.0280324	-0.0140435	-0.0426486	-0.145403	0.281416	0.103219	0.240951	-0.314756	-0.233636	0.0431001	-0.327557	-0.152135	0.119277	-0.157878	-0.175424	-0.00370432	-0.294894	0.0102823	-0.143426	-0.278277	0.108626
0.0997912	0.225029	0.239491	0.177683	0.378435	0.297803	0.693398	0.0530907	-0.00413617	0.391139	0.303996	0.234831	0.105139	0.0141049	0.321216	-0.128477	0.145766	-0.0318861	0.170564	-0.155967	0.30537	0.116847	0.151316	0.318599	0.171428	0.14796	0.00346139	-0.127179	0.234443	0.433447	-0.203088	0.237655	-0.0306036	-0.175361	0.148892	0.221207	0.300618	0.00798284	0.0486632	-0.21797	0.0515148	0.315286	0.0638031	0.113766	0.17312	-0.101189	0.0432385	-0.00367406	0.108886	0.258777
-0.874749	-0.492161	-0.696594	-0.747704	-0.924425	-0.671939	-1.04589	-0.600519	-0.0736777	-0.143389	-0.617423	-0.397036	-0.451035	-0.235434	0.0939804	-0.263522	-0.328882	-0.219528	0.975596	-0.163665	-0.321158	-0.392594	-0.393161	0.28635	-0.481291	-1.04654	-0.690242	-1.46777	-0.592361	-1.52584	-1.54688	-1.01177	-1.19548	-1.01286	-1.09036	-0.608903	-1.00736	-1.11798	-0.824794	-0.873227	-1.23107	-0.554682	-1.20794	-1.35734	-1.29209	-0.802716	-0.901056	-1.35225	-1.03063	-0.755994
0.365233	0.00746117	0.0512658	0.187307	0.185142	0.120275	0.311188	0.0105917	0.0620083	-0.0199697	-0.0816537	0.00918259	-0.209034	0.149635	0.00651481	-0.0194908	-0.11461	0.0273156	0.10047	0.00631475	0.255992	0.0603713	0.237684	0.0210745	-0.152952	-0.152939	-0.146987	-0.186858	-0.340852	-0.0837056	-0.000906897	-0.271448	0.00858347	-0.0164248	-0.125831	0.00999215	-0.148937	-0.406432	-0.0966423	-0.131156	-0.35985	-0.199087	-0.278974	-0.351042	-0.319068	-0.415732	-0.293481	-0.125304	0.0862763	0.0148752
0.0594727	-0.168569	0.148715	0.18473	-0.127627	-0.178861	0.373279	-0.0372291	0.116181	0.0233091	0.271712	-0.0219138	-0.125275	-0.18011	0.329618	0.00330813	-0.00587927	-0.218743	0.287183	-0.0658697	0.0905582	0.303061	-0.119936	-0.056085	-0.601708	0.0761603	-0.289153	0.0174388	0.371912	-0.258165	-0.187479	0.0115308	-0.394297	0.0250895	0.449532	0.229973	-0.250974	-0.173968	0.0582069	0.0225408	-0.0372754	0.25215	-0.127857	-0.229746	0.0331537	0.373305	-0.141361	-0.192716	0.162685	0.296004
-0.418592	-0.133358	0.226091	0.00296327	0.0447922	0.377606	0.184053	0.0693728	0.473094	0.452119	0.699199	0.175903	0.321958	0.0676126	0.269341	0.0520632	0.0614025	0.142396	0.0398848	-0.295746	-0.258538	0.129648	0.183688	0.298624	0.0858588	-0.037456	0.173476	-0.121259	-0.0548338	-0.142665	-0.104527	0.139934	0.25807	-0.0782165	0.00368278	-0.00386472	0.21932	0.272376	-0.010594	-0.279215	-0.249449	-0.220263	-0.326711	-0.455862	-0.355435	-0.323566	-0.224812	-0.152298	-0.302762	-0.345562
0.149121	0.551778	0.594178	0.644134	0.966397	0.587207	1.05811	0.826885	1.03723	1.20978	0.829358	0.355056	0.41033	0.0405772	0.221328	0.0414104	0.120447	0.110973	-0.100716	-0.172114	0.0303737	-0.152059	0.0986247	-0.017555	-0.308705	-0.0952274	-0.303842	-0.0476999	-0.222272	-0.196642	-0.486367	-0.564719	-0.258524	-0.205663	-0.48841	0.0817341	-0.150741	0.131914	0.0547983	-0.392157	-0.171533	-0.312082	-0.366391	-0.0380898	-0.126419	-0.315272	-0.0684553	-0.0644668	-0.364329	-0.178973
-0.213449	-0.260363	-0.195133	-0.245028	-0.370805	-0.139849	-0.183015	-0.254833	-0.0640514	-0.145644	-0.502496	-0.260776	-0.0813431	-0.0351437	-0.619626	0.0658096	-0.000854947	-0.0719633	0.233949	-0.226941	0.041559	0.0891289	0.139516	-0.133618	-0.155113	-0.0656525	-0.320474	-0.0428906	-0.168194	-0.292955	0.16905	-0.106146	-0.0312783	0.0895487	-0.682136	-0.212647	-0.123317	-0.164546	-0.662721	-0.257521	-0.226537	-0.288953	0.339074	-0.477003	-0.304006	-0.270547	-0.255127	-0.188882	0.371792	0.129868
-0.067253	0.0415708	-0.0915785	0.0701201	-0.0183593	0.143608	0.354452	0.0768263	0.0913782	0.0334402	0.189652	-0.394658	0.00544551	0.140175	-0.348038	-0.0781038	-0.1543	0.0336713	-0.212067	0.4108	0.0682473	0.144146	0.289665	0.536177	0.265063	-0.219955	0.155547	-0.101119	-0.219839	-0.168481	-0.192232	-0.656866	-0.324165	-0.596047	0.242368	-0.127316	0.143452	-0.297117	0.0034528	0.1438	-0.0384452	0.00171733	0.288816	0.399938	0.425497	-0.0441526	0.245411	0.11756	-0.434342	-0.441401
-0.0143942	-0.696064	-0.492141	-1.06235	-0.895048	-0.596111	-0.82972	-0.754833	-0.575532	-0.638379	-0.981528	-1.18197	-0.861661	-0.716821	-0.564334	-0.266468	-0.0212407	0.32256	0.232783	-0.267634	-0.137923	-0.539458	-0.00957357	-0.735314	-0.59843	-0.164009	-0.422662	-0.486486	-0.800597	-0.906579	-0.994623	-1.45311	-1.02084	-0.889755	-1.36787	-1.35284	-1.55804	-1.33959	-1.11348	-1.48424	-1.19869	-0.802048	-0.896523	-0.223925	-0.785318	-1.04869	-1.06518	-0.353663	-0.91059	-0.922492
-0.137232	0.136649	0.032854	-0.136174	0.223138	0.0657704	0.0551535	0.322107	0.0220356	0.0819915	0.0916462	-0.109403	-0.123788	0.0323815	0.0152257	0.11844	0.0810457	-0.260375	-0.0688237	0.129713	0.0114005	0.104375	0.0895558	-0.0277913	0.160319	0.148422	-0.180944	-0.18097	-0.460171	-0.143822	-0.499093	-0.712887	-0.202935	0.277757	0.140839	-0.0258667	0.0582032	0.125277	-0.0536966	-0.183511	0.105093	0.0356128	-0.281403	-0.0619263	0.0521748	-0.129456	-0.106179	0.230153	0.410771	0.148187
0.0809938	-0.0896441	-0.393235	-0.120375	-0.27846	-0.119382	-0.361312	-0.0396396	-0.15575	-0.0914173	-0.38912	0.174626	0.119884	0.182541	-0.153208	0.120516	-0.217286	-0.209853	0.19238	0.114244	0.099957	-0.0838958	-0.128108	-0.00110622	0.265352	-0.0674438	-0.0858457	-0.179062	0.206098	0.347017	-0.291054	-0.112477	0.264485	-0.0251856	-0.00386808	0.0326875	-0.327732	0.0769189	-0.157739	-0.255099	-0.0935826	0.159486	-0.161581	-0.357447	-0.182848	-0.0169961	0.0801301	0.00831254	0.139329	0.407041
0.488582	0.569703	0.408945	0.582491	0.294493	0.516332	0.289189	0.151478	-0.167892	0.442786	0.113232	0.324939	0.117642	-0.324747	0.0527872	-0.0933937	-0.107967	0.0634826	-0.168801	0.30668	0.0254298	0.0669125	0.156678	-0.148958	-0.281338	-0.229827	-0.264261	-0.229426	-0.324021	-0.268755	-0.359268	-0.14952	-0.301295	-0.0209643	-0.22276	0.0922583	-0.0358219	0.0828694	-0.062637	-0.232029	-0.0138337	-0.504172	-0.155113	0.121206	-0.236223	-0.228594	-0.151608	0.0878172	-0.480284	-0.0575099
0.282425	-0.0823768	-0.127766	0.0888355	0.0638631	-0.147667	0.17467	-0.262464	-0.174818	-0.361514	-0.0486316	0.0510978	-0.0993008	-0.0744713	-0.351263	-0.133403	0.0903355	0.15631	0.0220977	-0.13534	-0.0149159	0.0745986	-0.133192	0.124742	0.349843	0.395167	0.249901	0.312883	0.160469	0.0556692	0.0176721	0.110223	0.245691	0.178364	0.608699	0.767092	0.296883	0.155694	-0.334685	-0.0542939	0.195704	0.138713	-0.38036	-0.336421	-0.236992	-0.269595	-0.311105	0.0978306	-0.185076	-0.0901869
-0.184411	0.0149617	-0.151091	0.082686	0.158874	-0.0329494	0.962296	0.500443	0.334325	0.641096	0.424941	-0.122916	0.0732876	0.0179998	-0.0913093	0.354266	-0.314629	-0.00155893	0.0970963	-0.135175	-0.0280479	0.0209668	0.101444	0.327084	-0.131164	-0.102168	0.460411	-0.0574548	-0.101126	-0.109391	0.409007	0.362771	0.114525	0.0677039	0.409504	0.205087	0.344874	0.293486	-0.153593	0.250074	0.163907	0.0512415	0.0552842	-0.260556	0.0997634	0.258709	-0.0816626	0.196849	-0.0155782	0.486299
0.260356	0.39692	0.506667	0.18637	0.561837	0.0957052	0.0137248	0.236972	0.50263	0.311049	0.338686	0.0128281	0.242138	0.293443	0.0412626	0.0409301	-0.00675182	-0.0328449	-0.0700524	0.0687189	0.0363906	-0.0143033	0.0401583	0.312528	0.505733	0.267683	0.27541	0.576376	-0.238133	0.148438	0.468439	0.481276	0.288946	-0.0229522	0.485154	0.0225307	-0.0527965	-0.0151467	-0.0256164	0.282897	-0.0373012	0.141207	0.277184	0.586205	0.226133	0.455864	0.158747	0.282672	0.401995	0.0971644
-0.160696	0.0356195	-0.227072	-0.372105	0.204082	0.133979	-0.245116	-0.031511	-0.675934	-0.0577643	-0.433301	0.0258001	0.0192025	-0.296317	0.102782	-0.608304	0.190217	0.331709	0.0655539	0.020824	-0.160354	-0.212979	0.699807	0.436053	-0.184791	-0.686379	0.143248	-0.0559051	-0.601678	-0.22764	0.129486	0.0923941	0.324069	0.202154	-0.264837	-0.0849974	-0.429851	-0.291537	-0.344095	-0.297003	0.256687	0.156634	0.24994	0.379179	-0.0469382	0.400336	0.178929	-0.147559	0.400139	0.460579
-0.332768	0.463233	0.212644	-0.0644778	0.209457	0.206985	0.0744352	-0.0605095	0.25249	0.295775	0.343223	0.510126	0.174609	0.399401	-0.131623	-0.459177	0.229603	0.143593	-0.229927	0.315907	-0.0695741	0.0462802	0.0160122	0.120042	-0.0294236	0.51821	-0.0264905	0.283988	-0.280508	-0.0648088	0.158542	0.221042	0.290949	-0.0229657	0.213179	0.392446	0.0655861	0.101542	0.0435431	0.487358	-0.0985431	0.405562	0.0770381	-0.064944	-0.00794583	0.0859628	0.254983	0.332393	0.203315	0.0543316
0.0568666	0.171439	0.226425	0.204197	0.219832	0.210364	0.148263	0.284746	0.35512	0.103962	0.071534	0.0119185	0.0970993	0.0393509	0.292123	-0.103865	-0.107525	0.0908828	0.104886	0.0156207	0.280808	0.515453	0.422762	0.391241	0.641879	0.0650957	0.423255	0.306725	0.518711	0.257744	0.262725	0.106983	0.0338615	0.448576	0.193579	0.225875	-0.0491945	0.101518	0.119971	0.416575	0.281215	0.30247	0.275105	0.381932	0.0332549	0.434998	0.500391	0.303945	0.450688	0.353421
-0.0558735	-0.171873	0.288339	-0.0842579	0.326782	0.299677	0.054985	-0.0713701	0.00348721	0.46401	0.390611	0.0771492	0.00643962	0.358767	0.167617	-0.151075	0.250371	0.0710073	0.068988	-0.239292	0.222564	0.260498	-0.0668424	0.327651	-0.103186	0.530295	0.158809	0.160163	0.428611	-0.0851713	0.144345	-0.380886	-0.0825147	-0.052188	-0.461053	-0.050095	-0.129377	0.407251	-0.0169555	-0.113013	0.216803	-0.0369662	0.162164	0.475394	-0.12314	0.095783	-0.0752555	-0.226608	-0.177726	0.219427
0.338716	0.142685	-0.0737147	0.192485	0.192777	0.03865	0.0594491	-0.155373	-0.152626	0.141068	-0.236992	0.196586	0.170194	-0.089956	0.162693	-0.108926	0.122103	-0.188222	0.0485055	0.12654	0.247322	0.126773	-0.183129	-0.1035	-0.0656755	0.172728	-0.156992	0.190416	0.131092	0.0793836	-0.111767	0.264752	0.148443	-0.362485	0.590838	-0.152784	-0.0455142	0.0201217	-0.181693	0.243005	0.118609	-0.262189	-0.190284	-0.193878	-0.0930622	-0.106058	-0.0882376	-0.0922643	-0.232681	0.215174
-0.161633	-0.393914	-0.0297685	-0.194907	-0.34842	-0.12268	-0.192899	0.136116	-0.0506446	-0.24542	-0.444236	-0.0885661	-0.249242	0.158897	-0.35641	-0.116486	0.198098	-0.131159	0.174977	-0.12543	-0.00554182	0.101751	-0.0243235	0.0216066	-0.189969	-0.816444	-0.576121	-0.426721	-0.506179	-0.404184	-0.0463846	-0.224494	-0.289461	-0.0819141	-0.352698	0.222657	0.135556	-0.0653159	0.393085	-0.0465284	-0.196552	-0.416473	-0.195088	-0.423499	-0.121339	-0.155033	-0.124737	-0.404634	-0.0315215	-0.285399
-0.429967	-0.127958	-0.15174	0.331298	-0.0973662	0.373075	-0.203999	0.209294	0.183214	-0.189845	0.240996	-0.56841	-0.0196599	-0.0820444	0.0789024	0.290341	0.196819	0.0593511	-0.0441303	-0.502381	-0.145384	-0.45832	-0.201712	-0.469359	-0.219237	-0.376456	-0.387898	-0.530805	0.0355921	-0.108377	-0.402728	-0.320683	-0.147524	-0.166834	-0.400799	-0.465591	-0.14365	-0.474005	-0.174413	-0.192831	-0.120269	-0.406472	-0.0340376	-0.425408	-0.441475	-0.458394	-0.570443	-0.18097	-0.438394	-0.318658
0.205752	-0.197176	0.484771	0.802546	0.805801	0.99984	0.581646	0.464789	-0.294956	0.0437312	-0.0924789	0.222843	-0.31302	0.158436	0.167769	-0.123783	0.394271	-0.274613	0.563912	-0.559787	0.308341	-0.161801	0.172519	0.380503	0.121545	-0.0304748	-0.401643	0.175887	-0.144081	-0.267234	-0.475444	-0.80846	-0.194331	-0.252154	-0.3638	-0.120688	-0.290988	-0.0470467	0.101434	0.338718	0.331133	0.268785	-0.22022	0.362222	0.378794	-0.124045	0.308478	0.21302	0.642209	0.105953
0.293795	0.445737	0.447651	0.384672	0.162167	0.187721	0.457584	0.625557	0.154324	0.186392	0.573243	0.344122	-0.149944	0.216364	-0.332098	0.00975173	-0.0728806	0.224499	-0.0141182	-0.147252	-0.265096	0.134348	-0.412558	-0.210621	-0.268148	-0.0693785	0.104629	-0.0200961	-0.00772415	0.230822	-0.195659	-0.0271682	0.0823744	0.0693445	-0.0802813	-0.121744	0.236296	-0.00402731	-0.0836902	-0.172242	-0.103217	-0.181112	-0.238657	-0.248289	0.0300953	0.117951	0.0529638	0.163983	0.333642	0.30753
-0.490629	-0.228139	-0.224449	-0.762623	-0.364565	-0.284609	-0.127238	0.336302	-0.0409787	0.100205	-0.355302	0.0598166	-0.295853	0.0501209	0.173249	0.221617	-0.147145	0.0488365	0.023818	-0.147126	-0.563375	0.177931	-0.113379	-0.0230177	0.175043	0.183275	-0.0914653	0.105753	-0.453754	0.356673	-0.0486104	0.197181	-0.321439	-0.0109866	0.0664726	0.20346	0.561554	-0.229858	0.181702	-0.373827	-0.0613238	0.0302805	0.386657	0.310778	-0.154511	0.262766	-0.404193	0.338082	-0.0821889	0.163947
-0.54202	-0.433231	-0.221135	-0.593622	0.111506	-0.215172	0.124248	-0.228346	0.206286	-0.407815	-0.385486	0.417313	-0.191695	0.1926	-0.552921	0.0341894	0.393321	-0.240029	-0.14214	-0.0453422	-0.465103	-0.59123	-0.151773	0.147111	-0.0849096	-0.235636	-0.678255	-0.262113	-0.863657	-0.738133	-0.358019	-0.703835	-0.223478	-0.318183	-0.827233	-0.737443	-0.343192	0.138074	-0.54897	-0.367221	-1.18119	-0.204998	-0.629658	-0.986884	-0.375712	-0.133537	-0.287562	-0.179502	-0.931277	-0.317678
0.0188172	-0.125396	-0.0113121	-0.0159536	0.0234782	-0.228595	0.0392073	0.142193	-0.0394763	0.114087	-0.0296632	-0.341266	0.00888425	-0.23242	-0.253326	-0.110774	0.176081	-0.0970803	-0.0287331	0.0605061	0.27993	0.271426	0.0769371	0.182008	0.254685	0.153538	0.088143	0.454244	-0.212227	-0.406036	-0.0934744	-0.294202	-0.272335	0.261683	0.133106	-0.0355397	-0.0353076	0.0225001	-0.0176051	-0.0336398	-0.095711	0.156877	-0.078563	-0.0654515	0.107727	-0.0432084	0.21076	0.210024	0.0872102	0.13191
-0.500707	-0.0555092	0.166631	0.272921	0.123592	0.326647	0.362447	0.26573	0.197761	-0.26987	-0.174176	0.121864	-0.349934	0.28567	0.346333	0.116806	0.141254	-0.216718	0.0960125	-0.137354	-0.250763	-0.0214219	-0.119444	0.202762	0.346241	0.0400429	0.124176	-0.107254	-0.104926	-0.0902322	0.164141	0.000650562	0.36358	0.258156	-0.0744797	0.199489	-0.0186096	0.0368813	0.303801	-0.0787058	-0.446772	0.177421	0.0389748	0.164183	0.365992	0.354129	0.0768862	0.432216	-0.178026	-0.0343996
0.180611	-0.0343045	-0.156785	-0.0120863	-0.274691	-0.204802	0.222461	0.1244	-0.246865	-0.383039	-0.36681	-0.440368	-0.0510281	0.208934	0.0381027	0.140839	0.0325062	-0.00328882	0.216529	-0.386585	0.00156721	0.00697527	0.541789	-0.365846	-0.212155	-0.288264	-0.415545	0.0787824	-0.0779738	0.215129	0.0403321	0.409225	-0.0452161	-0.160869	0.0485183	-0.0606668	0.0420153	-0.31613	-0.163736	-0.68042	-0.539989	-0.614913	0.269375	-0.224265	-0.180953	-0.323824	-0.352649	-0.00970776	-0.10627	0.239565
-0.399238	0.933783	-0.39121	0.0327525	-0.280466	0.358752	-0.107559	-0.099307	-0.703196	-0.323367	-0.4665	-0.109338	-0.0397802	-0.653707	0.275636	-0.327582	-0.245246	0.0217285	0.360841	0.190258	-0.266042	0.0893461	0.0339855	0.655369	0.0970032	-0.435894	-0.227829	-0.22989	-0.066853	-0.321679	0.056215	-0.521831	-0.234554	-0.637842	-0.122034	0.0756255	-0.313568	-0.431536	0.454191	-0.28358	-0.122496	0.247035	-0.648922	-0.516222	0.466238	-0.278194	-0.483559	-0.246789	-0.0269758	-0.585959
0.0522097	0.309972	0.0378746	0.125201	0.214143	-0.244445	0.387436	0.245502	0.121735	-0.313595	0.350375	-0.118796	-0.10054	0.238367	0.111555	-0.352887	0.0333226	0.0218048	0.183177	0.114583	0.0937497	-0.0356697	0.0169472	0.259194	0.139957	-0.541146	-0.0168331	0.176612	0.191139	0.155934	-0.369252	-0.202782	0.0725052	-0.0788875	0.0880136	-0.0127679	-0.0208275	0.210269	0.00519989	0.0483684	-0.051796	0.258203	-0.0773743	-0.122757	0.144903	-0.0688183	0.321229	0.453228	-0.106966	0.482134
-0.248641	-0.126315	-0.220563	-0.278183	-0.169038	-0.248847	-0.267782	-0.258672	-0.247765	-0.255706	-0.357362	-0.24552	-0.223611	-0.115078	-0.0980798	-0.0831847	0.111229	-0.0834271	-0.0666753	0.122059	0.0396943	-0.0355485	0.0805726	-0.0698796	-0.0210761	-0.228146	-0.327542	-0.345306	-0.418595	-0.559702	-0.404521	-0.477038	-0.571606	-0.451864	-0.26729	-0.118546	-0.164204	-0.432328	-0.339477	-0.395115	-0.457332	-0.425689	-0.334599	-0.438802	-0.466627	-0.37501	-0.558783	-0.460233	-0.564424	-0.492343
0.860655	0.893091	0.904977	1.18495	0.939572	0.675634	0.425723	0.361038	0.74381	0.369874	0.487109	0.244422	0.111829	0.550986	0.502735	0.189427	0.21923	-0.112566	-0.153248	-0.142843	-0.203493	0.182813	-0.0154643	0.0136302	-0.278658	-0.185362	-0.295489	-0.0658054	-0.0907712	-0.0869075	-0.423147	0.0162708	-0.252329	-0.141989	0.398852	0.520368	0.486959	0.742993	0.624446	0.601769	0.5921	0.697572	0.0811015	0.337418	0.179653	0.474501	0.513425	0.0848669	0.376077	0.88347
-0.00613577	0.623257	-0.0689055	0.682096	8.4176e-05	0.183755	0.219092	0.421045	0.561824	0.0680147	0.442289	0.250875	0.292133	0.14535	0.413302	0.074066	-0.156274	0.038197	0.426707	-0.382696	0.111495	0.0774587	0.0818139	0.0698375	0.845975	-0.141262	-0.603353	-0.0121455	0.149076	0.320611	-0.0305757	0.29072	-0.180098	0.00404304	0.116966	0.026636	-0.2146	-0.179561	-0.0347404	-0.236573	-0.14997	0.141469	-0.0190311	0.144856	0.127889	0.217464	0.223882	0.503202	0.152251	0.72215
-0.0543948	-0.219283	0.109593	0.0784527	0.242978	0.0208337	0.0182164	0.255228	-0.0217904	0.0418978	-0.150028	0.0268202	-0.259198	-0.11828	0.239403	0.0890813	-0.163016	0.0218998	-0.129763	0.181798	-0.000734503	0.297869	-0.0342682	0.123726	0.00838156	0.12461	0.0258442	0.165839	-0.21714	-0.294611	0.356192	-0.39095	0.291758	0.184379	0.167862	-0.184047	-0.21252	-0.21026	0.0787832	-0.00239179	0.166786	-0.0949717	-0.108812	-0.160922	-0.331863	-0.203212	-0.0519658	0.00912001	0.0774012	-0.194584
-0.590726	-0.00563927	-0.198563	-0.367059	0.037912	-0.113112	-0.0108835	-0.186389	0.224898	-0.165373	0.295657	0.0417942	0.333829	-0.0791611	0.0683691	0.180698	0.0568922	-0.15364	0.0806921	-0.164643	0.0157733	0.46524	-0.306322	-0.432865	-0.0648587	0.0791304	-0.238257	-0.560471	0.253956	0.0165941	-0.249318	-0.304821	-0.425084	-0.143199	-0.204588	-0.0421177	0.0792934	0.106898	0.0330391	-0.105098	0.0812903	0.118249	-0.276198	-0.134945	0.208444	-0.276875	-0.103923	-0.187578	0.365038	-0.234482
0.201138	-0.102525	0.0847206	0.179243	-0.049302	0.228413	0.612719	0.185304	0.150847	0.0396791	-0.673329	0.300601	-0.0789788	-0.133813	0.127445	-0.0158912	0.296874	0.0185122	-0.332196	0.0327009	0.025126	0.210277	0.00157007	-0.0315289	-0.141218	0.332236	0.136349	0.380664	0.306923	0.0518692	-0.168423	-0.180705	-0.437718	0.0733996	-0.131236	-0.491633	0.181155	-0.0308329	0.158319	-0.0562529	0.384907	0.236022	0.245709	1.09969	0.679175	0.887582	0.572509	1.1253	1.01512	0.921232
-0.155183	-0.0489504	0.0124435	0.0524891	0.0592673	0.338215	-0.0774641	0.554721	0.32385	0.443761	0.295263	0.0678344	0.176686	0.20201	0.413512	0.0398445	0.00846536	0.00836252	-0.0534892	-0.00318311	-0.0377361	0.306642	0.252559	0.0116888	0.414158	-0.186221	-0.193899	-0.338804	-0.372128	-0.0349941	-0.261785	-0.625687	-0.864601	-0.695257	0.0264292	-0.367597	-0.0872455	-0.108524	-0.169073	-0.1675	-0.143975	-0.0946953	-0.399535	-0.246582	0.13078	-0.180132	-0.187645	-0.0893724	-0.286993	-0.381164
-0.00626079	-0.132227	-0.0452399	0.431462	0.0458465	0.347164	0.370159	0.441726	0.175624	0.0208612	0.192759	-0.220252	0.103878	0.0907975	-0.0860655	0.214977	-0.0527697	-0.177448	-0.128988	0.144229	-0.39565	-0.165673	0.30144	0.175193	-0.0710831	0.27833	-0.092	-0.128353	-0.0196292	0.0145463	-0.226267	-0.0618974	-0.145884	-0.279346	1.17594	2.98405	3.72496	2.47403	1.78388	1.12178	0.487603	0.953686	0.555584	0.489168	0.17709	-0.181823	0.223508	-0.0819786	0.0617466	0.518424
0.240038	0.34255	0.2712	0.481696	0.144281	0.447953	-0.321221	0.440625	0.0612502	0.0555452	0.358553	0.139945	-0.00938912	0.324399	-0.178376	-0.229287	0.283283	-0.00919845	0.273712	-0.31851	-0.00647403	0.836141	0.204644	0.499213	1.04843	0.465873	0.267667	0.0152578	0.203504	0.288682	-0.213164	0.456554	0.815752	-0.300865	0.124635	0.2064	0.508946	-0.401561	0.573336	0.36747	-0.16911	0.119513	-0.00264406	-0.235166	-0.0380551	0.476207	0.241821	0.517339	0.59185	0.109137
0.333036	-0.239307	-0.213521	-0.298609	-0.100044	-0.325816	-0.161997	0.0670276	0.0386048	-0.172585	-0.326959	-0.249529	0.146717	-0.207619	-0.0171914	0.142359	-0.0498001	-0.00985414	0.0273452	-0.11005	-0.0623957	-0.0612235	0.119412	0.156823	0.019395	0.0839339	-0.0357094	0.336094	-0.195045	-0.0268062	-0.160241	-0.445663	-0.369955	-0.224004	0.167214	0.410848	-0.45191	-0.103623	0.062505	-0.0293434	-0.258605	-0.215673	0.0987024	0.0120029	-0.0961994	-0.0395726	-0.0169305	-0.0221338	0.0866162	-0.104347
-0.716804	-0.454842	-1.09594	-0.671651	-0.532247	-0.659461	-0.419858	-0.0711834	-0.456539	-0.259098	0.617871	-0.666264	0.0615828	-0.458298	-0.129789	-0.101886	-0.577371	0.406299	-0.150332	0.42329	0.0789554	-0.357086	0.447841	0.143745	0.358937	-0.0425779	0.0769722	-0.150153	-0.592821	-0.331684	-0.109401	-0.480249	-0.206557	-0.175243	-0.811202	-0.750858	-0.169346	-0.979879	-0.44224	-0.321733	-0.428569	-0.465858	-0.069442	-0.770266	-0.953174	-0.74904	0.00640774	-0.439738	-0.166785	-0.717536
0.795379	0.785299	0.723145	0.677819	0.326308	1.16425	0.0129631	0.43205	0.735248	-0.1961	0.501635	0.984775	0.339757	-0.215831	0.530186	-0.148878	0.0938903	0.229033	0.0478851	-0.22193	-0.0325672	0.200391	0.270184	0.929309	-0.114056	0.430744	0.0697481	-0.606295	0.13125	0.241127	-0.417895	-0.0542168	-0.0713771	0.0278593	0.473132	0.462707	0.219074	-0.128327	0.306414	-0.243147	-0.339526	0.236452	0.0598479	-0.29992	0.177137	0.65165	0.0281903	0.237049	-0.0314458	-0.203641
0.253352	0.00654192	-0.0854591	0.17382	0.0266635	0.0284124	0.20041	0.0379825	0.438826	0.699633	0.401345	0.498475	0.147928	0.343127	0.172725	0.249332	0.0339241	-0.283597	0.0541302	-0.053789	0.0848792	0.0603092	0.252718	0.0400772	0.149998	-0.00327934	0.120916	-0.187701	-0.0587708	0.135957	-0.122686	0.16868	0.160423	0.0978313	-0.0283426	0.178269	0.0616236	0.332482	0.206688	0.241703	0.337745	0.142571	-0.126749	-0.0704409	-0.0137635	-0.160619	0.102016	0.0264032	0.201471	0.11743
0.0715846	-0.244769	0.196987	-0.18207	0.427948	-0.252101	-0.16141	0.0099089	0.500435	-0.0287587	-0.270948	0.101627	-0.0271786	0.379433	-0.0253991	0.287711	0.149003	-0.192596	-0.14955	-0.0945685	0.190653	0.130019	0.369782	0.500658	0.407117	0.297495	-0.0672205	-0.237251	0.0547803	-0.0904235	-0.0357879	-0.117975	0.115699	0.128986	0.336919	-0.105784	0.286012	0.0320836	0.0299795	-0.107769	-0.220226	-0.127728	0.0879453	-0.183317	-0.114188	-0.390685	0.0311497	0.0279	-0.207745	0.189608
0.212349	-0.0803837	0.102191	0.196506	-0.0369785	-0.291883	0.231924	-0.149262	-0.29509	-0.0718331	-0.303125	-0.026729	0.156952	-0.220383	-0.266444	0.0107534	-0.0696267	0.0443969	0.0587106	-0.0442342	-0.167334	-0.018731	-0.17239	-0.316576	-0.148562	-0.459647	-0.27956	-0.367599	-0.178582	-0.358185	-0.072735	-0.0233782	-0.425219	-0.302342	0.25608	0.13198	-0.00896256	0.102032	-0.00735802	0.150873	-0.183113	-0.206924	0.0933976	-0.170674	0.0646547	0.159629	0.123139	0.0429015	-0.213852	-0.266552
-0.100311	-0.425514	-0.407493	-0.0927341	-0.0929486	-0.29534	-0.385185	-0.364242	0.596467	0.320801	-0.680438	0.0768806	0.284993	-0.0488851	-0.0954272	0.450997	0.0109827	-0.123802	-0.173628	-0.16455	-0.686324	-0.155533	0.0464231	-0.25518	-0.00696813	-0.389147	-0.356595	-1.03574	-0.853822	-0.528834	-0.254634	-0.125587	-0.111939	-0.498354	-0.253305	-0.0584912	0.0623392	-0.279251	-0.0609988	-0.345275	-0.0851804	-0.699371	-0.435617	-0.176361	-0.16136	-0.406122	-0.515492	-0.0882019	-0.158698	0.0722406
-0.429826	0.288204	-0.289127	0.0684542	0.121071	0.548073	-0.0055889	-0.20277	-0.189052	0.251644	0.033443	-0.048786	-0.402195	-0.115607	-0.0760501	0.186303	0.0395789	-0.0679014	-0.105564	-0.052416	0.0285933	0.427054	0.31469	0.394154	-0.462458	0.368761	0.127697	0.215578	-0.187492	0.512108	0.203785	0.226604	0.72669	0.478451	0.234749	0.376712	0.670597	-0.103193	0.518873	-0.316644	0.481356	-0.0207105	-0.0888577	0.0324676	0.222325	-0.160724	-0.00865279	0.101049	-0.286333	0.717134
0.226033	0.447369	0.0854604	0.0384309	-0.162332	-0.316726	-0.369116	0.665128	0.158008	0.662516	-0.197507	0.00367507	-0.243245	0.380261	-0.0218542	-0.063832	0.438922	-0.102373	-0.143306	-0.129411	-0.682466	-0.247101	0.172353	0.182383	-0.229471	0.749354	-0.144307	0.319707	-0.28585	0.350628	-0.158858	0.0423933	-0.185617	-0.514142	0.521584	-0.269335	0.318535	-0.0757995	-0.38619	0.413545	0.25289	-0.0769386	0.292206	-0.28219	0.0174797	-0.196613	-0.0147941	0.0296385	0.172428	0.118641
0.0877229	0.10725	0.391049	-0.0404138	0.363031	-0.315254	0.155196	0.285783	-0.339267	0.155589	-0.1096	0.0431401	0.464193	0.190606	0.304962	0.072139	-0.0391983	0.141998	-0.103326	-0.0716132	0.563995	-0.0680738	-0.116914	-0.303801	-0.144407	-0.371013	-0.189313	-0.0441162	-0.00768664	-0.182097	0.134296	-0.0453801	-0.728569	-0.263322	0.0319304	-0.171694	-0.0121108	-0.404713	-0.376916	0.044736	-0.341812	-0.305543	-0.35702	-0.0390871	-0.0115287	0.326001	0.0908286	0.268539	-0.0492217	0.630348
-0.00965548	0.16119	0.174268	-0.144677	0.104946	0.212731	0.240745	0.321102	0.0447908	0.418111	0.302049	0.00545117	0.0629072	0.0339163	0.117368	0.117806	0.230767	-0.126354	-0.138944	-0.0832742	0.0474316	-0.201143	0.1394	0.060536	0.0728752	0.185549	0.395136	0.124821	-0.125434	0.050578	0.108847	-0.0236944	0.183664	0.193295	0.108871	0.279572	0.0247011	-0.143204	0.107742	0.0403358	-0.200981	0.0809726	-0.0613901	0.0120667	-0.209602	-0.149441	0.193713	-0.0607897	0.231962	0.110786
0.20615	0.252095	-0.018359	0.226784	0.27324	0.363912	-0.532607	-0.0541739	0.3746	0.0644332	0.277348	0.0520908	0.718217	0.00729316	0.391433	0.418328	-0.470717	0.051584	-0.152821	0.153625	-0.168208	-0.00406667	0.527517	0.317487	-0.468326	-0.329717	-0.306704	-0.323317	-0.444962	-0.221341	-0.133558	-0.1532	0.142877	0.106526	0.0458778	0.407006	0.0390163	0.314542	0.528707	0.263092	0.0819328	-0.0462856	-0.474053	0.0320767	0.365194	0.0222894	-0.297378	0.568457	-0.0326447	0.22958
0.29189	0.517579	0.174146	0.227899	0.133971	0.129061	0.0550922	0.143585	0.0800735	0.0867673	0.0858604	0.0841656	0.041793	-0.0392306	0.0124948	-0.00984363	0.0172663	0.160102	-0.118292	-0.0492323	-0.139635	-0.267919	-0.184655	0.0184356	-0.00460316	-0.170093	-0.0110821	-0.0749448	-0.195419	-0.121471	-0.237706	-0.103941	-0.0786494	0.184366	0.224468	0.153236	0.21359	0.292134	0.16093	0.238236	0.117973	0.338039	0.231703	0.0667016	0.184599	0.250665	0.119791	0.131656	0.211278	0.177049
-0.166153	-0.354889	0.542906	0.0786266	-0.0821645	-0.201895	0.189099	0.87691	0.513667	-0.4522	0.162104	0.0890837	0.129058	0.0300286	0.346331	-0.416676	1.00501	0.110118	-0.343661	-0.354795	0.105617	-0.159944	-0.131616	-0.329075	0.475714	0.239549	0.303275	0.460509	0.735052	-0.0161911	0.296668	-0.228002	0.102977	0.00648994	0.207083	-0.0478343	0.35717	0.805132	-0.275079	0.0102196	-0.740422	0.0799073	0.0483771	-0.0372757	-0.306853	-0.3969	-0.392668	0.0355553	0.0622015	0.0586555
-0.243915	-0.126979	-0.103739	0.117981	-0.162431	0.0596131	-0.27568	0.0455316	-0.360398	0.107219	-0.177255	0.327738	-0.0466168	-0.10937	-0.133068	0.100064	-0.0576792	-0.140685	0.180576	-0.0822763	0.132851	0.0087968	-0.1113	-0.098745	0.237552	0.212578	0.0103097	-0.0823107	-0.0228795	0.268032	-0.0548994	0.011955	0.090099	0.116033	0.103669	0.424017	0.353822	0.309611	0.136684	0.138807	-0.318676	-0.145032	-0.220041	0.134571	-0.242068	-0.211983	-0.121366	-0.399614	-0.102448	-0.45848
-0.6159	-0.480532	-0.304622	-0.791246	-0.537052	-0.62023	-0.353862	-0.548023	-0.481899	-0.696226	-0.763883	-0.192818	-0.528619	-0.43345	-0.376086	0.0289279	-0.120693	0.0752096	-0.0692901	0.0858454	0.452306	-0.126362	0.0617457	-0.0588773	-0.342869	-0.245579	-0.647046	-0.271014	-0.585737	-0.624663	-0.407332	-0.733451	-0.416443	-0.424091	-0.616182	-0.434925	-0.513169	-0.713363	-0.758279	-0.776134	-0.742948	-0.665193	-0.769247	-0.883733	-0.895168	-0.891843	-0.927653	-0.84538	-0.314839	-0.172784
0.00561252	0.158077	0.349446	0.196226	-0.105718	0.324321	0.0826882	-0.0390548	-0.208285	-0.109333	-0.149223	-0.087472	-0.208165	-0.19941	0.073529	-0.180141	0.0919526	0.100955	0.157842	-0.170609	0.273022	0.300948	-0.241289	-0.305462	-0.11329	0.236157	-0.135239	-0.252094	0.0985062	0.134969	-0.231941	-0.1571	-0.338899	-0.0414198	-0.18776	0.13786	0.0399961	0.234653	0.117712	0.0793144	-0.119681	0.224166	-0.475018	-0.284013	-0.386387	0.180859	-0.150251	-0.224931	-0.433917	-0.143307
0.147281	0.376028	0.133221	0.586013	0.476886	0.757443	0.84209	0.111463	0.0542713	0.278586	0.559001	-0.366911	-0.0333281	-0.0841193	0.671351	-0.140145	-0.0454238	0.205773	0.183453	-0.203658	0.222042	0.042219	-0.544802	-0.445013	-0.489863	0.0618337	-0.750611	-0.819721	-0.230492	-0.700582	-0.293204	0.0417853	-0.826486	0.254164	0.283346	-0.140373	-0.263925	0.00413407	-0.240618	-0.0366784	-0.00249631	-0.443223	-0.30896	-0.391496	0.0697743	-0.160875	-0.15895	-0.531441	-0.146533	-0.13277
0.231532	0.251216	0.124032	0.273365	0.373551	0.152637	0.338326	-0.0104076	0.223861	0.0773357	-0.148141	0.266407	0.206365	-0.1165	-0.0456281	-0.0777653	0.0278326	-0.0963454	0.393126	-0.246847	-0.174177	0.205466	0.0866284	0.197754	0.182469	0.0188706	0.0952351	0.259179	0.456717	0.210581	-0.0276543	0.110302	0.565571	0.631639	0.576328	0.955731	0.205868	0.0538996	-0.0927126	-0.356319	-0.268026	0.0254888	-0.321754	0.12407	0.0209337	-0.252452	-0.228691	-0.144717	-0.119631	0.0876746
0.654042	0.336908	0.173544	-0.272904	0.172307	0.192822	0.402537	0.213078	0.12979	0.248041	-0.0210809	0.145469	0.564578	0.145132	0.199747	0.317622	-0.178765	-0.285821	0.134529	0.0124348	0.591114	0.355843	0.489948	0.486475	0.563236	0.247319	0.267177	0.309003	0.158414	-0.194419	0.0851229	-0.0100031	-0.049145	0.0312329	0.616075	-0.24702	-0.168624	0.233969	0.484771	-0.0709746	0.0783177	-0.00762664	0.297516	0.264148	0.467389	0.291413	0.367962	0.704806	0.729262	0.624653
-0.221325	-0.171415	0.103664	0.0289594	-0.0894445	0.0314099	-0.0276588	-0.0706305	-0.142421	-0.479989	-0.0520926	0.0700905	-0.170252	0.0718538	0.268344	-0.0836029	0.225711	-0.415861	0.0999172	0.173835	-0.272688	0.0940102	0.571137	0.465644	0.524439	0.169074	0.00391059	-0.166803	-0.351525	-0.472444	0.120687	0.299476	-0.0773237	0.0483513	-0.278115	0.233989	0.44672	-0.0931909	0.110639	0.190671	-0.00598204	-0.122091	-0.0765765	-0.211165	0.116406	-0.530196	-0.218322	0.0149944	-0.00285237	0.0229212
0.823113	-0.233886	0.0893039	-0.143915	0.378275	-0.327245	0.125916	-0.16738	-0.190631	-0.0689716	-0.060543	0.214187	0.427075	-0.281966	0.226485	0.177903	0.0247793	-0.263223	-0.062202	0.122743	0.468648	-0.0284657	0.267579	-0.15374	0.316331	0.265217	-0.0944954	-0.1315	-0.447812	-0.0637321	0.199522	-0.309572	-0.285367	-0.616634	-0.585093	0.199571	0.245257	0.345445	-0.309732	0.236049	0.0540153	-0.0943592	-0.159032	0.220446	0.0469565	-0.32221	0.519434	-0.234153	0.446222	-0.752625
0.135801	-0.147988	-0.218712	0.0139568	-0.0763181	-0.160911	-0.164073	-0.0246159	0.606279	-0.210156	0.0768083	-0.134268	0.137533	-0.109942	-0.288458	0.146253	-0.248498	0.0402809	0.122395	-0.060431	0.0600622	0.0276631	-0.109895	0.237843	-0.0806043	-0.272785	-0.412675	-0.00588462	-0.0793378	-0.0887891	-0.134445	0.161772	0.0795995	-0.0950352	-0.139702	-0.288278	-0.171698	-0.247535	-0.0231247	-0.299026	-0.190053	0.0751876	-0.00293285	-0.239449	-0.0147025	0.123473	0.267209	-0.188964	-0.164986	-0.105931
0.199095	0.245612	-0.208949	-0.169922	0.0177548	0.319798	-0.147328	0.123486	0.26826	0.19621	-0.0781407	0.0228427	0.0256113	0.036634	0.0575105	-0.159387	-0.19707	0.267442	0.190798	-0.101783	-0.279666	-0.0593743	-0.0799139	0.107159	0.0930247	-0.258637	-0.227369	-0.318896	-0.0570973	-0.373483	-0.317714	-0.267153	-0.156824	0.0786063	0.523872	0.230258	-0.0682082	-0.0461818	0.0289447	0.273521	0.1038	-0.111527	-0.240009	0.127719	-0.0918769	-0.0186987	-0.1825	0.353208	0.460706	0.10569
0.0826573	0.417296	-0.0609285	0.312602	0.581185	0.0491445	0.264358	0.00392244	0.112511	0.0013545	-0.123636	-0.0285459	0.0314767	-0.00165292	-0.0230626	0.256731	-0.00289026	0.0817231	-0.205267	-0.130298	-0.406601	-0.0646527	-0.188317	-0.181257	-0.165466	-0.309865	-0.189181	-0.0807254	-0.413582	-0.403008	-0.711901	-0.508674	-0.358382	0.26521	0.740922	1.0547	1.00005	0.593222	0.331839	0.20817	0.111521	0.291334	0.23775	0.385664	0.635361	0.065778	0.518795	0.476032	0.533438	0.393976
-0.101031	-0.280493	0.465099	0.290377	0.430072	0.448037	0.611723	0.940753	0.965445	0.876367	0.450429	0.09233	0.260749	-0.353866	0.0434167	0.185038	-0.0845716	-0.0822083	-0.151108	0.13285	0.0184356	-0.164301	-0.0377988	0.179507	0.259798	0.853711	0.441153	0.430802	0.222532	0.430748	0.307164	0.374329	0.349437	0.447182	0.137935	-0.0188407	-0.251145	-0.232747	0.00591699	-0.11702	-0.144377	-0.316535	0.109484	-0.0852432	-0.156328	-0.35767	-0.0106513	0.0502728	0.108642	0.171713
0.255293	0.101819	0.292207	0.373989	0.0680664	0.0736443	0.176907	0.431682	0.0961915	-0.0532704	0.31901	-0.0245395	-0.137902	0.420989	0.110577	-0.113436	-0.109697	0.0336615	0.0414539	0.148017	-0.27265	0.0517407	-0.099873	0.329633	0.30225	0.131132	0.0721583	0.256355	0.206157	0.0501407	0.109204	-0.196723	0.0736771	-0.131566	0.3798	0.233884	-0.0499537	0.339237	0.239534	0.151839	0.426588	-0.195084	-0.134813	0.0733006	0.247365	0.300317	0.21292	0.106003	-0.0414246	-0.15755
-0.116371	-0.277238	0.113591	0.0358927	-0.285708	-0.205945	-0.19804	0.01342	0.0966376	0.00807598	-0.136026	-0.0438073	0.143824	-0.167587	-0.0790802	-0.229633	0.0523848	0.0919117	0.421132	-0.335796	0.0151629	0.189044	0.251819	-0.0740838	-0.268477	-0.255377	-0.269761	-0.0481234	0.18	-0.264926	-0.722912	-0.271414	-0.407905	-0.0905921	-0.367189	-0.258744	-0.343846	-0.494444	-0.372323	-0.666828	-0.611136	-0.750281	-0.509103	-0.0597207	-0.770883	-0.482481	-0.744863	-0.46146	-0.396502	-0.0222
0.282241	-0.0477231	-0.353505	-0.309704	-0.001351	0.399546	0.566981	0.545672	0.258508	0.188344	-0.266387	0.743543	0.0054612	-0.777886	0.186966	0.161256	0.144699	-0.23784	-0.0347648	-0.0333493	-0.515633	-0.208487	-0.252549	-0.296825	-0.0407885	-0.689975	-0.362356	0.222646	0.177728	-0.160473	0.129298	-0.357235	0.0981922	-0.408521	-0.164944	0.623024	0.0475793	-0.126735	-0.292507	-0.298904	-0.139364	-0.444833	-0.375845	-0.187736	-0.0875004	-0.534971	0.0511192	-0.139656	0.0131201	-0.0107334
0.564911	1.0433	0.859965	0.951768	0.758308	0.760892	1.06057	0.811856	0.929428	0.82114	0.771351	0.214296	0.236576	0.17265	0.111367	0.1458	-0.129614	-0.287772	0.148923	0.122663	0.106101	0.199775	0.175858	0.343018	0.455168	0.41575	0.0762111	0.297552	0.176412	0.462337	0.167526	0.124884	0.353855	0.647595	0.398522	0.470268	0.151961	-0.0788203	0.0206483	-0.155861	0.103343	0.0798401	0.182799	-0.393599	-0.0942707	0.238431	0.16396	0.086972	0.316418	0.522263
-0.334143	-0.182925	0.250482	-0.177848	-0.14931	-0.02225	-0.0124142	-0.047725	-0.0563189	0.0789298	-0.0931931	0.150331	0.369853	-0.183172	0.0156871	-0.250669	0.325651	0.0303205	-0.101184	-0.00411782	0.117838	0.342827	-0.184567	-0.0095182	-0.398742	-0.361687	-0.117972	0.13622	-0.291803	0.0223323	-0.353604	0.00116572	-0.162677	-0.0270789	-0.555008	-0.235795	-0.0155891	0.22432	0.0521114	0.0556586	0.0382352	0.425193	0.00225433	-0.322877	0.0741298	0.274756	0.0793835	-0.127205	-0.0254434	0.0109513
-1.08307	-1.30407	-0.908185	-0.818973	-1.04398	-1.00275	-1.00275	-0.924532	-0.554431	-1.29591	-0.603051	-0.601756	-0.815791	-0.269363	-0.570925	-0.144153	0.335149	0.493661	-0.32251	-0.362147	-1.35512	-1.27207	-0.564496	-1.19913	-0.661648	-1.01865	-1.15213	-1.0694	-0.985964	-1.60164	-1.43211	-1.43348	-1.58668	-1.31418	-1.30059	-1.39233	-1.26923	-0.464128	-1.0888	-1.03834	-1.21626	-0.597994	-1.40895	-0.674095	-1.04721	-0.814035	-0.431495	-0.574761	-0.34063	-1.00725
0.458288	0.453755	0.413435	0.456636	0.301892	0.0677563	0.299151	-0.0510563	-0.168926	-0.14352	0.190765	-0.375531	0.171926	0.293807	0.201764	-0.193887	-0.0219019	0.0476375	-0.330666	0.498817	-0.135611	-0.0355611	0.149908	0.164816	-0.300326	0.0702358	-0.178602	-0.24885	-0.373894	0.00244456	-0.441044	-0.292773	2.03316e-06	0.562743	0.227131	0.339548	0.159813	0.231829	-0.152486	0.16059	-0.162588	-0.264449	0.11208	0.355058	-0.0389237	0.454116	-0.156044	0.100193	0.0102683	-0.232636
-0.0545788	-0.166875	-0.354522	-0.162322	-0.25268	-0.233656	-0.0801183	-0.562656	-0.0852706	0.189161	0.0756031	-0.174126	-0.311452	-0.0269163	-0.150368	-0.0200323	-0.197006	0.101643	-0.00133074	0.116726	-0.0758546	-0.184931	0.189801	0.0783453	-0.153612	-0.0469844	-0.185726	-0.630636	-0.425548	-0.282616	-0.367445	-0.569478	-0.0248398	-0.305473	-0.186583	-0.211045	-0.341943	-0.143344	-0.593115	-0.307072	-0.0980655	-0.282276	-0.299454	-0.183319	-0.30738	-0.438082	-0.105587	-0.450617	-0.419063	-0.550522
-0.269784	0.122503	-0.00541005	-0.0853846	0.0442479	-0.336555	-0.107406	-0.150529	-0.233541	-0.327495	-0.0829052	-0.0345387	0.0339921	-0.169961	-0.00435946	-0.201297	0.186182	-0.0144207	0.0355971	-0.0060611	-0.198766	-0.0845594	0.0170622	0.137409	-0.284277	-0.351587	-0.262589	-0.186226	-0.425955	-0.189871	-0.376265	-0.291462	-0.593493	-0.281851	0.280767	0.552065	0.413873	0.38138	0.348499	-0.110399	0.124044	-0.0107953	0.111406	-0.251584	-0.487535	-0.32702	-0.376787	-0.335045	-0.252344	-0.212226
-0.476163	-0.2728	-0.156507	-0.745169	-0.144119	-0.7415	0.0786877	-0.585424	-0.31077	-0.335215	-0.0737291	-0.273642	-0.0873379	-0.064668	-0.0349704	0.274271	-0.0777044	0.108211	-0.0610645	-0.243713	-0.257322	-0.0293054	-0.28596	0.613443	0.669832	0.394802	-0.0288464	0.17575	0.427788	-0.0628326	-0.160965	0.222167	0.212503	0.559009	0.445691	0.255016	0.578349	0.239507	-0.0872086	-0.262753	-0.160626	-0.0538555	-0.185636	-0.0707538	-0.208922	-0.0157026	-0.161753	-0.277143	-0.329784	-0.284294
0.0235454	-0.0440066	0.120622	-0.203943	0.355172	-0.0486932	0.0150201	0.128132	-0.20072	-0.244964	-0.222896	0.195148	-0.180094	0.192035	0.0822467	0.110907	-0.0987137	-0.0890282	0.120917	-0.0440821	0.0598681	0.0669382	0.230381	0.398288	-0.0738812	0.108303	0.0853201	0.222398	0.042579	0.140271	0.0264717	-0.159375	-0.0215606	0.338542	0.605504	0.307144	-0.111806	0.354138	0.452434	0.336017	-0.0152338	0.309074	0.0730232	0.26915	0.337651	0.177197	0.326282	0.166224	0.165238	0.232474
-0.593367	-0.0861499	-0.103907	0.307307	0.2707	-0.173606	0.20723	-0.494245	0.525234	-0.165056	-0.0968721	-0.302957	-0.235076	0.0785233	0.0410774	0.150048	-0.259712	-0.123613	-0.0544606	0.287738	-0.124003	0.214896	-0.110075	-0.142714	-0.746335	-0.302405	0.154147	-0.121667	-0.551627	0.000281174	0.231585	-0.705591	0.582871	0.0353906	0.420958	0.137301	0.681112	0.740944	-0.0436339	-0.0525792	0.277799	-0.326588	-0.372202	-0.509428	-0.0849469	-0.678921	0.392115	0.365231	0.718141	0.028001
0.137962	0.20673	0.100945	0.0501952	0.1531	-0.00859813	-0.0148226	0.0994718	0.0216515	0.0851192	0.0595799	-0.112492	-0.102442	-0.245792	-0.171306	-0.120915	0.0430442	-0.183839	0.0927624	0.168947	0.0292751	0.164795	0.0377935	0.156378	-0.183954	-0.0698982	-0.300036	-0.345379	-0.393696	-0.472215	-0.472659	-0.564868	-0.387341	-0.294801	0.14174	0.399361	0.304952	0.162815	0.0267022	0.078859	-0.0472257	0.0364246	-0.176007	-0.114873	-0.126045	-0.335495	-0.495732	-0.336253	-0.275267	-0.319915
0.195963	0.0207288	0.346265	0.482405	0.358854	-0.039013	0.181641	0.212557	0.260578	0.543637	0.257097	0.471613	0.154701	-0.169524	0.341367	-0.0680582	-0.0333366	0.056279	0.186679	-0.141563	0.393263	0.370005	0.277609	0.102236	-0.0875642	0.172661	-0.0293519	-0.297587	-0.0843726	-0.181909	-0.173269	-0.0112909	0.144838	0.211962	0.540708	0.43894	0.244824	0.24068	0.349999	0.412142	0.0375401	0.543052	0.583924	0.274572	0.129388	0.0375617	0.0660137	0.299772	0.331246	0.274078
-0.0479632	0.0215707	0.176369	0.151538	-0.286627	-0.090326	-0.191725	0.0920958	-0.060906	-0.325221	-0.24716	-0.341473	-0.137557	-0.0507061	-0.0919715	-0.0502319	0.0287276	-0.00391462	-0.0691319	0.0945508	-0.216895	-0.234466	0.037926	-0.34968	0.0142964	-0.200231	0.275902	-0.343389	0.353523	-0.313279	-0.00759437	-0.471002	0.00515938	0.514408	0.618281	0.0712411	0.626909	0.325166	0.67038	0.145726	0.535537	0.0772927	0.0601353	-0.614537	-0.507932	-0.211358	-0.306607	-0.238341	-0.142678	0.350255
-0.219446	-0.128945	-0.0900696	-0.12388	-0.117536	-0.045017	-0.215234	-0.263805	-0.107619	0.296625	0.370498	0.0772997	0.194697	-0.272731	-0.162972	0.0297223	-0.0567532	0.105705	-0.0976146	0.0189406	-0.46896	-0.250745	-0.220333	-0.26676	-0.364607	-0.382057	-0.570274	-0.723003	-0.976948	-0.686743	-0.752502	-0.844191	-0.553931	-0.380895	-0.029959	0.294877	0.897307	0.567841	0.0891022	-0.235397	-0.243549	0.074382	-0.0339403	-0.202108	-0.104019	-0.223715	-0.208423	-0.264319	-0.412726	0.0223636
-0.304034	-0.465879	-0.521685	-0.310968	-0.295674	-0.227844	-0.391857	-0.289899	-0.0759104	0.242779	-0.109485	-0.21835	-0.185953	-0.199915	-0.17182	-0.0325426	0.303191	-0.0803278	-0.158428	-0.0318927	0.41905	-0.0774294	0.420755	0.204395	-0.428335	-0.272148	-0.268795	-0.444608	-0.340877	-0.365462	-0.360386	-0.412311	0.0636687	0.0879853	0.181763	0.00681319	-0.200371	-0.219261	-0.151911	-0.364561	-0.367927	-0.262825	-0.250302	-0.41585	-0.277435	-0.408107	-0.52476	-0.652035	-0.425603	-0.695009
-0.0963908	0.148367	0.334296	0.070993	0.127401	-0.142869	-0.256695	0.245241	0.169182	-0.278344	0.515527	0.0276638	-0.15887	-0.290036	-0.644618	-0.303905	0.0633259	0.055108	0.0610348	0.124436	0.211784	0.0418258	0.173313	0.394359	-0.195057	0.303655	0.078268	-0.209723	-0.313912	-0.152997	-0.252358	-0.382897	-0.116622	0.30272	0.471364	-0.0580446	0.088853	-0.576685	-0.00160896	-0.313791	0.285895	0.0750403	0.197511	-0.0570056	0.0596697	-0.0286555	-0.66186	-0.207798	-0.186067	-0.233161
-0.0437699	-0.014379	-0.45589	-0.478883	0.0783255	-0.096401	0.130174	-0.128513	-0.503898	0.0418542	-0.413352	-0.484494	-0.44048	-0.18708	-0.180296	0.373328	0.287219	-0.254492	-0.0740508	-0.332003	0.357138	0.33163	0.451942	-0.0315854	-0.0365985	-0.710867	-0.78323	-0.943905	-0.887494	-0.413495	-0.848784	-0.564327	-0.783752	-0.811972	-0.771866	-0.807504	-0.900673	-0.781492	-0.0742384	-0.636339	-0.713352	-0.232294	-0.24985	-0.630035	-0.330401	-0.558919	-0.331962	-0.389092	-0.440199	-0.191821
0.535116	0.105358	0.0556887	-0.432197	0.0576103	-0.584955	-0.259782	-0.0159335	-0.369595	-0.427532	-0.527839	-0.0832242	0.184112	0.688342	0.042756	0.341924	0.0567432	0.268933	-0.25652	-0.41108	-0.312524	-0.249601	0.259838	0.115935	0.136089	0.205624	0.110904	-0.429178	-0.503681	-0.356066	-0.205071	-0.533606	-0.0390395	0.138703	0.0881785	0.0870893	-0.245883	-0.802444	-0.0938837	-0.143603	0.14462	0.332068	0.403765	-0.461843	0.3792	0.188611	-0.207406	-0.175521	-0.0670483	-0.217841
-0.0381341	0.0301109	0.252606	-0.10449	0.0219695	0.403584	0.124393	-0.167694	-0.529791	0.244836	0.213592	0.14789	-0.217637	0.159732	0.314935	0.192656	-0.0676017	0.25431	-0.048043	-0.331322	0.154642	-0.439223	-0.459866	0.361917	0.6022	0.307057	0.0769091	-0.448747	0.544188	0.161749	0.591777	-0.443089	-0.0797054	0.191957	0.189055	0.314274	0.203826	0.567297	0.220537	0.0569147	-0.352016	0.24477	0.662608	0.140491	0.239018	-0.0154229	0.175795	-0.470202	0.52046	0.248366
-0.155894	-0.0157009	-0.254014	-0.0563898	0.203514	0.265433	0.163997	-0.322005	-0.0588851	-0.0403004	-0.115323	0.043679	-0.0501154	-0.00591249	0.00818248	0.0303008	-0.195647	0.339349	-0.251956	0.0779537	0.113423	0.00989512	0.34234	0.275015	0.278891	-0.168357	0.0238193	-0.36945	-0.499869	-0.0329414	0.222104	0.442045	0.507455	0.652787	0.416807	0.15411	0.252966	0.12839	0.13818	0.117524	0.54608	0.240491	0.319398	0.30901	0.39478	0.570989	0.239495	0.121877	0.248602	0.190608
0.094394	0.0455611	0.19575	0.546014	0.502509	0.718132	0.0953536	0.153497	0.540203	-0.250721	0.490577	-0.508374	-0.473994	-0.567613	0.297437	-0.00191317	-0.288276	0.320053	-0.751849	0.721985	-0.532935	-0.609781	-0.306984	0.0239482	0.228971	0.378309	-0.193156	-0.477468	-0.502853	-0.206778	-0.278241	-0.82441	-0.257656	0.0369984	0.0989435	-0.0849239	-0.140221	-0.222093	-0.283471	-0.134766	0.406882	-0.248602	-0.0642806	-0.388159	0.160723	0.105165	1.06688	0.153516	0.935216	0.382613
-0.548432	-0.51807	-0.478049	-0.294572	-0.143905	-0.0383254	0.332122	0.638197	0.351602	0.00746846	0.363287	0.192492	-0.113371	0.0681803	-0.102336	-0.0451336	-0.112819	-0.132497	0.221688	0.0687622	-0.118719	0.025372	0.405034	0.364183	0.162002	0.14615	-0.0831366	-0.17531	-0.0865602	-0.221188	-0.395475	0.00208493	0.180789	-0.0508626	-0.195446	-0.138681	-0.211676	-0.0651537	-0.247471	-0.177431	0.332873	-0.0857955	0.403181	0.204268	0.60642	0.211265	0.33098	0.250365	0.342919	-0.0207152
-0.259031	0.14122	0.00285075	0.241835	0.461896	-0.0337012	0.339886	0.323674	0.060656	0.0976763	0.121268	-0.100792	-0.283166	0.244288	-0.123446	-0.213276	0.311124	-0.16869	-0.0906054	0.161447	0.285838	0.0273218	0.0967305	0.170607	0.752227	0.76376	0.107381	0.114768	0.164601	-0.126199	-0.625112	0.106151	0.220318	0.148878	0.148029	0.0894565	0.0513634	-0.059437	0.923712	0.116456	0.369952	0.342187	0.148985	0.299671	0.272457	0.261993	-0.0128794	0.859792	0.220965	-0.0422961
-0.180062	0.13743	-0.0853368	0.0174271	0.0998864	-0.117411	0.178231	-0.125264	-0.145728	-0.0993496	-0.179602	0.194334	-0.161905	-0.0291681	-0.22621	-0.333515	0.12803	0.219955	-0.0300635	0.0155933	-0.207608	0.0371278	0.234549	0.268817	0.00830516	-0.196509	-0.231243	-0.136228	-0.21503	-0.278965	-0.274134	-0.43404	-0.430692	0.0607346	-0.218952	-0.152466	-0.100504	-0.558294	-0.480234	-0.61054	-0.533653	-0.166429	-0.724342	-0.344507	-0.25106	-0.377768	-0.0504305	-0.441612	-0.210823	-0.0219012
0.165683	0.184418	0.0116158	-0.0267433	0.307571	-0.125796	0.257462	0.458096	0.135867	0.12379	0.0517406	0.363299	0.563306	-0.0836836	0.36592	0.18848	-0.10046	0.0330406	-0.10717	-0.0138906	0.300874	0.404283	0.0829388	0.0815794	0.0623726	0.332771	0.27695	-0.115618	0.540221	0.452124	0.14207	0.165595	0.718151	-0.131695	0.739013	0.661301	0.863264	0.608181	0.644865	0.477041	0.54568	0.446809	0.690225	0.281009	0.394436	0.484754	0.406267	-0.0546563	0.0645826	-0.110015
0.254597	-0.192218	0.281336	0.434158	0.56479	-0.0312771	-0.450859	0.363953	0.624213	-0.475904	-0.0668252	0.059762	0.0143607	0.127996	-0.213203	-0.173312	-0.42974	0.433923	0.0926217	0.0765067	-0.0233776	-0.049396	0.409253	0.223614	0.0289115	0.0238556	0.883649	0.705633	0.372203	0.0745086	-0.0675939	0.482641	0.49045	0.488238	-0.283407	-0.0276202	0.648686	0.556886	0.428466	-0.0877203	0.0934972	-0.0458392	0.0657287	0.219313	0.225839	0.431171	0.692995	-0.258284	0.529074	-0.328687
0.00738526	0.155134	0.541074	-0.120641	0.268332	-0.285318	-0.150792	0.363377	0.264736	0.371588	0.189	0.29618	0.0465936	-0.142198	-0.38846	0.141621	-0.166026	-0.150194	-0.0491121	0.223711	-0.326746	-0.630037	0.51275	-0.448265	-0.312962	-0.198513	-0.0691874	-0.445813	-0.361219	-0.273187	-0.257268	-0.285178	-0.156295	-0.417092	-0.329831	0.0865312	-0.111599	0.0191427	0.182077	-0.271595	-0.475996	0.144843	0.1652	-0.0198184	-0.737771	-0.0123372	0.360347	0.541222	-0.0798691	-0.395494
0.680673	0.176704	0.218304	0.391023	0.101923	0.299863	-0.0658376	0.229321	0.0643137	0.331259	0.234789	0.324911	-0.0253639	-0.150916	0.00687467	-0.0575982	0.147069	-0.11576	-0.0262716	0.0525601	0.247475	-0.0922519	-0.0610714	0.349009	0.640437	0.497507	0.292863	0.49984	0.147182	-0.170402	0.282554	0.308605	0.420546	0.368604	0.386338	0.474378	0.245266	0.0279123	-0.0871855	0.0490975	-0.0684778	-0.00747221	-0.19078	0.16226	0.38295	0.301752	0.350515	0.206169	-0.111875	0.24352
-0.151718	-0.327169	-0.121555	-0.904819	-0.538472	-0.330494	-0.487851	-0.119351	-0.179448	-0.311459	-0.267402	0.00654538	0.0802905	-0.659316	-0.122096	0.00406587	0.236712	-0.298168	-0.224909	0.282299	-0.0190207	-0.368244	-0.0535503	-0.254308	-0.908592	-0.987649	-0.512648	-0.772731	-0.548793	-0.832873	-0.975383	-0.986706	-0.9533	-0.716691	-0.748495	-1.04664	-0.886637	-1.46714	-1.43405	-1.02591	-1.09485	-1.05315	-1.24652	-0.850915	-0.890438	-0.873507	-0.605029	-0.7376	-0.50721	-0.908081
-0.0762929	0.0744102	0.160203	-0.247242	0.163763	0.556081	0.0155598	0.332409	-0.00446306	0.0893375	0.0536281	0.218703	-0.343962	-0.224273	-0.0359553	-0.0713974	0.199756	-0.43955	0.146532	0.16466	0.504478	-0.186593	0.340902	0.55893	0.429743	-0.0061294	-0.249394	-0.519182	0.0556213	-0.551484	-0.206006	-0.049166	0.28123	-0.210843	0.43776	0.39868	0.823576	0.0607808	0.227351	0.267706	0.336694	0.206623	0.362814	0.125713	0.894508	0.348994	0.264434	0.190059	1.08799	0.493414
0.879938	0.760878	-0.0419158	0.176595	0.467291	0.146898	0.146358	-0.019046	0.152459	0.113616	-0.00858737	0.166503	0.0962781	-0.234584	-0.348169	0.0803702	-0.02208	-0.299587	0.154554	0.0867427	0.0922429	-0.413214	0.036874	-0.213363	-0.108277	0.170495	0.0838719	-0.272038	-0.2523	-0.415417	-0.200169	-0.161831	-0.234529	0.184963	-0.0922727	-0.211789	0.255899	0.0742009	-0.14032	-0.190063	0.222683	0.0379371	-0.0229327	-0.0870426	-0.154685	-0.00750926	0.138439	-0.0763167	-0.313862	0.0728644
0.889038	1.04604	0.813954	0.725077	0.369868	0.971625	0.574323	0.672859	-0.181283	0.0106192	-0.0587609	0.208266	-0.370376	0.159863	0.12522	-0.00183347	0.186184	0.179216	-0.143801	-0.219766	-0.107374	0.031269	0.64029	0.63269	0.0892905	0.516451	0.511368	0.523593	-0.0750129	-0.436777	-0.0779261	0.325266	0.475249	0.756254	0.0313602	-0.0637841	0.157604	0.507593	0.39951	0.149783	0.385969	0.72834	0.173161	0.0518031	-0.169871	-0.168867	0.0461516	-0.0196393	0.0190282	0.177433
0.209035	0.52706	0.454991	0.794984	0.309241	0.458337	0.231892	0.385813	-0.238926	0.0200558	-0.10619	-0.235333	-0.332623	-0.069706	-0.657086	-0.0286541	0.00168517	0.260718	0.0658361	-0.299585	-0.0757737	0.0614654	0.644978	0.415332	0.0580471	-0.17305	0.285182	-0.382864	-0.43082	-0.279495	0.143416	0.0262836	0.0966865	0.196582	0.327533	0.58886	1.1225	0.851461	0.584129	0.36751	0.381484	0.503009	0.307362	0.565143	0.175555	0.554728	0.268341	0.0527512	0.227209	0.468822
0.19204	0.212387	0.478925	0.0878979	-0.482091	-0.129229	-0.242903	0.18112	0.127908	-0.101736	-0.111492	0.311783	0.0766452	0.101428	0.0102399	0.0353875	0.0529274	-0.260733	-0.0890008	0.261419	-0.20646	0.147448	-0.140885	0.336561	0.0678188	0.676696	-0.0966094	-0.0140179	0.509656	0.60522	0.142852	-0.345044	0.149492	0.584447	0.684643	0.749547	0.391037	0.158772	0.219963	0.388301	0.223626	0.0124766	0.023937	0.137395	0.134164	0.0794535	-0.20253	0.555974	0.36972	-0.1675
-0.267363	0.0584765	0.0906447	-0.17234	0.0244479	0.158878	-0.353212	0.162227	0.236904	-0.0209652	-0.0138905	0.0638017	0.0380018	0.182282	-0.112995	0.104115	-0.0274802	0.254353	-0.164196	-0.166792	-0.0787404	-0.0436583	0.299501	0.0430797	-0.0107372	-0.0418892	-0.424965	-0.448317	-0.502548	-0.524808	-0.338657	-0.609871	-0.547522	-0.14982	0.512174	0.352888	0.186425	-0.0425272	-0.281711	-0.0279505	-0.227753	-0.320338	-0.127171	-0.224927	-0.414532	-0.369592	-0.384924	-0.361942	-0.442579	-0.392488
-0.135214	0.0964852	0.19242	-0.168868	0.380087	0.211953	0.293117	0.287618	0.245956	0.13739	-0.213947	0.194024	-0.0458279	-0.321693	-0.260773	-0.518206	0.30865	-0.0202997	0.049339	0.180517	-0.136054	0.284021	0.502	0.35505	0.439419	-0.0352435	0.244995	0.0612011	0.0745536	0.185133	0.103289	0.52669	0.174401	0.295099	0.264826	0.312252	-0.0102656	0.143684	0.111141	-0.170157	-0.20155	-0.0223343	0.225859	0.0486922	0.310182	-0.0606386	0.225016	-0.406477	-0.124358	0.129135
-0.203917	0.0870575	-0.159195	-0.0111215	-0.00317143	0.812438	0.0242748	0.585377	0.575688	-0.0109889	0.351846	0.583897	0.890047	-0.124309	-0.182624	-0.198291	0.0819004	-0.013346	-0.0429735	0.17271	0.280917	-0.097753	0.356769	0.605658	0.46465	0.192193	0.15805	0.177907	0.350904	-0.263187	0.394881	0.723427	-0.309002	0.310665	0.675804	0.621334	-0.114359	0.0866875	0.361079	-0.466193	0.157648	0.0548427	0.0234502	0.191375	-0.282676	-0.141354	0.238477	0.527121	0.387687	0.153589
-0.31291	-0.211041	0.151955	-0.414356	-0.751287	-0.131619	3.16185e-05	0.0397022	-0.141279	-0.414064	0.394021	-0.00106907	-0.149188	-0.28159	-0.328398	0.134246	0.212126	-0.348751	-0.164944	0.167324	0.092156	-0.251002	-0.195014	0.210952	-0.406843	0.10449	-0.154217	-0.417529	-0.21456	-0.183062	-0.697512	-0.332585	-0.0182831	-0.835345	-0.666152	-0.734058	-0.64947	-0.180441	-0.510564	-0.627231	-0.469686	-0.745215	-0.15152	-0.507332	-0.488744	-0.0271943	0.193452	-0.186944	-0.224925	0.0519031
0.171465	0.282721	0.362347	0.581132	0.381539	0.599716	0.865795	0.269464	0.341699	0.730867	0.0464536	0.512613	0.367184	0.464975	0.250708	-0.14864	-0.153313	6.74349e-05	0.142935	0.158951	-0.197065	-0.124212	-0.158739	-0.209177	-0.167537	-0.385614	-0.422064	-0.12948	-0.620505	-0.482583	-0.0268129	-0.554822	-0.519821	-0.0835622	-0.357928	0.191862	0.104598	-0.185329	0.134359	-0.0140941	-0.292257	-0.198231	-0.546582	-0.133335	0.0797814	0.599254	-0.0338885	0.346231	0.0461729	-0.208614
-0.104949	-0.236648	0.212341	0.108481	-0.0594358	-0.330743	-0.244437	-0.137169	-0.116123	-0.184315	-0.552235	-0.243617	-0.06769	-0.228759	-0.197321	-0.126573	-0.154657	0.272268	-0.341298	0.350259	-0.554738	-0.287532	0.750485	0.113829	-0.283286	-0.291436	-0.741268	-0.66955	-0.587717	-0.661723	-0.711916	-0.48509	-0.636556	-0.825624	-0.44419	-0.2287	0.217642	-0.441339	0.135632	-0.109432	-0.196235	-0.619618	-0.55291	0.317735	0.0476009	0.344129	-0.309681	-0.0935957	-0.236924	-0.304165
0.436205	0.669147	0.921678	0.486989	0.518591	0.621248	0.459346	0.870697	0.591036	0.482085	0.558617	0.519235	0.366226	0.296705	-0.212699	-0.0933012	0.271276	0.25631	0.00728435	-0.441569	-0.0433688	0.287537	0.28424	0.297103	0.109735	0.00451743	0.465164	0.420223	0.490726	0.585312	0.526239	0.886255	0.413251	0.345713	0.403276	0.0174882	-0.045093	-0.207263	-0.0188191	-0.00485138	-0.228657	0.0891504	-0.235977	0.223073	-0.157157	0.400107	0.0990657	0.18663	-0.408142	0.182431
0.901811	0.588613	0.332691	0.328607	0.256423	0.201286	-0.234369	0.229142	0.149148	0.168522	-0.0800373	-0.22164	0.0847885	-0.0584695	-0.121859	-0.0976109	0.185259	-0.0108188	0.141545	-0.218375	-0.0421928	0.289446	-0.0825255	-0.183195	0.308092	0.313625	0.274494	0.0413278	0.126888	0.267154	0.251426	-0.146152	-0.179501	0.325217	0.417799	0.118414	0.110495	0.0782148	0.118619	-0.10181	0.0348176	0.0373484	-0.0255423	0.286643	0.621803	0.4464	0.0782174	0.257778	-0.0412448	0.297131
0.265484	0.327145	0.388928	0.0870683	0.641842	0.70891	0.801999	0.190255	-0.168857	-0.283479	-0.231388	0.0795979	-0.180719	0.0915685	-0.00838376	0.0593044	-0.234323	-0.15745	0.274651	0.0578182	0.00510629	-0.365777	-0.19547	-0.0236562	-0.101681	-0.0120657	0.0853217	-0.0927129	-0.251968	-0.26624	-0.272251	-0.423734	-0.0524043	0.333263	0.387229	0.00180597	0.229759	0.310743	-0.058266	0.302742	0.0103777	0.288148	-0.146642	0.107352	0.0834459	-0.0667921	0.207094	-0.014628	0.201195	0.090576
0.224647	0.654656	0.411324	0.290897	0.0619452	0.244331	-0.0469962	0.126855	0.0488445	0.446414	-0.108201	-0.0885644	0.00827708	-0.0768323	-0.145349	0.238558	0.132089	-0.0634859	-0.193155	-0.114007	-0.507213	-0.0184581	0.00915007	-0.119885	-0.0871903	-0.206523	-0.198863	0.131641	0.0898641	-0.159382	0.0630156	0.10438	0.515928	0.172913	0.230259	0.566151	0.271746	0.230051	0.182855	0.38725	-0.168326	-0.20418	0.0839562	0.219863	-0.243188	0.089105	0.110696	-0.0217422	0.463056	0.607021
-0.584803	-0.0479165	-0.108964	-0.100149	-0.281248	-0.271254	0.0543803	0.0800195	0.313283	-0.0126264	-0.103936	-0.313259	-0.0813249	-0.114224	0.194451	0.251659	-0.00507388	-0.0922191	-0.127596	-0.0267707	0.00709808	0.203736	-0.0537536	0.341226	0.645805	-0.230138	-0.0104166	0.229683	0.232446	-0.382997	0.25993	-0.326807	0.304921	0.174801	-0.0877099	0.214573	0.391537	0.0257673	0.393417	0.4919	-0.106463	0.176206	0.0247068	0.0748322	0.00535301	-0.08176	0.30842	0.029777	0.580051	0.751257
0.985	0.477034	0.382843	0.304229	0.604633	-0.130086	0.156009	0.0106392	0.278622	0.028398	0.263277	0.23884	0.229515	0.306614	0.0999577	0.168914	-0.0636257	-0.0524297	0.0921147	-0.144973	0.156113	0.271563	0.176196	0.0682228	0.155137	0.057623	0.127507	0.107135	-0.180777	0.0941175	-0.119713	0.340851	0.0546674	0.134532	0.319217	0.455737	0.0141771	0.151907	-0.138755	0.0513764	-0.0594609	0.00677016	-0.195264	0.0670378	-0.297033	0.112523	0.0442088	0.262019	0.522697	0.496848
-0.42385	-0.237729	-0.281101	-0.268981	-0.150566	-0.203939	-0.0926581	-0.130057	-0.403844	-0.11337	-0.455299	-0.0646855	0.109901	-0.0768147	0.21773	-0.205988	-0.0126795	0.0980691	0.102558	0.0180396	0.0114418	0.159121	0.340655	0.376925	0.0447324	0.101137	0.166702	-0.454845	-0.19756	-0.411019	-0.253655	-0.191812	-0.225571	-0.405751	-0.220661	-0.182578	-0.138603	-0.0729169	-0.428849	-0.256143	0.0239267	-0.293299	-0.213078	-0.0773884	-0.142175	-0.110543	-0.275867	-0.454628	-0.134245	0.0516601
0.018544	-0.201519	0.177498	-0.015487	0.0722415	-0.01796	0.0597536	-0.284266	-0.147722	0.202653	-0.245561	-0.235857	0.0543409	-0.127802	0.0608097	0.21812	0.182046	-0.206219	-0.131778	-0.062169	-0.24694	-0.296191	-0.0097228	-0.0612742	0.427027	-0.215467	-0.0672073	-0.23814	0.0424921	0.0159885	0.109739	0.0229591	-0.101861	-0.0766923	0.0383013	0.174229	0.299723	0.301308	-0.137394	0.133464	0.0170614	-0.0535644	-0.17116	-0.0552094	0.0250595	-0.148952	0.579636	-0.129912	-0.341763	-0.0764371
-0.427255	-0.190514	-0.210742	-0.246949	0.000762312	-0.57928	-0.00176659	-0.523701	-0.167216	-0.585236	-0.595893	-0.300752	-0.0330639	-0.211176	-0.334977	-0.103385	-0.396699	-0.0547263	0.30243	0.252381	-0.0925906	0.29379	-0.0103589	-0.09607	0.729654	0.1394	0.00879208	-0.237393	0.0415613	0.0668089	-0.476127	0.241209	0.199421	0.631842	0.2533	0.548009	-0.036692	0.00361913	0.0835498	-0.173213	-0.239362	-0.169943	-0.46838	-0.10351	-0.377275	-0.417155	-0.0907579	0.385458	-0.468833	-0.174824
0.277178	0.0555188	0.22635	0.0353636	0.244606	0.21413	-0.148855	-0.163083	0.211549	-0.181349	0.101029	0.0754057	-0.26531	-0.0801097	0.407091	-0.152648	0.39583	-0.0799448	-0.0960951	-0.0671422	-0.142398	0.291741	-0.243823	0.0938998	-0.0138942	-0.0145459	-0.220301	-0.00666934	0.177264	-0.2195	-0.152682	0.0781822	-0.239564	-0.00172294	0.161997	-0.00145803	0.197027	-0.18868	0.104701	-0.164786	-0.012548	-0.301845	-0.266292	-0.119764	0.111694	-0.124388	0.043397	-0.0641487	0.118466	0.136388
0.412082	-0.0501492	0.571393	0.100174	0.0130574	-0.0973109	0.126497	0.148635	0.2233	0.17633	0.457435	0.243382	0.168263	0.580573	0.171924	-0.26996	0.201976	-0.0689829	0.162846	-0.0258785	-0.111541	0.0601237	0.366582	0.335075	0.916254	1.0947	1.06204	0.908319	0.735116	0.743656	1.10343	1.29643	1.0435	0.990422	0.693565	0.936879	0.0579966	0.722778	0.30994	0.783308	0.571619	0.738334	0.440767	0.972376	0.382043	0.510706	0.496582	0.156963	0.273136	0.154974
-0.137444	-0.224368	-0.235579	-0.00622604	-0.354166	0.0128627	0.0321289	-0.0554207	-0.00591378	-0.317875	-0.330563	-0.0469335	0.122607	-0.568824	-0.540881	0.0506994	0.0406406	-0.302441	0.225361	-0.0142606	-0.48366	-0.360792	-0.0354402	-0.339545	-0.0407416	0.151651	0.384596	-0.216916	-0.109395	0.454506	0.273465	-0.124838	0.30019	0.752683	1.1301	0.883566	1.05564	0.426015	0.162432	0.41228	0.0745097	0.0779231	0.0302794	0.288045	0.379363	0.368922	0.0533608	0.0271834	-0.126424	-0.234566
[truncated: 10 more columns]

## Sheet: b C session unexpC4
-1.1899	-1.28474	-1.48329	-1.24965	-0.948819	-1.12718	-1.11227	-1.29644	-1.14065	-1.06484	-0.999721	-1.09903	-0.461973	-0.320187	-0.174186	0.0875329	-0.0651239	0.0146139	0.096458	-0.133481	-0.523842	-0.142537	-0.0921174	0.207904	-0.297844	-0.772796	-0.673183	-0.997195	-1.13264	-1.19242	-1.04044	-1.07989	-1.25618	-1.28426	-1.36197	-1.41689	-1.46029	-1.55529	-0.937831	-0.932548	-0.652221	-0.530188	-0.11408	-0.249403	-0.321007	-0.279588	-0.287648	-0.220738	-0.737061	-0.657463
-0.95697	-0.688602	-0.668292	-0.956325	-0.733178	-0.611197	-0.704614	-0.805604	-0.503779	-0.620568	-0.335952	-0.499233	-0.327907	-0.380702	-0.014186	0.0531142	-0.222669	0.0080726	0.161322	0.00016008	0.154137	-0.284995	-0.25241	-0.170816	-0.38667	-0.676241	-0.577868	-0.618955	-0.686553	-0.590756	-0.92726	-0.821532	-1.16129	-0.954562	-0.784636	-0.865675	-0.91543	-0.653732	-0.595063	-0.545452	-0.356856	-0.209433	0.154805	0.137187	0.452985	0.450178	0.555265	0.310011	0.27392	0.126933
-0.467498	-0.493218	-0.653129	-0.350944	-0.952447	-1.2465	-0.68615	-0.637638	-0.294535	-0.754968	-0.695542	-0.964516	-0.192238	-0.0311605	-0.051877	0.120169	-0.553778	0.343762	0.550702	-0.460855	0.237606	0.383522	-0.27771	-0.300462	-0.114781	-0.0178562	-0.0626696	-0.522314	-0.903982	-0.481534	-0.755152	-0.854922	-1.21041	-0.901074	-1.21507	-0.785997	-1.02914	-0.753069	-0.212251	0.0638113	-0.737825	-0.0946563	-0.146141	-0.193756	-0.563616	-0.677711	-0.890167	-0.459499	-0.72352	-0.0368456
-0.139414	-0.111454	-0.177112	-0.0966131	-0.350912	-0.480643	-0.685	-0.543896	-0.673573	-0.598963	-0.285754	0.0301152	-0.161029	-0.306224	-0.180375	0.175526	-0.0570458	0.091948	-0.325701	0.115273	0.211342	0.0332228	0.0190865	-0.200496	-0.203273	-0.380123	-0.303639	-0.684219	-0.58677	-0.779281	-1.00563	-0.997991	-1.06524	-0.870741	-0.384984	-0.116038	0.101175	0.569714	0.958076	1.18101	1.16899	1.13206	0.838205	0.552276	0.696666	0.386854	-0.112203	-0.243779	-0.292817	-0.263551
-0.342668	-0.565062	0.0427999	-0.229354	-0.177878	0.0418623	-0.226939	-0.213085	-0.0769205	0.0555963	-0.436195	-0.184477	-0.336299	-0.108658	-0.404286	-0.0611539	0.00062807	0.206495	-0.172277	0.0263084	-0.0706297	0.0647162	-0.429148	-1.0605	-0.675924	-0.653458	-1.10527	-0.521516	-0.532409	-0.096675	-0.296017	-0.104455	-0.981947	-0.355589	-0.457641	-0.432917	-0.132583	-0.49183	0.0204304	-0.59279	0.165582	-0.474266	-0.602196	-0.919576	0.25636	-0.465643	-0.132342	-0.325001	-0.494305	-0.521944
-0.607346	0.522281	0.3297	-0.475766	0.730536	-0.460445	-0.560343	0.00135706	-0.603461	-0.206773	-0.559073	0.134478	-0.502071	-0.457173	-0.625608	0.262241	-0.127703	-0.174899	0.172183	-0.131822	-0.20491	-0.358396	-0.825957	-0.198353	-0.764625	-0.966331	-0.863446	-0.535713	-0.470251	-0.534805	-0.466986	-0.616862	-0.279388	-0.063402	-0.345261	-0.331703	-0.838831	0.120875	-0.127314	-0.519694	-0.680431	-0.228725	-0.151588	0.267076	-0.358833	-0.244722	-0.0225294	0.33635	-0.431977	0.188178
-0.160182	-0.480419	-0.331814	-0.424836	-0.277457	-0.538081	0.229669	-0.469037	-0.421492	-0.48661	-0.0951936	-0.370922	-0.338255	-0.17919	-0.17193	-0.00803821	0.152531	-0.395475	0.0327552	0.218227	0.0986965	-0.392047	-0.280279	-0.619152	-0.740839	-0.614843	-0.426139	-0.56115	-0.307064	-0.961798	-0.585275	-0.318125	-0.42655	-0.353955	-0.394677	-0.439615	-0.355562	-0.390489	-0.425842	0.208241	-0.895309	-0.401861	-0.408141	-0.316089	-0.429222	0.0933445	-0.449515	-0.300168	0.260377	-0.155634
-0.364895	-0.17125	-0.0872448	-0.506302	-0.20807	-0.314732	0.16924	-0.381643	0.628235	0.308077	-0.468818	0.162138	-0.122424	0.063402	0.00670703	-0.215997	-0.0204884	0.0714881	-0.0736138	0.238611	-0.325155	0.312309	0.171689	-0.234381	-0.0146063	-0.354426	-0.116304	-0.495294	-0.697717	-0.973929	-0.579408	-1.06564	-1.11809	-0.617211	-0.471332	-0.715592	-0.058639	-0.193228	-0.51123	-0.843175	0.243819	0.1784	-0.17673	-0.0354159	0.160857	-0.251697	0.11534	0.506737	-0.326458	0.162327
-0.531442	-0.309849	-0.133765	-0.432819	-0.513249	-0.46633	-0.592627	-0.331901	0.0380692	-0.417302	-0.884091	-0.416534	0.161681	0.0671442	-0.370904	-0.716029	0.371811	0.0443366	0.153509	0.146373	-0.234271	0.120058	-0.613925	-0.196994	-0.555063	-0.437158	-0.35782	-0.216294	-0.667179	-0.511697	-0.303978	-0.42855	-0.900934	-0.562486	-0.507461	-0.250521	-0.296456	-0.292536	-0.383616	-0.25656	0.20711	-0.221215	-0.289621	-0.434498	-0.687235	-0.266955	-0.740519	0.00665291	-0.846369	-0.482522
-0.714993	-0.645491	-0.335041	-0.428834	-0.367773	-0.620771	-0.660785	-0.315621	-0.663823	-0.878378	-0.479434	-0.84142	-0.349369	-0.44505	0.313779	0.203841	-0.146422	-0.314507	0.131707	0.125381	0.608622	0.4996	0.441411	-0.0909694	-0.223419	-0.260835	-0.865562	-0.535749	-1.10935	-0.26668	-0.765439	-1.11052	-0.481666	-0.428521	-0.335118	-0.54719	-0.779989	0.123564	-0.273178	-0.144475	-0.0200665	-0.56933	-0.424963	-0.0884396	-0.143266	-0.45291	-0.0722607	-0.639501	-0.706479	0.0266276
-0.489624	-0.870383	-0.372999	-0.495666	-0.322257	-0.629752	-0.418638	-0.580697	-0.524033	-0.439391	-0.334253	-0.0539413	0.104613	-0.185626	-0.269088	-0.127919	-0.0967164	-0.021309	-0.0673582	0.313303	0.453859	0.211762	0.208427	0.3248	-0.26888	-0.208303	-0.424834	-0.374746	-0.641272	-0.530948	-0.653773	-0.647157	-0.766544	-0.755142	-0.923284	-1.11707	-1.2269	-1.1013	-0.631275	-0.455085	-0.0842867	-0.478767	-0.058365	-0.286157	-0.448889	-0.153877	-0.433466	-0.404155	-0.273356	-0.377844
-0.0904867	-0.111716	-0.419854	-0.0948579	-0.501577	-0.0241344	-0.514292	-0.478152	-0.0832601	-0.0618015	-0.0162522	-0.0579134	0.101696	-0.331722	0.352381	0.05023	0.193038	-0.181493	-0.22141	0.159635	-0.42399	0.0984987	-0.368981	-0.0145609	-0.0604239	-0.0870757	-0.246063	-0.854468	-0.622276	-0.370178	-0.729137	-0.37683	-0.50906	-0.450151	-0.677014	-0.366569	0.104814	0.209463	-0.148417	0.0669999	-0.26736	-0.166788	-0.327438	-0.110949	-0.485671	-0.00526151	-0.585828	-0.659104	-0.626659	-0.157641
-0.983465	-0.972694	-0.944234	-0.603655	-0.652754	-1.11974	-0.932312	-0.685849	-0.890042	-0.883729	-0.750926	-0.569783	-0.43578	-0.119305	0.265849	-0.130696	-0.0194154	0.15231	0.145516	-0.147715	0.130946	0.0999801	0.0774039	-0.014881	0.124003	-0.462315	-0.110953	-0.167313	-0.360598	-0.302301	-0.988844	-0.927351	-0.538739	-0.486617	-0.913346	-0.732488	-0.595817	-0.82886	-0.734332	-0.650298	-0.20525	0.0256553	0.431968	0.454377	0.435857	0.717411	0.605095	0.899987	0.307818	0.0678554
-0.183068	-0.604634	0.172837	-0.557538	-0.216993	0.134554	-0.509302	-0.169173	0.117495	-0.17286	-0.0362451	-0.15222	-0.186851	-0.487577	0.287891	-0.275803	0.272322	-0.203575	0.238607	-0.0315498	-0.480855	-0.063125	-0.550578	0.140932	-0.296292	-0.857419	-0.246557	-0.199935	-0.50034	-0.319378	-0.692998	-0.445988	-0.273541	-0.140328	-0.54872	-0.619687	-0.231576	0.335893	-0.110457	-0.403928	-0.39686	-0.286955	-0.206274	-0.546302	-0.519289	-0.413167	-0.310851	-0.5737	-0.212685	-0.0830869
-0.638214	-0.464262	-0.335888	-0.0309053	-0.544097	-0.6446	-0.365458	-0.115837	-0.233804	-0.329954	-0.266606	0.0561252	-0.442134	-0.347719	-0.3475	0.113444	-0.0623871	-0.0383289	-0.0662488	0.0535207	0.0556322	-0.0448643	0.0884407	-0.333392	-0.214016	-0.270377	-0.27809	-0.320848	-0.269718	-0.395886	-0.592798	-0.547364	-0.560825	-0.437286	-0.736309	-0.426428	-0.121292	-0.44027	-0.276937	-0.438472	-0.540711	-0.695372	-0.334208	-0.468782	-0.354969	-0.146542	-0.47828	-0.335686	-0.257482	-0.59073
-0.0245742	0.567212	-0.182935	-0.0943889	-0.107489	0.0883269	0.504974	0.435643	0.198446	0.136312	0.301658	0.0594846	0.0344508	-0.190778	-0.0803359	-0.0816495	0.173979	0.429122	-0.198597	-0.322853	-0.101694	-0.13692	-0.306315	-0.0795506	-0.324856	0.0476469	-0.259242	-0.31178	-0.461283	-0.792504	-0.696211	-0.187147	-0.497234	-0.538768	-0.446155	-0.0778884	-0.112652	0.082705	-0.172211	0.435971	0.104868	-0.0690331	0.21751	0.145566	-0.00496224	-0.149313	-0.0987875	-0.000194325	-0.0562102	0.252755
-0.105662	-0.201208	-0.300738	-0.341079	-0.307579	-0.279524	-0.0296124	-0.121936	-0.256292	-0.200113	-0.405508	-0.116166	0.252446	-0.290092	-0.718555	-0.0392234	-0.112122	-0.00402181	0.266323	-0.110956	-0.2797	-0.702426	-0.173626	-0.228771	-0.712381	-0.776127	0.00767075	-0.62795	-0.304455	-0.144196	-0.499497	-0.104862	-0.664821	-0.354677	-0.256413	-0.158063	-0.255644	-0.587176	-1.01707	-0.658067	-0.542796	-0.219855	-0.0453189	-0.0443632	-0.406244	0.582928	0.228025	-0.177828	-0.434387	-0.393203
-0.000701049	-0.0788406	-0.38752	-0.598143	0.0117748	-0.478679	-0.624633	-0.287182	-0.301192	-0.0744524	-0.386249	-0.00292341	-0.515323	-0.106786	0.0343104	-0.0515674	-0.0394985	-0.171741	-0.101525	0.364332	-0.302928	-0.126781	-0.314088	-0.468649	-0.535759	-0.555835	-0.155089	-0.465914	-0.43479	-0.174621	-0.492525	-0.425795	-0.44772	-0.292086	0.144937	0.123149	0.461829	0.239607	-0.510048	-0.0894746	0.0731766	-0.291677	-0.299053	-0.193341	-0.160141	-0.322606	-0.452179	0.142502	-0.0187372	-0.0784246
-0.339324	-0.222133	-0.482289	-0.163209	0.0112654	-0.180829	-0.236587	0.0120955	-0.495097	-0.346554	-0.438361	-0.182684	-0.360554	-0.303671	0.0179774	0.293229	0.0278859	-0.00556007	-0.233328	-0.0822263	0.33194	-0.139391	-0.143114	-0.408454	-0.536215	-0.175507	-0.157761	-0.306661	-0.787608	-0.507193	-0.481677	-0.484535	0.140781	-0.4345	-0.140017	-0.513277	-0.876828	-0.908958	-0.286534	-0.558358	-0.48387	-0.640049	-0.589724	-0.711605	-0.400765	-0.836939	-0.608278	0.12509	-0.609397	-0.484032
-0.0947815	-0.00220345	-0.344553	-0.318497	-0.381242	0.245368	0.122862	0.120844	-0.35726	-0.299722	-0.937125	-0.0838599	-0.254346	-0.370453	0.157907	0.0394942	-0.317847	-0.50013	0.465401	0.313083	0.107169	0.379915	-1.00977	0.143685	-0.110443	-0.54362	-0.197927	0.0128909	-0.388716	-0.471218	-0.389782	-0.644177	-0.560301	-0.0606069	-0.020115	0.735496	-0.295858	-0.279129	0.402852	-0.488102	0.245908	-0.0667446	0.178539	0.532228	0.165249	-0.000707928	-0.00119598	-0.124785	-0.237379	-0.29638
-0.339378	-0.432537	-0.184341	-0.515155	-0.323653	-0.579421	-0.353279	-0.306258	-0.586803	-0.562757	-0.250456	-0.632909	-0.230311	-0.0850812	-0.145352	-0.121354	0.229317	0.107755	-0.103512	-0.112205	-0.351098	-0.19082	-0.354375	0.135721	-0.0839276	-0.133245	-0.33761	-0.605726	-0.656828	-0.415999	-0.440592	-0.135893	-0.311771	-0.248315	-0.527045	-0.0793271	-0.18492	-0.323178	-0.395513	-0.54849	0.200141	0.113711	-0.579506	0.142079	-0.290555	-0.344203	-0.284269	-0.181145	0.164602	0.211633
-0.294683	0.0203124	-0.172904	-0.345223	-0.441153	-0.313975	-0.226006	-0.30286	-0.540412	-0.172505	-0.126465	-0.657206	-0.101879	0.158248	0.278223	-0.183505	0.104592	-0.210165	0.183129	0.105949	-0.0155545	0.791224	-0.0563933	0.0115436	0.128812	-0.2355	-0.117121	-0.678474	-0.497678	-0.159572	-0.565698	-0.325982	-0.632791	-0.355699	-0.623968	-0.688789	-0.836558	-0.484192	-0.0568063	-0.444013	-0.631479	-0.57619	-0.324301	0.0700022	-0.281013	-0.350827	0.106476	-0.49317	-0.427019	0.0654911
-0.146468	-0.155205	-0.316538	-0.00879204	0.2014	-0.174584	0.186162	-0.0562839	0.0834216	-0.197412	-0.0236173	-0.252066	-0.324293	-0.396452	0.0558105	0.0483743	-0.200053	0.208026	-0.270653	0.214306	0.022065	0.181277	0.259435	-0.165634	0.0255366	-0.0929154	-0.511437	-0.228176	-0.349454	-0.881897	-0.515939	-0.538172	-0.650413	-0.0465643	-0.149878	-0.154188	-0.184353	-0.302524	-0.519307	-0.363013	-0.159931	-0.462296	-0.331792	-0.75426	-0.725263	-0.480232	-0.235315	-0.500477	-0.61802	-0.249845
0.0247062	-0.462015	0.233621	-0.151627	-0.51223	0.419151	-0.00443343	0.583632	-0.380133	0.200342	-0.0214582	0.522694	0.032893	0.0720319	-0.152023	0.146989	-0.170327	-0.329721	0.401685	-0.0486265	-0.413926	0.163158	0.152973	0.410076	-0.532747	-0.362137	-0.569671	-0.347443	-0.345873	-0.48171	-0.128077	-0.497652	-0.195242	-0.38058	-0.528838	-0.474593	0.0730771	0.0145438	0.61151	0.953415	1.59602	2.42942	3.22836	4.01147	4.48575	4.08494	5.31898	3.98525	3.34338	2.86851
-0.0750971	-0.292427	-0.138297	0.0107337	-0.0138713	-0.322977	-0.254907	-0.159793	-0.28831	-0.277723	-0.168463	-0.132575	-0.0683909	0.0416937	-0.089627	0.0997284	-0.0857225	0.0845897	0.0327363	-0.131332	0.0374829	-0.0235469	-0.253254	-0.152701	-0.314933	-0.21688	-0.149668	-0.270021	-0.411787	-0.493115	-0.30415	-0.530136	-0.242532	-0.197229	-0.261633	-0.164439	-0.356258	-0.186086	-0.233261	-0.363604	-0.287905	-0.354376	-0.386454	-0.183304	-0.310544	-0.29555	-0.447701	-0.345809	-0.291928	-0.499294
0.32808	-0.167384	-0.612352	-0.0933886	-0.3052	-0.0175778	-0.143186	0.437549	0.150269	0.318381	-0.0214677	0.0949537	-0.0089054	-0.050944	0.0311268	-0.0412442	0.0715763	0.0779126	-0.192833	0.0845888	-0.113182	-0.252097	-0.117204	-0.358478	-0.55423	-0.43183	-0.306681	-0.359887	-0.10469	-0.00933472	-0.43808	-0.441463	-0.129295	-0.220893	-0.261935	-0.411554	-0.317521	0.050873	-0.205384	-0.102829	-0.268633	-0.0879184	-0.0691648	-0.1183	-0.579424	-0.0282064	-0.473392	-0.533273	-0.040074	-0.197056
-0.599153	0.145033	-0.363251	-0.287581	-0.372251	-0.197605	-0.0326379	-0.338765	-0.372938	-0.221151	0.0790883	-0.40366	0.0483755	-0.294194	0.0700605	0.166583	-0.106104	-0.211946	0.197474	-0.0460073	-0.0450758	-0.331392	-0.391265	-0.448837	0.143135	0.0847281	-0.546698	-0.128693	-0.365403	-0.320864	-0.16033	-0.223071	0.0777479	-0.603928	-0.557805	-0.701384	-0.602067	-0.598489	-0.583758	-0.732565	-0.384746	-0.679678	-0.309243	-0.45337	-0.520162	-0.188054	-0.52962	-0.490457	-0.00612887	-0.655231
-0.549104	-0.412976	0.324073	0.208018	0.0783901	-0.238644	-0.396799	-0.460957	-0.0264162	-0.258781	-0.0748307	-0.237681	-0.313895	-0.418497	-0.0693388	-0.141942	0.27458	-0.114324	-0.0483667	0.0300522	0.0468092	-0.301493	-0.582114	-0.0989393	-0.573108	-0.265516	-0.63267	-0.340584	-0.0288402	-0.206817	-0.370651	-0.0304331	0.111245	-0.157538	-0.201366	0.0368836	-0.810196	-0.14976	-0.690826	-0.210254	-0.236759	-0.228661	-0.381375	-0.326605	-0.306672	-0.387408	0.147324	-0.414913	-0.485598	0.184604
-0.129876	0.306691	-0.358417	-0.445871	-0.291041	-0.045747	0.200848	0.265324	0.3976	0.525415	0.442024	0.0165646	0.161886	-0.266231	-0.0586036	-0.115578	-0.185896	0.150419	-0.0103231	0.161379	-0.0337397	-0.292743	-0.00447389	-0.310165	-0.337231	-0.416053	0.156533	0.00527582	-0.471982	-0.325299	-0.534952	-0.126811	-0.314501	-0.0721806	-0.281929	-0.540122	-0.260751	-0.354222	-0.299844	-0.200894	-0.216686	0.154137	-0.313264	-0.306615	0.254103	-0.256388	-0.143265	-0.313811	-0.329833	-0.460201
-0.525807	0.0395694	0.0684827	-0.0410539	-0.272477	0.260513	-0.155214	-0.717224	-0.298108	-0.350437	0.151045	-0.190803	0.0658156	-0.162157	-0.247208	0.338331	-0.409212	0.0284753	-0.103201	0.145607	-0.0469005	0.122618	0.210653	0.068016	-0.467136	-0.189292	-0.52645	0.124007	-0.358908	-0.547065	-0.405159	-0.114926	-0.0920743	-0.517324	-0.209057	-0.240985	-0.598897	-0.42212	-0.230085	0.198578	-0.145957	-0.393258	0.0225444	-0.34216	-0.238846	-0.379771	-0.157987	-0.768005	-0.466349	-0.27453
0.0270328	0.253604	-0.088392	-0.376804	-0.400426	-0.375003	-0.215817	-0.353546	-0.0308352	-0.263165	-0.277886	-0.162565	-0.120245	-0.0845917	0.164571	0.550203	-0.473129	-0.337504	0.0686352	0.191795	-0.0529423	-0.155296	-0.085843	0.154128	-0.264104	0.00895802	0.294559	-0.503701	-0.189753	-0.57874	0.064839	-0.440029	-0.566138	-0.669262	-0.241682	0.118934	-0.531263	0.0581201	0.09959	0.346837	0.374633	0.199543	-0.19302	-0.0299321	0.0168632	0.494046	0.444278	0.424701	-0.22938	0.295784
0.0786851	-0.0160097	-0.16019	-0.700995	0.2327	-0.289635	0.0122145	0.365231	-0.310935	-0.468739	0.227669	-0.30586	-0.280029	-0.58398	-0.353917	-0.448947	0.308049	0.203974	0.244294	-0.30737	0.202771	0.6214	0.427975	-0.524928	-0.0701087	-0.703951	-0.296102	-0.0340475	-0.473861	-1.15771	-0.0143631	-0.185872	-0.0700787	0.068865	0.0832413	0.397258	-0.497651	-0.665279	-0.40137	-0.106793	-0.0264761	-0.181948	0.0553934	-0.257235	-0.333419	-0.124157	-0.80752	-0.0823201	-0.377778	-0.42875
-0.266116	1.00082	-0.346125	-0.200008	0.10774	-0.12258	-0.00869203	-0.0696822	0.12729	-0.248548	0.000746384	0.153517	-0.314967	0.136089	-0.212692	0.0785288	-0.0120457	0.0143381	-0.129629	0.0488077	0.0288918	-0.170356	0.150903	0.148009	-0.506405	-0.136208	-0.192772	-0.779211	-0.241403	-0.308568	-0.398764	-0.187539	-0.0673297	-0.201276	-0.108289	-0.370537	-0.191852	-0.0791555	0.142563	-0.207485	0.0457721	-0.0318983	-0.523856	-0.199442	-0.575697	0.133124	-0.151296	-0.28194	-0.360962	0.148408
0.0426613	-0.0340432	-0.186496	0.1651	-0.0354111	-0.0445471	-0.249282	-0.0610957	-0.280755	-0.0942635	0.237538	0.00152309	0.138125	-0.00339191	-0.521348	0.165779	-0.0370822	0.179292	-0.276732	-0.0312575	-0.0591298	-0.161761	0.0653434	-0.222001	-0.301779	-0.131836	0.0539474	-0.0496507	-0.274592	-0.734959	-0.220071	-0.635073	0.329728	-0.184756	-0.354845	-0.105132	-0.29798	0.293306	0.0171075	-0.151917	-0.374805	-0.108041	0.0493618	-0.164829	-0.129045	-0.338601	0.067015	-0.0183346	0.218003	-0.257817
-0.175351	-0.218884	0.448156	-0.366372	-0.301662	0.355125	0.159346	-0.238119	0.354969	-0.0510657	0.0307661	-0.817234	0.105508	-0.100527	0.218852	-0.0529741	0.0328384	-0.360676	-0.0922498	0.473062	-0.213443	0.19104	-0.0603165	0.0679721	-0.339844	-0.0109036	-1.12479	0.0565041	-0.264251	-0.0359622	0.430328	-0.216986	0.0379687	-0.741854	-0.387729	-0.628251	-0.218564	-0.360616	0.231385	-0.249883	0.169823	0.0591362	0.555235	-0.0871021	0.523832	0.565428	-0.141952	-0.00237055	-0.0652285	-0.185579
-0.348991	-0.753744	-0.546274	-0.814154	-0.999127	-0.387931	-0.163877	-1.02724	-0.719782	-0.309895	-0.38457	-0.839387	-0.790434	-0.240743	-0.478494	-0.177403	0.20075	-0.29575	0.280752	-0.0083491	-0.488578	-1.17532	-0.789496	-0.292512	-0.8539	-0.0358692	-0.0744225	0.0544583	-0.586395	-0.245618	0.0101443	-0.194639	0.0400002	0.908715	-0.497156	0.537327	0.511628	0.0866691	0.183043	0.0325124	-0.30215	-0.72022	0.51829	0.0877549	-0.169997	0.0343049	-0.295053	-0.66043	-0.585075	-0.492966
0.169083	0.332378	0.295596	0.398575	0.0426958	-0.0172726	-0.176617	-0.252802	0.0905076	-0.154237	-0.304594	-0.371056	0.248047	0.211013	-0.312616	-0.00901386	0.0272529	-0.0989448	0.0421733	0.0385325	-0.181357	-0.0413145	-0.265855	-0.377088	0.0460536	-0.224155	-0.539107	-0.310277	0.142818	-0.34228	-0.303931	0.100647	-0.154582	-0.0654069	-0.227013	-0.37483	-0.226719	-0.211351	-0.336434	-0.0978541	-0.263814	0.18579	-0.279096	0.364488	0.0658964	-0.460892	-0.600665	-0.0782123	0.351474	-0.00328544
0.0766092	0.177119	0.115644	0.267854	0.184092	0.0483643	0.251891	0.188766	0.210811	-0.289403	0.0273567	-0.11747	-0.15069	0.0902726	-0.0637412	0.00665928	0.302677	-0.0168177	-0.221155	-0.0713633	-0.0590337	0.0112357	-0.164357	-0.285321	-0.0634485	-0.208484	-0.13667	-0.280519	-0.346273	-0.267841	-0.340347	-0.315202	-0.238115	-0.00521528	0.186095	0.771932	0.906256	1.43389	1.61381	1.46389	1.30639	1.35281	1.09591	1.17692	1.03375	0.79994	0.615028	0.46856	0.66886	0.403795
-0.182121	-0.651783	-0.469274	0.323541	0.185388	-0.00864897	-0.77325	-0.521297	-0.446486	0.345982	-0.104239	-0.766857	-0.676605	0.030211	-0.59129	-0.249526	-0.2281	-0.0827217	-0.227841	0.788189	-0.151039	-0.37058	-0.0182756	-0.561043	-0.81207	0.10268	-0.290211	-0.114059	-0.225731	0.336429	-0.0150179	-0.0881125	-0.307185	-0.194376	-0.236465	0.179158	-0.22184	-0.678113	0.206695	0.291323	0.617367	-0.144566	-0.426039	0.0703635	-0.00109207	0.163539	-0.0787847	-0.29463	-0.29941	-0.301524
0.706259	0.21625	-0.156536	0.0861795	0.16679	-0.311413	0.0613232	-0.0943994	0.0964372	0.652909	0.303029	-0.2638	0.0657825	-0.397235	0.136108	0.36381	-0.26911	-0.295139	-0.208943	0.409383	0.0987831	-0.508197	-0.166796	0.237514	-0.484846	-0.192208	0.0109432	0.3385	-0.454079	0.017038	-0.480797	-0.667656	-0.0858281	-0.362623	-0.0690593	-0.0171665	-0.0883642	0.373218	0.583406	-0.292274	0.120859	0.418212	0.249908	-0.177071	-0.264144	0.311295	0.40045	0.953327	0.070704	0.165286
-0.0502014	-0.352968	0.319824	0.313618	0.32216	-0.233028	-0.182677	0.214476	-0.238497	-0.223571	-0.106312	-0.246641	-0.235566	-0.00115143	-0.225373	-0.163921	-0.00823025	0.0530619	-0.170502	0.289591	-0.44922	-0.0385393	0.0873932	-0.518209	-0.578866	0.318092	-0.0724031	-0.186128	0.184093	-0.369714	0.0494243	-0.235687	-0.79821	-0.050943	-0.116508	-0.246183	-0.128548	-0.348244	-0.0472726	0.0796098	-0.346728	-0.202232	-0.149309	-0.26354	-0.287388	-0.0269329	-0.533098	-0.0367413	-0.039484	0.0425485
-0.225366	-0.16733	0.262914	0.191674	0.20708	-0.356935	-0.304653	0.104623	-0.430179	-0.547189	0.116794	-0.164539	-0.0625173	-0.00109628	-0.564679	-0.359918	0.187858	0.286056	-0.227483	0.113487	0.0134933	-0.0582254	-0.264538	-0.247928	-0.392174	-0.237149	-0.331669	-0.0444225	0.0821113	-0.330229	0.0740545	-0.151058	0.261752	-0.521354	-0.169613	0.357017	-0.426074	-0.612806	-0.282218	-0.0886857	-0.1421	-0.0615221	0.110594	0.130089	0.139384	-0.230064	0.186395	0.0288109	-0.164654	-0.633424
-0.137017	-0.128489	-0.0156922	-0.00181891	-0.137989	-0.29311	-0.532967	0.269786	0.0254706	0.15238	0.392097	0.163469	0.238721	0.487139	0.0921239	0.138841	0.0995904	-0.298767	-0.077373	0.137708	0.17892	0.246723	-0.171641	-0.431313	0.31339	0.0200166	-0.514533	0.194446	-0.0662766	-0.534713	-0.395033	-0.644031	-0.339337	-0.0649772	0.397049	0.507187	0.193924	0.439211	0.303436	0.156332	0.183848	0.600694	1.34934	0.966255	0.438039	0.27187	0.700621	0.397728	0.432658	0.176194
-0.206085	-0.35021	-0.434229	-0.44236	-0.229917	-0.592346	-0.564699	-0.418541	0.100322	-0.111177	0.359069	0.226152	0.542194	0.629677	0.224499	0.171249	-0.039653	-0.11201	-0.0869334	0.067347	-0.11976	-0.25956	-0.0663571	-0.334155	-0.254196	-0.505838	-0.354227	-0.392755	-0.318707	-0.44091	-0.272125	0.0381076	0.135838	0.0246646	0.617287	0.516813	0.9283	0.707548	0.433881	0.240406	0.00403748	-0.159404	-0.247896	-0.404152	-0.259172	-0.32698	-0.370906	-0.254675	-0.58957	-0.476626
-0.285992	0.112445	-0.1796	-0.205051	0.37093	0.142118	-0.529502	0.171036	-0.163419	0.1111	-0.549383	-0.0492591	0.0679584	-0.0747895	-0.229237	-0.149926	-0.318431	0.441407	-0.420076	0.447027	0.200741	-0.0648616	0.127033	-0.526111	-0.294585	-0.0625467	-0.200478	-0.630657	-0.00250959	-0.305333	0.127103	-0.021733	-0.335333	-0.099033	0.123041	-0.151261	0.0247685	0.185016	0.253629	-0.189095	-0.127851	0.109087	-0.556447	-0.33924	-0.108717	0.176479	0.297741	0.253902	-0.0762197	-0.444583
-0.0830309	-0.122105	-0.108345	-0.00193868	-0.212609	-0.0771853	-0.10087	-0.055839	0.0722869	-0.231344	-0.0973181	0.125907	0.495813	0.701296	0.275544	-0.00560204	0.156676	0.0465315	-0.507781	0.310176	0.210774	0.152425	0.0340287	-0.0674486	0.360773	0.0584084	-0.0216455	-0.257812	-0.561632	-0.42417	-0.452215	-0.246588	-0.378123	0.000526096	-0.13627	-0.64898	-0.37577	-0.666478	-0.756182	-0.889227	-0.480611	-0.524908	-0.455904	-0.374908	-0.546963	-0.172623	-0.387568	-0.42452	0.0776502	-0.0109237
-0.0779626	-0.092364	-0.488398	-0.0773343	0.0304964	0.110918	-0.551475	-0.351837	-0.43581	-0.0191293	-0.264935	0.13739	-0.319157	-0.108779	-0.358009	-0.128103	-0.130971	-0.185146	0.00522292	0.438997	-0.40441	-0.35186	-0.128762	-0.101508	-0.657786	-0.133926	-0.411926	0.0547981	-0.334286	-0.245943	-0.0542726	-0.141267	0.411759	0.0080003	-0.292662	-0.202203	0.28033	-0.0811987	0.120616	-0.261371	-0.151713	0.435965	-0.443042	-0.139063	-0.0611183	0.0278799	0.144375	-0.122671	-0.445415	-0.0193987
0.147525	0.114829	0.564976	0.599992	0.410503	-0.230834	-0.000950903	-0.0246794	0.146652	-0.483514	-0.110012	0.608096	0.0890957	0.293352	0.380355	0.164233	-0.357611	-0.146937	-0.167479	0.507793	0.409651	0.0865854	0.22786	0.164317	0.257055	-0.285477	-0.165061	0.134013	-0.746073	-0.359037	-0.250476	-0.185318	-0.359986	0.012049	-0.251233	-0.040302	0.415782	-0.289735	0.188758	0.299437	0.228668	0.456467	0.00995451	0.541422	0.112906	0.0796793	-0.174638	-0.491252	0.0171296	-0.332001
0.275059	-0.394309	0.227538	-0.176767	-0.152435	0.0220658	0.32997	-0.12678	0.0183738	-0.224758	-0.157285	-0.601572	-0.911675	-0.358815	-0.30618	0.076157	0.214934	0.0291807	-0.412458	0.0921858	-0.14944	-0.158853	-0.25251	0.0179995	-0.131286	-0.0797216	-0.225528	-0.0881875	-0.343168	-0.16525	-0.326674	-0.263622	0.00567399	0.321636	-0.246628	-0.144688	-0.542103	0.337406	-0.146569	-0.0739244	-0.270702	-0.0508964	-0.147795	-0.280966	-0.707914	0.159125	-0.021727	-0.254393	-0.0551481	-0.186089
-0.0355122	-0.362653	-0.282652	0.105602	0.070238	-0.0521409	0.021266	-0.293681	0.187274	-0.251984	-0.121308	0.0288704	-0.227895	-0.278791	0.0278825	0.228156	-0.199329	0.184525	-0.238473	0.0251215	0.151806	0.332635	0.00201851	0.0123499	-0.394879	-0.0186656	-0.34408	0.130709	0.129791	-0.381577	-0.206095	-0.188092	-0.326852	-0.380542	0.205531	0.326002	0.420926	-0.082722	0.00507016	-0.21089	-0.00671066	0.127336	-0.289808	-0.172747	0.0823406	0.24214	0.0248678	0.0923351	-0.402838	0.150321
0.365367	0.15555	-0.110655	-0.108599	-0.542694	-0.4467	-0.632512	-0.38732	-0.558505	-0.145378	-0.0237536	-0.205172	-0.470797	-0.474379	-0.145015	0.0959129	0.381003	-0.257951	0.212127	-0.431092	0.0185059	0.276461	0.246026	0.495667	0.0984539	0.148452	-0.0426728	-0.415504	0.0874875	-0.46969	-0.664504	-0.149579	-0.457111	0.0191113	-0.518379	-0.679231	-0.198622	-0.0173236	-0.400001	0.138846	-0.208992	-0.30453	-0.304346	-0.137341	-0.26095	-0.0597845	-0.20204	-0.479629	-0.00801875	-0.301129
-0.370626	-0.466124	-0.373744	-0.491643	-0.239987	-0.693867	-0.583566	-0.449862	-0.284629	-0.281629	-0.32287	-0.534878	-0.525293	-0.375418	-0.29043	-0.300538	-0.180748	-0.0909565	0.109275	0.462968	0.0152762	0.26634	0.332228	-0.0146351	0.0654771	0.0275521	-0.0921806	-0.314853	0.134603	-0.118275	-0.407556	-0.512978	-0.307415	-0.199865	-0.19092	0.039314	0.184218	0.0185024	0.0893001	0.164671	0.639755	0.212868	0.59896	0.390582	0.365518	0.0638226	0.357566	0.687654	0.151608	0.0382042
-0.483538	0.0591209	-0.0524194	-0.864247	0.00850439	-0.0970458	-0.536233	-0.973586	-0.42833	-0.526409	-0.75319	0.531158	0.0271951	-0.682524	-0.727876	-0.0579818	0.512446	0.224357	-0.0187978	-0.660023	0.167285	-0.204021	-0.343073	-0.333213	-0.19392	-0.709642	-0.154185	-0.309199	0.330544	0.0819151	-0.353974	0.0758067	-0.282527	0.375954	0.22857	-0.308654	0.145543	-0.211642	0.421815	0.122509	-0.0863725	-0.471664	0.06724	-0.662517	0.601176	-0.442041	-0.49264	0.253009	-0.0916575	-0.5746
0.0276135	-0.416787	-0.188355	-0.225957	-0.269135	0.157728	-0.311947	0.0940231	-0.0872628	-0.0873604	0.167082	0.155058	-0.0316195	0.354765	0.242184	0.216134	0.0404259	-0.0704381	0.252005	-0.438126	-0.10467	-0.265016	0.0920228	0.135884	-0.0568489	-0.457086	-0.314407	-0.0636096	-0.29376	-0.230721	-0.104161	-0.543619	-0.0852684	0.254528	0.167709	0.253202	0.231403	-0.0238982	-0.125639	-0.237729	-0.262565	-0.175398	-0.194393	-0.314004	0.059017	0.117635	-0.646098	-0.200798	0.00484727	0.178304
0.21755	0.454446	-0.212287	-0.226417	-0.429162	-0.374083	-0.0237943	-0.197501	0.314064	-0.25288	-0.0271368	-0.436593	-0.00670791	-0.0588494	0.154876	-0.149617	0.325966	0.0513764	0.148591	-0.376317	-0.015409	0.341572	0.344942	0.291707	-0.205492	-0.124008	-0.511052	0.00922433	-0.0570215	-0.162014	0.0466153	-0.211428	-0.703168	-0.0516027	-0.157362	-0.405322	-0.180696	-0.10932	-0.590279	-0.185245	0.173447	-0.101141	0.0262443	-0.135237	0.11399	-0.241846	0.277277	-0.152743	0.0876721	-0.0352732
-0.0312201	-0.0355792	0.047021	-0.0945893	0.378326	0.242755	0.418104	0.272334	-0.109534	0.16896	0.207834	0.518537	0.144114	0.512254	0.0552	-0.395461	0.0232332	-0.0787728	0.131936	0.319065	0.00520168	0.675957	0.00545987	0.116444	-0.361554	-0.401117	-0.0987028	-0.414683	0.470079	0.0978884	0.0206009	-0.316351	-0.48398	0.126914	-0.218545	-0.0669256	-0.183542	0.350663	-0.340079	-0.50156	-0.0349758	0.275899	-0.0438428	0.0850756	-0.0691128	0.0692109	0.285176	0.447053	-0.0821731	0.0851189
-0.649913	0.118609	-0.788224	-0.229875	-0.490469	-0.0528349	-0.404018	-0.139843	-0.377721	-0.413867	0.0680919	-0.359669	-0.441289	-0.327325	-0.00409222	0.0219677	-0.152266	0.0997007	0.14105	-0.110452	0.23151	0.176754	-0.162195	0.207489	0.229638	-0.296891	0.0871612	-0.383554	0.33836	-0.0762405	-0.301463	-0.0978617	-0.648374	-0.282695	-0.0665767	-0.160239	0.0741712	-0.408045	0.0554088	0.105907	0.181994	-0.0716605	0.154924	0.354258	0.499507	0.338585	0.140651	0.0510664	0.00373748	0.225314
-0.579844	-0.390044	-0.228149	-0.562941	0.0054829	-0.300709	-0.362282	-0.749111	-0.645663	-0.400963	0.0413974	-0.276804	-1.10678	-0.0253954	0.0684026	-0.309989	-0.190637	0.281096	0.332951	-0.113422	0.281317	0.985356	0.269471	0.36411	0.114066	0.0512508	0.0655983	0.130216	-0.367179	-0.224387	-0.466589	-0.154164	0.00579061	-0.612511	-0.539862	-0.525642	-0.529703	-0.431855	-0.122059	-0.037244	-0.374987	0.00600942	-0.240889	-0.624237	-0.113506	0.142848	-0.240777	-0.380142	-0.157352	0.0338406
0.153543	-0.124809	-0.000865679	-0.235613	-0.348761	-0.151508	-0.256175	-0.159582	-0.115531	0.198888	0.0976976	-0.0252523	-0.246406	-0.587655	-0.475179	-0.254783	-0.0863537	0.158733	0.28344	-0.101035	0.171764	-0.112642	-0.403035	-0.119573	-0.291707	-0.210522	0.260657	0.11023	-0.474727	0.174471	0.319417	-0.0794233	-0.25553	-0.208913	-0.181209	0.387318	0.171276	-0.0306419	-0.133525	0.287622	-0.0722774	0.175141	0.00527995	-0.0593053	0.151176	-0.0321693	-0.394365	-0.166215	0.00562029	-0.129045
-0.0502542	-0.181793	0.127509	0.18207	0.290224	-0.353628	0.212165	0.440402	-0.173591	0.465519	1.08582	0.367409	0.0424103	0.0203953	0.328885	0.126335	-0.447914	-0.593658	0.410713	0.504524	0.165706	0.19429	0.370401	-0.345608	0.00299343	0.228573	0.23109	-0.147431	0.0593654	-0.544638	-0.622803	-0.834112	0.252302	0.444091	-0.405008	-0.00987037	0.265738	0.729995	0.601316	-0.249093	-0.31731	0.274881	-0.217251	0.629838	-0.356611	0.472409	0.265594	0.446011	0.682108	-0.238269
-0.129098	0.331025	0.012587	-0.0108203	0.131432	0.117424	0.17904	-0.00235358	0.606392	0.31084	-0.00798869	0.172603	-0.10943	-0.409708	-0.00714549	0.352236	-0.157351	-0.161274	-0.275574	0.241964	0.139654	-0.208009	-0.0264173	-0.829886	0.0233064	0.225886	0.112539	-0.340153	0.067011	0.0225069	-0.241918	-0.311086	-0.325759	-0.155381	0.49415	0.370345	0.118452	0.277179	-0.0273086	-0.0522531	0.283387	0.479064	0.196006	-0.171789	-0.0745706	-0.0531818	0.1248	0.0707917	0.564412	0.0698565
-0.00385405	0.160306	-0.151588	-0.056444	-0.188073	-0.241395	-0.131177	-0.200694	-0.143264	-0.138897	-0.148308	-0.26097	-0.181362	-0.173617	-0.014856	-0.0136111	-0.0446116	0.0266634	0.0400919	-0.00853263	0.223183	0.0960411	0.0947329	-0.0562736	-0.0112641	-0.00710151	-0.27638	-0.0133718	-0.424583	-0.0951703	-0.148768	0.0198958	-0.249915	-0.116571	0.0886837	0.25755	0.570252	0.588273	0.797542	0.699161	0.66538	0.538428	0.521439	0.474373	0.472578	0.543206	0.255086	0.169721	0.361372	0.287
1.23197	1.22063	1.47039	1.45106	0.949326	0.945221	0.700563	0.688249	0.378293	0.37947	0.461562	0.236345	0.185712	0.119013	0.248636	0.128781	0.0413882	0.00147337	-0.133013	-0.0386291	-0.0731287	0.0339982	-0.106401	0.0859309	-0.248338	-0.225709	0.121751	-0.184695	0.0679038	-0.0262575	-0.0423117	-0.252475	-0.181776	-0.0643795	-0.127666	-0.165302	-0.150937	-0.170957	-0.164804	-0.0378588	-0.221887	-0.0973819	-0.0611487	-0.181557	-0.0978038	0.258888	0.6195	0.886796	0.78405	0.856395
0.334589	-0.00490979	0.0753479	0.213195	0.218748	-0.257778	0.0733834	0.353539	0.388938	-0.169683	-0.117172	0.118808	-0.44031	0.0205209	0.236179	0.477031	0.0283982	-0.11436	-0.32953	-0.0615396	-0.063092	-0.0511032	-0.102137	-0.296993	0.253973	0.0871832	-0.19349	-0.194127	-0.441471	0.0111707	0.00795585	-0.127093	0.0544226	0.0143453	-0.238959	-0.236681	0.443883	-0.277479	-0.245979	0.333553	0.200767	-0.111959	-0.03067	-0.26434	-0.120065	-0.0538365	-0.210647	-0.105288	-0.43495	0.167187
0.225669	-0.0204123	-0.293154	-0.199591	-0.203639	-0.0883721	0.189564	0.162375	0.230915	-0.209206	-0.289554	0.0138885	-0.201929	0.103556	-0.540059	0.519629	0.0475892	0.32839	-0.54708	-0.348528	0.453731	-0.390626	0.0620953	-0.0608951	-0.0934518	-0.094862	-0.293306	-0.0172989	0.179248	0.113839	-0.464716	0.0268159	0.119318	-0.263465	-0.348998	-0.337312	-0.355262	0.06022	0.537947	-0.0229564	-0.330866	0.274865	0.452426	0.168868	0.203019	0.411425	-0.0485794	0.5714	0.505369	-0.253537
0.42627	0.0195646	-0.126192	-0.190828	-0.123436	-0.133981	0.175456	-0.0557631	0.147891	-0.0306267	0.460425	-0.15475	0.046808	0.145733	-0.3233	-0.0914753	-0.00112233	-0.0688689	0.187961	-0.0264942	0.0318157	-0.0731879	-0.281983	0.473338	-0.313456	-0.64152	0.317286	-0.215237	0.0891496	-0.144653	-0.0824634	-0.230779	0.300416	-0.113063	-0.257726	0.311351	-0.0306022	0.324673	0.0850163	0.0194873	-0.349022	0.160769	0.00952484	0.0681433	-0.205321	-0.479747	-0.0650428	-0.153436	-0.2614	0.154953
0.0935487	0.0340027	0.584017	0.268937	0.0250173	0.315302	0.0563887	-0.0143301	0.259156	0.533757	-0.161905	0.0298822	0.396168	0.364797	0.00510027	-0.146693	-0.122138	-0.000861198	0.327472	-0.0577798	0.0634802	0.16666	-0.369415	-0.200506	-0.278787	-0.0277308	-0.355451	0.0521944	0.0195095	-0.0665739	0.167842	0.157539	0.00438313	-0.305487	0.161195	0.0198939	0.193485	0.797034	0.233104	0.171006	0.33328	0.366946	0.200069	0.619869	0.46966	0.341236	0.309708	0.524224	0.065472	-0.230383
0.370643	0.320517	-0.108886	0.124761	0.71514	0.523727	0.543607	0.704762	0.0500287	0.624654	0.112247	-0.501185	-0.451641	-0.199848	0.0895167	-0.40826	0.0447791	-0.0893081	0.165112	0.287677	0.734719	-0.128606	0.149381	-0.0199444	0.0579382	0.338614	-0.323781	-0.303985	-0.63199	0.0167804	0.227117	-0.385635	-0.0142958	-0.151918	0.058669	-0.0980338	-0.250561	0.254959	0.318681	-0.196679	-0.344263	0.172372	0.417392	-0.346851	-0.00380081	0.317374	-0.305522	0.661596	-0.0303272	0.301967
-0.0701707	-0.441418	-0.235587	-0.31597	0.0498	0.114379	-0.765112	-0.0342012	0.018656	-0.09961	0.503156	0.489589	-0.164972	-0.373774	0.579141	0.0661115	-0.208688	-0.201656	0.34527	-0.00103755	0.0682635	0.178875	-0.0811564	-0.0125746	0.35959	0.604791	-0.565618	0.0884218	-0.326146	-0.0356619	0.156275	-0.257469	-0.411268	-0.532176	0.0355922	-0.230361	0.408676	-0.102227	0.135004	0.0341933	0.262996	-0.199687	0.0244693	-0.201496	0.182589	-0.149358	-0.085759	-0.0698685	0.481685	-0.37442
0.152778	0.284405	0.183057	0.0795065	0.0693004	0.0483503	-0.164703	-0.0510376	0.0408666	-0.109543	0.074917	-0.099039	-0.0887215	-0.0543384	-0.104443	-0.0368182	0.00962894	-0.0340661	0.0996006	-0.0383452	0.274774	0.155984	0.558878	0.390338	0.323273	-0.0552255	-0.110968	-0.115226	-0.423364	-0.307035	-0.271195	-0.167611	-0.355156	-0.213185	-0.209767	-0.225577	-0.169107	-0.206358	-0.283599	-0.196216	-0.121056	-0.121974	-0.199811	-0.156257	-0.189062	-0.211364	-0.289764	-0.17481	-0.102045	-0.207094
0.0520756	-0.0866345	-0.0863528	0.0976387	-0.148987	-0.178078	0.107363	-0.247334	-0.191569	0.105902	0.0419594	-0.0778246	0.0484048	0.388425	0.0310534	0.0424849	0.0390701	-0.150078	-0.0757067	0.14423	-0.122965	0.206819	0.107046	0.308538	0.160038	-0.449806	0.0977521	-0.0683024	-0.22038	0.0859315	-0.0685539	-0.415802	-0.314747	-0.111022	0.0378608	0.559343	0.521406	0.287132	0.124228	-0.041018	-0.350839	-0.197748	-0.0716943	0.210473	-0.0887958	-0.142323	-0.122625	-0.0935641	0.0661603	0.375482
-0.199819	-0.0778691	-0.176674	-0.173385	-0.202643	-0.48893	-0.541812	-0.329125	-0.326303	-0.0194723	-0.443696	-0.552405	-0.178223	-0.113204	-0.25025	-0.348984	-0.404199	0.248367	0.320703	0.184113	0.0715582	0.224442	0.225229	-0.106961	0.118908	0.0322752	-0.0133981	-0.18856	0.0425445	-0.239029	-0.442925	-0.267476	-0.138733	-0.125728	0.261667	1.58922	1.88084	1.58412	1.13902	1.15344	0.814685	0.407198	0.494644	0.293541	0.356515	-0.0406616	-0.0185708	-0.175323	-0.104655	-0.118595
0.387222	-0.899963	-0.759024	0.444569	-0.349544	-0.472458	-0.322128	-0.331853	-0.1253	-0.184249	-0.397612	-0.549109	-0.942222	0.122969	-0.309533	0.416655	-0.227308	-0.358268	-0.426793	0.595715	0.0585336	-0.127847	-0.112455	-0.345098	-0.397208	-0.668087	-0.100399	0.0159149	0.197109	0.261876	-0.0767046	-0.323107	0.619414	-0.102666	0.269452	0.0925406	-0.295819	0.203775	-0.312323	0.20076	0.182034	-0.248814	-0.10735	-0.0836089	0.0496802	-0.46705	0.0405722	-0.112061	0.222446	0.00946339
0.0141511	-0.166281	0.213633	0.240379	0.201407	-0.054493	0.0840783	0.279632	-0.185079	-0.0823996	0.140114	-0.269521	-0.0840341	-0.171585	-0.135177	-0.169657	-0.289073	0.398292	-0.047582	0.108021	0.424294	-0.166397	0.0227507	0.0743127	-0.335749	0.0850678	0.113672	0.234211	0.246064	-0.02926	-0.340092	-0.558944	-0.152684	-0.0207516	-0.0821429	0.249347	0.580752	-0.110474	0.0792491	0.0678315	0.0682335	0.220923	0.46451	0.00362581	0.130084	-0.178097	0.174476	-0.406417	-0.456229	-0.150723
-0.0964731	-0.0939274	-0.043543	-0.0937137	-0.373525	-0.0450049	0.348379	0.0856814	-0.30812	0.111314	0.0544153	-0.0703984	-0.0075095	-0.165864	-0.0291868	0.062791	-0.181389	0.0275106	0.164871	-0.0737837	0.370184	-0.0638404	-0.280451	0.532212	-0.262644	-0.212083	-0.146942	0.427178	0.0252411	-0.189612	-0.16173	-0.0890666	-0.50787	-0.145153	0.269414	-0.23843	-0.536567	-0.409169	0.126139	0.0266506	-0.0675332	-0.160478	-0.229216	-0.0906877	-0.196673	-0.221204	-0.215334	-0.618158	-0.4194	-0.0207759
-0.495423	-0.488795	-0.499473	-0.367861	-0.455758	-0.352393	-0.54995	-0.0843725	-0.499442	-0.1994	-0.323448	-0.334814	-0.3545	-0.234782	0.140627	-0.107548	-0.00440059	-0.0975074	0.26771	-0.058254	0.14264	0.589052	0.510968	0.417504	0.186897	-0.0174987	0.151841	0.20273	-0.21451	-0.482385	-0.315637	-0.241348	-0.390495	-0.344747	-0.189211	-0.512868	-0.695507	-0.29192	-0.200333	-0.582818	-0.39453	-0.559318	-0.157427	-0.303712	0.0314633	-0.460311	-0.133729	-0.195591	0.120112	-0.0517659
0.0880045	-0.120155	-0.0364567	-0.436659	0.355707	-0.337524	0.375412	-0.773024	-0.42548	-0.261859	-0.25418	0.343442	-0.524946	-0.252684	-0.663587	-0.44694	0.200325	0.0713268	-0.106919	0.282207	0.38234	0.338058	-0.242705	-0.576152	-0.13385	-0.316583	0.0656153	-0.0818962	-0.504566	-0.380093	-0.0886064	0.295433	-0.485833	0.953794	0.772039	0.733236	0.413912	0.860924	1.10219	0.424352	0.23181	0.149333	0.299687	0.55742	-0.0401937	0.471241	0.173596	0.0394506	-0.414195	-0.54388
0.0244628	-0.0765624	-0.351107	-0.525267	0.0469051	-0.284104	-0.471685	-0.551672	-0.604857	-0.407489	-0.148029	-0.03782	-0.430115	-0.174517	0.0489516	-0.0352036	-0.171822	-0.0951222	0.265595	0.0365526	0.117678	-0.112926	-0.562943	-0.179634	0.0281725	0.00768403	0.802066	-0.054134	0.127203	0.118168	-0.0602135	-0.441586	-0.433261	0.0667354	-0.112955	-0.108833	-0.0476688	-0.304342	-0.37026	-0.147858	-0.492019	-0.129007	-0.551619	-0.0754678	-0.16875	-0.366166	-0.103574	-0.397117	0.330478	-0.035922
-0.220547	0.147666	-0.566894	-0.358965	-0.0765861	-0.298498	-0.39438	-0.273909	0.0159362	0.247836	0.155666	-0.429463	-0.437707	-0.250662	0.120672	-0.38996	0.107094	0.178424	0.34844	-0.243998	-0.567989	0.109165	-0.172752	0.49976	0.155747	-0.0305436	-0.620766	0.0142179	-0.503446	-0.359631	-0.45654	-0.0768847	0.341821	0.410348	0.14259	-0.106476	-0.349019	-0.344786	-0.230918	-0.453543	-0.0418023	-0.619889	-0.304204	0.0142651	-0.246499	0.0225397	-0.232999	-0.128133	-0.141651	-0.377042
-0.285419	-0.248015	-0.117058	-0.271008	-0.104522	-0.212504	0.0694957	-0.0872291	0.258496	0.141596	0.113523	0.14585	0.308204	0.364868	0.256857	-0.119992	-0.143029	0.29202	-0.0170595	-0.0119396	-0.152474	-0.119196	-0.0549654	-0.334344	9.44897e-05	0.106448	0.0847053	0.140082	-0.108237	0.137499	-0.261117	-0.257678	-0.143284	0.195621	-0.0873632	0.424566	1.00058	0.117543	0.00895399	-0.197733	-0.320415	0.346117	-0.0223115	0.0822165	-0.240415	-0.0210484	-0.55125	-0.307905	0.218068	0.475992
-0.220296	0.0399271	0.28542	0.17511	-0.225832	0.0577541	-0.194021	0.403666	0.0202192	-0.19558	0.198686	-0.0394543	-0.244965	-0.0897965	-0.0897577	-0.2446	0.0731449	-0.0243099	0.106514	0.0892507	0.17244	0.416637	0.396353	0.222255	0.100554	-0.30633	-0.302907	-0.672853	-0.27194	-0.293826	-0.0778577	-0.246185	-0.368216	0.597025	0.651856	0.721498	0.606393	0.656486	0.733055	0.536601	0.653287	0.624607	0.678924	0.567594	0.731498	0.498217	0.691301	0.170854	0.174533	0.0594568
-0.17075	-0.0348828	-0.497435	0.0613601	-0.176747	-0.0951463	-0.273357	-0.0835262	-0.147895	-0.192106	0.0561414	-0.170037	-0.233083	-0.222833	0.31746	0.309711	-0.163072	0.018026	-0.209846	0.0451803	-0.317374	-0.0119906	-0.289395	-0.0637591	-0.0324834	0.119549	-0.0259971	-0.190299	-0.263379	-0.350458	0.21704	-0.280708	0.38595	-0.0590997	0.261943	0.334584	0.22816	0.788846	0.528713	1.06831	0.895969	0.647006	0.824386	0.502802	0.291935	0.353433	0.448155	0.41332	0.614899	0.159372
0.214553	-0.413555	-0.131996	-0.274697	-0.0953751	-0.344657	-0.237779	-0.169929	-0.406815	-0.541236	-0.262188	-0.0278948	0.535992	-0.105704	0.00338099	0.0376799	0.0962867	0.254575	-0.261386	-0.127155	-0.0939534	-0.196813	0.618062	0.2329	-0.17266	0.267226	-0.0653773	-0.167576	-0.506935	-0.330512	-0.248349	-0.0564809	-0.0152954	0.20956	-0.332727	-0.273844	-0.0520618	0.044797	-0.00439958	-0.0998253	-0.239504	-0.280144	-0.11643	0.278111	-0.235902	0.0880408	-0.444029	0.0380344	-0.826217	-0.211966
0.286372	-0.14852	0.36375	0.55739	0.214049	0.134221	0.00894506	-0.10509	-0.157089	-0.0456117	0.334611	0.710113	-0.0172888	-0.235955	-0.241465	0.114288	0.133324	0.369081	-0.281205	-0.335487	0.280608	0.178795	0.425952	0.352054	0.0728513	0.186921	-0.0830417	-0.309579	-0.128345	-0.13573	-0.240819	-0.325529	0.0291115	-0.245174	-0.140634	-0.59387	-0.0765323	-0.0806088	0.196648	0.682617	-0.0951275	0.123024	0.0984095	0.273723	0.0501112	0.0692351	0.0306722	0.204392	0.147479	0.161217
0.447576	-0.117567	-0.0743396	-0.0150067	0.102325	-0.368827	-0.531481	-0.135089	-0.160939	-0.113089	-0.429803	0.0976232	0.145249	-0.578726	-0.253668	0.165495	-0.0645051	-0.120067	0.0233347	-0.00425745	-0.213975	-0.19786	-0.18936	0.0245993	0.26443	0.254646	-0.0153261	0.306814	0.519911	-0.0306896	-0.246123	-0.424582	-0.55675	-0.406783	-0.036677	-0.529752	0.260155	0.0871651	0.446231	0.408036	0.361588	-0.0502408	-0.312393	-0.195079	-0.63503	-0.0494706	0.08032	-0.529376	-0.520304	-0.343294
-0.119841	0.122963	-0.134555	0.0747661	0.489498	-0.208245	-0.187525	0.559735	-0.0847216	0.182936	0.351432	0.204883	-0.283074	0.0350885	-0.231051	-0.145067	-0.231103	0.360839	-0.245566	0.260897	0.202524	0.105658	0.322064	-0.293181	-0.529303	0.132848	-0.0690219	0.0783802	0.412492	0.139101	0.197591	-0.668572	-0.145013	0.1655	-0.231073	-0.638791	0.106049	-0.106907	0.198422	0.519446	0.416898	0.730402	0.0151012	0.0709726	0.33147	0.627263	-0.019545	-0.281533	0.56467	0.454459
0.013112	-0.194338	-0.0898952	-0.251687	-0.0946405	-0.254671	-0.41793	-0.00906221	0.324987	0.112229	-0.146085	0.0693185	-0.22962	-0.0237184	-0.136908	0.0408002	-0.0394835	-0.0987098	0.0483337	0.0490594	-0.0306322	0.0817972	0.0979455	0.0248759	0.352429	0.123242	0.0920466	-0.146208	-0.124383	0.0312263	-0.0166037	-0.122414	-0.139807	-0.272411	-0.32618	-0.133085	-0.0835319	-0.163618	-0.391738	-0.227809	-0.136202	-0.0436016	0.0690857	-0.243588	-0.241082	-0.0783593	-0.00607163	-0.246108	0.299267	0.0319102
0.625551	-0.0240096	-0.368171	-0.223975	-0.54944	-0.452927	-0.0470629	0.157154	0.713755	-0.229751	-0.4486	-0.166783	0.0504234	-0.0691864	-0.118689	-0.0384249	0.0373319	-0.157229	0.0127924	0.145529	0.3127	-0.837978	0.259977	0.293236	-0.119361	0.00566025	-0.368286	0.366241	-0.116044	-0.295233	0.0991825	-0.392276	-0.173382	0.119737	-0.0817209	-0.313584	-0.0236473	-0.0322597	-0.304404	-0.233093	0.00399413	0.0335183	-0.190864	-0.202512	-0.394716	0.406334	0.453229	0.298904	0.240248	-0.22025
0.195171	-0.410926	0.052347	-0.274311	-0.12087	-0.285742	-0.36759	-0.173481	-0.0688265	-0.242689	0.0157728	-0.100363	0.215226	-0.245469	-0.146732	-0.0516915	0.0689396	-0.0513503	0.0596905	-0.0255884	0.0140194	0.217657	0.105505	0.422779	0.0435088	0.0202784	-0.175775	0.23325	-0.137098	0.0638153	0.00267689	-0.243944	0.155916	-0.378459	-0.425636	0.273213	-0.446441	-0.31476	-0.430952	0.0990866	-0.632211	-0.486035	-0.4246	-0.12716	-0.220944	-0.221062	-0.162474	0.0228389	0.0792365	-0.225558
-0.228942	-0.258017	-0.0529826	-0.251773	-0.137337	-0.04699	-0.101821	-0.128175	-0.206193	-0.216747	-0.134236	0.0213129	-0.253972	-0.0750185	-0.127707	-0.152289	-0.108753	-0.144383	0.151015	0.25441	0.445337	0.320677	0.11892	0.370223	-0.0894622	0.197849	-0.0343596	-0.129387	-0.234999	-0.0504179	-0.211014	-0.111546	-0.274918	0.175659	-0.0187986	0.0497524	-0.0457657	-0.104841	-0.094616	0.106843	0.312736	0.00145477	0.257255	0.22	-0.0953312	0.211063	0.188379	0.139901	-0.00806461	0.0520765
0.125099	0.0872335	0.074445	0.00584861	0.030086	-0.165505	-0.0642008	-0.0169035	-0.187261	-0.0463675	-0.103757	-0.209693	-0.145976	-0.0259232	-0.143888	0.0447295	-0.021699	0.0464291	-0.0661057	-0.00335391	0.151899	0.162062	-0.0582335	-0.0810792	-0.0277563	-0.0261329	-0.111776	-0.212903	0.131327	0.00983352	0.0841679	-0.12821	-0.23493	0.0293765	0.335256	0.812322	1.03429	0.763349	0.772173	0.753438	0.606657	0.368634	0.483744	0.175416	0.269125	0.332218	0.392181	0.191271	0.171201	0.144639
-0.0662639	-0.0251398	-0.0705877	-0.0741579	-0.312385	-0.35414	-0.102923	0.177592	-0.21078	-0.166858	0.0606854	0.238663	-0.0661045	-0.232599	-0.679847	0.209456	-0.00991917	-0.113287	0.272828	-0.359077	-0.171163	0.0373688	-0.15317	-0.00834289	0.139223	0.298703	-0.0628794	-0.260257	-0.137772	-0.334873	0.0459326	0.0280559	-0.22933	0.309733	0.134364	-0.504009	-0.272679	-0.280698	-0.00221765	0.0775688	-0.0734638	-0.106763	-0.247377	-0.36952	-0.066961	-0.363829	-0.18872	0.1599	0.0898559	-0.472045
0.425574	0.153953	0.564215	-0.380145	-0.475741	-0.439593	-0.321542	-0.330785	0.0370513	-0.320293	-0.715342	-0.374645	0.0613138	0.0583126	-0.106328	0.407273	-0.478497	-0.0854023	0.234241	-0.0776144	-0.264598	0.0417732	-0.349431	-0.403971	-0.151157	-0.114986	-0.179023	-0.000476963	-0.615747	0.167677	-0.122137	-0.00693603	0.620083	0.0582509	0.868107	0.198905	0.360756	0.0540351	-0.0249191	-0.287757	0.0605288	0.322544	-0.243858	-0.256706	0.592761	-0.0576773	0.366594	0.297355	0.226316	0.465047
-0.43319	0.0882241	0.120733	0.000702705	-0.97387	-0.581311	-0.107317	0.0903101	-0.556175	0.226151	-0.189191	-0.261922	-0.304401	-0.292781	-0.121343	-0.23246	0.146077	0.0663715	-0.0319933	0.0520043	0.536748	0.310471	1.00468	0.247901	-0.104936	-0.524562	0.0705893	-0.268354	0.302161	-0.0767643	-0.17564	0.269394	-0.169278	-0.263781	-0.530947	-0.1533	0.254275	0.0908026	0.0419398	0.722973	0.371407	0.99692	0.725459	0.727294	0.371345	0.545878	1.11945	0.859536	0.411287	0.490522
0.0998763	0.156575	-0.524427	-0.0648225	-0.267356	0.191351	-0.0161563	-0.151326	0.275712	0.514858	0.657222	0.170634	-0.0957589	0.561891	0.143976	0.139926	0.245023	0.00040805	0.0627408	-0.448098	-0.460355	0.286648	0.310305	0.695842	0.611599	-0.0136605	-0.063273	-0.427402	-0.182191	0.166362	0.00630065	-0.157154	-0.576925	-0.417161	-0.170638	0.0761818	0.325463	0.393069	0.265889	0.344006	0.142107	0.00765717	0.294539	-0.00560509	-0.148432	0.0658264	0.46076	0.299411	0.0375611	0.197287
0.141428	0.478012	0.295289	0.73286	1.0928	0.310151	0.720004	0.016223	0.860543	-0.438747	0.286351	-0.236313	0.0541942	0.920782	0.266789	0.300394	-0.222248	-0.367284	0.305504	-0.0163665	-0.466183	-0.295116	0.27767	-0.309704	0.447929	-0.275047	0.163158	-0.204362	-0.363732	0.144382	-0.486628	0.225752	-0.365343	0.0560102	0.474113	0.219113	0.17283	0.523376	0.252564	-0.215273	-0.385416	0.0180709	0.0482697	0.21819	0.417746	-0.639032	0.46279	-0.0407142	0.762328	0.241831
-0.538855	0.597004	0.160887	0.0278711	-0.361138	-0.371651	-0.00621051	-0.178224	-0.457371	-0.37605	-0.696287	-0.18967	-0.490268	-0.044522	-0.498492	0.108542	0.184658	-0.155809	-0.485556	0.348165	-0.299148	-0.0382239	-0.301761	-0.0737363	0.644968	-0.115845	-0.544607	0.26732	0.338216	-0.141865	-0.528347	-0.519318	-0.0066407	0.381576	0.401483	0.892801	0.0911465	0.309786	0.103712	0.316216	0.650937	-0.0426941	-0.160739	-0.452514	-0.165898	-0.392421	-0.326269	0.0798993	-0.0706444	0.145887
-0.504459	0.0532292	0.178614	-0.277439	0.0816151	0.271912	-0.311946	-0.0999486	-0.183658	0.109342	-0.480727	0.024068	0.42912	-0.244686	-0.202336	0.0255641	0.00390085	0.0813224	-0.150712	0.0399251	0.428567	0.0268753	0.084421	0.201187	0.380071	0.00348681	-0.325425	-0.567327	0.210808	0.0642979	-0.3252	0.168398	-0.100216	-0.0644035	0.100024	0.459457	0.284512	1.00151	1.09847	0.827453	1.01818	0.982088	0.0234832	0.578439	0.397585	0.871301	0.235965	0.209327	0.455512	-0.198861
-0.176431	-0.117596	-0.177542	-0.102317	-0.268179	-0.537323	-0.425151	-0.306843	-0.1774	0.006183	0.0766889	-0.129179	-0.0852791	-0.397817	-0.626643	0.0357742	0.391374	-0.33543	-0.00864478	-0.0830736	0.340005	0.137332	0.113552	0.170691	-0.0652461	0.195238	-0.105893	0.235834	-0.0385672	-0.374207	-0.140706	-0.237461	-0.135546	0.169177	0.1126	0.45134	-0.379034	-0.154961	-0.35659	-0.406704	-0.325053	-0.488573	-0.268614	-0.331902	-0.386148	-0.00561327	-0.525765	-0.388083	-0.375107	-0.158018
-0.0970574	0.0224452	0.290843	-0.231115	-0.152259	0.277159	0.00792198	0.0867407	-0.315628	0.168611	-0.131668	-0.0383745	0.617416	-0.156902	0.15483	-0.116001	-0.0175055	-0.241641	0.204599	0.170548	-0.0369167	0.132194	-0.181958	-0.11049	0.0873292	0.0578283	-0.0157377	-0.540027	0.30218	-0.114449	0.178474	0.0194261	0.0244955	0.241157	-0.0467286	-0.052331	0.221734	0.320594	0.0175198	-0.0395774	-0.106023	0.0904013	0.201655	-0.00425569	-0.125507	0.0896372	-0.030397	0.190458	-0.0467176	-0.143872
0.313956	0.16912	0.420197	-0.172013	-0.122584	-0.868025	0.25442	0.300203	0.347142	-0.374202	0.0227223	-0.145693	0.115729	0.079188	-0.0828473	0.194023	-0.12858	0.260021	0.160344	-0.485808	-0.207772	-0.121623	-0.572549	-0.482467	0.263144	0.377864	0.0633122	0.0229836	0.233875	0.205561	-0.0622636	0.399456	-0.790022	0.163089	0.0864424	-0.139112	0.378429	-0.0196158	-0.101597	-0.106971	0.887893	-0.159156	-0.20815	0.474856	0.421484	0.217708	0.147384	-0.0970608	0.461011	-0.0905497
0.337136	0.166315	0.183148	0.252068	-0.0835254	0.268248	0.398064	-0.382041	0.1434	0.214192	0.0828085	0.149407	-0.0444895	0.314798	-0.132899	0.0989644	-0.117578	0.0980299	-0.412806	0.333389	-0.0845137	0.10983	-0.0938843	0.224874	0.221789	0.193593	-0.00644977	-0.0298166	0.153513	0.197406	-0.133566	-0.221209	-0.136808	-0.583971	0.123103	0.12272	0.0323925	0.19345	0.0429472	0.25613	-0.132162	0.162259	-0.0798185	-0.0480602	-0.322573	0.391622	-0.0881614	-0.360105	0.290414	-0.000779766
-0.19187	0.122528	-0.482247	0.0108513	-0.0329966	-0.399555	-0.151339	-0.257311	-0.300461	-0.0786791	-0.418777	-0.00678176	-0.698336	0.143998	-0.164558	-0.104574	-0.0156253	0.589237	-0.281871	-0.187166	0.0731181	-0.211536	0.113287	-0.293141	0.306332	-0.0324127	-0.0428645	-0.117963	0.110203	-0.00379432	-0.160367	0.01446	0.0687168	-0.102865	0.0583962	0.524393	0.221159	0.561929	-0.0624084	0.213384	0.32978	-0.157537	0.168924	0.056085	0.315828	-0.0385262	-0.113079	0.700572	0.113722	-0.0400366
[truncated: 247 more rows]
[truncated: 10 more columns]

## Sheet: b D session, B4
-0.279605	-0.288862	-0.201989	-0.317867	-0.256437	-0.170289	-0.242349	-0.203715	-0.204465	-0.22088	-0.181304	-0.180019	-0.0916638	-0.073375	-0.121814	-0.0952934	-0.0339291	-0.09253	0.134704	0.0870486	0.168291	0.126419	-0.0448569	-0.136574	-0.125818	-0.292085	-0.225711	-0.289023	-0.437529	-0.489487	-0.471358	-0.462497	-0.383445	-0.513571	-0.480648	-0.369106	-0.382684	-0.327884	-0.36837	-0.453676	-0.293272	-0.340846	-0.304187	-0.331003	-0.293239	-0.420512	-0.438518	-0.478095	-0.536382	-0.487811
[truncated: 402 more rows]
[truncated: 10 more columns]

[truncated: 24 more sheets: b D session, expD4, b D session, unexpD4, c C session, c D session, d A1B2A3, d C4 or D4, f A3 or B4, f exp C4 or D4, f unexp C4 or D4, g , I C session B4, I C session expC4, I C session unexpC4, I D B4, I D expD4, I D unexpD4, j C session, j D session, k A1B2A3, k C4 or D4 …]
