# Supplementary material for: Cooperative thalamocortical circuit mechanism for sensory prediction errors
Source: Nature. 2024 Aug 28;633(8029):398–406. doi: 10.1038/s41586-024-07851-w (PMC11390482; doi:10.1038/s41586-024-07851-w)
Supplement: Supplementary file 6 — Source Data Fig. 4 [file 41586_2024_7851_MOESM6_ESM.xlsx]

## Sheet: b 2nd column
LED off	LED on	animal
0.637815	0.216486	1
0.288999	0.0679457	1
0.52975	0.559352	1
0.721863	0.394622	1
0.941242	0.183829	1
1.43028	0.341659	1
0.773754	0.273516	1
0.34358	0.149935	1
0.451693	0.062748	1
0.294708	-0.0795452	1
0.320637	0.0847794	1
0.156889	-0.0802797	1
-0.0611354	-0.0508332	1
-0.123237	-0.223093	1
0.521234	0.237004	1
-0.0202658	-0.188267	1
0.326181	0.120804	1
0.410499	0.239263	1
0.747639	0.205951	1
0.256392	0.121084	1
0.59809	0.267884	1
-0.214715	-0.206312	1
0.33756	0.211607	1
-0.0399634	-0.0532538	1
0.0210208	-0.0345365	1
0.73118	0.0520326	1
1.36242	0.347675	1
0.605661	0.269232	1
0.118633	0.23145	1
0.33836	0.210174	1
0.227912	-0.018809	1
0.350609	0.0357567	1
0.150554	0.197213	1
0.416225	0.20351	1
-0.211585	0.19515	1
0.600325	0.1478	1
0.0233889	0.199382	1
-0.0574993	0.182723	1
-0.065839	-0.0880155	1
-0.00607499	0.0819909	1
1.33186	2.41884	1
0.202303	0.233676	2
0.143549	0.170276	2
0.010261	0.118726	2
1.06894	1.30255	2
0.980341	-0.0363247	2
0.570519	0.0426364	2
0.197701	-0.0896174	2
-0.0078466	0.0379513	2
0.85434	0.226106	2
0.000515736	-0.139985	2
0.723609	0.853898	2
-0.174127	-0.178118	2
0.315276	0.426221	2
0.533957	0.244031	2
0.061623	0.0283894	3
-0.00852924	0.0331814	3
-0.0554992	0.0851433	3
0.133784	-0.0182062	3
0.454038	0.418059	3
0.153731	0.692325	3
0.0450151	-0.153487	3
-0.133592	0.00786187	3
0.13279	0.0726241	3
-0.0270151	-0.0178804	3
0.0644656	0.0223406	3
0.032193	-0.057691	3
-0.141248	0.051779	3
0.00901447	0.0528211	3
0.874126	0.0562144	3
0.76057	-0.085436	3
0.0601636	0.0252698	3
4.0883	0.2532	3
0.0541474	0.0318078	3
1.7155	0.161067	3
0.727562	0.204056	3
1.4142	0.0752009	3
0.530383	0.251979	4
0.675032	-0.064837	4
0.697212	0.323222	4
0.0192055	0.0353846	4
0.0421788	0.0694015	4
1.77953	0.147669	4
0.142696	0.0404465	4
0.285321	0.0308017	4
0.095984	0.00894553	4
-0.00318581	-0.0205141	4
1.86444	0.298014	4
1.51624	0.472071	5
1.99365	0.64713	5
0.0396895	0.040539	5
0.231155	0.0878728	5
2.06261	0.552305	5
0.0850339	0.0661528	5
1.9494	1.54127	5
0.706596	0.26913	5
0.787375	0.519828	5
-0.121859	-0.0924888	5
0.0244312	-0.0020309	5
0.0268654	0.0123473	5
0.0179888	0.0467425	5
0.561395	0.0258835	5
-0.0710458	-0.0311255	5
0.367379	0.49962	6
0.547824	0.027003	6
0.141769	0.2201	6
0.112172	0.115831	6
-0.0329793	-0.0137295	6
0.481342	0.476169	6
0.569204	0.248277	6
0.627333	0.335094	6
0.52036	0.447282	6
0.0427946	0.10696	6
0.157751	0.141211	6
0.689606	0.323477	6
0.420099	0.312665	6
-0.00727047	-0.145249	6
0.505306	0.609374	6

## Sheet: b 3rd
Selectivity	LED on - off
1	-0.421329
1	-0.221054
0.0341696	0.0296026
1	-0.327241
1	-0.757414
0.798682	-1.08862
0.984769	-0.500238
-0.0871322	-0.193645
1	-0.388945
-0.21333	-0.374253
0.0152737	-0.235858
-0.0908336	-0.237169
-1	0.0103022
-1	-0.0998553
1	-0.28423
-1	-0.168001
-0.074444	-0.205377
-0.015048	-0.171236
1	-0.541688
-0.0429113	-0.135307
-0.0855429	-0.330206
-1	0.00840308
0.259298	-0.125953
-1	-0.0132904
-0.968412	-0.0555573
1	-0.679147
0.93973	-1.01475
1	-0.336428
-0.233973	0.112817
0.0622683	-0.128186
-0.42694	-0.246721
-0.151782	-0.314852
-0.480068	0.0466587
-0.122199	-0.212715
-1	0.406735
0.668792	-0.452524
-0.879672	0.175993
-1	0.240223
-1	-0.0221766
-1	0.0880659
0.869657	1.08698
-0.565927	0.0313727
-0.695101	0.026727
-0.968787	0.108465
0.749759	0.233608
0.822453	-1.01667
0.495898	-0.527883
-0.494484	-0.287319
-1	0.0457979
-0.322947	-0.628234
-0.997186	-0.140501
1	0.13029
-1	-0.00399087
-0.470117	0.110945
0.389143	-0.289926
-0.955279	-0.0332336
-1	0.0417106
-1	0.140643
-0.136273	-0.151991
-0.298552	-0.0359795
-0.050912	0.538594
-0.916496	-0.198502
-1	0.141454
-0.641472	-0.0601662
-1	0.0091347
-0.956189	-0.042125
-0.928083	-0.089884
-1	0.193027
-0.977553	0.0438066
0.586016	-0.817911
-0.088846	-0.846006
-0.962113	-0.0348938
0.945868	-3.8351
-0.824387	-0.0223396
0.97005	-1.55443
0.261892	-0.523506
0.0257844	-1.339
1	-0.278404
0.597057	-0.739869
0.903949	-0.37399
-0.979685	0.016179
-0.884799	0.0272228
0.609665	-1.63186
-0.623084	-0.102249
-0.545786	-0.254519
-0.925024	-0.0870385
-1	-0.0173282
1	-1.56643
1	-1.04417
1	-1.34652
-0.858649	0.000849493
-0.765618	-0.143282
0.939177	-1.51031
-0.851897	-0.0188812
0.938355	-0.408126
1	-0.437466
-0.101754	-0.267547
-1	0.0293698
-0.891452	-0.0264621
-0.981963	-0.0145181
-0.96394	0.0287537
0.902016	-0.535512
-1	0.0399203
-0.0930502	0.132241
1	-0.520821
-0.584384	0.0783309
-0.0791638	0.00365873
-1	0.0192497
-0.0349649	-0.00517295
-0.106465	-0.320927
0.547995	-0.292239
1	-0.0730785
-0.849285	0.064165
-0.528682	-0.0165392
0.466256	-0.366129
-0.389965	-0.107434
-1	-0.137979
0.0516186	0.104067

## Sheet: b 4th
Non-selective	LED off	0.56392	0.652939	0.944114	0.675032	0.787375	0.597862
	LED on	0.413618	0.170924	0.0625088	-0.064837	0.519828	0.379055
Highly-selective	LED off	0.837467	0.851975	2.9019	1.03068	1.46498	0.534092
	LED on	0.459918	0.408787	0.207133	0.291072	0.584632	0.237142
Responsive to A not B	LED off	0.0137563	0.0981595	0.0772202	0.0970332	0.0296897	0.130568
	LED on	-0.0344062	0.102731	0.050769	0.027411	0.0185772	0.13091

## Sheet: c 2nd
LED off	LED on	animal
0.995	1.85664	1
0.695178	0.492315	1
-0.111919	-0.00505931	1
0.515803	0.972501	1
0.318352	0.699012	1
-0.0122244	-0.0259388	1
-0.0732151	0.0182867	1
-0.154939	-0.112217	1
-0.0578948	-0.0250375	1
0.888294	1.82795	1
1.1455	2.10665	1
-0.460828	-0.155045	1
0.885212	0.990225	1
0.780781	1.73115	1
-0.08049	-0.190202	1
1.07109	1.61989	1
0.633172	0.457431	1
-0.400666	-0.317499	1
-0.0819159	-0.0888355	1
-0.0701374	-0.145542	1
-0.185529	-0.154514	1
-0.0308891	-0.0739926	1
0.437756	-0.146038	1
-0.0548416	0.00657935	1
0.433807	0.37664	1
0.70659	0.549286	1
0.756148	0.695112	1
0.133713	0.0445064	1
0.387976	0.474224	1
2.52014	3.08078	1
1.41274	0.7538	1
0.718462	0.519943	1
0.652366	0.588758	1
0.6708	1.23514	1
0.645763	0.268342	1
-0.0547969	-0.101998	1
0.6196	0.464619	1
0.430873	0.527551	1
0.508434	0.514742	1
0.513631	0.494729	1
0.028554	0.0339497	1
0.0288871	-0.0951536	1
-0.0423981	-0.172898	1
0.120084	0.17629	1
-0.307233	-0.379281	1
0.573834	0.205199	1
0.529936	0.314173	1
0.299067	0.415573	1
0.583494	0.748916	1
1.34919	3.21182	1
-0.113388	-0.116682	1
0.233894	-0.0300913	1
-0.104324	0.303333	1
0.677225	0.0969731	2
0.505137	0.295758	2
0.556503	0.115174	2
0.486453	0.0851978	2
-0.072737	0.224265	2
0.158322	-0.373148	2
0.142624	0.362666	2
-0.0502035	0.128492	2
0.594539	0.0302343	2
0.0884911	0.197862	2
0.0569766	-0.331346	2
0.833679	0.00808608	2
0.534418	-0.420057	2
0.534221	0.676848	2
0.655904	0.00562356	2
0.387472	0.145977	2
0.397309	0.39392	2
0.627837	1.17711	2
-0.0801121	-0.129021	2
0.22558	0.00449688	2
0.637959	0.785418	2
-0.0442143	-0.184989	2
0.497946	0.360632	2
0.156845	0.733257	2
-0.0173491	-0.0224315	2
0.260225	-0.220929	2
0.25222	-0.0444073	2
0.0391629	0.294111	2
0.0775876	-0.167226	2
0.0494264	-0.17656	2
0.184891	-0.202183	2
0.742851	0.557587	2
0.579699	0.679777	2
0.0729952	-0.33563	2
0.00900887	-0.154828	2
0.818829	1.48004	2
0.642283	0.139329	2
0.402783	0.223478	2
0.0752913	-0.377143	2
0.0953255	-0.111863	2
0.0620291	-0.116788	2
0.729142	0.48989	2
0.631809	0.270526	2
0.0102187	-0.40323	2
0.490042	-0.210732	2
0.0552881	-0.539537	2
-0.0359768	-0.368692	2
0.759266	0.397554	2
-0.144932	-0.2683	2
0.564112	1.70457	2
0.204413	0.134263	2
0.564748	0.3099	2
0.484991	-0.415595	2
0.049954	-0.11544	2
0.969427	1.29145	2
-0.0305643	-0.231192	2
0.251489	0.028612	2
0.197717	-0.136544	2
0.0217083	-0.253374	2
1.71231	2.22658	2
0.243881	0.270165	2
0.104441	0.175264	2
0.00442943	-0.499354	2
0.219672	-0.0706845	2
0.141928	0.00679789	2
0.119959	-0.424363	2
0.500955	0.238788	2
0.616266	-0.070091	2
-0.0617257	-0.119094	2
0.170397	-0.0975426	2
0.0647156	-0.0800476	2
0.495644	0.566676	2
0.453226	0.286347	2
0.562784	0.0724419	2
0.479971	0.695101	3
0.113729	0.218498	3
0.152404	0.270235	3
0.212096	0.360176	3
0.166897	0.278919	3
0.100993	0.139596	3
0.516757	0.463643	3
1.16822	1.39365	3
0.467398	0.444567	3
0.334023	0.269126	3
0.184552	0.288559	3
-0.0237301	0.0414242	3
0.556993	0.276866	3
0.527194	0.523102	3
1.63843	2.63836	3
2.4112	2.81365	3
0.946141	1.24032	3
-0.158634	0.077947	3
0.307317	0.370965	3
0.0405195	-0.0191819	3
0.128165	0.0808802	3
0.461739	0.723941	3
0.549638	0.391024	3
0.590161	0.621115	3
-0.0825541	-0.00783211	3
0.449534	0.960139	3
0.524003	0.495893	3
0.463878	1.24828	4
0.0349341	0.070374	4
0.500589	0.639953	4
1.69477	2.31745	4
-0.0623385	0.0271084	4
0.24469	0.644048	4
-0.0332191	-0.0377583	4
0.305777	0.268133	4
0.227002	0.248958	4
0.102461	0.193124	4
-0.0047274	0.00822026	4
-0.0196976	0.0348459	4
0.727874	1.3327	4
0.533335	0.531994	4
0.505454	0.4409	5
1.14217	1.26236	5
2.3435	2.3562	5
1.27578	1.6486	5
0.232307	0.719074	5
-0.0276872	0.0916316	5
0.543734	0.60955	5
0.334608	1.22118	5
1.03978	3.4105	5
0.6629	0.997019	5
1.5534	2.88555	5
1.30944	2.36639	5
2.54342	2.81326	5
1.28365	1.54121	5
1.13056	1.16299	5
0.505405	0.53031	5
0.947938	0.967489	5
0.721163	0.700754	5
2.76881	3.71284	5
2.57731	3.51156	5
2.29689	2.53228	5
1.87653	2.00879	5
0.346057	0.474791	5
0.706408	0.677941	5
1.30983	1.37106	5
2.35654	2.40639	5
0.719147	0.960244	5
0.384753	0.716399	5
2.38681	2.47968	5
1.01067	3.84676	5
0.565788	0.677079	5
0.952531	2.35242	5
0.125955	0.189198	5
0.676032	0.624981	5
0.59356	0.506988	5
0.45629	-0.00203003	6
0.500944	-0.299001	6
0.522687	-0.27522	6
0.113748	0.0914568	6
3.25103	3.40259	6
0.4098	-0.11815	6
0.582104	0.112986	6
1.49574	2.44839	6
3.19787	3.57929	6
0.560785	0.028923	6
0.491773	-0.272193	6

## Sheet: c 3rd
Selectivity	LED on - off
0.11535	0.86164
0.892655	-0.202863
-1	0.10686
1	0.456699
1	0.38066
-1	-0.0137144
-1	0.0915018
-1	0.0427226
-1	0.0328573
0.688496	0.939658
0.818371	0.961155
-1	0.305783
1	0.105013
0.50824	0.950374
-1	-0.109712
0.77833	0.548798
0.645065	-0.175741
-1	0.083167
-1	-0.00691954
-1	-0.075405
-1	0.031015
-1	-0.0431035
0.254649	-0.583794
-1	0.061421
0.121335	-0.0571666
0.446791	-0.157304
-0.00176435	-0.0610365
-0.694157	-0.0892061
-0.114844	0.0862482
1	0.560642
0.98885	-0.658944
0.778976	-0.198519
1	-0.0636082
0.605063	0.564338
0.56153	-0.377422
-1	-0.0472009
1	-0.154982
-0.589561	0.0966777
1	0.00630816
0.560861	-0.0189019
-0.919063	0.00539573
-0.91339	-0.124041
-1	-0.130499
-0.801583	0.0562053
-1	-0.0720473
0.417378	-0.368635
1	-0.215763
-0.0971204	0.116506
0.229698	0.165422
1	1.86263
-1	-0.00329417
-0.26733	-0.263985
-1	0.407657
1	-0.580252
1	-0.209379
0.602091	-0.441328
0.832919	-0.401255
-1	0.297002
-0.330807	-0.531471
-0.289232	0.220042
-1	0.178695
0.0627891	-0.564305
-0.705105	0.109371
-0.588571	-0.388323
1	-0.825593
-0.361915	-0.954475
0.498678	0.142627
1	-0.650281
0.0196827	-0.241495
0.617006	-0.00338833
1	0.549277
-1	-0.0489092
1	-0.221083
1	0.147459
-1	-0.140775
0.28036	-0.137315
-0.749781	0.576412
-1	-0.00508233
-0.0790313	-0.481154
-0.310301	-0.296627
-0.818262	0.254948
-0.552725	-0.244813
-0.888185	-0.225986
-0.523289	-0.387073
0.907754	-0.185264
1	0.100077
-0.600601	-0.408625
-0.967228	-0.163837
1	0.661206
1	-0.502955
-0.321684	-0.179305
-0.752748	-0.452434
1	-0.207188
0.913682	-0.178817
0.654529	-0.239252
1	-0.361283
-0.974635	-0.413449
0.407646	-0.700774
1	-0.594825
-1	-0.332716
0.018518	-0.361712
-1	-0.123368
0.829215	1.14046
-0.314014	-0.0701504
0.625003	-0.254848
0.499703	-0.900586
-0.739735	-0.165394
0.823197	0.32202
-1	-0.200628
0.128296	-0.222877
-0.0239412	-0.334261
-0.848941	-0.275083
1	0.514263
-0.377603	0.0262849
-0.652062	0.0708239
-0.977088	-0.503783
-0.503803	-0.290357
-0.0990824	-0.13513
-0.427566	-0.544323
0.798498	-0.262167
0.579584	-0.686357
	-0.0573681
-0.258374	-0.26794
-0.891877	-0.144763
1	0.0710327
1	-0.166878
0.843783	-0.490342
0.922308	0.21513
-0.707925	0.104768
-0.874869	0.117831
-0.836311	0.148081
-0.813405	0.112022
-0.777622	0.0386026
1	-0.053114
-0.137946	0.22543
0.146321	-0.0228305
-0.421285	-0.0648966
-0.535594	0.104007
-1	0.0651543
0.522739	-0.280126
1	-0.00409196
0.89621	0.999932
0.880572	0.402448
0.790337	0.294182
-1	0.236581
-0.505237	0.0636483
-0.866178	-0.0597014
-0.64843	-0.0472848
0.85491	0.262202
0.548125	-0.158614
0.496605	0.0309544
-1	0.074722
0.406809	0.510604
0.593746	-0.0281101
0.615269	0.784399
-0.880617	0.03544
1	0.139365
0.195229	0.622678
-1	0.0894469
-0.851198	0.399359
-1	-0.00453914
-0.197606	-0.0376444
-0.263744	0.0219561
-0.567591	0.090663
-1	0.0129477
-1	0.0545435
0.872435	0.604825
0.457353	-0.00134131
0.668728	-0.0645538
0.846043	0.120191
0.825971	0.0127018
0.679325	0.37282
-0.829219	0.486767
-1	0.119319
0.532981	0.0658156
-0.161261	0.886574
0.625632	2.37071
0.541203	0.334119
0.851844	1.33216
0.831952	1.05695
0.781297	0.269843
0.946338	0.257557
0.413057	0.0324302
1	0.0249044
0.152397	0.0195516
0.4893	-0.0204095
0.752982	0.944034
0.855512	0.934253
0.791756	0.235389
0.718304	0.132257
-0.740232	0.128734
0.525948	-0.0284666
0.627969	0.0612281
0.846523	0.0498522
0.6665	0.241097
0.245838	0.331647
0.722198	0.0928717
0.857408	2.83609
-0.184466	0.111291
0.793308	1.39989
-0.651892	0.0632422
0.595046	-0.0510514
0.523252	-0.0865723
-0.267678	-0.45832
-0.00632225	-0.799946
0.00785887	-0.797907
-0.854785	-0.0222917
0.657558	0.151556
-0.129572	-0.52795
0.986688	-0.469118
0.239226	0.952647
0.658612	0.381417
-0.261097	-0.531862
0.00603826	-0.763966

## Sheet: c 4th
Non-selective	LED off	0.694405	0.607742	0.677802	1.11405	0.727565	0.770039
	LED on	0.818672	0.122898	0.635709	1.42472	0.769422	0.475772
Highly-selective	LED off	1.03042	0.744123	1.2734	0.614231	1.56467	0.582104
	LED on	1.31762	0.719418	1.60969	0.986326	2.30075	0.112986
Responsive to A not B	LED off	-0.0413553	0.121252	0.15074	0.0266069	0.234773	0.326613
	LED on	-0.0270255	0.00738155	0.20454	0.124473	0.461021	-0.0095744

## Sheet: d 2nd
LED off	LED on	animal
0.357705	0.0632504	1
0.520901	6.45741	1
0.509114	0.312183	1
0.449827	1.04552	1
-0.0390597	-0.0384501	1
0.492431	0.655404	1
0.542072	1.08554	1
0.150353	-0.272179	1
0.437532	0.389897	1
0.508355	0.286319	1
0.223458	0.00306728	1
-0.0246083	0.0992568	1
0.0164901	-0.0202056	1
0.605822	0.541936	1
0.541007	6.48994	1
0.474726	0.468971	1
-0.0441208	0.0137993	1
0.674081	1.2828	1
1.39406	4.1985	1
0.433605	0.0640023	1
0.491444	0.652991	1
0.616357	0.479043	1
0.359972	0.376773	1
0.660672	0.476633	1
0.44748	0.610988	1
0.42918	0.038905	1
0.368536	0.201338	1
0.288353	0.319587	1
0.67891	0.367335	1
0.605445	0.273744	1
0.545764	1.44135	1
0.516302	0.111093	1
0.519944	0.436078	1
-0.0633267	-0.118053	1
0.942983	-0.430078	1
0.912319	-0.294315	1
0.772016	0.339257	1
-0.147805	0.194311	1
0.157852	-0.567784	1
0.7747	0.435674	1
0.348185	0.42783	1
0.650652	0.109332	1
0.516923	0.344756	1
0.52121	0.304716	1
0.664512	0.144204	1
0.647923	0.224909	1
0.0376205	0.251197	1
0.120495	0.0842934	1
0.4825	0.321011	1
0.232464	0.0553001	1
-0.093981	0.0878738	2
-0.136137	-0.106635	2
-0.0965456	0.0168043	2
-0.0175969	0.0410058	2
-0.0772717	0.0735671	2
0.288813	0.661262	2
0.593526	1.25076	2
0.295303	0.388692	2
1.04588	1.06916	2
-0.155186	-0.174841	2
0.430933	0.38339	2
0.370946	0.170108	2
0.226579	0.14458	2
0.018873	-0.0132585	2
0.0538502	0.0474474	2
1.79866	4.74851	2
0.51109	0.311953	2
0.507513	0.539171	2
0.120582	0.181384	2
-0.0742635	-0.101164	2
-0.0973419	-0.0517222	2
-0.109579	-0.179394	2
0.0372516	-0.0324057	2
0.0245609	-0.0517568	3
0.690711	0.287973	3
0.116641	0.232661	3
0.135323	-0.0439561	3
0.669143	0.783112	3
0.110907	-0.0710415	3
1.29575	2.30848	3
0.0422934	-0.0748819	3
0.669639	1.24144	3
0.648673	1.14168	3
0.588125	1.88981	3
-0.149394	-0.356791	3
1.00136	0.902645	3
0.627311	1.50864	3
0.20339	0.1323	4
1.42631	0.532255	4
0.406652	0.108406	4
0.0833319	0.0767119	4
0.103357	0.0593067	4
1.06109	0.676024	4
0.9604	0.196337	4
0.35172	0.223796	4
0.918556	5.63755	4
0.0569243	0.164935	4
0.292289	0.14004	4
0.697351	0.058959	4
0.615754	0.682731	4
0.233343	0.187163	4
0.0686753	0.0967966	4
-0.574586	-0.69036	4
0.134019	0.025521	4
1.29947	0.678915	4
0.0145125	-0.119007	4
0.0962055	-0.0555966	4
-0.160571	-0.339903	5
-0.292257	-0.401473	5
0.121934	0.803552	5
1.52965	1.62375	5
0.474985	4.1437	5
2.74792	2.99577	5
1.14264	0.860717	5
0.948583	1.10062	5
-0.177334	-0.349913	5
-0.18183	-0.510774	5
0.362453	0.204632	5
0.372256	2.0034	5
0.599345	0.774871	5
0.430926	0.258872	5
-0.0756172	-0.231799	5
-0.110618	0.955497	5
0.507107	0.304658	5
0.0605771	3.76583	5
-0.112877	0.699947	5
0.618521	2.23838	5
0.931558	1.5781	5
1.13626	2.43914	5
0.137539	-0.341479	5
0.29265	0.96831	5
-0.0485753	-0.254286	5
0.190297	1.07894	5
0.109955	2.84032	5
0.771795	-0.405999	5
0.636426	-0.535385	5
-0.000775798	-0.0505181	5
-0.00943683	0.26582	5
-0.0651738	1.80181	5
0.64298	-0.0373271	6
0.61439	-0.058929	6
0.26804	2.25734	6
0.154488	2.08056	6
0.106698	0.0894419	6
0.603597	0.669043	6
1.04438	0.126706	6
0.274142	0.307604	6
0.702176	0.305858	6
0.565378	0.865999	6
0.562534	0.85067	6
0.522765	0.477923	6
0.340584	-0.12034	6
-0.136397	-0.166412	6
0.421938	0.128878	6
0.598165	0.38393	6
0.650905	0.478121	6
0.333172	0.229378	6
0.774532	1.43748	7
0.815459	2.87045	7
1.95972	3.88724	7
0.537343	0.172205	7
0.0733817	0.0916486	7
0.536355	0.575612	7
0.0502102	0.0573845	7
1.28157	2.79375	7
0.404246	0.477554	7
0.116192	0.00732192	7
0.555252	0.234855	7
0.55405	1.38839	7
0.899529	5.61548	7
0.379576	0.404402	7
0.541404	0.123093	7
-0.15167	0.00171531	7
-0.384479	-0.392698	7
0.64805	0.269556	7
-0.0617273	0.0724107	7
-9.51473e-05	-0.219744	7
0.613728	0.247156	7
-0.383656	-0.0966105	7
0.573266	0.0701449	7
0.141505	0.0987463	7
0.507508	0.0681406	7
0.414229	0.218024	7
0.512223	0.144942	7
0.627923	1.32068	7
0.612746	-0.00238568	7
0.251475	-0.0217288	7
0.612889	0.472224	7
0.876871	0.36763	7
0.161286	0.0273738	7
0.991207	5.91472	7
0.482703	0.255168	7
0.190465	0.183589	7
0.254722	0.0365626	7
0.774806	0.0212417	7
0.586743	-0.00118281	7
0.528653	0.475466	7
0.784877	0.267132	7
-0.125793	-0.340886	7
0.965112	3.15785	7
0.508049	0.00394443	7
2.16761	4.16836	7
0.1123	0.865443	7
0.679842	0.535782	7
0.703993	0.287776	7
1.18568	0.373482	7
-0.0398091	-0.089434	7
0.534936	0.414039	7
0.839014	4.43365	7
0.700146	0.334449	7
0.517344	0.264318	7
-0.538498	-0.551839	7
0.154849	0.215109	7
0.913027	1.09571	7
0.583314	0.286777	7
1.48353	0.449504	7
0.349826	-0.273549	7
0.789828	0.219218	7
0.507363	-0.0786792	7
0.652641	-0.0660846	7
-0.0890186	0.0730723	7
0.565612	-0.191333	7
-0.415045	-0.549086	7
-0.175051	0.118248	7
-0.356812	-0.190886	7
0.656494	0.28643	7
0.736579	0.663002	7
0.496447	0.186861	7
0.641994	0.269531	7
0.227707	0.0712117	7
0.705155	0.300337	7
0.391549	-0.102613	7
0.523142	0.326422	7
0.677564	0.760689	7
0.35455	0.0752682	7
0.681497	0.245856	7
0.557999	0.465838	7
0.565551	0.303145	7
0.0933935	-0.139008	7
0.0509823	-0.16391	7
0.837049	0.320207	7
0.2664	0.260722	7
-0.218758	-0.152784	7
-0.106483	-0.176459	7
-0.465043	-0.42039	7
-0.0222008	-0.0117447	7
1.00412	0.368368	7
1.49278	4.01535	7
0.185815	0.171973	7
0.857197	0.454128	7
0.418594	0.158824	7
1.02791	0.289156	7
0.95589	-0.047494	7
-0.146047	-0.11426	7
0.461902	0.420209	7
0.114396	0.198495	7
0.773065	-0.23678	7
0.0889284	0.401363	7
0.864816	1.93337	7
2.60774	3.15122	7
0.501297	0.128157	7
0.277137	0.0352163	7
-0.00916362	-0.0602315	7
-0.0390581	0.257105	7
0.0883843	0.00700419	7
0.30672	-0.109645	8
0.234516	-0.354991	8
0.480221	0.49266	8
-0.432768	-0.391395	8
0.60169	1.80475	8
0.277812	0.0791861	8
0.0734997	-0.0832413	8
0.685028	-0.448325	8
0.738791	-0.215076	8
0.0391655	0.180568	8
-0.0834081	-0.223893	8
0.164959	-0.646709	8
0.420453	-0.307667	8
0.517095	0.197423	8
-0.263302	-0.267779	8
0.168476	-0.597616	8
0.491284	0.39643	8
-0.217446	-0.257978	8
0.082101	-0.253352	8
0.695148	1.4995	8
0.0644125	-0.321711	8
1.47945	2.66265	8
0.1611	0.287641	8
0.999951	1.49152	8
0.436066	-0.637081	8
-0.273774	-0.262533	8
0.0766778	0.0671963	9
0.701297	0.603749	9
0.0860991	0.269111	9
-0.611865	-0.671649	9
0.372192	0.526736	9
0.267843	1.53153	9
0.885575	1.13728	9
0.748458	0.771275	9
0.86599	0.813769	9
0.0304054	0.241378	9
1.05706	1.13905	9
0.6081	0.96826	9
0.12685	0.24342	9
0.561727	2.95036	9
0.502696	0.997943	9
0.817573	0.624719	9

## Sheet: d 3rd
Selectivity	LED on - off
-0.293002	-0.294455
1	5.93651
0.596228	-0.19693
-0.0613694	0.59569
-1	0.000609629
0.075697	0.162973
0.858794	0.543473
-0.703142	-0.422532
0.000568469	-0.0476348
-0.112969	-0.222036
-0.229766	-0.220391
-1	0.123865
-0.90199	-0.0366957
0.186624	-0.063886
1	5.94893
0.167923	-0.00575442
-1	0.05792
0.281786	0.608721
1	2.80444
-0.0981771	-0.369602
0.0263347	0.161547
0.035098	-0.137314
-0.0758407	0.0168011
0.0120448	-0.18404
0.137944	0.163508
-0.282406	-0.390275
-0.302541	-0.167198
-0.165497	0.0312336
-0.0791178	-0.311575
0.000229784	-0.331701
0.934502	0.895588
0.298766	-0.40521
0.809953	-0.0838663
-1	-0.054726
0.78374	-1.37306
0.876135	-1.20663
-0.108606	-0.432759
-1	0.342116
-0.619535	-0.725636
0.172126	-0.339026
-0.0304488	0.0796459
0.043299	-0.54132
0.577092	-0.172167
0.495474	-0.216495
0.103853	-0.520309
0.543921	-0.423014
-0.976126	0.213576
-0.791929	-0.0362017
0.147171	-0.161488
0.0461031	-0.177164
-1	0.181855
-1	0.0295022
-1	0.11335
-1	0.0586027
-1	0.150839
-0.39066	0.372449
0.45941	0.657232
-0.779752	0.093389
0.694431	0.0232812
-1	-0.0196552
1	-0.0475426
0.488965	-0.200838
-0.32115	-0.0819989
-0.964644	-0.0321315
-0.880084	-0.00640287
1	2.94985
1	-0.199137
0.389223	0.031658
-0.786592	0.0608022
-1	-0.0269006
-1	0.0456197
-1	-0.0698151
-0.87976	-0.0696573
-0.931634	-0.0763177
1	-0.402738
-0.812755	0.116019
-0.608267	-0.179279
0.941815	0.113969
-0.592665	-0.181949
0.841343	1.01273
-0.786737	-0.117175
1	0.571805
0.969064	0.493005
1	1.30169
-1	-0.207397
1	-0.0987108
0.691904	0.881331
-0.519863	-0.0710899
0.312989	-0.894052
-0.11294	-0.298246
-0.742681	-0.00661995
-0.678096	-0.0440503
0.385371	-0.385069
0.935759	-0.764063
0.578077	-0.127925
0.85168	4.71899
-0.791604	0.10801
-0.355305	-0.152249
0.6105	-0.638392
0.387879	0.066977
-0.278246	-0.0461802
-0.90602	0.0281213
-1	-0.115774
-0.923458	-0.108498
0.893096	-0.620552
-0.986074	-0.13352
-0.848646	-0.151802
-1	-0.179331
-1	-0.109216
-0.667783	0.681618
0.879059	0.0940994
1	3.66872
1	0.247848
1	-0.281922
0.324299	0.152037
-1	-0.172578
	-0.328944
0.181506	-0.157822
1	1.63114
1	0.175525
0.0981162	-0.172054
-1	-0.156182
-1	1.06612
0.199201	-0.202449
1	3.70525
-1	0.812824
1	1.61986
1	0.646543
0.857217	1.30288
-0.329128	-0.479018
1	0.67566
-1	-0.205711
-0.375121	0.88864
0.928114	2.73036
1	-1.17779
-0.0264525	-1.17181
-1	-0.0497423
-1	0.275257
-1	1.86698
0.658454	-0.680307
1	-0.673319
1	1.9893
1	1.92607
-0.49042	-0.0172556
0.674071	0.0654455
1	-0.91767
1	0.0334622
0.24854	-0.396317
0.149869	0.300621
0.141187	0.288136
0.51887	-0.0448419
-0.316064	-0.460924
-1	-0.0300149
0.0822411	-0.29306
0.214033	-0.214234
0.320308	-0.172785
1	-0.103794
0.674459	0.662947
1	2.05499
1	1.92751
0.359969	-0.365138
-0.804134	0.018267
0.497109	0.039257
-0.922511	0.0071743
1	1.51217
-0.124845	0.0733074
-0.624198	-0.10887
0.293901	-0.320397
0.41474	0.834343
1	4.71595
-0.194635	0.0248261
0.555574	-0.41831
-1	0.153385
-1	-0.0082197
0.370423	-0.378494
-1	0.134138
-1	-0.219649
0.09199	-0.366572
-1	0.287046
0.25456	-0.503121
-0.776776	-0.0427582
0.231601	-0.439367
-0.109756	-0.196205
0.48445	-0.367281
0.996953	0.69276
1	-0.615132
-0.334326	-0.273204
0.33964	-0.140665
0.691489	-0.509241
-0.619862	-0.133912
1	4.92352
-0.116907	-0.227536
-0.73571	-0.00687565
-0.855095	-0.218159
0.10517	-0.753565
0.131719	-0.587926
1	-0.0531868
0.163224	-0.517745
-1	-0.215093
1	2.19273
0.173447	-0.504105
0.909523	2.00075
-0.743725	0.753143
1	-0.14406
0.14655	-0.416216
1	-0.812198
-1	-0.0496249
0.172953	-0.120897
1	3.59464
0.674211	-0.365697
0.567502	-0.253025
-1	-0.0133409
-0.593314	0.0602603
0.0634694	0.182685
0.830776	-0.296537
0.809811	-1.03402
-0.271344	-0.623374
0.136225	-0.57061
0.528031	-0.586043
0.316248	-0.718726
-1	0.162091
-0.225712	-0.756945
-1	-0.13404
-1	0.293299
-1	0.165927
1	-0.370065
0.883533	-0.0735777
0.0207175	-0.309585
1	-0.372464
-0.410168	-0.156495
0.309893	-0.404819
-0.193993	-0.494161
0.050059	-0.196719
-0.0288177	0.0831256
0.0439471	-0.279282
0.341416	-0.435642
-0.102247	-0.0921616
0.632506	-0.262405
-0.800504	-0.232402
-0.833259	-0.214893
0.556797	-0.516842
-0.59932	-0.00567888
-1	0.0659736
-1	-0.0699763
	0.0446535
-1	0.0104561
0.0992448	-0.635747
0.917913	2.52258
-0.56812	-0.0138422
1	-0.403069
1	-0.25977
-0.0158917	-0.738757
0.122901	-1.00338
-1	0.0317863
-0.100489	-0.0416934
-0.638454	0.084099
-0.0239729	-1.00985
-0.626052	0.312435
1	1.06856
0.951948	0.543484
0.195073	-0.37314
-0.482331	-0.24192
-1	-0.0510678
-1	0.296163
-0.76966	-0.0813801
-0.288097	-0.416365
-0.207698	-0.589507
0.420828	0.0124393
-1	0.0413725
0.55243	1.20306
-0.311443	-0.198626
-0.744143	-0.156741
1	-1.13335
0.572211	-0.953867
-0.758772	0.141403
-1	-0.140485
-0.707046	-0.811668
0.413414	-0.72812
0.187441	-0.319672
-1	-0.00447764
-0.118658	-0.766093
-0.248511	-0.0948535
-1	-0.0405321
-0.420624	-0.335453
1	0.80435
-0.777103	-0.386124
1	1.1832
-0.537592	0.126542
1	0.491571
0.389666	-1.07315
-1	0.0112414
-0.768883	-0.00948149
0.125589	-0.0975481
-0.738024	0.183012
-1	-0.059784
-0.49182	0.154545
0.793212	1.26369
0.861447	0.251709
0.937529	0.0228171
0.699625	-0.0522211
-0.927267	0.210973
0.605273	0.0819869
0.757363	0.360159
-0.814508	0.116569
0.669904	2.38864
-0.0184429	0.495247
0.861229	-0.192854

## Sheet: d 4th
Non-selective	LED off	0.621145	0.55052	nan	1.03438	0.697372	0.60032	0.655176	0.619192	0.601996
	LED on	0.366133	0.894965	nan	0.630336	0.289965	0.560417	0.262446	0.595699	0.800846
Highly-selective	LED off	0.710867	1.15488	0.794771	1.05947	1.18471	0.829383	1.0672	1.05481	0.817202
	LED on	2.83064	2.53023	1.22216	2.17093	1.51309	0.0338885	2.13881	1.23528	0.844426
Responsive to A not B	LED off	0.173045	0.00663621	0.0317826	0.155826	-0.0232814	0.102093	0.0942592	0.0186069	0.0133932
	LED on	0.0905736	0.0675179	-0.0549608	0.0516087	0.590727	-0.143376	0.0312809	-0.134538	0.112699

## Sheet: e 2nd
LED off	LED on	animal
-0.00435792	-0.021502	1
0.0506026	-0.221267	1
0.359137	0.368642	1
1.16004	3.13978	1
1.12584	2.92001	1
0.177096	0.324649	1
0.38647	1.22187	1
0.159577	0.926389	1
0.331316	0.198775	1
0.960427	5.08393	1
0.138377	-0.290754	1
0.0430284	0.827566	1
0.063334	0.465015	1
2.33645	3.12627	1
0.154204	0.141091	1
0.213766	-0.188053	1
1.40769	3.47796	1
0.286571	0.415204	1
0.381993	1.35642	1
0.345086	0.833454	1
0.521012	1.18119	1
-0.0767541	1.10405	1
-0.0799627	-0.0848267	1
1.12314	3.15291	1
0.399689	0.41127	1
0.0142917	-0.171128	1
0.186002	-0.0948718	1
0.981667	5.11922	1
0.311932	1.65554	1
0.351291	0.628327	1
0.265774	-0.00951133	1
1.55973	4.29473	1
-0.000601282	-0.657824	1
0.106357	0.674368	1
0.16975	0.974776	1
0.195913	0.553512	1
0.156625	0.0880609	1
-1.32235	-1.31298	1
0.187909	0.492395	1
0.413379	1.3261	1
0.47591	1.05563	1
0.700883	3.81469	1
-0.175699	-0.119672	1
0.204335	0.20503	1
-0.0103052	0.0113659	1
0.143408	0.0112442	1
-0.128931	-0.0754011	1
0.0662876	0.369561	1
-0.0887045	-0.118434	1
0.15081	0.197943	1
0.355855	-0.180889	1
0.142144	-0.110315	1
0.156978	0.433253	1
0.264303	0.68235	1
0.272298	0.511381	1
0.447057	1.20234	1
0.39599	0.690921	1
0.0394436	-0.230993	1
0.304033	-0.116605	1
0.319457	0.137011	1
-0.190209	0.0541128	1
0.123536	0.262614	1
0.488787	0.771196	1
0.248648	0.0945531	1
0.512279	0.381172	2
0.689177	0.558726	2
0.575564	0.579306	2
0.230938	0.523274	2
0.257982	0.111521	2
0.243607	0.916935	2
0.600134	-0.0456656	2
-0.110276	0.0159252	2
0.582487	0.621495	2
0.63951	0.81477	2
-0.317099	-0.516546	2
-0.160571	0.32211	2
0.718449	0.281806	2
0.0254751	-0.0805134	2
0.048214	0.146701	2
0.90706	1.3463	2
0.0882874	0.0161893	2
0.539015	0.514983	2
0.848256	1.48713	2
0.499457	1.31229	2
0.535717	0.601108	2
0.494811	0.486753	2
0.571779	0.0284819	2
1.17952	4.2897	2
0.223674	0.176136	2
-0.0697493	-0.362821	2
-0.228186	-0.215615	2
0.537742	4.94836	2
0.37335	-0.397894	2
-0.0400721	0.370971	2
0.406167	0.129274	2
0.279247	0.251795	2
0.469675	0.650392	2
0.539551	-0.341425	2
0.751631	0.285848	2
0.64184	0.428138	2
-0.11744	-0.124452	2
0.18993	-0.16686	2
0.547442	0.963645	2
0.295247	0.576916	2
0.3098	0.701438	2
0.242526	0.265916	2
-0.0105846	-0.117461	2
0.480814	0.283989	2
0.332678	0.161875	2
0.611071	0.449817	2
-0.0186501	-0.215003	2
0.386774	1.76628	2
0.186911	0.324776	2
0.382816	-0.033743	2
0.00838964	-0.0587646	2
0.445541	-0.178666	2
0.239094	0.714313	2
0.312827	0.394366	2
0.0267784	0.30412	2
0.633365	1.02474	2
0.25645	1.00845	2
0.520992	-0.15885	2
0.105837	0.74391	2
0.035214	0.153848	2
-0.150706	0.323466	2
0.698155	4.28461	2
0.709639	0.0188637	2
0.553521	0.237097	2
0.0376494	-0.200114	2
0.24088	0.600332	2
0.282086	-0.0284122	2
-0.0288986	0.0641113	2
0.358933	0.0708573	2
0.554331	0.399767	2
0.728661	0.780601	2
0.702568	2.2509	2
0.592684	0.16866	2
-0.0698297	-0.356101	2
0.111073	0.215863	2
0.215158	0.210215	2
-0.0369388	-0.00840563	2
-0.122882	-0.118042	2
0.358839	0.79453	2
-0.28733	0.126919	2
0.527257	0.453041	2
0.188147	-0.713124	2
0.506995	0.0819868	2
0.0422689	-0.247744	2
0.130811	0.282975	2
0.233257	-0.19519	2
0.530865	-0.234336	2
-0.0351623	0.303224	2
0.436202	-0.0330839	2
0.697312	0.0883232	2
0.663135	0.42717	2
0.820247	5.15976	2
1.36403	4.86528	2
1.00247	0.589842	2
0.508048	0.46731	2
0.530414	0.101809	2
0.32188	-0.098204	2
0.343497	0.164083	2
0.209782	0.112939	2
0.292597	0.130625	2
0.00672289	-0.120221	2
1.72009	4.11202	2
0.691683	0.568798	2
1.41947	3.31767	2
-0.0417465	-0.0544067	2
0.63027	0.393047	2
0.510527	0.157234	2
0.00582096	0.0159157	2
0.956015	0.255171	2
0.575185	-0.212234	2
0.568462	-0.043441	2
0.542615	0.121507	2
0.499496	-0.156651	2
0.285172	0.322721	2
0.21863	-0.203869	3
0.0693857	-0.28448	3
-0.148898	-0.040491	3
-0.0226025	-0.111467	3
0.224286	-0.0868597	3
0.589792	5.60125	3
0.2989	-0.300512	3
0.201439	-0.192376	3
2.01311	5.17413	3
-0.00832345	1.12451	3
-0.0763605	0.0650117	3
0.00487608	-0.116146	3
0.365522	0.0430397	3
0.149839	0.485202	3
0.500859	0.25416	3
0.196234	0.262055	3
-0.0170313	0.00495682	3
0.00321753	-0.245757	3
1.07416	0.745126	4
1.57528	3.00848	4
0.525911	0.460674	4
-0.106151	0.0637582	4
0.263437	0.659706	4
0.635014	1.14822	4
1.06511	1.61732	4
1.42287	2.54284	4
0.52457	0.558926	4
0.57095	0.755508	4
0.232459	0.290003	4
0.540376	0.128698	4
0.472229	0.410251	4
0.907221	1.54052	4
0.63015	0.946049	4
0.207339	0.170242	4
0.722416	1.37653	4
0.507418	0.961781	4
0.0668073	0.00237713	4
0.548944	1.02385	4
0.0916541	-0.131916	4
0.335686	0.988396	4
1.98149	4.0867	4
0.94248	3.50725	4
0.638764	0.451106	4
0.669929	1.29637	4
0.113831	0.140595	4
0.309558	0.657242	4
1.09565	3.62068	4
0.524342	0.47927	4
0.213922	0.273014	4
0.413882	1.16312	4
1.52988	2.78623	4
0.474117	0.410647	4
0.751303	0.764127	4
0.426684	-0.117037	4
0.228213	0.436968	4
0.528902	0.676477	4
-0.0595649	-0.15091	4
0.458636	0.414646	4
0.518541	0.900294	4
0.519966	0.404073	4
0.525009	2.7593	4
-0.297138	0.817783	4
0.0313505	0.0194949	4
0.241676	0.851564	4
0.52068	0.554982	4
0.569333	-0.0912807	4
-0.0459949	0.0371202	4
0.376747	0.341095	4
0.383352	0.510756	4
0.206644	-0.371695	4
0.972887	0.872887	4
-0.0158238	0.0448773	4
0.597686	0.633557	4
0.0400571	0.320628	4
-0.176837	0.198236	4
0.651185	0.156567	4
0.118836	0.0147022	4
0.231618	0.79391	4
-0.13911	-0.0627054	5
0.0321563	-0.384383	5
0.436376	0.551765	5
1.18526	2.50827	5
1.21062	2.28157	5
0.137511	-0.00477828	5
0.34529	0.973066	5
0.611723	1.01578	5
0.787246	5.82319	5
0.115309	0.178197	5
-0.00212243	-0.208143	5
-0.0196531	-0.326027	5
0.371945	0.306717	5
0.301692	0.682806	5
0.239787	0.776862	5
0.261865	0.644292	5
2.26354	2.61829	5
0.267402	0.444774	5
0.312356	0.34822	5
0.248302	0.777143	5
1.43128	2.69148	5
0.60579	1.05008	5
0.549622	0.395146	5
0.154945	0.165163	5
0.469845	1.58243	5
0.346716	0.906515	5
0.434643	0.25589	5
0.602301	1.48061	5
0.377205	1.05556	5
0.427814	5.44349	5
-0.115776	-0.163565	5
0.209732	0.556699	5
0.142616	0.155441	5
1.08545	3.99497	5
0.70335	0.13954	5
0.395884	0.638202	5
0.471831	0.472495	5
0.124493	-0.19688	5
0.834964	5.67754	5
0.584599	1.35398	5
0.311677	0.0572428	5
1.74936	4.68705	5
0.105942	1.07529	5
-0.731684	0.419704	5
0.376225	0.551353	5
-1.4809	-1.75621	5
0.370642	1.00536	5
0.347323	1.25729	5
0.224237	0.0576612	5
0.748464	1.42962	5
0.315786	3.71048	5
-0.364515	-0.334885	5
0.0554745	0.443494	5
0.0519754	0.24095	5
-0.125207	0.0502285	5
0.293285	0.318583	5
-0.0512422	-0.359174	5
-0.0255571	-0.138439	5
-0.0884048	-0.345808	5
0.199819	0.671926	5
0.0790397	0.427962	5
0.129133	-0.134119	5
0.0509463	0.0845747	5
0.245415	0.333239	5
0.303555	0.477258	5
0.442468	0.282458	5
0.766706	1.29092	5
-0.0564907	-0.276656	5
0.0999455	-0.082846	5
-0.0294271	0.119032	5
0.535454	0.354937	5
0.119051	0.0618973	5
0.0789922	0.232172	5
0.0302943	-0.0922559	5
0.568656	0.256807	5
1.33961	3.67022	5
0.648371	0.537564	6
0.575328	0.603635	6
-0.0670374	0.300215	6
0.128932	0.250861	6
0.820671	-0.158909	6
-0.23025	0.0955441	6
-0.375138	-0.384439	6
0.0423593	-0.0723882	6
0.136068	0.0617252	6
0.0992656	0.0927124	6
0.915889	0.979305	6
0.315817	0.54459	6
0.882961	0.986923	6
0.445042	0.590209	6
0.604934	0.785792	6
0.382787	0.603094	6
0.352359	0.29826	6
1.73699	4.31309	6
-0.174252	-0.482572	6
-0.241508	-0.263293	6
0.133714	0.793763	6
0.597576	0.25217	6
0.148753	-0.371202	6
0.0733913	1.04691	6
0.459855	-0.165041	6
0.582631	0.649649	6
0.507793	0.643505	6
-0.10435	-0.252228	6
0.530569	1.5557	6
-0.0296628	0.100803	6
0.598393	0.0985562	6
0.771704	0.703477	6
0.342233	-0.0223029	6
0.527856	3.04264	6
0.115093	0.105199	6
0.268863	-0.0835706	6
-0.0668276	0.065994	6
0.251783	0.0863801	6
0.522785	0.423465	6
-0.157068	-0.203661	6
0.499276	1.61277	6
0.146675	0.0712281	6
0.140214	0.643754	6
-0.0625998	-0.406092	6
0.613675	-0.0808475	6
0.220041	0.273629	6
0.532672	0.501268	6
0.0841279	0.416392	6
0.507716	3.21182	6
0.510161	0.592571	6
0.0187811	0.165153	6
-0.213105	-0.204263	6
-0.128793	-0.0984381	6
0.442316	3.47726	6
0.469228	-0.0780444	6
0.565838	-0.21337	6
0.542677	0.256686	6
-0.0511567	-0.0968338	6
0.242744	-0.0601924	6
0.539332	0.0492656	6
0.0958143	0.0979951	6
0.0318042	-0.0271428	6
0.734656	0.841696	6
0.329237	1.18132	6
0.561225	0.191893	6
0.0129032	-0.201816	6
0.275884	0.261054	6
-0.0903006	-0.0557476	6
-0.14443	-0.125162	6
0.244718	0.328692	6
0.302013	-0.795276	6
0.231823	-0.370611	6
-0.118429	0.0138121	6
0.159029	-0.312428	6
0.418114	-0.106757	6
-0.200955	0.224497	6
0.518714	0.275098	6
0.612308	4.52921	6
1.09136	4.47797	6
0.547171	0.462907	6
0.781394	1.10583	6
0.0645336	-0.170327	6
0.00204452	0.0359437	6
1.69452	4.24605	6
0.660189	0.667656	6
1.4095	4.42679	6
0.307469	0.168203	6
-0.0246495	-0.0260761	6
0.970927	0.179114	6
0.354643	-0.257454	6
-0.0291101	0.0413859	6

[truncated: 2 more sheets: e 3rd, e 4th]
