# Supplementary material for: Cooperative thalamocortical circuit mechanism for sensory prediction errors
Source: Nature. 2024 Aug 28;633(8029):398–406. doi: 10.1038/s41586-024-07851-w (PMC11390482; doi:10.1038/s41586-024-07851-w)
Supplement: Supplementary file 7 — Source Data Fig. 5 [file 41586_2024_7851_MOESM7_ESM.xlsx]

## Sheet: b other LEDoff
-0.38112	-0.329435	-0.410662	-0.425439	-0.422018	-0.367545	-0.418917	-0.354251	-0.437315	-0.29841	-0.30615	-0.406534	-0.231619	-0.29099	-0.103577	-0.194833	-0.0572961	0.042881	0.0958294	0.113419	0.141205	0.0796125	0.324044	0.604569	0.963572	1.02954	1.09081	0.974317	1.10197	0.965629	1.05476	1.1543	1.30255	1.39653	1.16664	1.05565	1.12569	0.918551	0.707844	0.535085	0.519762	0.423415	0.364764	0.334631	0.283845	0.278714	0.261214	0.271693	0.186342	0.0713065
0.791602	0.7802	0.859821	0.817919	0.854237	0.769192	0.8549	0.866012	0.763014	0.647627	0.584837	0.481522	0.460858	0.23361	0.195354	0.127789	0.0258889	-0.000382527	-0.0604075	-0.0928878	-0.134065	-0.234631	-0.0862353	0.244269	0.299035	0.383439	0.595526	0.646226	0.688023	0.830083	0.756658	0.976162	0.873656	0.970412	1.063	0.907663	0.920499	0.700253	0.622013	0.420539	0.395277	0.396543	0.346326	0.275574	0.0561588	0.0485929	0.114285	0.0372227	0.0175134	-0.0203569
0.170011	0.161992	0.0814581	0.24974	0.159366	0.130462	0.316725	0.346058	0.500505	0.382404	0.433495	0.357508	0.291708	0.223393	0.12975	0.0107929	0.0102592	0.0650271	0.0030473	-0.0891265	-0.164884	-0.147035	0.0432053	0.118801	0.408312	0.343969	0.445885	0.761408	0.574813	0.850514	0.774524	1.02172	0.914411	1.02843	0.939814	0.681174	0.587958	0.607454	0.45325	0.306179	0.241611	0.252227	0.0712698	0.0761262	-0.0939639	0.0125535	-0.134428	-0.0636576	-0.223331	-0.116797
0.275829	0.186328	0.220361	0.220584	0.370159	0.236467	0.38192	0.200405	0.446333	0.526967	0.282918	0.400212	0.400328	0.250793	0.189404	0.146349	-0.0205057	0.00627142	-0.0788776	-0.0532367	-0.0199881	-0.105631	0.0403756	0.122306	0.244907	0.331013	0.503745	0.667807	0.801536	0.923086	0.840723	1.09926	1.05176	0.919855	0.776212	0.898297	0.820578	0.760046	0.591519	0.503788	0.432181	0.399923	0.277155	0.124548	0.0240271	0.133727	0.140143	0.072718	0.200329	0.100478
0.389652	0.331349	0.165269	0.299588	0.422011	0.466757	0.602575	0.80389	0.922847	0.880514	0.895316	0.689268	0.673117	0.551928	0.366652	0.276584	0.0364852	-0.0116835	-0.144996	-0.156389	-0.316286	-0.408087	-0.483136	-0.304768	-0.120549	-0.0232506	0.032104	0.121872	0.196792	0.324273	0.259318	0.328469	0.499618	0.566643	0.632277	0.472672	0.45784	0.284425	0.136287	-0.0209386	-0.11251	-0.265356	-0.350648	-0.472812	-0.480814	-0.515126	-0.612389	-0.605454	-0.52905	-0.722362
-0.124948	-0.246856	-0.253276	-0.243304	-0.10226	-0.0147045	0.0685414	0.157771	0.398018	0.290598	0.214644	0.113892	0.0463258	-0.0619107	-0.156012	-0.0871131	-0.0867716	0.0375447	-0.01029	0.14663	0.0103727	0.35504	0.323721	0.191428	0.20087	0.106288	0.0955495	0.0262268	-0.00411559	-0.0476389	-0.0413227	-0.0335501	0.0532339	0.0297499	0.108168	0.0719443	0.194163	0.0739623	-0.124538	-0.17702	-0.349865	-0.440578	-0.483066	-0.408685	-0.465355	-0.465724	-0.502782	-0.589366	-0.570096	-0.578571
0.0994637	0.080726	0.016824	0.00487994	0.0531646	0.140577	0.275433	0.418607	0.624032	0.690214	0.664664	0.471941	0.387062	0.304802	0.250056	0.0865892	0.0492447	-0.0286798	-0.0577279	-0.0494262	-0.143094	-0.217955	-0.0509889	0.0358921	0.0516467	0.0704456	0.130249	0.228634	0.207326	0.247546	0.19981	0.370734	0.248563	0.28368	0.264051	0.14221	0.160755	0.0987949	-0.0143672	-0.0837332	-0.196972	-0.251855	-0.302159	-0.337463	-0.453184	-0.492979	-0.443584	-0.377989	-0.417468	-0.168815
-0.0534764	-0.0778373	-0.142268	-0.0688516	-0.154117	-0.0330777	-0.0851905	-0.0426177	-0.0698411	0.0205914	-0.01623	0.098009	0.171526	0.094171	0.041376	0.0972127	0.045216	-0.0416993	-0.0736177	-0.0271117	0.0930072	-0.0165441	0.144663	0.406839	0.457017	0.306114	0.308203	0.315644	0.254616	0.257836	0.242593	0.220859	0.240841	0.268081	0.269036	0.234182	0.384219	0.169195	0.231488	0.287991	0.207245	0.292725	0.182608	0.261024	0.251205	0.321279	0.242625	0.401666	0.428931	0.369582
0.151631	0.149239	0.200115	0.163786	0.0972039	0.125827	0.183279	0.0580086	0.0572841	0.102091	0.146062	0.0634059	0.0419012	0.117169	-0.0295337	-0.0934965	0.0341213	0.0570486	-0.0218658	0.0241924	0.0500237	0.0621876	0.103783	0.436541	0.402412	0.649928	0.358133	0.71969	0.787469	0.660543	0.869081	0.785481	0.805501	0.834678	0.735325	0.778495	0.527415	0.459075	0.502088	0.413089	0.353853	0.314061	0.301001	0.370612	0.262409	0.342818	0.338891	0.337068	0.425268	0.338293
-0.306265	-0.206903	-0.251102	-0.31641	-0.213175	-0.188769	-0.296025	-0.274019	-0.234623	-0.128211	-0.337494	-0.208	-0.0771908	-0.0586819	-0.0761708	0.0202874	-0.0843863	0.0311133	-0.0734967	0.106482	0.0649695	-0.0156326	-0.0541123	0.157207	0.261413	0.162846	0.25952	0.114687	0.0540297	0.181754	0.203578	-0.0411801	0.0428488	0.00774065	0.0994824	-0.00644533	-0.0196804	-0.236898	-0.126755	-0.154676	-0.0686504	-0.197954	-0.0462861	0.111002	0.0168653	-0.0268313	-0.192646	-0.246878	-0.232398	-0.190313
0.458709	0.428674	0.377353	0.442958	0.423548	0.336643	0.403332	0.295933	0.236785	0.21434	0.26798	0.0900807	0.0847781	0.0518308	0.0717966	0.0421778	0.00771444	0.0406182	-0.0394722	-0.0510382	-0.070125	-0.0521614	0.0522725	0.141812	0.274917	0.341866	0.392967	0.425366	0.451929	0.539453	0.570589	0.523276	0.622951	0.604284	0.54522	0.584091	0.483959	0.417206	0.402878	0.295942	0.304509	0.252797	0.258063	0.267981	0.222134	0.168341	0.150552	0.222827	0.316798	0.347614
-0.133838	-0.0463672	-0.0950719	-0.165878	-0.075138	-0.171471	-0.138687	-0.162699	-0.128154	-0.11015	-0.172976	0.00750436	-0.00842718	-0.0221726	0.019004	-0.00878796	0.013538	-0.00806431	-0.0126402	0.0159545	0.0492122	-0.042326	-0.0864188	0.0489306	0.169085	0.256875	0.196272	0.289704	0.268106	0.320692	0.250362	0.345598	0.359258	0.278943	0.265392	0.179411	0.137834	0.209939	0.204417	0.200056	0.238051	0.182163	0.290957	0.399026	0.304853	0.288716	0.15082	0.170427	0.242015	0.30269
0.274772	0.250525	0.194266	0.173037	0.201943	0.297059	0.40618	0.43584	0.541456	0.613605	0.688772	0.684542	0.663229	0.511245	0.405897	0.238846	0.104338	-0.0394118	-0.116	-0.187772	-0.229198	-0.318818	-0.358055	-0.305738	-0.109785	0.209244	0.443836	0.601611	0.673519	0.714331	0.779263	0.847888	0.822436	0.862571	0.801443	0.588838	0.433424	0.263517	0.216327	0.123631	0.036581	-0.0538361	-0.109944	-0.16175	-0.237272	-0.320475	-0.265804	-0.306494	-0.282978	-0.311395
0.105154	-0.0153618	0.211579	0.221843	0.435502	0.18306	0.40216	0.506674	0.455011	0.604261	0.568347	0.517637	0.40048	0.232825	0.149446	-0.0079601	0.0393513	0.029297	0.0462707	-0.106959	-0.100998	-0.0652908	-0.108611	0.088834	0.289229	0.225912	0.36801	0.39467	0.394735	0.54868	0.322075	0.247913	0.329619	0.160113	0.270822	0.16531	0.1609	0.0435892	0.135421	-0.00567991	0.219021	0.0866963	-0.0159601	-0.09359	-0.0713439	0.0412125	0.0821195	0.136697	0.275669	0.119802
0.867096	0.846668	0.833199	0.738938	0.740339	0.58853	0.557386	0.455634	0.341983	0.349987	0.275525	0.325478	0.176984	0.191372	0.0905799	-0.0120808	0.0652108	0.0125413	-0.0224393	-0.0432321	0.0151158	-0.0792862	-0.0870922	0.02364	0.10693	0.220759	0.314526	0.241767	0.433108	0.387722	0.628689	0.66326	0.882467	0.816682	1.08948	1.03087	0.934934	0.887485	0.764258	0.707579	0.579149	0.538985	0.56831	0.644627	0.547536	0.6695	0.585576	0.870803	1.0641	1.3055
-0.20218	-0.139017	-0.180278	-0.0389065	-0.0602891	-0.0201436	0.0306856	0.159087	0.168315	0.043557	0.158989	0.0139945	-0.0329177	0.00529079	0.105505	-0.0362949	-0.0838608	-0.0277284	0.0918476	0.0560364	-0.0249043	-0.0377676	0.185425	0.17232	0.169734	0.21431	0.168059	-0.0974883	-0.0118631	0.140514	-0.0124027	-0.0617018	-0.00339468	0.00496389	0.00986469	-0.0343935	-0.219584	-0.0998627	-0.280887	-0.231227	-0.0613296	-0.281566	-0.221925	-0.209175	-0.168461	-0.121367	-0.0510367	-0.268432	-0.324257	-0.34645
0.398117	0.370984	0.455573	0.403208	0.208429	0.28258	0.370375	0.269283	0.259048	0.204738	0.0466968	0.121928	0.161599	0.184337	0.203772	0.0543004	0.0176485	-0.0354227	-0.000204025	-0.0363222	-0.0219215	-0.053888	0.0621397	0.109893	0.173768	0.3692	0.29308	0.241827	0.331664	0.335014	0.36624	0.303083	0.486543	0.383455	0.424208	0.360284	0.432447	0.365386	0.170987	0.199014	0.199683	0.294937	0.275148	0.320327	0.349322	0.432792	0.520686	0.498567	0.574093	0.614622
-0.274964	-0.178382	-0.205817	-0.14647	-0.0281062	-0.0556493	-0.0605639	-0.112687	-0.208982	-0.265077	-0.316992	-0.290446	-0.142392	-0.215438	-0.1805	-0.126114	-0.00422893	-0.0293598	0.0301521	0.129551	0.0910257	0.175404	-0.0202512	-0.16948	-0.281666	-0.367382	-0.418054	-0.39869	-0.427237	-0.406106	-0.480929	-0.526961	-0.479127	-0.458204	-0.486903	-0.417825	-0.508055	-0.437402	-0.341661	-0.370327	-0.265592	-0.182692	-0.0372233	0.0951205	0.203393	0.243094	0.0275772	-0.0933837	-0.251643	-0.155813
0.526722	0.490353	0.366121	0.455064	0.462121	0.32721	0.431603	0.335869	0.348399	0.392711	0.36273	0.305143	0.394007	0.253795	0.0932946	0.0954915	0.065943	0.0239199	-0.0828327	-0.102522	-0.169201	-0.307226	-0.269393	-0.0862189	0.0709258	0.120696	0.0624472	0.0989127	0.164989	0.271668	0.312147	0.413644	0.446831	0.433942	0.47728	0.453285	0.597292	0.559271	0.468081	0.438769	0.308863	0.369338	0.312344	0.205707	0.399596	0.526118	0.499048	0.60933	0.701828	0.767294
0.198945	0.187821	0.206241	0.185225	0.265083	0.312368	0.425988	0.465365	0.485002	0.468165	0.325171	0.317076	0.275466	0.230198	0.171965	0.149913	0.0567082	-0.0450344	-0.0264721	-0.135115	-0.115756	-0.164156	-0.135649	-0.0204503	0.0538572	0.0206386	0.0119219	-0.00510204	0.0571643	-0.000311208	0.0740396	0.067267	0.108826	0.0951278	0.2301	0.200889	0.17894	0.116845	0.0791608	0.0484271	0.0200155	0.000304538	0.0330981	0.0115389	0.155866	0.255474	0.358082	0.415102	0.42764	0.456799
-0.351897	-0.353412	-0.331623	-0.306689	-0.240634	-0.23	-0.178837	-0.147061	-0.0917023	-0.00489314	0.032303	0.0223881	0.0609566	0.0560256	0.0193158	-0.0172151	-0.0512165	0.0129137	-0.00675752	0.0622753	0.0507314	0.0978793	0.0270052	-0.171762	-0.278163	-0.401068	-0.443268	-0.477984	-0.564007	-0.464062	-0.501638	-0.547624	-0.536503	-0.587075	-0.564269	-0.476362	-0.461808	-0.452173	-0.479859	-0.458919	-0.537616	-0.54783	-0.509171	-0.525665	-0.399825	-0.435195	-0.421947	-0.441449	-0.458724	-0.443009
0.252071	0.141259	0.10955	0.0285312	0.11697	0.128051	0.221237	0.400335	0.168287	0.443978	0.214113	0.223629	0.230215	0.228389	0.095303	0.0730887	0.0932519	-0.0913281	0.0399041	-0.114917	0.0323313	-0.195588	-0.120097	-0.0697552	-0.00467307	0.0701655	0.258146	0.0823919	0.143849	0.144244	0.21451	0.164847	0.213182	0.123528	0.106649	-0.00420979	0.0926739	0.0607318	-0.082977	-0.116333	-0.297949	-0.267351	-0.388861	-0.466014	-0.488088	-0.557359	-0.36649	-0.374983	-0.302363	-0.3222
0.411832	0.536035	0.377955	0.465978	0.542023	0.622057	0.38132	0.36209	0.473716	0.31345	0.182938	0.113883	0.169637	0.108587	0.132475	0.0875962	-0.0327854	-0.0087569	0.0582293	-0.104283	-0.0464752	-0.0559088	0.0136111	0.0178491	0.217031	0.280039	0.28973	0.279683	0.368293	0.488563	0.402036	0.264829	0.545701	0.450776	0.286575	0.27601	0.255273	0.287386	0.0944972	0.120313	0.0884691	0.077419	0.0366881	0.0610273	0.203609	0.23148	0.235424	0.374812	0.391903	0.86372
0.183369	0.299254	0.266918	0.301903	0.291199	0.488088	0.402813	0.385145	0.35752	0.292021	0.36291	0.369498	0.265884	0.137248	0.15116	0.142161	0.0971455	0.000568564	-0.185323	-0.0545519	0.0831789	-0.0124022	-0.177049	0.211087	0.143338	0.0854656	0.283395	0.223713	0.473109	0.493482	0.575454	0.72446	0.619278	0.739054	0.699254	0.935929	0.871109	0.808813	0.558438	0.553553	0.485857	0.370102	0.425714	0.516398	0.514762	0.795909	0.969531	1.16454	1.00617	1.13028
0.137925	0.165118	0.137007	0.207741	0.030618	0.227009	0.255496	0.160503	0.294828	0.168726	0.168931	0.21913	0.240413	0.0898599	0.121774	0.0605328	-0.0988667	-0.0469098	-0.0466996	0.131943	0.297329	0.103359	0.0694714	0.117302	0.216568	0.239879	0.131737	0.251393	0.228262	0.211965	0.352154	0.180324	0.160427	0.167704	0.175402	0.106366	0.156107	0.253926	0.178526	0.160398	0.204529	0.167476	0.0713254	0.0483099	0.306362	0.195822	0.318444	-0.116002	0.252225	0.0755491
0.303483	0.100885	0.170426	0.167305	0.0986957	0.0524064	0.173344	0.201537	0.295635	0.275652	0.37873	0.26939	0.225134	0.128228	0.0444756	0.0638873	0.10021	-0.0289457	-0.0736422	-0.0615092	-0.162106	-0.143122	-0.10313	-0.0138281	0.0687886	0.175515	0.184302	0.117064	0.162717	0.06621	0.274283	0.321306	0.256277	0.332963	0.268047	0.224276	0.307131	0.269311	0.243692	0.100607	0.0226729	-0.00337027	-0.00821382	-0.128724	-0.00645946	-0.0786949	0.0726763	-0.126063	0.0869081	0.0294677
-0.432688	-0.416703	-0.445002	-0.441191	-0.467082	-0.50755	-0.537104	-0.604921	-0.631251	-0.683915	-0.730073	-0.761046	-0.731655	-0.68508	-0.542113	-0.419196	-0.234788	-0.037909	0.219995	0.471898	0.764459	0.970033	0.965328	0.827753	0.713125	0.581892	0.468919	0.362435	0.274537	0.235654	0.159063	0.0231722	-0.0298363	-0.0873214	-0.17847	-0.235604	-0.285701	-0.317864	-0.378911	-0.405994	-0.41133	-0.392814	-0.353929	-0.322498	-0.311265	-0.313933	-0.341572	-0.394359	-0.414765	-0.496282
0.0492074	-0.0373209	0.0963164	-0.0469373	-0.0158163	0.0207615	0.0466656	0.0250133	0.0439151	-0.0674087	-0.123778	-0.151698	-0.165768	-0.139264	0.0113496	0.0314424	0.00552582	-0.107368	-0.120421	0.190821	0.0201768	-0.0462971	-0.081434	-0.0532393	0.107919	0.166283	-0.00471275	0.0579169	-0.0957005	-0.0627899	0.202708	0.0554903	-0.0187819	-0.00590206	-0.010621	-0.190619	-0.0105413	-0.0612698	0.0946826	0.0535469	-0.0882831	-0.103368	-0.176279	-0.0425169	-0.145684	-0.106114	-0.0261531	-0.0996279	-0.0896514	-0.103896
0.582667	0.680337	0.535365	0.549842	0.689903	0.736689	0.684527	0.604832	0.492649	0.480654	0.427389	0.319781	0.206058	0.147257	0.129837	0.0171506	0.109172	-0.0546583	-0.0527804	-0.0188837	0.0694158	0.00487637	0.0908869	0.00994488	0.0900248	0.185876	0.237377	0.293262	0.421289	0.480782	0.530521	0.647689	0.740592	0.846725	0.970501	0.96977	0.787806	0.683411	0.637891	0.562756	0.594262	0.571005	0.550193	0.598979	0.628951	0.743547	0.769047	0.90145	0.958578	1.12909
0.176317	0.0827608	0.0584467	0.207779	0.0356953	0.12151	0.0501876	0.0711029	0.0599065	-0.0759549	-0.0972073	-0.117946	-0.068085	-0.0860534	-0.106496	-0.165453	-0.049877	0.0969095	-0.0522289	0.17065	-0.0216398	-0.0389628	-0.107841	0.0142956	0.0291684	0.0812586	-0.00659648	0.358425	0.0605375	0.159533	0.28429	0.197832	0.20827	0.228884	0.276587	0.196546	0.232111	0.0915185	0.045909	0.0575834	0.0867618	0.150772	0.0750311	0.0735354	0.013144	0.0634225	0.107483	0.256238	0.38085	0.348897
-0.188006	-0.21861	-0.211563	-0.211247	-0.114368	-0.149798	-0.0861383	-0.149885	-0.125254	-0.155833	-0.166931	-0.179299	-0.194514	-0.100484	-0.10525	-0.0771158	-0.021559	0.0117254	0.0232484	0.0637009	0.16118	0.0861347	0.0355276	0.0696046	-0.0547135	-0.0402175	-0.038884	-0.12543	-0.109984	-0.113725	-0.172671	-0.177337	-0.156711	-0.195768	-0.218269	-0.254722	-0.205938	-0.189853	-0.131681	-0.117947	-0.0858035	-0.0374748	-0.0157372	0.0426024	-0.0375521	-0.0284563	-0.0120803	-0.0965783	-0.105191	-0.157507
0.491398	0.436619	0.497945	0.503886	0.506428	0.237769	0.277311	0.204986	0.200743	0.0209193	-0.0498186	0.152553	0.0213591	0.0241861	0.0179527	0.0253245	0.0301981	0.0319007	-0.133798	0.0463748	-0.0939357	-0.0760327	0.0562713	0.0361102	0.170899	0.208461	0.167786	0.198592	0.290991	0.270809	0.273547	0.270538	0.460564	0.368228	0.267031	0.427703	0.364525	0.355857	0.297419	0.366485	0.274597	0.143934	0.175349	0.0709998	0.357156	0.347625	0.388141	0.467058	0.543693	0.695249
-0.0307999	-0.166582	-0.184875	-0.0626011	-0.0493627	0.0254273	-0.0599681	0.0946387	0.106343	-0.159543	-0.0761376	0.0920041	-0.072822	-0.128927	-0.0769259	-0.0926194	-0.0497107	0.0677103	0.00179213	0.0728278	-0.151872	0.0299049	-0.0717926	-0.258071	-0.00019332	-0.134498	-0.287196	-0.127403	-0.0680356	-0.0128458	-0.111654	0.00677877	-0.122284	-0.0220038	-0.0428312	0.0403706	0.00883706	0.0143081	0.0589426	-0.159947	-0.0869689	-0.0576024	-0.0874454	-0.102218	-0.0363259	-0.114908	-0.125848	-0.202815	-0.144532	-0.2134
0.194358	0.200507	0.168262	0.391488	0.24571	0.324905	0.206206	0.31196	0.285112	0.214877	0.313738	0.214477	0.0442791	0.144348	0.0444647	0.0803549	-0.0546074	0.0517661	-0.0856025	0.00808891	0.00247206	-0.0335903	-0.0236945	0.0157351	0.028327	0.227818	0.179004	0.093687	0.119923	0.206156	0.0394107	0.0983	0.208576	0.145858	0.176603	0.0466929	0.0592924	0.0173821	0.023187	-0.0202633	-0.0540434	0.0106362	0.0135124	0.0662747	0.079203	0.301637	0.554729	0.959834	1.24715	1.55974
0.248948	0.145437	0.224403	0.270638	0.0527104	0.152534	0.127499	0.361138	0.217231	0.138565	0.0916345	0.0236135	0.00382035	-0.154124	-0.0809153	-0.135784	-0.0467124	0.0148374	0.0878669	0.0797926	0.0121176	-0.0876003	-0.142665	0.18094	0.173661	0.245689	0.246236	0.291854	0.183979	0.170675	0.283955	0.260593	0.308879	0.216797	0.296496	0.264574	0.235772	0.281778	0.0869985	-0.00715237	0.107163	0.184519	0.126715	0.0433213	0.12905	0.130586	0.27413	0.222866	0.250423	0.236045
0.149492	0.08601	0.150692	0.134051	0.241516	0.473998	0.512285	0.501713	0.652324	0.381427	0.539511	0.257564	0.255004	0.0782906	0.0660344	0.0160261	0.0862199	-0.0893571	-0.0245897	0.0117009	0.0182548	0.0990197	0.0399806	0.0103698	0.0910232	0.0352674	-0.141625	-0.0620481	-0.102354	-0.153981	-0.189607	-0.0773482	-0.0942935	-0.0876609	-0.00720527	-0.00125187	-0.0497675	-0.14767	-0.241686	-0.218637	-0.262493	-0.303721	-0.295232	-0.374431	-0.140506	-0.198172	-0.055459	0.0665315	-0.053772	-0.0607701
-0.129234	-0.103158	-0.0721835	-0.0192174	-0.181144	-0.0717043	-0.0218617	0.0492486	0.0596385	0.183835	-0.0619216	-0.0235504	-0.00602639	-0.0757259	-0.0332453	-0.0570359	0.0514232	-0.0242862	0.0219869	0.00791194	0.0340989	-0.0209796	-0.0678206	-0.0382668	-0.142868	-0.0294521	-0.116266	-0.119747	-0.240004	-0.242546	-0.0795404	-0.214671	-0.171853	0.0755893	-0.143167	-0.0541978	-0.0995173	-0.227846	-0.0575124	-0.208296	-0.322232	-0.281429	-0.175272	-0.350266	-0.183399	-0.216729	-0.160082	-0.0875144	-0.0934971	-0.185487
-0.196053	-0.157648	-0.138664	-0.0498285	0.0380172	0.199989	0.204288	0.326209	0.424068	0.644022	0.587954	0.348601	0.41119	0.273534	0.180376	0.0879697	0.00209001	0.0626295	-0.0722999	-0.0803893	-0.24448	-0.309512	-0.332954	-0.169672	-0.120595	-0.0949995	-0.0968357	-0.0426405	-0.0713681	-0.0579005	-0.0918725	0.0438264	0.0334176	0.0741595	0.107095	0.0736647	-0.0895622	-0.224604	-0.215105	-0.234794	-0.243898	-0.211992	-0.230367	-0.198622	-0.162721	-0.125169	-0.172816	-0.1565	-0.135233	-0.0312228
0.112679	0.145981	-0.008676	0.206221	0.226612	-0.00643478	0.0636734	0.0675301	0.0071017	0.0713178	0.0831261	-0.00903361	0.0831759	-0.0107585	0.0739833	0.0273922	-0.0219639	-0.053949	0.0302385	0.0182821	-0.154546	-0.0357587	-0.271281	-0.209588	-0.0935222	0.0185689	-0.165163	0.0137623	-0.0576257	-0.00802831	-0.0966801	-0.0737861	-0.0992861	-0.137395	-0.0281361	0.0613283	0.0599297	0.133345	0.0323809	-0.0180711	0.119429	-0.0357428	0.0879143	0.0366147	-0.107045	-0.0141208	0.11095	0.12038	0.175048	0.212201
-0.0364006	-0.0140799	0.0370822	0.194123	0.113912	0.250942	0.234957	0.432083	0.423766	0.41752	0.44688	0.150983	0.147206	0.0910686	0.123542	0.0990222	0.0569366	0.0265124	-0.143375	-0.0390962	-0.0446371	0.201014	0.086084	0.105723	0.0782229	0.165784	-0.000802794	0.19472	0.0682695	0.0886585	0.0529861	0.0168023	0.0350996	-0.0196823	0.0858892	-0.0436756	-0.0281295	0.0328171	-0.115784	-0.0574671	-0.146226	-0.233623	-0.0925297	-0.0167271	0.0903014	0.163717	0.2544	0.27819	0.109491	0.260635
-0.0821527	0.0186252	0.111577	0.063871	-0.025215	-0.0835488	-0.0551383	0.00306304	0.0144795	-0.122572	-0.220841	0.0768835	0.145081	0.0333007	0.0803441	-0.0808711	0.110436	-0.0516126	-0.00633509	0.0283824	-0.0527122	0.146229	0.0948917	-0.0939537	0.0800313	0.0575305	0.0108454	0.0484856	-0.0795053	-0.0800148	-0.130422	-0.0988396	-0.0439833	0.00291407	-0.0501952	-0.119666	0.0152408	0.0721595	-0.01332	0.152265	0.15696	0.122996	0.141914	0.17474	0.053996	-0.143743	0.0542475	-0.0168646	-0.0072815	-0.00294605
0.159137	0.099493	0.204397	0.157165	0.260967	0.332239	0.512577	0.505464	0.56911	0.373321	0.620685	0.341744	0.228932	0.257879	0.213914	0.0173485	0.0289111	0.0193011	-0.0162672	-0.0492935	0.0295942	-0.0473845	-0.0439771	-0.00727532	0.185654	0.54606	0.650673	0.829635	0.825448	0.796751	0.581658	0.634123	0.356447	0.39102	0.352364	0.256321	0.0930826	0.230168	0.0677907	0.0735292	0.119533	-0.00585054	0.0174675	0.0225669	-0.111426	-0.0104214	0.070687	0.175955	0.547092	0.56066
0.289652	0.33144	0.146474	0.360274	0.553634	0.294553	0.388893	0.226477	0.266131	0.160596	0.110362	0.256231	0.0904907	0.0257962	-0.0011025	-0.0852422	0.0177173	0.0860857	0.0595707	-0.0781315	0.145325	0.134905	0.331466	0.194194	0.153045	0.235512	0.345363	0.411656	0.434329	0.482987	0.368194	0.385434	0.426895	0.520325	0.498597	0.527998	0.37134	0.452534	0.245254	0.222759	0.187115	0.104513	0.164054	0.320786	0.238998	0.0803478	0.0896184	0.0768078	0.239041	0.187571
-0.116513	-0.0747137	-0.183137	-0.126094	-0.103811	-0.0862412	-0.0526037	-0.0627112	-0.0669103	-0.0151166	-0.0837698	0.0241487	0.0237311	-0.087319	0.0174511	-0.0238662	-0.00937148	-0.0134831	-0.00405738	0.0507782	0.00136416	0.0550665	-0.0271645	-0.0446517	-0.0857235	-0.207872	-0.160125	-0.131698	-0.2194	-0.213514	-0.225231	-0.278939	-0.314447	-0.28308	-0.330537	-0.3571	-0.298571	-0.267264	-0.274406	-0.333908	-0.394074	-0.280828	-0.259526	-0.124262	-0.100889	-0.0844742	-0.120832	-0.146688	-0.147348	-0.146283
-0.825567	-0.760781	-0.537971	-0.445501	-0.114678	0.0454442	0.249522	0.604418	0.782744	0.922531	1.02534	0.820323	0.656296	0.483144	0.128207	0.303614	0.0335759	-0.0416779	-0.111405	-0.184107	-0.22623	-0.316884	-0.307201	-0.422479	-0.398859	-0.511679	-0.539463	-0.59785	-0.668548	-0.559526	-0.602576	-0.60102	-0.763752	-0.690176	-0.744418	-0.799591	-0.774475	-0.660168	-0.870314	-0.810425	-0.881416	-0.835431	-0.832826	-1.05409	-0.769662	-0.772706	-0.811327	-0.699658	-0.785387	-0.846598
0.727127	0.434953	0.295109	0.427838	0.590721	0.822835	0.887734	0.850031	1.05486	1.11488	1.03282	0.995768	0.906552	0.662121	0.326954	0.254006	0.0796184	-0.131931	0.00690194	-0.208595	-0.275304	-0.270538	-0.32812	-0.317111	-0.363393	-0.289485	-0.248937	-0.305689	-0.198655	-0.119539	-0.0642513	-0.00830673	0.554518	1.17891	1.46219	0.958482	0.617621	0.297029	0.0316202	-0.212365	-0.229737	-0.221784	-0.421711	-0.349842	-0.404107	-0.222295	-0.232238	-0.0739195	-0.0772673	-0.094987
0.000649609	-0.0910088	-0.209163	0.000593424	-0.19964	-0.00887277	-0.03068	-0.1314	-0.0528382	-0.218217	-0.0494457	-0.0175037	-0.0356093	-0.147745	-0.0774355	0.0804434	-0.0967565	-0.135641	0.044475	0.107479	-0.061313	-0.203604	-0.124599	0.0254907	-0.0748606	-0.0443883	0.0700291	0.15924	0.118414	0.11902	0.0391234	0.150248	0.185254	0.0259858	-0.00613088	-0.0688988	-0.00791937	-0.00438698	-0.109145	0.0128523	-0.09526	0.0392327	-0.11486	0.055513	-0.0219761	-0.130906	-0.0547779	0.0730336	-0.15593	-0.0172213
-0.218982	-0.042894	-0.402916	-0.229553	-0.251948	-0.234364	-0.0316452	-0.258408	-0.145375	-0.101164	-0.20783	0.0372941	0.015474	0.0615038	-0.00620468	0.179502	-0.13776	-0.0750112	0.00714029	0.0261291	0.0487423	-0.100211	-0.136597	-0.274268	-0.0791427	-0.0783771	-0.281489	-0.223754	-0.194643	-0.137758	-0.133117	-0.188521	-0.300691	-0.154322	-0.323375	-0.195389	-0.299308	-0.300505	-0.318208	-0.279524	-0.289445	-0.284612	-0.22225	-0.300703	-0.353969	-0.394525	-0.372373	-0.399318	-0.504142	-0.280778
0.0101194	0.0627077	-0.0645717	0.0398484	-0.0904555	-0.0648337	-0.055102	-0.0406845	-0.0432443	-0.103834	-0.197937	-0.0692693	-0.118309	-0.0398775	-0.0754601	-0.0294673	0.0305686	-0.0189756	-0.00216643	0.0200407	-0.0213942	0.0802241	0.0589461	-0.00295059	0.109976	0.150431	0.0375092	0.193509	0.084336	0.145975	0.033938	0.116043	0.0834005	0.092971	0.00314914	0.0368844	0.0982877	0.0784928	0.0330567	-0.0185277	0.0238884	-0.0552044	-0.0372859	-0.0443114	0.0172624	-0.0586208	0.0815704	-0.0314578	0.00115687	0.0162269
0.134027	0.0432337	0.0908544	0.10085	-0.00328704	0.0976193	-0.0114185	0.1567	0.0813652	0.242689	0.126379	0.163634	0.0637583	0.031914	0.0747447	-0.0442898	-0.00088918	0.0532603	-0.0629902	0.0549088	-0.175557	-0.013939	-0.164484	-0.126451	0.00719408	-0.0534856	0.0517536	0.00185625	-0.0104265	0.0490224	0.0185649	0.0620597	0.108536	-0.0834452	-0.00604703	0.0646067	-0.0785275	-0.103417	-0.0972389	0.0356614	-0.137361	-0.125553	-0.205477	-0.0813707	-0.242477	-0.219179	-0.203741	-0.197256	-0.22762	-0.306149
0.34893	0.381019	0.300328	0.263874	0.321083	0.299511	0.250704	0.234765	0.312388	0.284293	0.304639	0.237672	0.275034	0.0536963	0.10088	-0.0232911	-0.0855308	0.0216771	0.00242982	0.084715	-0.0561719	0.0260804	0.00103023	-0.0241167	0.084808	0.128839	0.162309	0.088028	0.043601	0.055791	0.167529	0.0456788	0.132447	0.242352	0.170556	0.318588	0.157744	0.113163	0.03185	0.195288	0.271716	0.24991	0.147447	0.197437	0.141746	0.217123	0.201347	0.290912	0.233534	0.242111
-0.616214	-0.636957	-0.602226	-0.586918	-0.569117	-0.598257	-0.571935	-0.575521	-0.523234	-0.46116	-0.360434	-0.343076	-0.307599	-0.256377	-0.214972	-0.125459	-0.0744617	0.012898	0.0446912	0.142331	0.188404	0.168892	0.124046	0.0534896	0.0172072	-0.0300666	-0.0933094	-0.109176	-0.14261	-0.236065	-0.237222	-0.283886	-0.340245	-0.355694	-0.396624	-0.425483	-0.456637	-0.480584	-0.50878	-0.538628	-0.543951	-0.561967	-0.541507	-0.554302	-0.567408	-0.566313	-0.594627	-0.604558	-0.614119	-0.644089
-0.0229463	-0.023326	-0.070458	-0.059996	-0.030151	-0.0820489	-0.019559	-0.00828657	0.0727549	0.0184387	0.00548362	0.0385306	0.0477129	0.045345	0.0225778	0.00552769	-0.0118423	-0.0590544	0.0347673	0.0306017	0.0109948	0.0357038	-0.0243179	-0.00533822	0.05181	0.0783833	0.0101023	0.0891034	0.0118701	0.108794	0.0820617	0.0655038	0.0095909	0.0369831	0.0130725	-0.0367599	-0.0111251	-0.0499817	-0.043995	0.0186612	-0.0486429	-0.0508021	-0.0388976	-0.0170395	-0.111416	-0.0540036	-0.0481435	-0.00736606	-0.00115694	0.0355925
-0.0513598	-0.054829	0.227111	0.0920827	0.111654	0.169027	0.0868485	0.182869	0.115612	0.282059	0.157234	0.127472	0.0152735	0.106239	-0.0568329	-0.0378951	0.062359	-0.0315918	-0.0300851	0.0372129	-0.0859853	-0.143658	0.0213407	-0.147268	0.0054018	-0.178044	-0.00980462	-0.122399	-0.180569	-0.223464	-0.185976	-0.27743	-0.290854	-0.233557	-0.256256	-0.209928	-0.131175	-0.11862	-0.000798686	-0.305659	-0.238848	-0.184697	-0.139993	-0.165498	-0.267252	-0.285263	-0.0777737	-0.087127	0.116651	-0.0093349
-0.454122	-0.420287	-0.460988	-0.404324	-0.373973	-0.356335	-0.334989	-0.350225	-0.322386	-0.249249	-0.224062	-0.218741	-0.160448	-0.138232	-0.0821276	-0.0631784	0.00448049	-0.0325422	0.0239675	0.0672726	0.193717	0.270894	0.256281	0.197825	0.128038	0.00146649	-0.0656754	-0.0865933	-0.150818	-0.190204	-0.254113	-0.280301	-0.272625	-0.350702	-0.379947	-0.417499	-0.448166	-0.455236	-0.453893	-0.450399	-0.459511	-0.419861	-0.372359	-0.289928	-0.254883	-0.276508	-0.319619	-0.367666	-0.390229	-0.412393
0.707627	0.761316	0.71235	0.671284	0.604171	0.698597	0.565924	0.485	0.503108	0.315896	0.347855	0.374852	0.215516	0.215772	0.275737	0.107101	-0.010503	-0.0280797	0.0514279	-0.119946	-0.0628574	-0.0896868	-0.120474	-0.0483345	-0.151438	0.0509208	0.0166585	-0.0318355	-0.000906994	0.130709	0.145856	0.0438767	0.0536389	0.13213	0.0968468	0.260579	0.330231	0.262403	0.104911	0.12699	0.238165	0.206454	0.313967	0.178975	0.37934	0.640474	0.450143	0.667173	0.63392	0.932262
-0.291394	-0.324215	-0.196471	-0.284948	-0.18139	-0.274946	-0.321599	-0.206895	-0.239827	-0.24407	-0.12946	-0.156166	-0.073303	-0.0955445	-0.0245647	-0.072145	-0.0247081	0.041912	0.0501381	0.00480298	-0.00292706	-0.136218	-0.189081	-0.00379734	-0.250209	-0.0841382	-0.168685	-0.199637	-0.29648	-0.31315	-0.335453	-0.399695	-0.442958	-0.431575	-0.319919	-0.44475	-0.481985	-0.354368	-0.371047	-0.435732	-0.346489	-0.261201	-0.219228	-0.0692354	0.0453479	-0.134767	-0.0450386	-0.0448635	-0.0797596	-0.171404
0.182457	0.194818	0.190825	0.0401294	0.25625	0.215207	0.169132	0.122901	0.208058	0.242271	0.253479	0.186278	0.0494633	0.0963854	0.108608	0.0170018	-0.0152593	0.0368062	-0.0516088	0.0130601	0.0718491	0.168042	-0.0215684	0.0316432	0.0707361	0.0196419	0.0417257	0.0578053	-0.0834587	-0.123119	-0.0269777	0.0534984	0.0584219	0.0897919	0.0894306	-0.0762649	-0.0577232	0.178187	0.166271	0.447351	0.384318	0.568173	0.366696	0.296511	0.295187	0.350199	0.434289	0.436899	0.342263	0.205349
0.384854	0.378648	0.248603	0.481878	0.480873	0.340392	0.308885	0.319025	0.276979	0.362569	0.295541	0.184465	0.202521	0.171821	-0.129944	-0.0172947	0.147822	0.0599855	-0.134741	-0.055772	0.120591	0.0116265	0.015433	-0.0395076	0.136108	-0.0583302	0.0623633	0.0852859	0.203757	0.183294	0.135958	-0.0114201	0.0353956	0.127473	0.0285962	-0.0912431	0.0494902	0.215854	-0.0370437	0.190557	0.223756	0.0646074	0.187687	0.278862	0.0181951	0.227841	0.234871	0.261828	0.191357	0.386403
-0.0942591	-0.0878387	0.00382884	0.00598395	-0.145108	-0.0338247	-0.0697375	-0.0525804	-0.0272285	-0.0298735	-0.0193776	0.0367868	-0.0673375	-0.0789942	0.0802057	0.0755899	0.0356724	0.103087	-0.109985	-0.104364	0.00386687	0.0467094	-0.207983	-0.0114546	-0.0304327	-0.132529	-0.0487135	0.00869862	0.0971056	-0.0642523	-0.0210989	0.0407263	0.126733	0.120982	-0.046578	0.188807	-0.172391	-0.134448	0.024907	-0.0114923	-0.0930321	0.112365	-0.0513547	-0.221667	-0.00932064	-0.201302	-0.0288872	-0.28001	-0.18964	-0.256065
-0.0992686	-0.00123526	-0.130287	-0.012028	-0.157352	-0.00591599	0.123244	0.0442788	0.139609	0.0440983	0.0250855	-0.00223691	-0.0967656	-0.0401179	0.0583087	-0.0542559	-0.029226	0.104937	-0.000444984	-0.0210106	-0.0662294	0.12231	-0.0340006	0.212659	0.000410557	0.0522942	0.0697382	0.0392827	-0.197081	0.00970642	-0.0560641	0.0334035	0.157745	-0.0108276	-0.0241374	-0.0489993	0.0876439	-0.126519	-0.109549	-0.0131992	-0.159395	-0.104311	-0.13199	0.0799673	0.145516	0.191136	0.317816	0.46549	0.250941	0.367532
0.274869	0.266688	0.277176	0.168996	0.01584	0.154218	0.13633	0.151777	0.0179134	0.0561563	0.11183	0.163506	0.049113	0.106445	0.0933941	-0.0182887	0.0441038	0.0847162	-0.132639	0.0221073	-0.0541655	-0.0880098	0.119838	0.0657658	-0.0212016	0.0494842	-0.00175656	0.0487763	-0.135996	0.00993599	-0.0425547	0.0359781	0.0302575	0.0802608	0.0382955	-0.0577752	0.134308	0.15468	0.193077	0.214952	0.271918	-0.031368	0.174254	0.151212	0.2036	0.247163	0.206852	0.313599	0.370398	0.258699
-0.0597983	-0.00822996	0.142529	0.0735708	-0.0154899	-0.156131	0.08608	-0.084052	-0.025339	0.0194471	-0.0215536	-0.108501	0.138864	0.0492705	0.104234	-0.0150466	-0.0350188	0.106441	-0.0272963	-0.029079	-0.0342535	0.0883088	0.00766761	0.0121459	-0.0413752	0.175427	0.15431	0.177672	0.0844952	0.174172	0.0319829	0.239209	0.0246197	0.319749	0.248502	0.0891999	0.0729826	0.272938	0.126073	0.0171741	0.0923362	0.177798	0.011732	0.0411929	0.225108	0.365835	0.0302685	0.0253082	0.164889	0.116854
0.17347	0.183326	0.206646	0.144759	0.0604114	0.0308565	0.0621899	0.0153987	0.045742	-0.0489273	0.0155418	0.00889172	0.0366471	-0.0580422	0.0231983	0.0876072	0.00942378	0.0508891	-0.0613056	-0.0866145	-0.146339	-0.126537	-0.115168	-0.118125	-0.0895045	-0.105016	-0.0480568	0.00373938	-0.0431238	-0.0569844	-0.0118685	-0.0873318	-0.037843	-0.0282812	0.0317747	-0.0903723	-0.0333892	0.0784266	0.290432	0.487938	0.524552	0.511624	0.586961	0.478992	0.40213	0.320224	0.283342	0.31155	0.133676	0.129975
0.0927429	-0.0685226	0.0258443	0.0721474	-0.059242	-0.139234	0.0877946	0.0270841	-0.0304295	-0.115455	0.0422693	-0.0358878	-0.123626	0.0344416	-0.07674	-0.0901562	-0.0614828	0.0242868	-0.0650538	0.192406	0.0369313	0.00414586	0.119683	-0.0470892	0.0652278	-0.0628903	0.0633247	-0.0304521	0.175776	-0.00217363	0.0354816	-0.0343767	-0.157315	0.0511818	-0.120158	-0.0539754	-0.0277825	0.0880939	-0.0191785	-0.017251	0.00980768	-0.0458566	-0.0408335	0.250811	0.194008	0.0708713	0.193903	-0.200263	-0.0923127	-0.071979
0.0866001	-0.0634308	-0.108617	0.196063	0.064352	-0.0862827	0.126864	0.0323347	-0.0438239	-0.0165042	-0.0528395	0.178758	-0.0388034	-0.0663178	0.00284715	-0.0297527	-0.0310788	-0.0246992	-0.0388954	0.124426	0.148008	-0.11138	0.166639	0.155254	-0.0770698	0.0883783	0.000359631	0.145919	0.174424	0.00979313	0.139423	0.233023	0.0739369	-0.190501	0.0410021	0.16145	0.0774486	-0.0934664	-0.0847126	-0.124909	0.00242629	-0.00923994	0.122462	-0.250533	-0.0322654	-0.0884489	-0.0864632	0.0815196	0.23868	0.394169
-0.03523	-0.212524	-0.117609	-0.110087	-0.0478777	-0.0368652	-0.0574716	0.118196	0.120759	0.146205	0.0852938	0.0551625	0.237404	0.296854	0.343006	0.151175	0.106574	0.0546371	-0.12975	-0.182636	-0.122995	-0.212509	-0.323684	-0.31812	-0.323882	-0.250978	-0.0970256	-0.19376	-0.209878	-0.239149	-0.0918196	-0.21426	-0.100342	-0.191953	-0.191286	-0.0187119	0.274467	0.0969348	0.23359	-0.0704003	-0.0357353	-0.106406	-0.13486	-0.0757955	-0.213714	-0.239841	-0.228234	-0.328066	-0.30162	-0.21747
0.429353	0.50546	0.355428	0.484955	0.412501	0.429288	0.227719	0.19473	0.476776	0.47047	0.260848	0.351961	0.485788	0.205211	0.163039	-0.0971849	-0.0393648	0.000542298	-0.00647576	0.142483	-0.0443626	-0.0823257	-0.0513423	-0.0493866	-0.109937	-0.0851789	-0.000291333	-0.0817209	-0.143326	-0.205475	-0.148579	-0.0813201	-0.21043	-0.133048	-0.199018	-0.3349	-0.078541	-0.0123826	-0.233098	0.0697664	-0.0977805	-0.0760573	-0.130123	0.0762803	-0.223658	-0.254962	-0.24474	-0.16458	-0.165657	-0.156131
0.122812	0.154929	0.20312	0.215156	0.262015	0.320516	0.341065	0.609898	0.402425	0.3801	0.450428	0.474177	0.292208	0.265803	0.0646952	0.113591	-0.0124564	-0.0359948	-0.027386	-0.0377541	-0.0965756	0.0108435	-0.0385585	0.0737762	-0.0179864	0.0181109	0.166433	0.121095	0.0898668	0.20874	0.136057	0.246564	0.3329	0.263859	0.181602	0.280545	0.159454	0.302356	0.103232	0.166121	0.176036	0.188327	0.126783	0.0520703	0.0857806	0.121694	0.206162	0.233297	0.468608	0.747409
0.16984	0.329132	0.278034	0.323708	0.125262	0.194583	0.190986	0.124803	0.0551875	0.0226948	0.095962	0.0484721	0.0595587	-0.114843	-0.0707511	0.154008	0.0324382	-0.0828853	-0.0959007	-0.00766017	0.0111492	0.036536	-0.000535072	-0.0303418	-0.0918879	0.0323179	-0.0584143	0.0623767	-0.0264291	0.0627896	-0.0205756	0.00517957	0.14445	-0.00629878	0.0792691	0.127819	0.212559	0.00748871	0.0417635	0.0335347	0.184665	0.0302046	0.107848	0.11284	0.194778	0.305454	0.29058	0.333704	0.447892	0.474789
0.180941	0.0711009	0.200524	0.0393156	0.129259	0.32603	0.186965	0.260253	0.376262	0.190292	0.122492	0.010806	0.196695	0.138668	0.00466867	0.0412171	0.0129118	-0.0073305	-0.00317003	-0.0436284	0.0176817	-0.0119071	0.0334919	0.0331068	0.0139497	0.0721026	0.0393201	0.0745003	0.029735	0.0152046	0.22787	0.226372	0.222025	0.103674	0.0654251	0.159991	0.193003	0.162079	0.16579	-0.0734237	0.0680889	-0.0506492	-0.0323703	-0.166383	-0.0429294	0.0835522	0.09458	0.218584	0.0827005	0.0319362
0.0294876	0.0579648	-0.0836389	0.0154105	0.328942	-0.0287025	0.0249387	0.0449128	0.0872139	0.165148	-0.0180773	0.139017	0.230688	0.0539183	0.0012139	-0.152844	0.066208	-0.0813255	0.063126	0.104835	0.0422612	0.0293248	0.052772	0.200288	0.150121	0.277556	0.313851	0.229888	0.41329	0.244936	0.114082	0.351093	0.415141	0.706724	0.38934	0.330017	0.174933	0.132977	0.112769	-0.0276153	-0.153891	0.00658419	-0.0775848	0.0217545	-0.089738	0.031791	-0.0226228	0.0418844	-0.0494188	0.0527708
0.0123681	-0.000815928	-0.0440374	-0.186466	-0.0804624	-0.109764	-0.0169206	0.17591	0.0841868	0.219169	0.18948	0.131984	0.0477811	-0.0958458	0.165924	0.0228574	-0.0321117	-0.00338619	0.0295967	-0.0169562	0.0835591	-0.00325604	0.0880246	0.155073	0.238256	0.33312	0.371162	0.417957	0.488056	0.490199	0.453961	0.43361	0.499472	0.463514	0.306438	0.297614	0.312282	0.228143	0.00813577	0.111984	-0.0686671	-0.00200363	-0.0748852	0.0543748	0.0086357	-0.0302735	-0.0450774	-0.060577	0.0480843	0.0454456
-0.00583305	-0.0632798	-0.0966127	0.0937737	0.0434953	0.14457	0.230071	0.044621	0.151449	0.143188	0.109381	0.15247	0.113934	0.0822867	0.0991313	0.0272398	0.0489614	-0.0846505	-0.130291	0.13874	-0.13303	0.0293181	-0.1371	-0.126486	-0.202956	-0.310549	-0.280967	-0.192663	-0.182593	-0.203945	-0.374282	-0.213751	-0.462032	-0.435987	-0.223326	-0.22681	-0.404477	-0.25982	-0.360195	-0.240369	-0.12646	-0.0548772	-0.128954	-0.262766	-0.192365	-0.218653	-0.235619	-0.231481	-0.190789	-0.065067
0.0381992	0.135766	0.0349755	-0.103605	0.108344	-0.0426354	-0.179837	0.182743	0.000133694	0.0401532	0.00733866	-0.0948704	-0.227585	-0.0529884	-0.019202	0.0231261	-0.0673075	-0.160893	0.137246	0.0678291	0.0382843	-0.171903	-0.0489565	0.137186	0.0225587	0.0287535	0.023512	-0.0291515	0.00484014	0.158566	-0.0296266	0.0738192	0.0204305	-0.0175719	-0.0991043	0.0661201	0.102643	-0.0538165	0.00514995	-0.00906726	0.0856785	-0.0450317	0.0576895	0.0366696	-0.124508	-0.125378	-0.0948931	-0.103834	-0.0816579	-0.135438
-0.00396027	0.0999418	0.0126214	-0.00176097	0.0274194	-0.128174	0.0603946	0.0493632	-0.020683	0.155514	0.130754	0.0681739	0.0248852	0.104092	0.0331434	-0.0526311	-0.0949178	0.0258667	0.0860779	0.0356043	-0.00565526	0.09611	0.0144174	0.0876208	0.248063	0.086521	0.137872	0.197589	0.0150693	0.376528	0.188655	0.0499438	0.247382	0.187335	0.22565	0.172796	0.24791	0.0787502	0.18489	-0.00474386	0.19106	-0.0464106	0.0238155	-0.0587613	0.00337881	0.0791624	0.170901	0.0907673	0.00326702	0.054908
0.126615	-0.0697743	-0.00589167	0.0249219	0.0238498	0.151101	0.0487862	0.0609921	0.0635972	0.0694002	0.0523423	-0.065469	-0.0461842	-0.11366	-0.0657625	-0.0747037	0.0343905	0.037029	-0.00189118	0.00517544	-0.195902	-0.0469465	-0.186135	-0.0908347	-0.0861893	0.00313121	0.00864827	0.0262621	0.0631432	-0.0351217	-0.0230597	-0.156582	-0.00653658	-0.0832355	-0.17957	-0.231869	-0.294384	-0.245874	-0.243904	-0.233471	-0.175516	-0.18142	-0.144849	-0.136424	-0.130604	-0.165303	-0.0112729	0.175739	0.519876	0.741367
0.0527795	0.145551	0.123037	0.19992	0.0386744	0.00940917	0.249657	0.329461	0.0745	0.232694	0.126759	0.0982359	0.0719173	0.202081	0.210003	0.115625	-0.0711493	0.0150785	-0.0206855	-0.0388686	-0.0542197	-0.0920795	0.045445	0.00408116	0.155408	0.112769	-0.0232294	0.114767	0.147682	0.097652	0.149198	0.104928	0.115171	0.0939283	0.114235	0.063769	-0.00121637	-0.0163683	-0.0586921	0.116048	-0.0437348	-0.0755744	-0.015202	0.0309579	-0.101929	0.0389315	-0.052214	0.050113	0.0263282	0.0464876
0.192697	0.0876415	0.208053	0.202384	0.181846	0.141972	0.208361	0.158703	0.0668568	0.00935353	0.0721924	-0.116755	0.093604	0.128755	-0.0443489	0.088952	0.0222273	-0.0159677	-0.11648	0.0212683	-0.000247994	0.212463	-0.061531	-0.158473	-0.048655	-0.126233	-0.0813011	-0.0177787	-0.191534	-0.206354	-0.200412	-0.209716	-0.15812	-0.13327	-0.13915	-0.30594	-0.224627	-0.218392	-0.237685	-0.186243	-0.168049	-0.223235	-0.106978	0.0416137	0.172299	0.595323	1.01795	1.0619	1.53332	1.42283
-0.429361	-0.510037	-0.443275	-0.39002	-0.349418	-0.291887	-0.129389	-0.0202599	0.137805	0.236361	0.340149	0.466949	0.507946	0.433842	0.35485	0.185812	0.0837272	-0.00717968	-0.0910138	-0.171345	-0.278398	-0.350394	-0.392231	-0.433057	-0.380625	-0.37803	-0.342141	-0.303305	-0.253648	-0.26045	-0.208332	-0.178128	-0.239076	-0.292785	-0.424427	-0.441935	-0.497287	-0.545631	-0.504886	-0.538729	-0.567564	-0.593828	-0.619849	-0.717963	-0.745921	-0.600837	-0.467057	-0.370944	-0.340607	-0.338897
-0.0435852	-0.0429375	-0.0611738	0.0622373	0.0283304	0.00766321	0.0202794	-0.0142076	0.0119839	-0.00791845	-0.0229631	0.0342641	0.0336531	0.0256993	0.0782929	0.0235054	-0.0617569	0.0140187	0.0490573	-0.0248245	0.049594	-0.0317922	-0.0462832	-0.00316458	-0.0149096	0.0127453	-0.05698	0.0193213	-0.0187137	0.0380337	0.0236812	-0.0110434	0.00478516	-0.0397901	-0.0950735	-0.065287	-0.0327263	0.00709071	-0.0464525	-0.0854858	-0.0472205	-0.126864	-0.127346	-0.017317	-0.0744269	-0.0542879	-0.0807534	-0.078773	-0.0661729	-0.1266
-0.846435	-0.816333	-0.878843	-0.861133	-0.881921	-0.869524	-0.860551	-0.808472	-0.810957	-0.74218	-0.729031	-0.632984	-0.515182	-0.418555	-0.3368	-0.306918	-0.111476	0.00980088	0.135404	0.273188	0.312076	0.253284	0.0521822	0.0264388	-0.0712548	-0.173279	-0.257281	-0.327379	-0.360024	-0.432665	-0.49182	-0.565826	-0.625343	-0.638423	-0.652671	-0.794642	-0.842296	-0.839024	-0.813643	-0.804637	-0.749345	-0.764446	-0.736994	-0.782359	-0.786461	-0.83072	-0.861953	-0.86943	-0.961512	-0.957619
-0.199269	-0.0952405	0.0450149	-0.183394	-0.166592	-0.0969826	-0.0869648	-0.0611418	-0.013626	-0.124727	0.0368068	0.160487	0.0852768	0.113164	0.158249	-0.0680338	-0.026062	0.12026	-0.065231	0.0390665	0.0229102	-0.0861291	0.0798548	-0.0588464	0.0127421	-0.240048	-0.25158	-0.228445	-0.178637	-0.359254	-0.322397	-0.211843	-0.166077	-0.248839	-0.0638761	-0.0828038	-0.00887809	-0.121252	-0.328069	-0.43476	-0.467061	-0.485359	-0.494351	-0.639401	-0.522083	-0.586526	-0.654439	-0.434809	-0.39329	-0.0553971
0.19514	0.161507	0.197847	0.130432	0.221474	0.10853	0.16494	0.313971	0.283664	0.320823	0.304263	0.31587	0.192369	0.2205	0.0703854	-0.0331405	0.00835931	0.0552064	0.00822692	-0.0386522	0.0162307	-0.0609591	-0.003647	0.0152813	0.00391084	0.00569058	-0.0909642	-0.044457	-0.0778987	-0.0158834	0.00338741	0.00657928	-0.100157	-0.0392514	-0.0916475	-0.0365297	-0.00397172	-0.0464919	-0.14949	-0.0857422	-0.101581	-0.0812329	-0.101425	-0.0760976	-0.127272	-0.0232559	-0.020682	-0.0753166	0.000334052	0.0166102
-0.0371677	-0.0739657	-0.0757235	-0.0709458	-0.0960291	-0.104072	-0.0653802	-0.0245577	-0.00838186	-0.0575134	-0.0982089	-0.00410175	-0.0358774	-0.0289932	-0.048218	-0.0275891	-0.0367304	0.0321759	-0.000334436	0.0324781	-0.0308537	0.0253074	-0.0174042	-0.0736623	-0.120245	-0.204329	-0.181624	-0.188755	-0.274447	-0.261767	-0.283143	-0.293587	-0.303283	-0.34584	-0.375254	-0.326058	-0.28011	-0.258107	-0.2708	-0.273672	-0.243722	-0.201307	-0.152249	-0.0186618	-0.0405675	-0.0119194	-0.030396	-0.0816398	-0.121781	-0.163653
-0.10901	-0.107254	-0.0598134	0.073251	-0.0593839	-0.165441	0.0793269	0.275548	0.182397	0.199208	0.245942	0.106381	-0.0797757	0.0188116	-0.109039	-0.0633682	0.0361806	0.0589685	-0.0409276	0.00914677	-0.0132737	-0.0342641	-0.0430193	-0.0497573	0.150917	-0.0781507	0.0174805	-0.0991726	-0.133962	0.151852	-0.0586874	0.0398231	0.0415901	-0.109267	-0.139355	-0.232819	-0.13097	-0.0912544	-0.0483818	-0.0313884	-0.233164	-0.135543	-0.109126	-0.0280854	-0.03208	-0.12514	-0.219238	-0.19622	0.00897385	0.0251763
0.0208146	0.0814263	0.128828	0.0174542	0.101406	-0.0772737	0.0902334	0.0139779	0.0142029	-0.0384695	-0.0587816	0.0375081	0.0452005	-0.102511	0.0455418	0.0218083	-0.0720701	0.00692659	0.0238346	0.0195006	0.0913229	0.0348906	0.0871822	0.169511	-0.0248204	0.0233198	0.0944684	0.076756	0.169142	0.061078	0.116801	-0.00324772	-0.0210315	0.116526	-0.0475201	0.0734316	0.0548488	-0.0189406	0.0623444	-0.0348407	-0.0057969	0.040245	-0.0840449	-0.126956	-0.105444	-0.159945	0.0777015	0.00758054	0.00914863	0.1256
0.119394	0.101555	0.144158	0.0138518	0.0658593	-0.0383851	-0.0815404	-0.103996	-0.158096	-0.126443	-0.0700894	0.000922402	0.0367301	0.0661921	0.0671464	0.0290823	0.00681873	-0.0190417	0.0202975	-0.0371568	-0.0347008	-0.0695699	-0.0648812	-0.0872764	-0.153923	-0.136613	-0.134637	-0.186143	-0.171247	-0.203744	-0.200658	-0.20368	-0.214025	-0.169385	-0.228536	-0.235312	-0.0611062	0.27159	0.614353	0.788745	0.814009	0.817687	0.808587	0.67209	0.586768	0.483509	0.391885	0.323217	0.308259	0.261923
0.756091	0.780174	0.87775	0.85502	0.740599	0.760239	0.817284	0.630139	0.629072	0.589146	0.517379	0.368337	0.288057	0.225959	0.142199	0.0843382	0.0451322	-0.00211822	-0.0192685	-0.108084	-0.122434	-0.120551	-0.17828	-0.0492462	0.104958	0.125058	0.257087	0.27479	0.379223	0.475576	0.523172	0.545656	0.678183	0.638404	0.736357	0.774574	0.818186	0.698938	0.6922	0.587905	0.480283	0.406653	0.48146	0.566735	0.41701	0.398777	0.413969	0.41999	0.530565	0.548576
-0.0638312	-0.111528	-0.0970182	-0.0744224	-0.0878308	-0.0676329	-0.0391469	-0.0439135	-0.0790851	-0.0637104	-0.0839087	-0.0972861	-0.0855587	-0.0725757	-0.0831046	-0.0322549	-0.0284124	0.00719833	0.00220022	0.0512687	0.0946528	0.108769	0.0574572	0.0298352	0.0264341	-0.0246037	-0.0317433	-0.0316226	-0.0597695	-0.0762847	-0.0878543	-0.116815	-0.103449	-0.120988	-0.140672	-0.14605	-0.143155	-0.180527	-0.177264	-0.136184	-0.132252	-0.112762	-0.101102	-0.0541912	-0.0213288	-0.046554	-0.0538682	-0.0219682	-0.048352	-0.0929782
0.213987	0.308353	0.408869	0.319584	0.302192	0.335742	0.225999	0.221069	0.372663	0.0815099	0.167216	0.0464991	0.0125558	0.139002	0.0941566	0.0273659	0.000530723	0.0559096	-0.119033	0.0352265	0.0321032	0.0178524	0.0523493	0.137257	-0.00573498	-0.00694632	0.0831745	0.0528632	0.0265341	0.00477057	0.0789964	-0.0190301	0.197918	0.0383368	0.100473	0.0399969	-0.166395	0.0520702	0.000256464	-0.00840335	-0.104223	-0.0501474	-0.0729072	0.0658833	-0.0330491	0.0267686	0.306483	0.611908	1.06426	1.37617
0.101511	0.018248	0.0779525	0.211942	0.0812292	0.142323	0.213018	0.0169566	0.11627	0.190916	0.0709054	-0.0025962	0.0388298	0.0404293	0.00945534	0.00104254	0.0976108	-0.00251634	0.00792017	-0.104057	-0.098949	0.15102	0.00284101	-0.0595976	-0.0200638	0.0154005	-0.106799	-0.0553676	0.043016	-0.0360995	-0.0479892	-0.0682203	-0.0600818	-0.129991	-0.188424	-0.0872785	0.0524183	0.100594	-0.041921	-0.033997	-0.14544	-0.0824334	0.0143379	-0.0249401	-0.128726	-0.231754	0.151326	-0.0464826	-0.0532847	-0.00378782
-0.123168	0.00535549	-0.103287	-0.275892	-0.210126	-0.17019	-0.125155	-0.116905	-0.0485678	-0.0582014	-0.130112	-0.237179	-0.0931586	0.0447902	0.16846	0.0461329	0.00616974	0.0247291	-0.0285259	-0.0485059	-0.0365709	-0.216567	-0.0895344	-0.0865336	-0.0338616	-0.0754562	-0.0269081	-0.0716101	-0.0675322	-0.145426	-0.0502291	-0.0977455	-0.222429	-0.127774	-0.469752	-0.136266	-0.235865	-0.207553	-0.421375	-0.490916	-0.379657	-0.347747	-0.218855	-0.493519	-0.483601	-0.439694	-0.399802	-0.415185	-0.473109	-0.519997
-0.203533	-0.0425806	-0.0343991	-0.00451162	-0.0859775	-0.034639	0.131636	0.110472	0.0978337	-0.0435523	-0.03015	-0.0452173	0.129676	0.0804696	-0.00230349	0.17888	0.00770603	-0.138159	0.081858	-0.130285	0.140339	0.0414672	-0.0741797	-0.1557	-0.0838947	-0.044191	-0.108323	-0.0211687	-0.234653	-0.175205	-0.0955458	-0.199204	-0.15292	-0.0860561	-0.0549569	-0.104875	-0.130585	-0.263816	-0.0720294	-0.11922	-0.238555	-0.305068	-0.0783239	-0.14777	-0.197447	-0.249031	-0.179514	-0.188257	-0.252462	-0.0520425
-0.0108531	0.0344157	0.195671	-0.0459599	0.0333363	0.0236545	0.0348856	0.0191485	0.0249313	-0.102659	-0.00714216	-0.0975019	-0.0132326	-0.0193495	-0.00753873	-0.099485	0.0135635	-0.0683556	0.0808351	0.073442	-0.0460447	-0.0390093	0.110241	-0.0219189	-0.0148992	-0.0300899	0.0559337	0.00557163	0.0444082	-0.0646019	-0.16187	0.0346324	-0.122532	-0.0462323	-0.106715	0.00402739	0.0407541	-0.0229768	0.0206928	0.113461	-0.0711183	-0.0549771	0.139547	0.0908733	0.118594	0.0899486	0.0960113	0.0994613	0.146098	0.177817
-0.0836098	-0.0774627	0.0907972	-0.0860784	0.0548266	0.112795	-0.0103156	-0.0188692	0.129306	-0.0335471	0.0206438	-0.100193	-0.0010485	-0.0400806	-0.118643	-0.00497359	0.162913	-0.141821	-0.0359299	0.0198113	-0.0147238	0.00511188	-0.0205802	-0.0919648	0.103243	0.311153	0.105889	0.0632865	0.105745	0.347101	-0.00649162	-0.0306912	-0.0566334	-0.0487175	-0.055172	-0.14173	-0.098517	-0.0105152	-0.12094	-0.0411371	-0.0385952	-0.0538653	0.0281867	0.0582649	-0.11076	-0.103465	-0.128786	-0.0171812	0.33859	0.320867
0.241966	-0.0162867	0.0900928	-0.0300319	0.239672	0.237093	0.0753486	0.334181	-0.0220502	0.100893	-0.1301	-0.130422	-0.057358	-0.129836	-0.125257	-0.178912	-0.0286066	0.05158	0.185113	-0.0291736	-0.0468525	-0.0221077	0.0719003	-0.0350274	0.129824	-0.0472585	-0.260416	-0.123513	-0.136696	0.0686932	-0.0486899	-0.154362	-0.265045	-0.164904	-0.162981	-0.232952	-0.274669	-0.078957	-0.0641407	-0.123359	-0.055638	-0.077421	0.0254274	-0.210841	0.0751558	-0.160723	-0.241497	-0.128431	-0.21862	-0.152984
0.0435333	0.025489	0.130188	0.139044	0.209904	0.319026	0.285697	0.3496	0.0138049	0.234634	0.262039	0.136206	-0.10552	-0.0508973	0.121972	0.176667	-0.00437421	-0.044129	-0.0487197	-0.0794445	-0.0421519	-0.0191074	-0.125061	-0.173233	-0.30155	-0.0562346	-0.46479	-0.321438	-0.34791	-0.395302	-0.259804	-0.446147	-0.313457	-0.218418	-0.262767	-0.122901	-0.161131	-0.0356141	-0.235219	-0.166107	-0.455874	0.021994	0.0355381	0.0729688	0.0146188	-0.0566626	-0.284224	-0.249859	-0.214245	-0.23632
-0.0857197	-0.0554262	-0.0906683	0.0460132	-0.0298876	-0.082124	-0.068928	-0.0551888	-0.112584	0.0398334	-0.152502	-0.0970084	0.02972	-0.0560401	-0.0194964	0.00766475	-0.128333	0.125886	-0.0252725	0.0200549	-0.0203877	0.0362443	-0.00307708	0.114437	0.036778	0.13159	0.0246452	0.00989437	0.0107282	-0.102816	0.0629557	-0.10771	0.0528873	-0.00143773	-0.0397919	-0.250894	-0.1283	-0.123806	-0.119973	-0.00293837	-0.0335961	0.07735	-0.0798977	0.0688971	0.090694	0.0198322	-0.0730492	0.143201	0.0621762	-0.00133616
0.615661	0.462774	0.426474	0.365284	0.493609	0.464745	0.382359	0.335817	0.324415	0.256041	0.202735	0.142483	0.229183	0.0212977	0.169714	0.0680206	-0.0432019	0.0921819	-0.0686741	-0.0483264	-0.0408488	0.0264027	-0.036756	0.0392313	0.0178928	0.0106433	-0.0487451	0.254571	0.216924	0.110214	0.304473	0.169166	0.280294	0.190041	0.280861	0.519626	0.358284	0.366316	0.204344	0.31931	0.0401221	0.273287	0.187699	0.285751	0.305322	0.413265	0.548456	0.618405	0.598598	0.68083
-0.544113	-0.395195	-0.360001	-0.303245	-0.382054	-0.439903	-0.33212	-0.555972	-0.358172	-0.297217	-0.340535	-0.333049	-0.290669	-0.168302	-0.190731	-0.0161907	-0.0116371	0.0354995	0.0112523	-0.018924	0.0570501	0.247298	0.111654	0.0626001	0.142906	-0.0421383	-0.173011	-0.0021224	-0.258164	-0.163132	-0.0818775	-0.215121	-0.27563	-0.211782	-0.311784	-0.32936	-0.312337	-0.273448	-0.321189	-0.237613	-0.382176	-0.264135	-0.238936	-0.190079	-0.263967	-0.351325	-0.291326	-0.370045	-0.456788	-0.28502
-0.0169422	-0.062086	-0.124383	0.11755	0.0701655	0.133243	0.208511	-0.115101	0.202157	0.125847	0.41793	0.0933544	0.109719	-0.0783969	0.0536474	0.0952464	-0.0593221	-0.143538	0.0679534	0.0396599	0.0656439	0.0923139	0.157903	0.0818704	-0.00514309	-0.0304234	0.10759	0.250848	0.12699	0.116737	0.0946832	0.149546	-0.00908407	0.162218	0.113182	0.278824	0.0966809	-0.0298551	0.0978446	0.137141	0.0635679	0.145554	0.0702906	0.0245001	0.119537	0.0429637	0.209707	0.125699	0.128504	0.0994915
0.0372196	0.0781812	0.100408	0.0252569	0.150832	0.0511955	0.0712225	0.052754	0.0646295	0.0788558	-0.0603215	0.0468807	0.0614313	-0.0150479	0.0218419	0.0617344	-0.0507093	-0.0158301	-0.0249719	0.0297768	-0.00811077	-0.0800237	-0.0319088	-0.0891251	-0.0227299	-0.0327377	0.0691603	0.0603387	0.0862242	0.158683	0.0916163	0.122532	0.0758397	0.0997371	0.0257328	-0.0393231	0.181353	0.15133	0.0964328	0.012655	0.040326	0.15494	0.0620789	0.229926	0.140559	0.0684217	0.0428375	0.00784475	0.0637665	0.145898
0.0920633	-0.0611641	-0.0615724	-0.0939524	-0.0330079	0.0504464	-0.0182294	0.0695562	-0.0190702	-0.0745337	-0.041132	-0.0650083	0.0325886	-0.0951932	0.226188	-0.0428898	0.103612	-0.145987	-0.0257484	0.111014	0.0148616	-0.0790004	-0.171776	-0.00423683	-0.288884	-0.172087	-0.114571	-0.160479	-0.214026	-0.0104345	-0.116435	-0.207266	-0.139948	-0.306715	-0.276711	-0.284753	-0.299796	-0.279126	-0.082772	-0.230377	-0.170378	-0.338096	-0.282763	-0.206295	-0.217475	-0.266778	-0.178464	-0.196622	-0.238346	-0.344779
0.500443	0.427313	0.178013	0.312653	0.302163	0.219419	0.175285	0.160961	0.172109	0.0735967	0.125683	0.0905932	0.134951	-0.010065	0.00284034	-0.0293773	-0.0157461	0.0127637	0.0572188	-0.024859	-0.0422548	0.0368323	0.0292279	0.170765	0.123145	0.0310671	0.230194	0.175331	0.287656	0.203455	0.374831	0.371796	0.31498	0.218998	0.290453	0.280824	0.154866	0.000253867	0.0363131	-0.0884669	-0.0086524	-0.0201261	0.0999834	0.0701663	0.204128	0.145548	0.234018	0.314522	0.191966	0.234677
-0.552753	-0.549384	-0.579751	-0.556414	-0.71001	-0.691868	-0.629388	-0.645764	-0.68527	-0.674965	-0.661538	-0.606128	-0.493321	-0.308276	-0.236479	-0.0941701	-0.061936	-0.107285	0.0383908	0.225	0.194947	0.231104	0.00914357	-0.297422	-0.451682	-0.585191	-0.660695	-0.849405	-0.835439	-0.860405	-0.926782	-0.938579	-0.936423	-0.952423	-0.967942	-1.01897	-1.02529	-0.893642	-0.746297	-0.555941	-0.391747	-0.311575	-0.119927	-0.0182932	-0.0718739	-0.100272	-0.275426	-0.360515	-0.506332	-0.540848
0.0532211	0.0783659	0.0412714	0.0717766	0.0510394	0.0625864	0.0614871	0.0559551	0.0508609	0.0373721	0.0237014	0.0375853	0.015887	0.00657046	0.0228232	0.00820957	0.00407558	0.00183533	-0.0137145	-0.00040599	-0.022285	-0.00463208	-0.0251536	0.00246899	-0.00888028	0.00443578	-0.0139509	0.00736153	0.00432881	-0.000173984	-0.00179923	-0.00751614	0.00674099	-0.00346307	0.0132455	0.0115406	-0.00231161	-0.000504435	0.0101808	0.026103	0.0155522	0.039876	0.0391215	0.0226089	0.0307105	0.045434	0.0461111	0.0339798	0.0306024	0.0525831
-0.0585404	0.226737	0.00351053	0.0536896	0.109247	0.0972083	0.0688812	0.0604472	0.0173198	0.105091	-0.0616189	0.0239554	0.116301	0.0193882	0.0501909	0.137115	-0.0719014	-0.109511	0.00215861	0.0421388	0.128442	0.141301	0.0388928	0.0189945	-0.122762	-0.0214406	0.0531869	-0.0896798	-0.00377417	-0.00969571	0.0879633	-0.0223456	-0.00160324	-0.0902186	-0.0128746	0.171372	0.0199268	0.0734872	0.0978287	0.0783069	-0.196155	-0.110498	-0.0412111	-0.0704913	-0.00700169	0.0861467	0.155291	0.146203	0.0886361	0.172772
-0.336812	-0.103541	-0.127068	-0.130636	0.10776	0.0029122	-0.0116081	0.00248976	-0.029114	-0.00446208	0.186709	0.0111742	0.134049	0.019965	0.101886	0.0773725	-0.0793218	-0.0424031	0.0095512	0.0348011	-0.173739	-0.0580312	-0.13025	-0.19542	-0.168586	0.00580568	-0.0162881	-0.0189042	-0.185368	-0.0757057	-0.100107	0.0320788	-0.0368588	0.0531007	0.0977343	0.0603198	0.0163614	0.148669	-0.165295	-0.00276121	-0.0627338	-0.00936107	0.0638141	-0.0493781	-0.168181	-0.208977	-0.0110113	-0.143136	-0.122549	-0.0199673
0.0962529	0.136711	0.117572	0.105082	0.0953268	0.123441	0.0619027	0.060418	0.103106	0.0641458	0.0796684	0.0806003	0.0443616	0.0809797	0.022937	0.00630671	0.0470925	-0.0296409	-0.0064163	-0.0173419	0.029277	-0.0293054	-0.0603738	-0.076947	-0.0520279	-0.0712576	-0.0730921	-0.0601438	-0.0797238	-0.0451654	-0.0980733	-0.0794527	-0.0780952	-0.159983	0.112842	0.53826	0.977082	1.07507	0.961844	0.855208	0.856335	0.764324	0.725711	0.623318	0.52008	0.51323	0.448883	0.402627	0.422954	0.321092
0.0944414	0.199927	-0.0951891	0.0374605	0.139467	0.12596	0.202196	0.235997	0.169304	-0.0490771	0.00627981	-0.0504345	-0.0813227	0.106385	0.0196284	-0.0413667	0.0816993	0.106915	-0.149451	0.00220354	-0.00824359	0.195687	0.0622987	-0.023752	-0.0803973	-0.0884524	-0.148559	0.0680817	0.0556654	-0.00574423	0.0163666	-0.00662092	0.0222163	-0.0327198	-0.0056419	0.0527648	-0.100463	-0.194846	0.0118577	-0.0473164	-0.0929733	-0.0837958	-0.0580147	-0.133424	-0.171283	0.00825787	-0.0937861	0.133114	-0.0407959	-0.0858856
0.0809519	0.137142	0.130353	0.0394872	0.288593	0.177179	0.256422	0.320372	0.193553	0.468559	0.170252	0.0989969	0.349781	0.201233	0.00639234	0.0116892	0.142923	0.0075231	-0.181383	0.0192477	-0.239753	-0.252237	-0.293335	-0.381483	-0.384292	-0.156084	-0.437658	-0.415223	-0.427031	-0.341917	-0.390422	-0.207724	-0.197034	-0.428833	-0.41987	-0.256073	-0.40917	-0.322015	-0.288152	-0.238946	-0.340165	-0.336104	-0.164766	-0.19931	-0.0643436	-0.214246	-0.253968	-0.162147	-0.164901	-0.210865
0.0980304	0.0851915	0.136341	0.080672	0.150565	0.169179	0.256498	0.435347	0.499392	0.405534	0.473162	0.357195	0.170396	0.170691	0.0840491	0.089128	-0.0246594	0.0729626	-0.0615532	-0.0758781	-0.00212879	-0.131301	0.0021	-0.0977915	-0.0930252	-0.0977105	-0.0650025	-0.17412	-0.118369	-0.095908	-0.158458	-0.174476	-0.162395	-0.187542	-0.166581	-0.133457	-0.220594	-0.218969	-0.0710852	-0.189839	-0.151672	-0.199053	-0.185196	-0.160646	-0.0949366	-0.0613308	-0.0944133	0.184177	0.516225	0.711954
-0.0659584	-0.0599995	-0.0434302	-0.0569929	0.172593	0.152154	-0.0134187	0.0828131	0.130621	0.125548	0.163635	0.293852	0.074178	0.101933	0.0553601	-0.0080185	-0.0125115	0.141481	-0.102789	-0.0181627	0.000452426	-0.0240738	0.0415066	0.16858	0.0975574	-0.0443195	-0.0113575	0.14421	0.125534	0.0810803	0.0637633	0.0921605	0.0300809	0.0601281	-0.088449	0.0780505	0.0333181	0.0221175	0.0922043	-0.00278234	-0.0511049	-0.151284	0.0077385	-0.112121	0.00822769	-0.112494	-0.0237282	-0.0263161	-0.0194137	-0.0106695
0.0286627	-0.021454	0.0819169	0.00779288	-0.0567307	0.0300405	0.0223254	0.0475023	-0.0199448	-0.0353307	0.0379402	0.0197689	0.0100724	-0.0306413	0.0462546	0.0157916	0.0693906	0.002861	-0.0248664	-0.0631769	-0.0858111	-0.00910495	0.0025498	0.0780405	-0.0761446	0.0157716	-0.0105384	-0.0139175	-0.048472	-0.048252	-0.0573837	-0.0550433	-0.0234579	-0.0626567	-0.00563089	0.0399278	0.114362	0.0996596	0.0166944	0.0481979	0.0564728	0.0036668	0.0754866	0.169932	0.17928	0.159115	0.231252	0.18982	0.124516	0.247921
-0.257604	-0.192809	-0.147729	-0.121383	-0.0725062	-0.0440483	-0.0338345	-0.0244475	-0.0333959	-0.0163389	-0.0390607	-0.0370058	0.0112263	0.0589269	0.0577165	0.0768851	0.047294	-0.00479311	-0.0311037	-0.0882823	-0.123599	-0.176485	-0.277049	-0.316052	-0.407507	-0.454704	-0.520997	-0.547236	-0.586698	-0.620438	-0.665058	-0.679194	-0.711364	-0.73608	-0.736452	-0.717685	-0.55846	-0.370866	-0.256184	-0.181153	-0.116011	0.0289805	0.125944	0.208406	0.148278	0.0211632	-0.079923	-0.190725	-0.261788	-0.35939
-0.451224	-0.477229	-0.466607	-0.476068	-0.483712	-0.487406	-0.468425	-0.462406	-0.427977	-0.418076	-0.367784	-0.304958	-0.272496	-0.212297	-0.167512	-0.114156	-0.0609553	0.00277838	0.0648686	0.107464	0.168046	0.227314	0.202877	0.178047	0.154219	0.110916	0.0822342	0.0503104	0.0378575	0.0111751	-0.0271618	-0.0726662	-0.0722741	-0.104009	-0.116962	-0.131097	-0.153861	-0.186941	-0.196941	-0.231082	-0.240726	-0.241603	-0.251108	-0.245792	-0.266722	-0.274678	-0.30022	-0.305517	-0.306058	-0.330622
-0.645502	-0.532217	-0.541417	-0.522322	-0.615875	-0.66253	-0.54444	-0.464854	-0.276474	-0.242677	-0.28951	-0.244276	-0.187746	-0.193803	-0.0229922	-0.0543269	0.0908307	0.101515	-0.0578237	-0.0801949	-0.0476278	-0.12699	-0.0671964	-0.192834	-0.213431	-0.340132	-0.371698	-0.402563	-0.390941	-0.468224	-0.565965	-0.568598	-0.651003	-0.654316	-0.70461	-0.569575	-0.716282	-0.65083	-0.752849	-0.820851	-0.763622	-0.744263	-0.71508	-0.704755	-0.535757	-0.627457	-0.679423	-0.578774	-0.693534	-0.68245
0.379827	0.436603	0.48267	0.227659	0.226534	0.392522	0.343737	0.332683	0.0869382	0.305457	0.347115	0.140112	0.0679421	-0.00731676	0.126278	0.0780708	0.0522306	-0.10234	0.0348418	-0.0628035	0.0423593	-0.0328358	0.0142174	0.0171783	-0.00491651	0.129572	-0.119054	0.184328	0.222713	0.0390044	0.271598	0.0663387	0.146756	0.241748	0.433752	0.360249	0.373234	0.359667	0.411146	0.443534	0.349795	0.274468	0.160345	0.341432	0.248328	0.148273	0.278344	0.182226	0.315651	0.2911
0.718693	0.817292	0.689614	0.909385	0.803803	0.665733	0.740527	0.621348	0.353818	0.433164	0.33488	0.247983	0.21024	0.120175	-0.00483793	0.0414037	0.0703195	-0.0266188	-0.0772224	-0.00788194	-0.0328341	0.0162644	-0.0614028	-0.168127	-0.198251	-0.172256	-0.175176	-0.247011	-0.281606	-0.241659	-0.107156	-0.258993	-0.135173	-0.219102	-0.0273052	0.00786064	-0.0771687	0.0171938	-0.0115099	0.0617352	0.0565797	0.0321622	0.00106271	-0.126416	-0.00931961	-0.101692	-0.0238039	-0.024315	0.174292	0.297089
0.0120612	0.0510909	0.205893	0.322652	0.0241958	0.051377	0.0830726	0.140533	0.109526	0.0372542	-0.0375154	0.0250652	0.012465	-0.165823	0.00104908	-0.0627301	0.0787944	-0.0353279	0.0730438	-0.0537801	-0.065216	0.0849272	0.15741	0.0862381	0.126454	-0.0607481	0.18348	-0.184127	-0.0213183	-0.0610127	0.13204	-0.0234025	-0.109596	-0.0369325	-0.0682959	0.107636	0.162854	0.126993	0.10292	-0.0220246	0.227105	0.272677	0.0973441	0.365473	0.221424	0.277938	0.22268	0.282424	0.276532	0.0931505
-0.0840487	-0.027141	-0.0293832	0.0298399	-0.0231855	-0.0473308	0.0320946	0.0151756	-0.122693	-0.0348429	-0.0770952	0.0384984	0.12071	0.0387187	-0.0618444	-0.093146	0.0647302	0.0222222	0.0476196	-0.0414261	0.0280333	-0.0335263	0.0438591	-0.0446138	0.0146177	-0.0945062	0.052842	-0.0926129	0.160325	0.060423	-0.0394619	0.0342942	0.0802284	0.0526313	-0.069012	-0.0318917	0.166595	-0.0257501	0.0544395	0.00920983	0.0805101	0.082539	-0.0281832	-0.00116752	0.0173959	0.0169957	-0.0617654	-0.00771012	-0.0262821	-0.0692084
0.017186	-0.187736	0.00776256	0.105748	0.0858474	0.127664	0.19383	0.214478	0.298472	0.208699	0.156194	0.342673	0.0222713	0.117242	-0.018628	0.0257853	0.0486872	-0.0713666	-0.0175162	0.0144103	-0.147532	-0.0782408	-0.170457	-0.156469	-0.199774	-0.237944	-0.145507	-0.0873933	-0.196255	-0.145191	-0.00652727	-0.158499	-0.202783	-0.127542	-0.262166	-0.101123	-0.220519	-0.168624	-0.077238	-0.0624679	-0.188272	-0.142926	-0.136541	-0.0820778	-0.0634593	-0.151582	-0.0706469	-0.0357972	0.0952069	-0.176904
0.352794	0.36569	0.370358	0.412381	0.568416	0.730075	0.657214	0.561288	0.500769	0.469533	0.359415	0.165473	0.167954	0.131012	0.0641887	0.10909	0.0377826	-0.00471908	-0.0567322	-0.0854213	-0.0494784	0.0127227	-0.0837289	-0.119137	-0.123921	-0.0563749	-0.147471	-0.215055	-0.176361	-0.205145	-0.304684	-0.168049	-0.327969	-0.237707	-0.307757	-0.290656	-0.290371	-0.208229	-0.0666443	0.0629591	0.0977061	0.0859902	0.107721	0.376535	0.724948	0.901369	0.829728	0.729943	0.524686	0.468296
0.226012	0.117443	0.130505	0.0575987	0.0341418	0.000140382	0.296722	-0.00727136	0.0266544	0.0545638	0.0292166	0.135241	0.0236638	0.0622782	0.166871	-0.140719	0.0456886	-0.104268	-0.00853358	0.207831	-0.0821927	-0.107421	0.122718	0.0926515	0.114027	0.260464	0.0770614	0.0377374	0.124798	0.114304	0.115392	0.181942	0.122246	0.159226	0.211848	0.385747	0.361536	0.0665706	-0.128223	0.134224	0.295843	0.17682	0.0353158	0.152541	0.228275	0.157761	0.263117	0.174262	0.148744	0.215361
-0.0211429	0.0275453	0.0272805	0.0868875	0.0698655	0.0409743	-0.00734359	-0.0326715	-0.0712996	-0.0851563	-0.121238	-0.0750893	-0.0739317	-0.0386699	-0.0653501	-0.0140175	-0.0172279	-0.0110985	0.0230674	0.0192765	-0.0225734	-0.0500587	-0.0422028	-0.104143	-0.137556	-0.159723	-0.190942	-0.208365	-0.233587	-0.225099	-0.250544	-0.235796	-0.283442	-0.282915	-0.293657	-0.257208	-0.186637	-0.102197	-0.00494393	0.00475874	0.0326681	0.0535489	0.0316471	0.027706	-0.0397901	-0.0850472	-0.0487513	-0.0807176	-0.102402	-0.136853
0.360592	0.268636	0.335102	0.367399	0.394237	0.346067	0.477523	0.493796	0.489168	0.340058	0.325922	0.337838	0.269542	0.065911	0.0537006	0.166168	-0.0354358	0.108462	-0.0952524	-0.143941	-0.0909275	-0.0848847	-0.0412055	-0.0901264	-0.250794	-0.129614	-0.198705	-0.212876	-0.156507	-0.172931	-0.237969	-0.276717	-0.328866	-0.27853	-0.347567	-0.318297	-0.430491	-0.381121	-0.260588	-0.379858	-0.157125	-0.357525	-0.259278	-0.21354	-0.286825	-0.382181	-0.474098	-0.325912	-0.409941	-0.373509
0.12868	0.245582	0.0546766	0.15766	0.175976	0.167045	0.132226	0.124212	0.125508	0.102495	0.0196593	-0.0614253	0.0347866	0.105955	-0.0822048	-0.0324551	-0.0355165	-0.019096	0.02031	0.0667575	0.00698208	-0.0488346	-0.0512865	-0.00521245	-0.00356151	-0.172952	0.00244583	0.0294656	-0.173044	-0.22264	-0.0219373	-0.0122676	-0.0100806	0.118676	-0.0468194	0.0869591	0.113047	-0.0924975	0.0112469	0.0208294	0.0682633	0.0525452	0.0496653	0.0457523	-0.0545114	0.0237255	0.110387	0.18418	0.0646363	0.191082
-0.0359748	0.045221	0.024122	-0.0138766	0.0232773	0.0390162	0.0100725	-0.0313077	-0.0269226	0.00881664	0.0550505	0.089326	-0.0104334	-0.110625	0.00380861	-0.0164399	0.0250434	-0.0975809	0.144597	-0.0556194	0.143554	0.166231	0.161786	0.126337	0.0480876	0.00546439	-0.0197593	0.100108	-0.022632	-0.0278674	-0.0597649	-0.0579984	-0.039028	-0.124352	-6.97039e-05	-0.162042	-0.0445637	0.00786334	-0.029753	-0.0782842	-0.0571231	-0.189688	-0.167432	-0.118745	-0.11418	-0.168241	-0.216166	-0.18329	-0.0413964	-0.159959
-0.116258	-0.0634094	-0.0822037	-0.0382182	-0.0321434	-0.0660446	-0.0421538	-0.0424943	-0.041748	-0.0142106	-0.00200974	0.0025211	0.069553	0.0681328	0.0232494	-0.013371	0.0181643	0.0235609	-0.00611624	-0.0222379	-0.0652979	-0.0402726	-0.00556301	-0.0741253	0.000921647	-0.0467828	-0.0318263	-0.00552334	-0.0422217	0.0245065	-0.0356407	-0.00849357	-0.00939419	0.0294689	0.107597	0.0489359	0.0705461	0.0481768	0.0809148	-0.0097165	0.0432485	0.0200945	0.0645424	0.0746215	0.149497	0.0493409	0.108633	0.0902799	0.0262189	0.0612751
0.037288	-0.115626	0.257919	-0.0286769	-0.0161701	-0.0705534	0.00180479	0.0723199	-0.0414885	-0.244536	0.0167895	-0.143695	0.00884359	-0.0877219	-0.115564	0.047485	-0.083701	0.0074833	-0.0870916	0.115824	0.00651951	0.1025	0.0377651	-0.0811156	-0.0593303	0.0335675	-0.0580589	0.0685942	-0.0997014	-0.184292	-0.0575486	-0.215326	-0.0764373	-0.0600943	-0.0563334	0.0145437	-0.280443	-0.0539128	-0.0795173	-0.072132	-0.165474	-0.026725	0.0625103	-0.0294916	-0.140142	0.12358	0.0556446	-0.117543	0.00612019	0.0927476
0.276721	0.0866011	0.153935	0.0825496	0.135135	0.0633655	0.120345	-0.0228114	0.0549661	-0.0261836	0.0856829	0.12436	0.0344966	-5.35696e-05	-0.060847	0.0439866	-0.016375	-0.0336514	0.0487424	-0.0427026	-0.0401076	0.00825389	-0.217694	-0.12763	-0.181433	-0.213946	-0.233809	-0.20367	-0.0915416	-0.226712	-0.184637	-0.242755	-0.111856	-0.446265	-0.069693	-0.240517	0.11174	-0.0433648	-0.0617041	0.04146	-0.00165893	0.00824488	-0.143065	-0.0961859	-0.104861	-0.168652	-0.11033	0.0821485	0.171758	0.162003
0.581347	0.873192	1.16163	1.41302	1.51352	1.70019	1.70775	1.71591	1.54527	1.3227	1.14315	0.828515	0.711488	0.561172	0.387239	0.265807	0.0342463	-0.00654391	-0.145015	-0.148494	-0.271815	-0.315622	-0.289778	-0.269802	-0.220011	-0.355041	-0.352698	-0.324945	-0.33157	-0.379233	-0.410956	-0.384426	-0.386232	-0.0508787	0.23453	0.32968	0.245506	0.187349	0.0525064	-0.0409949	-0.115522	-0.129156	-0.180388	-0.202899	-0.28674	-0.327501	-0.33499	-0.425595	-0.353092	-0.396887
-0.063031	-0.039941	-0.111978	0.0700489	0.109183	0.214391	0.158769	0.166117	0.190694	0.338065	-0.0083498	0.0965161	-0.0594487	0.135906	0.106332	-0.0260629	0.0405711	-0.0868951	0.0887755	-0.0163886	0.137088	-0.176724	0.0515138	-0.0724332	0.0764958	-0.0267266	0.0645793	-0.131448	-0.0594782	0.0685139	-0.0728369	0.00584879	-0.00595367	-0.0486363	-0.0249718	0.0938478	0.00234408	0.117655	-0.0411737	-0.107399	-0.00809178	-0.082196	0.0885422	-0.0957769	0.0730967	-0.109838	0.0137465	0.0125099	0.0148314	0.105919
-0.788024	-0.793778	-0.738922	-0.73064	-0.667025	-0.668616	-0.626306	-0.556459	-0.595754	-0.459266	-0.348223	-0.310863	-0.233949	-0.143141	-0.00809579	0.0422251	0.0434868	-0.015011	-0.021584	-0.0491169	0.00415375	0.0730713	-0.0815516	-0.178999	-0.256432	-0.341086	-0.467993	-0.504472	-0.592802	-0.639905	-0.709531	-0.689466	-0.708068	-0.766876	-0.818993	-0.698568	-0.663066	-0.727011	-0.740365	-0.742788	-0.748176	-0.816148	-0.739551	-0.785289	-0.80525	-0.788071	-0.808567	-0.759486	-0.86618	-0.852021
-0.0273831	0.101611	0.0248704	0.119064	0.00626855	0.157294	0.191168	0.263204	0.120899	-0.00958509	0.0706787	-0.106775	0.0768934	0.176861	0.118733	0.00689942	-0.101316	0.0203465	-0.0485631	0.122633	-0.126268	-0.0423454	-0.217027	-0.0560277	-0.216777	-0.0177185	-0.0732822	-0.164324	-0.12237	-0.246657	-0.192648	0.0333159	-0.257776	-0.155248	-0.276052	-0.354127	-0.155477	-0.163548	-0.129332	-0.0873121	-0.158978	-0.105813	-0.277014	-0.194684	-0.172498	-0.0772933	-0.0785208	-0.212014	-0.0462795	-0.234117
0.0389853	0.0869447	-0.0191126	-0.0232247	-0.029205	0.0677669	-0.135193	0.133711	0.0244883	0.116137	0.060155	-0.0169275	0.0118339	-0.0143259	0.00913439	-0.0565439	0.0156293	0.0376772	0.0369002	-0.0336628	-0.0295286	0.0648867	-0.0703694	-0.0302021	-0.0181517	0.0565984	0.0652135	0.0849311	-0.00650218	0.0540519	0.0194528	0.0158406	0.0710848	0.0812861	0.139447	0.0354997	0.319263	0.165592	0.175532	0.0887494	-0.00226012	-0.025029	0.0340581	0.0648952	0.0172424	0.0260533	0.0830159	0.0716095	0.179594	0.0141839
-0.0100468	0.0386288	0.105598	0.131098	0.126753	0.0644554	0.00939856	0.00190479	-0.0415913	-0.072331	-0.0549204	-0.0343855	-0.0253729	-0.0802891	-0.0572501	-0.0179774	-0.0802302	0.0532776	-0.0317528	0.0766828	0.127988	0.119032	0.104955	0.14732	0.0542317	0.0256371	-0.03482	0.0627618	0.0580968	0.0455338	0.153088	0.0729889	0.157304	0.087713	0.142483	0.170192	0.266685	0.280434	0.125281	0.23491	0.257509	0.2776	0.292903	0.408453	0.276342	0.390539	0.324397	0.290641	0.3519	0.241704
0.117675	0.0464457	0.177614	0.101973	0.0679622	0.0779915	0.271157	0.311391	0.289778	0.220404	0.302423	0.0428332	-0.0851414	-0.063514	0.0434256	0.0693495	-0.0231345	-0.0880492	0.0344011	0.00743311	0.0770737	0.10406	0.0442384	-0.0161597	0.104356	0.150913	-0.0257529	0.0930172	0.107284	0.0653231	0.0490105	0.207702	0.169765	0.230728	0.13683	0.0439981	-0.0330709	0.0158416	0.136572	-0.0778824	-0.098805	-0.0049836	0.0187137	0.0259464	0.190805	0.0196231	0.0756968	0.209115	0.197827	0.146304
0.443977	0.259146	0.216255	0.0934297	0.0208918	0.196551	0.0497888	0.0380478	0.0878245	0.0786156	-0.0179775	0.202	0.15914	0.0554184	0.0971624	-0.0512226	0.0435983	0.0487059	0.0449155	-0.0859971	-0.0621677	-0.162943	-0.0725339	-0.161589	-0.14385	-0.0805535	-0.258293	-0.195546	-0.378074	-0.106273	-0.306163	-0.116265	-0.287734	-0.378955	-0.294398	-0.130554	0.102731	0.110925	0.00150346	-0.0778022	0.0177422	-0.0266565	0.027658	0.0822918	0.102864	0.0713621	0.10334	0.125318	0.220778	0.323883
-0.5669	-0.583765	-0.531509	-0.487333	-0.431655	-0.332741	-0.284332	-0.184302	-0.106494	-0.0127559	0.00969945	0.0883919	0.15953	0.170616	0.311922	0.211484	0.109301	-0.0112235	-0.135482	-0.17408	-0.270333	-0.285224	-0.306335	-0.481874	-0.55766	-0.608086	-0.66693	-0.70591	-0.754974	-0.821213	-0.784175	-0.878084	-0.886197	-0.844427	-0.849627	-0.653016	-0.291849	-0.116911	-0.234498	-0.343114	-0.450271	-0.5218	-0.529487	-0.612368	-0.720936	-0.68834	-0.769767	-0.77906	-0.810546	-0.867758
-1.14391	-1.08071	-1.07188	-1.06354	-0.897799	-0.686722	-0.506422	-0.312647	-0.0762724	0.247773	0.426368	0.571538	0.6124	0.543663	0.29208	0.241715	0.0830416	0.0248523	-0.163434	-0.186175	-0.19744	-0.277472	-0.328916	-0.417078	-0.410129	-0.533398	-0.539455	-0.550255	-0.671462	-0.751883	-0.798216	-0.819611	-0.817629	-0.691715	-0.698392	-0.766742	-0.846581	-0.857319	-0.810009	-0.842608	-0.803341	-0.836102	-0.839393	-0.94605	-1.03652	-1.03217	-0.993167	-0.992145	-0.970769	-0.946789
0.319304	0.387633	0.390243	0.565713	0.694036	0.781676	0.746771	0.611597	0.56934	0.453941	0.347201	0.301638	0.17911	0.137904	0.107102	0.101567	0.051111	-0.000676623	-0.0612481	-0.0907537	-0.0685249	-0.0495912	-0.137199	-0.164774	-0.161115	-0.17997	-0.217129	-0.232791	-0.275523	-0.266511	-0.277838	-0.302215	-0.367822	-0.39894	-0.376157	-0.369174	-0.291781	-0.173972	-0.0501518	0.0910217	0.136172	0.166031	0.309698	0.575891	1.01055	1.02222	1.0764	0.868337	0.715151	0.641083
0.531284	0.611473	0.581615	0.648117	0.690235	0.643609	0.687129	0.53868	0.494252	0.498149	0.410164	0.30161	0.331303	0.159945	0.189738	0.0253584	-0.00928672	0.0625362	-0.0189106	-0.0596973	-0.107699	-0.168435	-0.112388	-0.135759	-0.0990633	-0.104297	-0.0102024	0.0914812	-0.0150847	0.221869	0.22123	0.262268	0.274527	0.292013	0.409061	0.497404	0.705587	0.855912	0.746284	0.735361	0.629031	0.381044	0.35088	0.281955	0.224342	0.185695	0.0767663	0.0352241	0.0322503	0.0110679
-0.0709098	0.0772576	0.177075	0.0869122	0.129309	0.0670292	0.0965073	0.0742733	0.132392	0.127619	-0.0225743	-0.024571	0.016147	-0.0150198	-0.0995017	0.0348205	0.0811368	-0.11607	0.00637806	-0.00626485	0.107412	0.141745	0.219295	-0.0998018	-0.0125028	-0.0159898	-0.0438703	-0.0573693	-0.101599	-0.00433659	-0.00306804	0.188945	0.186203	-0.140122	0.136565	0.123819	0.0817465	0.092597	0.192101	0.108122	0.0986464	0.0645491	0.163405	0.274973	0.192375	0.0854628	0.114007	-0.0383557	0.143128	0.165544
-0.111576	-0.181322	-0.234352	-0.248706	-0.153528	-0.0239308	-0.288329	-0.354984	-0.231078	-0.221746	-0.164599	-0.153393	-0.247063	-0.243489	-0.135501	-0.0727293	-0.0364739	0.0366288	-0.000361497	0.0729359	0.133002	0.107449	0.116448	0.0554774	0.249918	0.0940318	0.056841	-0.0258109	-0.00991298	0.153903	0.232557	0.1012	0.255942	0.126638	-0.0493237	0.0884973	-0.15989	0.163581	0.109348	0.0280561	0.0434527	0.00276955	0.0470429	-0.107182	-0.00387339	0.034509	0.000794835	0.0318378	-0.0832477	0.0102181
-0.169228	0.0889465	-0.0228916	-0.00223355	0.189109	-0.067532	0.0372212	0.0161299	0.104694	-0.0157955	-0.109213	-0.0170793	0.116553	0.0196026	0.000813003	0.0799734	0.00196337	-0.0188993	-0.00740842	-0.055629	0.0641075	-0.0378066	-0.00949482	-0.0972013	-0.131973	-0.167794	0.035414	0.146968	0.01254	-0.108682	-0.0181795	-0.0249384	-0.0909984	0.154299	0.084256	-0.160764	0.0134256	-0.0544087	-0.0203629	-0.0838987	-0.00616107	0.086132	0.104403	-0.000261953	0.0607893	0.130129	0.0121194	0.0157213	-0.0641777	0.107387
0.0178848	0.0214255	-0.0386693	0.048116	-0.0276576	-0.0255442	0.200587	0.162216	0.0593545	0.149889	0.0520316	0.0468678	-0.118917	-0.0054209	-0.157927	0.0353991	0.112918	-0.0303306	0.0671417	-0.185128	-0.195185	-0.101856	0.0317205	-0.0949799	-0.0578368	-0.149964	-0.0468062	-0.0268638	-0.0900579	-0.0813214	-0.0405149	-0.0651904	-0.153828	0.0560042	0.164683	0.294824	0.221379	0.0706624	0.133811	0.14251	0.135677	0.0517611	0.440655	0.187986	0.231922	0.276606	0.167154	0.128217	0.141368	0.198418
-0.379847	-0.372692	-0.378561	-0.35236	-0.336059	-0.311876	-0.292306	-0.231034	-0.181146	-0.110856	-0.0426888	0.0365833	0.110802	0.100101	0.0818889	0.0902006	0.0414087	0.00342311	-0.046255	-0.0887774	-0.141469	-0.158641	-0.17612	-0.198511	-0.25027	-0.269636	-0.307254	-0.34049	-0.343671	-0.362117	-0.377748	-0.415537	-0.41226	-0.424174	-0.452434	-0.443066	-0.449672	-0.436461	-0.465422	-0.46211	-0.482391	-0.50012	-0.506489	-0.48779	-0.468337	-0.448341	-0.466768	-0.470112	-0.480467	-0.501674
0.120855	0.20209	0.251894	0.0771307	0.151239	0.165512	0.167873	0.0604992	0.0205777	0.0885085	0.0202719	0.034057	0.0458056	-0.0755846	0.029306	0.118751	0.0630071	-0.0820128	-0.0725567	-0.0271887	0.0465782	0.0846776	0.0332468	-0.0143378	-0.0157065	-0.085683	-0.00181741	0.0852737	-0.0207982	0.116856	0.101554	-0.0728221	0.101876	0.0876873	0.186076	0.191487	0.218725	0.135517	0.173667	0.0395072	0.168492	0.111058	0.143653	0.136717	0.139077	0.081594	0.282971	0.122024	-0.0159346	0.237617
0.251313	0.185629	0.229449	0.22666	0.221524	0.155686	0.18765	0.203652	0.218963	0.16839	0.109263	0.119625	0.112253	-0.0759998	0.0699499	0.0262164	0.015579	0.0249483	0.0214867	-0.0882305	-0.194986	-0.127646	-0.175503	-0.0656009	-0.151539	-0.092337	-0.0857235	0.0295139	-0.0507245	-0.0950748	-0.0170295	0.114509	0.0599273	0.119042	0.00727026	0.0263027	0.122612	0.00534329	-0.0310123	-0.0422459	0.0502491	-0.129856	0.0467835	-0.0453848	-0.0839492	-0.0628313	-0.05513	0.0783625	0.176659	0.339155
0.107802	0.218395	0.158332	0.218635	0.191257	0.097997	0.191566	0.204135	0.065526	0.147593	0.0965681	0.152372	0.0419959	0.080546	0.109458	0.0376982	0.117316	-0.0156623	-0.0982885	-0.041063	0.0722912	0.0310436	-0.0102368	-0.0347685	0.0964897	0.151299	0.0134299	0.147203	-0.0693286	0.0632676	0.0642197	0.0427236	0.0905002	0.149147	0.0735219	-0.0106424	-0.0161997	0.0764233	0.110325	0.0911817	0.175645	0.209724	0.0693656	0.16899	0.234373	0.0947596	0.15453	0.103981	0.272819	0.131705
0.132379	0.210093	0.0045392	0.161447	0.121654	0.0390873	0.119278	0.240091	0.0666875	0.071227	0.0137637	0.0323019	0.0910111	-0.00580738	0.156357	0.129586	-0.0505456	-0.0291215	0.087456	-0.137375	-0.0887937	-0.076848	0.145575	-0.0180257	-0.0265965	0.0521743	0.0176742	-0.0738832	-0.145366	0.0582355	0.0834172	0.125136	0.0754737	-0.0698618	0.21077	0.052265	0.00524845	0.0631785	0.167842	0.0345725	0.173893	0.180192	0.107229	0.0594754	0.162254	0.150437	0.141788	0.0753366	0.120567	0.0182936
-0.0790078	0.0257834	-0.00642505	0.0401621	0.170887	0.0226611	0.016502	0.114388	0.0274914	0.139332	0.0743704	0.0431947	0.0835468	0.114519	0.0704271	0.123669	0.0393123	-0.037644	-0.151996	0.0266591	-0.119103	-0.0609439	0.0257363	-0.0371051	-0.0834361	-0.0675319	-0.0507172	-0.188434	-0.130216	-0.047393	-0.235044	-0.25694	-0.0504135	-0.0153131	-0.146853	-0.174825	-0.124184	-0.143731	-0.157274	-0.190305	-0.151891	-0.212093	-0.081274	-0.137791	-0.138088	-0.0885097	-0.0153609	0.202838	0.286272	0.487031
-0.536329	-0.441977	-0.332868	-0.398404	-0.248188	-0.0603245	0.175581	0.680063	0.808441	1.0437	1.19218	1.11633	1.21825	0.94929	0.659723	0.344304	0.417691	0.0264507	-0.428094	-0.360352	-0.304928	-0.59771	-0.679047	-0.662003	-0.585804	-0.748012	-0.795346	-0.707408	-0.761234	-0.687183	-0.71195	-0.722405	-0.836937	-0.735965	-0.821783	-0.826293	-0.856534	-0.829972	-0.764344	-0.847469	-0.843435	-0.846743	-0.871967	-0.80876	-0.859035	-0.889466	-0.878896	-0.724599	-0.834205	-0.664915
0.0708181	0.0441024	0.0212203	0.0533038	0.0221174	0.0832077	0.1066	0.0653512	-0.0233172	0.177003	-0.0420646	0.10569	0.0169569	0.0481156	0.024013	0.0077292	-0.124522	0.0700825	0.131671	-0.0849604	-0.0102575	0.0125438	-0.0173225	-0.0621494	-0.162459	-0.157806	-0.0874091	-0.157751	-0.11056	-0.0712809	-0.0975321	0.0601473	-0.046834	-0.162505	-0.0269004	-0.0129215	-0.0179291	0.106381	0.0313264	-0.0593263	-0.174022	-0.102057	0.0689158	-0.113774	-0.0522263	-0.086281	-0.187375	-0.214021	-0.198986	-0.143771
0.207982	0.0957848	0.0892864	0.0601732	-0.0288347	0.0809432	0.0833545	-0.116244	0.0578922	-0.0356475	0.0019003	-0.0767572	0.116428	-0.0283481	0.11934	0.047112	-0.0539598	0.0446772	0.00383825	-0.0416676	-0.0188546	-0.0502935	-0.0703599	0.000515607	-0.0784461	-0.193205	-0.0337615	-0.00779206	-0.0875804	-0.205741	0.00289535	-0.172484	-0.0191472	-0.0632987	0.0798727	-0.0371438	0.343176	0.183483	0.185635	0.0147867	0.192359	0.211675	0.198415	0.0845754	0.0469862	0.175296	-0.0493361	0.0428135	0.084252	0.0430924
0.175941	0.214638	0.174519	0.164031	0.221662	0.204058	0.395297	0.0313783	0.0466261	0.0306783	0.0108705	0.00491051	-0.0803653	0.0887418	-0.0927046	-0.0283057	-0.0330192	0.0558746	0.00252114	0.00292916	-0.100457	0.0626871	0.0916746	0.00380931	0.018538	0.00195415	0.00094608	0.10516	0.0818839	0.0291362	0.16037	0.198591	0.0769798	0.213379	0.131439	0.233805	0.102707	0.203724	0.0401812	-0.00112945	-0.00130206	-0.0554993	-0.149858	-0.172276	-0.214239	-0.153172	-0.0754498	0.0308261	0.0575763	0.113403
0.353726	0.503014	0.471644	0.66274	0.506078	0.356163	0.430823	0.314258	0.280442	0.18607	0.0092104	0.167088	-0.0892885	-0.0147048	0.0128233	-0.0555446	0.068886	0.0110664	-0.0411489	0.0167412	-0.00347483	-0.0813076	-0.0695532	0.134848	0.117424	0.358663	0.580527	0.681327	0.721084	0.898678	0.714747	0.778232	0.924867	0.875298	0.838406	0.410993	0.515183	0.363453	0.181846	0.0961908	0.0707766	0.0229151	-0.0439045	-0.103215	-0.0326105	0.175271	0.260077	0.371764	0.389198	0.421691
[truncated: 130 more columns]

## Sheet: b recruited LEDoff
0.0188752	0.105787	0.0734943	0.167496	-0.0582038	-0.0636651	-0.0130124	-0.107992	-0.139541	0.0161921	-0.0155874	0.00628592	0.073305	0.053751	0.00711676	-0.0522796	0.0664689	-0.051298	-0.0136984	0.0508072	0.202495	-0.0199126	-0.00619682	0.0785377	0.127633	-0.0704532	0.124665	0.00909194	0.056162	-0.171354	-0.0828699	0.161351	-0.107589	0.00352886	0.140617	0.070504	-0.093633	0.16617	0.155855	-0.0307143	-0.0295493	-0.0170286	0.018335	-0.130837	-0.0249839	-0.125853	0.0325166	-0.0435305	-0.0154602	-0.143355
-0.0323891	0.0543174	0.0456252	0.0235529	0.0367507	0.0152227	-0.00332961	0.115638	0.033158	-0.157289	-0.00725051	-0.0643768	-0.150387	0.0271473	0.000199649	0.111761	0.00915996	-0.183387	-0.0143752	0.0768412	0.133039	-0.0398668	-0.0589973	-0.121594	-0.0518763	0.135984	0.161374	0.191105	0.103268	0.253205	0.279479	0.176168	0.301227	0.456897	0.479993	0.157916	0.213798	0.00881714	0.0123543	-0.0872054	-0.210168	-0.113986	-0.0267619	-0.0644907	-0.118862	-0.157441	-0.165862	-0.0565208	-0.144806	-0.0143707
-0.108958	-0.124289	0.0187961	-0.240434	-0.206858	-0.0302588	-0.0401068	-0.058808	-0.145898	-0.112165	-0.118239	-0.183207	-0.25142	-0.125158	-0.0645744	-0.03002	0.130799	-0.064128	0.0346417	-0.0712927	-0.0827225	0.0472739	-0.0489121	-0.0634111	-0.111031	-0.129355	-0.0523457	-0.216036	-0.123014	-0.0249465	-0.0368271	-0.259148	-0.0564056	-0.211589	-0.176735	-0.226437	-0.152079	-0.205367	-0.178518	-0.353207	-0.136971	-0.251786	-0.317407	-0.1418	-0.111174	-0.041665	-0.252528	-0.399219	-0.228024	-0.248382
0.353694	0.240156	0.299982	0.266323	0.277272	0.438815	0.469666	0.440582	0.521975	0.428482	0.394775	0.29448	0.148261	0.178317	0.10168	0.0255433	0.0719613	-0.049967	0.000668898	-0.0482065	-0.0739788	-0.118957	-0.178904	-0.0536737	-0.0371271	-0.0234495	-0.0497363	-0.0204493	-0.0481339	-0.0845675	-0.0291213	-0.0746253	-0.0334267	-0.0253305	0.00227975	-0.0457438	-0.0371435	-0.144559	-0.214877	-0.117674	-0.0995543	-0.190095	-0.179135	-0.124742	-0.144879	-0.0247265	0.0852861	0.257672	0.675062	0.970707
0.0839664	-0.0533347	0.0836033	0.115803	0.0595618	-0.0756849	0.0305255	0.276465	0.00413441	-0.0623252	0.0588662	0.105404	-0.0349655	0.013359	-0.0103711	0.0205589	0.000222477	0.0728033	-0.0572118	-0.0363729	-0.0553784	-0.0741167	0.165424	-0.0290584	-0.0395655	0.202398	0.164432	0.0599128	0.09362	0.294493	0.172955	0.0524805	0.22537	0.145909	0.16682	0.301158	0.48891	0.312009	0.103097	0.168137	0.181116	0.0260953	0.0885198	-0.0345701	0.154229	0.165397	0.191295	0.297864	0.29727	0.366891
0.0179355	-0.0951279	0.033629	-0.180045	-0.0184272	0.0396547	-0.156753	0.015859	-0.148518	-0.115664	-0.0566943	-0.00876271	-0.0281718	-0.158673	0.0101812	0.0682604	0.0984133	-0.0211054	-0.0609153	-0.0846531	0.15756	-0.173612	-0.0828768	0.0492499	-0.0796529	0.0562975	0.0817659	0.00475888	0.084445	0.227277	0.0725754	0.159019	0.0382452	0.0269262	0.11337	0.0101405	0.0132672	0.196047	-0.0882971	0.126156	-0.047151	0.0839553	-0.0807786	0.148002	0.0131138	0.0814377	-0.0194964	-0.0289458	-0.14198	-0.0255817
0.163477	0.194916	0.208428	0.110737	0.164712	0.0962142	0.175117	0.167264	0.163424	0.183517	0.121084	0.202924	0.136051	0.130515	0.0686087	-0.000342413	0.0156017	-0.013964	0.0112322	-0.0125275	-0.0364865	-0.0162832	-0.0297741	-0.0345942	0.0351319	-0.0717572	0.0025936	-0.00379813	-0.0186626	0.0681041	0.135048	0.166032	0.138355	0.141031	0.135192	0.155936	0.121881	0.167397	0.185146	0.145693	0.0773773	0.127819	0.00240037	0.0352168	-0.0336235	-0.0384975	0.044731	0.151176	0.304473	0.483962
-0.152924	-0.173113	0.0600219	-0.0520634	0.138822	-0.0851915	-0.118544	-0.12073	-0.0896448	0.0486641	-0.0184723	0.0780396	0.124826	-0.0302269	0.0917048	0.153708	-0.0443649	-0.0084849	-0.0699074	-0.0309509	0.0417366	-0.0460304	0.0622362	-0.14405	-0.106076	0.128453	0.0410891	0.207613	0.0868035	0.0952001	-0.00690789	0.0647096	0.10362	0.0334103	0.103087	-0.118916	-0.0557654	0.0976185	0.0477414	-0.170063	-0.0682858	0.0308561	0.108834	-0.0614609	0.045785	0.0359298	0.176917	0.0712834	0.29129	0.0196812
0.151955	0.149603	0.202418	0.182536	0.180006	0.235494	0.246724	0.2024	0.129918	0.190862	0.168815	0.212308	0.133585	0.113457	0.0480005	0.00252955	-0.000525595	-0.000517074	-0.0310266	0.0295397	-0.0376354	-0.0341619	-0.0381388	-0.0292986	0.0408609	0.0237523	0.0758426	0.138114	0.181281	0.185092	0.137327	0.211616	0.188632	0.305042	0.149263	0.210074	0.172343	0.187662	0.172163	0.0675129	0.147254	0.130499	0.158243	0.122738	0.192017	0.239762	0.275073	0.366088	0.609347	0.916813
0.185338	0.194518	0.101232	-0.00764114	0.123434	0.204098	-0.00204368	-0.0382028	0.0826649	-0.0186053	0.0273792	0.0409558	-0.0485705	-0.0909672	-0.0865611	0.0341297	0.11576	-0.102829	-0.0474928	0.000432464	-0.146772	-0.118814	-0.0753624	-0.0675082	-0.047496	0.0431138	-0.0397629	0.102488	0.236185	0.119068	0.210358	0.132	0.177871	0.0769431	0.191031	0.18392	0.212071	0.358356	0.133612	0.156723	0.221251	0.325124	0.297882	0.211254	0.335781	0.238407	0.345326	0.240981	0.23289	0.314878
0.914406	0.676837	0.699725	0.775056	0.622961	0.553717	0.565548	0.414385	0.297995	0.419704	0.307854	0.307437	0.12805	0.011095	-0.00358056	0.0878196	-0.047532	0.0323311	0.000422659	-0.0730414	-0.290686	-0.216289	-0.187802	-0.191727	-0.193759	-0.143775	-0.0551387	-0.101327	-0.0365432	-0.0053429	-0.00612484	0.119253	0.0838143	0.115059	-0.0170394	0.0208324	-0.0247827	-0.060592	-0.152652	-0.224651	-0.191466	-0.335334	-0.314343	-0.388656	-0.261266	-0.390135	-0.412297	-0.368066	-0.347111	-0.259457
0.320383	0.316462	0.265351	0.263948	0.228623	0.202571	0.238128	0.28566	0.283734	0.271658	0.249033	0.210861	0.141505	0.106276	0.0704298	0.0458658	0.0303703	-0.0152138	-0.00161683	-0.0594055	-0.0530401	-0.0263654	-0.0644104	-0.0437175	-0.0198599	-0.0443036	-0.0438727	0.00602323	0.0324594	-0.0365208	-0.0255516	0.00335988	0.00327081	0.0252389	0.0154295	-0.0262671	-0.0406396	-0.0769863	-0.106435	-0.12765	-0.151697	-0.12901	-0.135273	-0.164907	-0.151687	-0.120715	-0.0851534	0.0238606	0.133685	0.296078
0.429007	0.471425	0.45132	0.376461	0.369249	0.362324	0.316183	0.311947	0.219283	0.212633	0.142521	0.042035	0.0576712	0.0911678	0.105391	0.188848	-0.102492	0.0089694	-0.0263695	-0.0689562	-0.0391917	-0.0567726	-0.100409	-0.0622623	-0.0297449	0.0686144	0.0634281	-0.0117003	0.170939	0.119022	0.128417	0.149177	0.216612	0.209873	0.0653389	0.15672	0.0327147	0.0264076	-0.0220661	0.0178243	0.00105519	0.0102864	-0.00313157	0.0258357	-0.0255236	0.107284	0.0713743	0.25994	0.466769	0.855721
0.360486	0.381412	0.374453	0.401239	0.362893	0.313596	0.281998	0.144702	0.224293	0.0921049	0.143967	0.0557004	0.101999	-0.0537762	0.0966768	-0.0154242	0.0412409	-0.102328	0.0724269	0.00408401	0.212103	0.0334398	0.208959	-0.0187408	0.135758	0.237953	0.247144	0.10651	0.198941	0.288417	0.375464	0.316459	0.336572	0.311573	0.386228	0.281407	0.287799	0.354192	0.265885	0.378513	0.312492	0.259724	0.31425	0.189873	0.17411	0.360402	0.389464	0.275635	0.226036	0.509463
0.22159	0.245719	0.245116	0.225055	0.245077	0.231465	0.289117	0.284431	0.295837	0.192219	0.187727	0.140003	0.13918	0.0914852	0.062888	0.072332	-0.0283854	-0.0052334	0.00576203	-0.0444752	-0.00632491	-0.0247157	-0.0586909	-0.0126369	-0.0387418	-0.0542318	-0.0239403	-0.0678267	-0.0899652	-0.0678841	-0.100761	-0.081521	-0.0657659	-0.141369	-0.120358	-0.180206	-0.139932	-0.170723	-0.117125	-0.179836	-0.160008	-0.206476	-0.18479	-0.20031	-0.19992	-0.183621	-0.184295	-0.115641	0.0582184	0.302271
0.0398194	0.0218525	0.0930995	0.0949019	0.0925398	0.0902952	0.152729	0.222347	0.20728	0.210034	0.249571	0.175245	0.155243	0.0729304	0.0747571	0.00851231	0.0140079	0.0219808	-0.0141798	-0.0303211	-0.0264527	-0.0603473	-0.0942432	-0.0999464	-0.102868	-0.054356	-0.0947399	-0.0892772	-0.0416655	-0.0738978	-0.107133	-0.114821	-0.11241	-0.157911	-0.122448	-0.149086	-0.172836	-0.122999	-0.190115	-0.1587	-0.14599	-0.139088	-0.156487	-0.142491	-0.130793	-0.172224	-0.102118	-0.0506157	0.174934	0.394716
0.111306	0.13454	0.0460789	0.0766898	0.0364719	-0.00321443	0.138462	0.22008	0.241514	0.175047	0.290894	0.172565	0.167347	0.0607234	0.0104096	0.0137584	-0.0240035	-0.010698	0.0462819	-0.0253387	-0.0472847	0.0107923	-0.1222	-0.0379696	0.0970527	0.158346	0.181334	0.191565	0.208574	0.149816	0.191792	0.195128	0.169418	0.136925	0.227398	0.139709	0.0686788	-1.18164e-05	-0.00408406	0.0326796	-0.0542439	-0.0389654	-0.154526	-0.046969	-0.0415612	-0.0893119	0.196901	0.566429	0.824602	0.899361
0.145731	0.0852984	0.144702	0.10819	-0.000709574	0.198208	0.0545675	0.0236002	-0.0606122	-0.0197281	0.0159697	0.017951	-0.0444532	-0.129468	0.0967711	-0.0309844	-0.0468051	0.0745271	0.011015	-0.00775261	0.00984608	-0.19067	-0.0726522	-0.0622457	-0.10829	-0.172251	-0.177842	-0.0247573	-0.150437	-0.214091	-0.122991	-0.0774284	-0.0459692	-0.105924	-0.206874	-0.112604	0.0555873	-0.0279551	0.119437	-0.0456184	0.130207	0.0702123	0.0791932	0.100693	0.231911	0.294834	0.261589	0.217648	0.333193	0.312071
0.246195	0.413816	0.287098	0.466322	0.444105	0.493788	0.438312	0.571898	0.493517	0.49219	0.3626	0.31185	0.193447	0.0866673	0.0669559	0.0205387	0.0701568	-0.0973801	0.0543527	-0.0476682	0.0600574	-0.200408	-0.125354	-0.0526009	-0.00777832	0.0191255	0.0101327	0.0325594	0.153634	-0.0784083	0.0543817	-0.0840373	0.00275064	0.103247	0.124024	0.206779	0.26145	0.191607	0.0963142	0.192341	0.216665	0.228351	0.151285	0.201777	0.0413326	0.232059	0.378785	0.249685	0.517971	0.734642
0.0832164	0.192609	0.189142	0.160129	0.218993	0.224726	0.11521	0.196453	0.143706	0.108052	0.0710368	0.0506104	0.0175286	0.0652917	0.0531663	0.0985992	0.00331636	0.0809396	-0.0641228	-0.118732	-0.100529	-0.0284523	-0.0187795	-0.0410349	0.0683889	0.0888323	0.0280313	-0.0305621	0.00525097	0.016407	0.0340225	-0.0358602	0.0345449	-0.0315031	-0.0586013	-0.0194197	-0.0487764	-0.140632	-0.067144	-0.0278868	-0.132034	-0.164399	-0.132299	-0.267209	-0.230614	-0.246601	-0.356656	-0.319329	-0.160523	-0.261591
0.0678766	-0.0850437	0.101012	-0.0292658	-0.0621934	-0.0151658	-0.0151655	-0.126032	-0.170272	-0.184323	-0.241508	-0.0964842	-0.0769904	-0.139397	-0.0831925	-0.0561297	0.0135605	-0.0513817	0.0443874	0.0495635	0.0294822	-0.0450079	0.0193361	-0.1007	-0.19017	-0.0278708	-0.124137	-0.12672	-0.186533	-0.199519	-0.275464	-0.233749	-0.265604	-0.182841	-0.283185	-0.314781	-0.0358519	0.0535876	-0.0421468	0.0180066	0.109182	-0.0247697	0.223054	0.306217	0.269032	0.199356	0.248875	0.406534	0.353049	0.33932
0.0743543	0.103258	0.227861	0.165659	0.289604	0.423993	0.277993	0.661037	0.549945	0.598776	0.470255	0.327122	0.49897	0.289698	0.233142	0.17351	0.191734	-0.113783	-0.120893	-0.130567	-0.155349	-0.286606	-0.202271	-0.0916925	-0.18616	-0.109489	0.0549424	0.0625272	-0.0156408	0.134461	0.121355	-0.00661076	0.11314	0.0223101	0.0585327	0.0709008	0.0799449	0.158521	0.0657978	0.0735925	0.012902	0.0493616	-0.0941685	-0.0767095	-0.2567	-0.185543	-0.250529	-0.0553379	-0.126383	-0.0424716
0.648944	0.561349	0.697408	0.782718	0.715001	0.808763	0.62199	0.46266	0.46261	0.421972	0.26724	0.253585	0.0576044	-0.0141592	0.25029	0.108483	-0.0264819	0.018068	0.0196255	-0.119695	-0.0649442	-0.152504	-0.137825	-0.0757564	-0.00678026	-0.10761	-0.0613665	-0.00693803	-0.02098	-0.098314	0.00604423	-0.110485	0.069322	-0.104817	-0.0689738	0.063325	-0.0422171	-0.0117167	0.0470587	-0.0187027	-0.0990083	-0.0459684	-0.0100119	-0.0325072	-0.0176636	0.0612659	0.124777	0.216638	0.398636	0.411166
-0.244906	-0.231738	-0.31708	-0.227646	-0.220518	-0.266344	-0.236754	-0.231244	-0.268641	-0.213774	-0.228359	-0.209625	-0.0981049	-0.119569	-0.0468664	-0.0219551	-0.0290332	-0.0127214	0.038957	0.0247528	0.0446883	0.0243096	0.0718735	-0.047548	-0.0515611	-0.0322801	-0.0891351	-0.151824	-0.166951	-0.146573	-0.105443	-0.0795787	-0.101592	-0.0843285	-0.132598	-0.171827	-0.123627	-0.165924	-0.19785	-0.199188	-0.236879	-0.211108	-0.243966	-0.245811	-0.216678	-0.253089	-0.222314	-0.172251	-0.114854	0.0333854
0.399392	0.354837	0.617412	0.540888	0.657008	0.710356	0.702709	0.614001	0.603089	0.55114	0.547336	0.42888	0.179091	0.169413	0.119908	0.0433952	-0.0414914	0.0873298	0.0212097	-0.110443	-0.246994	-0.1242	-0.265388	-0.163843	-0.126634	-0.110041	-0.0173483	0.00555171	-0.0795239	0.137076	0.112072	0.0721189	-0.0698907	-0.0448832	-0.0404374	0.0218726	0.163229	0.0845907	0.0862932	-0.0825563	0.0632476	-0.0673286	-0.0918547	-0.104153	-0.032146	-0.0479432	-0.0169931	-0.0839006	0.0462971	0.0515257
-0.133946	-0.108278	-0.141464	-0.173061	-0.16048	-0.167496	-0.120717	-0.187139	-0.170658	-0.139204	-0.0837776	-0.157414	-0.125071	-0.113257	-0.154551	-0.0711397	-0.0506274	0.0158078	0.0144123	0.091547	0.0336786	0.0211318	-0.0175329	0.091958	0.423192	0.703716	0.934166	0.968839	1.06143	1.06102	1.01279	1.029	0.947435	0.978195	0.904959	0.8032	0.730497	0.660194	0.528443	0.378316	0.414066	0.365845	0.287484	0.251235	0.339199	0.455773	0.550211	0.711873	0.746443	0.880894
0.865978	0.656608	0.577441	0.618383	0.565707	0.585237	0.567678	0.686421	0.742612	0.765253	0.676275	0.441323	0.256382	0.187457	0.0799475	0.0684585	0.0149969	0.0459624	-0.0277206	-0.101697	-0.106298	-0.228859	-0.274144	-0.296777	-0.300065	-0.281481	-0.295617	-0.284163	-0.345168	-0.42582	-0.29195	-0.376719	-0.349902	-0.395728	-0.471672	-0.470921	-0.437239	-0.266297	-0.308021	-0.39384	-0.314202	-0.248476	-0.305949	-0.244284	-0.271628	-0.271752	-0.242157	-0.323528	-0.386363	-0.369433
0.450163	0.460738	0.468139	0.399622	0.410305	0.514267	0.380295	0.278604	0.14854	0.216447	0.178116	0.0728064	0.0315089	0.108119	-0.0321249	0.027263	-0.0239963	0.00616341	-0.0513295	0.0418993	-0.182338	-0.193114	-0.239383	-0.00606975	-0.147324	-0.302953	-0.113558	-0.198989	-0.149432	-0.22064	-0.141515	-0.337186	-0.317024	-0.260493	-0.338631	-0.346066	-0.0492084	-0.193436	-0.155401	-0.132278	-0.0781453	-0.14587	0.00360761	-0.158895	-0.0704038	-0.0306905	-0.0797307	-0.145825	-0.0192495	-0.125758
0.0381996	0.0204089	0.043198	0.118905	0.0267385	-0.0164659	0.0281473	0.0137428	0.0658611	0.01281	0.0226568	0.0170734	0.108719	-0.0116033	-0.00831713	0.0147435	-0.0424098	0.0407864	0.0170158	-0.0301358	0.0620062	-0.050119	0.0209357	-0.00983581	0.00253273	0.0209062	0.00902558	-0.0112414	0.0992154	0.00590432	0.0452238	0.0502083	-0.0429654	0.0569634	0.0368252	0.126824	0.12913	0.124556	0.116208	0.0733015	0.169642	0.144026	0.12378	0.144853	0.120596	0.231378	0.156075	0.168669	0.327055	0.254286
[truncated: 130 more columns]

## Sheet: b other LEDon
-0.553333	-0.418746	-0.240053	-0.275534	-0.438134	-0.180931	-0.42751	-0.239252	-0.0641716	-0.236828	-0.561208	-0.221625	-0.190708	-0.320326	0.0801623	-0.201472	-0.345019	0.0347198	0.543414	-0.0316426	0.285866	0.0417278	0.0796638	-0.243682	-0.0761213	-0.209789	-0.44038	-0.49418	-0.277429	-0.496838	-0.376345	-0.542107	-0.45544	-0.677863	-0.297412	-0.408999	-0.208351	-0.597785	-0.728359	-0.408414	-0.504492	-0.585574	-0.545485	-0.477686	-0.478859	-0.426836	-0.296574	-0.467888	-0.276531	-0.384401
0.638904	0.924295	1.18427	0.846009	0.835844	1.05713	1.23268	1.04216	0.844602	0.220034	0.64666	0.687957	0.181259	0.620006	0.305829	0.030372	-0.0854559	0.0227526	0.27348	-0.241149	-0.231571	-0.448378	-0.0048764	-0.00990641	-0.124971	-0.125749	-0.523904	-0.640447	-0.576169	-0.603303	-0.444211	-0.630606	-0.291627	-0.602999	-0.732157	-0.399555	-0.648619	-0.756535	-0.434776	-0.818266	-1.00581	-0.741518	-0.536398	-0.521738	-0.683542	-0.696354	-1.00729	-0.896389	-0.996566	-0.885199
0.42028	0.29533	0.505069	0.0564287	0.517465	0.305025	0.305675	0.38247	1.01157	0.820733	-0.0518293	0.145027	0.297584	0.0125227	0.578861	0.081294	-0.0958449	-0.283311	0.667454	-0.369592	-0.0347893	-0.660982	-0.318159	-0.144951	0.0239709	0.288856	-0.576834	-0.409059	-0.204743	-1.07422	-0.763506	-0.717988	-0.189452	-0.951971	-0.0405765	-0.418515	-0.286287	0.295371	-0.425373	-0.144308	-0.913446	-0.233049	0.252992	0.0331053	-0.543641	-0.207773	-0.219769	0.452676	-0.322103	-0.443378
0.319862	0.18504	0.0382513	-0.0377632	0.260423	0.392225	0.551499	1.04442	0.338265	0.21412	0.123479	0.189706	0.400692	0.252442	-0.239165	0.578087	-0.127886	0.0310812	-0.353053	-0.128229	-0.306159	-0.139178	-0.176863	-0.186128	0.208336	-0.533587	-0.441259	-0.516733	-0.150153	-0.627955	-0.160554	-0.280756	-0.457231	-0.617865	-0.488214	-0.50457	-0.0983279	-0.23069	-0.813836	-0.225872	-0.24998	-0.00894444	0.013311	-0.19836	-0.425069	-0.714279	-1.02937	-0.574807	-0.176319	-0.984092
0.774802	0.529432	1.0693	0.768837	0.732398	0.587503	0.995563	1.01291	1.14869	0.592732	0.858905	0.675082	0.439255	0.288475	0.469371	0.319056	-0.311972	-0.20232	0.135669	0.0595666	-0.560829	-0.270715	-0.64117	-0.361268	-0.443584	-0.719123	-0.36921	-0.935058	-0.65427	-0.707835	-0.741966	-0.987201	-1.13116	-0.886805	-0.780851	-1.13026	-0.967957	-0.891394	-1.11867	-1.09516	-1.12707	-0.729128	-1.02814	-0.832714	-1.17987	-1.28847	-1.0698	-1.05913	-1.12477	-1.31035
-1.01439	-0.636081	-0.680093	-0.440304	-0.498371	-0.664977	0.27803	-0.580996	-0.303973	0.130791	-0.330551	-0.17902	-0.0669242	0.0535789	-0.0137494	-0.351881	-0.15745	0.0170638	0.394416	0.0978507	0.470973	0.333715	0.419411	0.354349	-0.623398	-0.584344	-0.813273	-1.07445	-1.02171	-1.03367	-1.006	-1.14306	-1.00974	-1.01682	-1.50015	-1.31496	-1.39002	-1.36477	-1.53459	-1.64338	-1.46387	-1.08513	-1.53132	-1.20907	-1.27486	-1.36423	-1.61641	-1.36062	-1.13532	-1.23694
-0.171978	-0.192001	-0.0720459	0.138331	0.0907624	0.473647	0.703509	0.924147	0.672005	0.798249	0.596573	0.438192	0.250958	0.37667	-0.130407	0.395576	0.0360676	0.0198539	-0.00187592	-0.449621	0.0275134	0.0999535	-0.180968	-0.330718	-0.279859	-0.47133	-0.644592	-0.6605	-0.786664	-0.769723	-0.897803	-0.744888	-0.961676	-0.910051	-1.08335	-0.961211	-0.91045	-1.02413	-0.914108	-1.07694	-0.934106	-1.03914	-1.01235	-0.948403	-1.09559	-1.1567	-1.25464	-1.11137	-1.33164	-1.05384
-0.148861	-0.479991	-0.130054	0.0320636	-0.534479	-0.275054	0.0793223	-0.334331	-0.37756	-0.191472	-0.122117	-0.0666048	-0.465096	0.109088	0.273592	0.372017	-0.0487134	-0.030795	-0.370569	0.0780603	-0.190343	-0.41679	-0.591903	-0.159331	-0.461118	-0.749627	-0.106378	-0.76294	-0.466325	-0.370985	-0.522443	-0.233721	-0.886781	-1.32011	-0.670163	-0.852078	-1.14358	-0.961798	-0.804231	-0.97527	-1.27889	-0.98091	-0.87785	-0.86973	-1.13239	-1.09161	-0.747039	-0.788623	-0.525744	-0.639234
0.584552	0.340215	0.33282	0.232058	-0.161882	0.747913	0.286434	0.112828	-0.319449	0.024869	-0.205434	-0.240483	-0.0890629	-0.123609	-0.209988	-0.0694083	-0.0200507	-0.0185448	-0.048163	0.156167	0.0891762	0.245113	0.274808	-0.210286	-0.438108	-0.183771	-0.211729	0.189722	-0.162958	-0.378673	-0.127906	0.195852	-0.364084	-0.302276	-0.167902	-0.309638	-0.135786	-0.813684	-0.834141	-0.459021	-0.388063	-0.386741	0.0861931	0.00397767	-0.461748	-0.013514	-0.182832	-0.615604	-0.246389	-0.138987
-0.143751	-0.494778	-0.643546	-0.395398	-0.741636	-0.325302	-0.777124	-0.499888	-0.839552	-0.765408	-0.945551	-0.161922	-0.248201	-0.00925664	-0.347979	-0.0529219	-0.144185	-0.148532	0.19748	0.148158	0.393417	-0.223854	-0.114652	-0.238439	-0.528641	-0.928853	-0.322501	-1.14017	-0.947928	-0.739927	-0.0724867	-1.07734	-0.342142	-1.21814	-0.793335	-0.735717	-0.784095	-0.874667	-0.63966	-1.09504	-0.833535	-0.726807	-1.22432	-1.08703	-0.882888	-0.650092	-0.791723	-1.04112	-0.845299	-0.95017
0.388139	0.319418	0.242369	0.341617	0.648863	0.100041	0.0631551	0.220569	0.460555	0.276647	0.323629	0.490297	-0.0397076	-0.0234303	-0.0610418	0.138964	0.0720056	-0.0778709	-0.0999202	-0.033178	0.0654469	-0.0690537	-0.119033	-0.127971	-0.430367	-0.103748	-0.222241	-0.315894	-0.233124	-0.265669	-0.373437	-0.56412	-0.415535	-0.549939	-0.479136	-0.659817	-0.406734	-0.486995	-0.555124	-0.600693	-0.629884	-0.785541	-0.552078	-0.620261	-0.845471	-0.72897	-0.745846	-0.672984	-0.767233	-0.677474
-0.236474	-0.268411	-0.12008	0.0937111	-0.068816	-0.113638	-0.193443	0.0937493	-0.0423164	-0.0382687	-0.164743	0.181682	-0.151846	0.187382	-0.220506	0.234656	-0.22458	-0.0842865	0.253908	-0.179698	-0.0703077	-0.140823	0.162	-0.280734	-0.347213	-0.282014	-0.342181	-0.0569619	-0.19563	-0.940411	-0.77597	-0.618769	-0.897402	-0.794702	-0.705736	-0.777204	-0.977156	-0.704998	-1.09122	-0.554675	-0.857667	-0.782278	-0.892712	-0.803415	-0.918512	-1.12004	-0.99314	-0.841967	-0.689518	-0.945573
0.204651	0.581493	0.242772	0.372446	0.367266	0.425968	0.3916	0.652949	0.895598	1.0389	0.908183	0.9955	0.628158	0.570729	0.444887	0.299268	0.0738312	0.0732252	-0.313139	-0.133186	-0.200768	-0.212327	-0.33828	-0.0653018	-0.0548278	-0.409276	-0.312823	-0.282105	0.00523929	-0.0364273	-0.0512077	-0.207436	-0.0982461	-0.30082	-0.480551	-0.476137	-0.545222	-0.590235	-0.588853	-0.894296	-0.883619	-0.862682	-0.959785	-0.754974	-0.950963	-0.904079	-0.840301	-0.930431	-0.764465	-0.640614
-0.331982	-0.0080663	-0.620134	0.12441	-0.0912811	0.0411022	0.196866	0.930607	0.190816	0.910857	0.679188	0.616894	-0.252311	0.246415	0.287164	0.478251	-0.0874457	-0.0222024	0.0845567	-0.453159	-0.837758	-0.376587	-0.166417	-0.575676	-0.629563	-0.697827	-0.431512	-0.444849	-0.207805	-0.438302	-0.310935	-0.335115	-0.411206	-0.238157	0.0301804	-0.408519	-0.0342949	-0.610239	-0.525597	-0.70145	-0.545343	-0.531423	-0.532896	-0.310327	-0.753796	-0.744102	0.151133	-0.556271	-0.260721	0.0245816
1.09231	0.884421	1.3378	0.975683	0.711327	0.52327	0.751926	0.841557	0.580323	0.633203	0.625389	0.307857	0.451467	-0.0518979	0.15469	0.345097	0.00961359	-0.216627	0.0577899	-0.195873	0.0266553	-0.243168	-0.0773344	-0.398575	-0.0651251	-0.108198	-0.26625	0.0194037	-0.21073	-0.180465	-0.16422	-0.33532	-0.0603748	-0.181787	-0.131775	0.225456	0.0144346	-0.0490852	0.436847	0.162356	-0.211507	0.11846	-0.367833	0.266394	0.526609	0.244352	0.216165	0.0813743	0.53458	0.566023
-0.401235	-0.585509	0.0248071	-0.24064	-0.363373	-0.0701834	-0.205782	-0.209266	-0.341625	-0.0350587	0.0299251	-0.156442	-0.335904	-0.721466	-0.682072	0.0721375	-0.392161	0.226716	-0.126113	0.21942	0.0900164	-0.0682955	-0.054791	-0.153082	-0.456881	-0.455989	-0.197455	-0.396199	-0.512954	-0.327654	-0.721648	-0.887953	-0.636515	-0.720301	-1.15565	-0.00971172	-1.14059	-1.08603	-0.552702	-0.722409	-0.669875	-0.795807	-1.09821	-0.821965	-0.628014	-0.295715	-0.882081	-0.481673	-0.656264	-0.57246
0.551977	0.765759	0.0519747	-0.293081	0.639261	0.223064	-0.248975	-0.170491	-0.19097	0.448436	0.35362	-0.127006	-0.320656	0.167551	-0.194945	0.238582	-0.102634	0.41575	-0.186379	-0.365319	-0.357423	0.181052	0.129947	-0.106593	-0.453507	-0.169045	-0.34628	-0.700731	-0.156868	-0.37479	-0.244972	-0.742997	-0.269116	0.200304	-0.230531	-0.237054	-0.579704	-0.510925	-0.132992	0.383045	-0.0921303	-0.28971	0.0584746	0.172798	-0.257102	-0.233882	-0.35668	0.151751	-0.184255	0.313872
-0.17842	-0.147947	-0.514893	-0.679546	-0.440298	-0.533143	-0.646901	-0.590836	-1.01326	-0.472827	-0.752248	-0.67325	-0.359656	-0.1719	0.132194	0.0182421	0.15313	-0.0386385	-0.0382233	-0.0945107	-0.225844	-0.239952	-0.286487	-0.592079	-0.645739	-0.907725	-1.12502	-1.04653	-0.802206	-1.04081	-1.18888	-1.14235	-1.00902	-1.07703	-1.21157	-1.17466	-1.10756	-1.04836	-1.33836	-1.19406	-1.12412	-1.09651	-0.992804	-1.064	-1.08609	-0.842445	-0.971259	-0.916822	-0.948978	-0.970727
0.195549	0.348816	0.383687	-0.00357749	0.233833	0.278532	0.363289	0.362446	-0.0433222	0.0499941	0.411677	0.501455	0.698308	0.0181716	0.33824	0.550033	0.111561	-0.0986912	-0.169788	-0.393114	-0.0917753	-0.266127	-0.0210959	0.0264091	-0.745099	-0.235692	0.154084	-0.662643	-0.62159	-0.251424	-0.442951	-0.412755	-0.129562	-0.475223	-0.47332	-0.258099	-0.711928	-0.0711568	-0.473221	-0.547468	-0.244255	-0.509109	-0.284477	-0.178071	-0.486909	-0.0580238	-0.400481	0.460473	-0.366227	-0.0679142
0.15954	0.385691	-0.21766	0.0646605	0.353597	0.144921	0.270392	0.485724	0.594863	0.247482	0.403549	0.176878	0.439496	-0.262149	0.15577	0.0923057	-0.268227	0.106699	0.0686653	0.000557025	0.267256	0.15012	0.228471	-0.267208	-0.499103	-0.390534	-0.197307	-0.550016	-0.256552	-0.342644	-0.616988	-0.776217	-0.751445	-0.773266	-0.901645	-0.602247	-0.958876	-1.13798	-0.70645	-0.994441	-0.980432	-0.81345	-0.861111	-1.03351	-1.1167	-0.855386	-1.06531	-0.493641	-0.334155	-0.32726
-1.02584	-1.25473	-1.02363	-0.689568	-0.921155	-1.1168	-1.11821	-0.461884	-0.538734	-0.524952	-0.129353	-0.18192	-0.195358	-0.394785	-0.248247	-0.18133	-0.0670353	-0.27669	0.326303	0.198752	0.18362	0.181306	0.022052	-0.674896	-0.909891	-0.739414	-1.14968	-1.1294	-0.902134	-0.943907	-1.21424	-1.14927	-1.031	-1.12687	-1.17155	-1.32213	-1.20124	-1.14913	-1.23727	-0.971285	-1.28738	-0.948373	-1.27826	-0.910378	-1.33381	-1.1691	-1.44145	-1.07769	-1.11171	-1.44862
0.159501	0.41696	0.15422	0.800151	0.264556	0.174155	0.161048	0.307958	-0.147243	0.39756	0.0673711	0.445908	0.258746	0.406954	0.0916993	0.0363847	-0.143178	0.120026	0.322686	-0.335918	0.0109682	-0.239421	-0.366369	-0.49071	0.196121	-0.149285	-0.171442	-0.694051	-0.0982561	-0.472773	-0.256486	-0.747031	-0.843919	-0.458673	-0.503228	-0.569881	-0.766129	-0.785157	-0.685698	-0.353174	-0.917182	-0.647512	-0.973752	-0.71742	-0.579373	-0.912768	-0.765123	-0.727933	-0.584488	-0.287363
0.206465	0.993191	0.34173	1.05222	0.459608	0.476663	0.251535	0.72366	0.349532	1.08237	0.471526	0.501334	-0.0909472	0.0277599	0.175673	-0.35058	0.329923	0.0911367	0.194795	-0.265275	-0.370213	-0.494541	-0.132859	0.019696	-0.278811	-0.196521	0.0269467	0.145404	-0.217181	-0.435856	-0.117015	-0.66395	0.22199	-0.112074	-0.566064	-0.320868	-0.196508	-0.467484	0.0987722	-0.520406	0.133164	0.374267	-0.340207	-0.0546492	-0.229202	-0.199329	-0.043938	-0.0808186	-0.451437	0.446352
0.68933	0.352149	0.261254	-0.0275533	0.575124	0.577609	0.0256922	0.174329	0.349075	0.300505	-0.020216	-0.110485	0.0528628	0.10992	-0.10797	-0.435711	-0.0729485	0.21895	0.210918	0.0787914	-0.115675	-0.155386	-0.00920818	0.213047	-0.238537	-0.572703	-0.143438	0.130802	-0.168566	-0.753242	0.196084	0.397231	-0.400405	0.0860557	0.158224	-0.191256	-0.365976	0.0166193	-0.247347	-0.552892	0.0662938	-0.228841	-0.40325	-0.0177257	-0.368994	-1.04522	-0.0236877	-0.142494	0.488344	-0.336883
-0.291186	-0.219392	-0.367655	0.500248	-0.416165	0.161422	-0.491739	-0.316197	0.209281	-0.557788	-0.118712	-0.200682	-0.0261439	-0.744768	-0.29686	0.016926	-0.0685596	-0.187072	-0.12133	0.360036	-0.11301	0.0181565	-0.142631	0.212273	-0.127852	-0.0692179	-0.375136	-0.268588	-0.0221446	-0.594248	-0.568534	-0.0585878	-0.590965	-0.495099	-0.288621	-0.626315	-0.257078	0.125917	-0.485189	0.13923	-0.532033	-0.42473	0.148553	-0.4715	-0.0379371	-0.0524861	-0.403352	-0.526774	-0.578809	-0.915373
0.347905	-0.00318634	-0.444261	0.298206	-0.27664	-0.125043	-0.142675	0.0373152	0.103673	0.22172	0.34633	0.320512	0.265526	0.515797	-0.603465	-0.0789725	0.36754	-0.136943	0.051112	-0.202737	-0.207203	0.0779065	-0.0312533	-0.0531231	-0.155485	-0.192891	-0.205466	-0.0381744	-0.654173	-0.33402	-0.5829	-0.251624	-0.396624	-0.1967	-0.557055	-0.368733	0.10549	-0.893836	-0.322234	-0.209759	-0.680895	-0.175834	-0.0434497	-0.511517	-0.595935	-0.614415	-0.538586	-0.79953	-0.353862	-0.877104
-0.96054	-0.964598	-0.866357	-0.929586	-0.893437	-1.01072	-1.10377	-1.07373	-0.960211	-1.0571	-1.10761	-1.02672	-0.711352	-0.428302	-0.469898	-0.188027	-0.102884	0.0326964	0.0971679	0.161047	0.409256	0.64111	0.651928	0.331873	0.0491458	0.16194	0.00766094	-0.034185	-0.0656986	-0.0887896	-0.301554	-0.458892	-0.487079	-0.538508	-0.542054	-0.600001	-0.842802	-0.77293	-0.804594	-0.852332	-0.864884	-0.948553	-0.919481	-1.1307	-0.96714	-1.08663	-1.06815	-1.0478	-1.12954	-1.04951
-0.151724	0.0499361	-0.57358	-0.0358413	-0.497267	0.375094	0.180222	-0.022861	0.343557	-0.738566	0.0976014	0.073866	-0.248622	-0.619635	-0.516087	0.171489	0.045787	0.180713	-0.579383	0.181394	0.785796	0.34193	-0.255559	-0.0673033	0.0184356	-0.22615	0.107681	-0.0999887	-0.691365	-0.800178	-0.311197	-0.990717	-0.494748	-0.348859	-1.08488	-0.0262672	-0.665253	-0.654043	-0.402173	0.106025	-0.198371	-0.22911	-0.287544	0.299608	0.269208	-0.430433	0.147171	-0.527547	-0.0860581	0.0175935
0.74253	0.824283	0.65682	0.41577	0.123474	0.673712	-0.136152	0.0227335	0.276185	-0.0702595	0.0594501	-0.0286299	0.0718208	-0.256729	-0.198661	0.15859	0.06118	-0.153807	-0.315686	0.249723	-0.136134	-0.35561	-0.339107	0.529765	-0.432094	0.0915165	-0.199832	-0.0940566	0.370341	-0.107479	-0.0724662	0.000807901	0.0847324	0.00384895	0.272654	0.15215	0.205481	0.580995	0.295507	0.34529	0.414836	0.444759	0.284574	0.134159	0.293279	-0.0800117	0.0111133	0.201201	0.0808828	0.0192499
0.41902	0.228709	-0.285736	-0.0121276	-0.282702	0.52799	0.108207	-0.18876	0.0371704	-0.172167	-0.202382	0.175721	-0.216174	-0.473683	-0.446112	0.223999	-0.186531	-0.0580623	-0.40344	0.424035	-0.680923	0.0701175	-0.546427	-0.0434391	-0.581434	0.0462978	-0.355762	-0.322144	-0.575933	-0.228154	-0.235524	-0.205536	-0.110425	-0.276245	-0.053068	-0.0687021	-0.50668	-0.468651	-0.438266	-0.581232	-0.566181	-0.411441	-0.639359	-0.0319375	0.0710201	-0.624603	-0.648846	0.185249	-0.334989	0.410399
-0.203875	-0.152923	-0.2186	0.188647	-0.129597	0.1781	0.0767077	-0.157026	0.0456294	0.128931	0.0253962	0.239924	0.294228	0.261775	0.240263	-0.0254817	0.118648	-0.0120916	0.106618	-0.187693	-0.21646	-0.054019	-0.186342	-0.122701	-0.406535	-0.364023	-0.471293	-0.397108	-0.644122	-0.442059	-0.518767	-0.753285	-0.637565	-0.627945	-0.73608	-0.716463	-0.876275	-0.73621	-0.728803	-0.701386	-0.747551	-0.74779	-0.813522	-0.745262	-0.845029	-0.888453	-0.843021	-0.97872	-0.65806	-0.813609
1.34485	-0.141937	0.428192	0.267463	0.0860108	0.760233	0.510767	0.338678	0.165137	0.578456	0.0160342	0.160507	0.112804	-0.00425072	-0.687047	-0.061323	0.332977	0.164791	-0.229629	-0.206816	-0.22856	-0.273898	0.486835	-0.11633	-0.318855	0.0441685	-0.136245	0.10724	-0.170429	-0.380098	-0.428755	-0.248918	-0.225331	0.0186745	-0.404392	-0.00408188	-0.0927636	-0.159818	-0.19704	-0.0145105	0.367235	0.154731	-0.290448	-0.367757	0.0904097	0.178994	0.251724	0.354609	0.37729	1.06657
-0.139616	-0.021056	-0.256919	0.122309	-0.57078	-0.30028	-0.606556	-0.134689	-0.307301	-0.39363	-0.274662	0.766077	0.0600844	0.0978621	0.245392	0.268418	0.0471327	-0.162708	-0.0951942	-0.057648	-0.447883	-0.108874	-0.77275	-0.463014	-1.18373	0.107498	-0.711698	-0.597888	-0.215203	-0.37771	-0.043255	-0.453853	-0.219258	-0.377938	-0.702357	0.0787691	-0.585387	-0.371296	0.13876	-0.565374	-0.284686	0.162765	-0.233906	-0.155889	-0.635919	-0.200707	-0.236464	-0.348153	-0.937304	0.196929
0.273951	0.242488	0.273306	0.400705	0.0729495	0.147166	-0.224045	0.288742	0.676399	0.261539	0.155578	0.0507381	-0.582401	-0.121248	-0.012531	-0.0652388	-0.102779	-0.102893	0.284911	-0.0140004	-0.170118	-0.345067	-0.373191	-0.153966	-0.0460623	-0.290826	-0.245711	-0.320145	-0.233309	0.0421791	-0.415021	-0.268247	-0.280048	-0.280717	-0.246123	-0.225895	-0.252041	-0.33529	-0.212902	-0.0788721	-0.424099	0.175351	-0.154011	-0.126711	-0.182777	-0.304639	-0.126727	0.0813801	0.735365	0.622175
-0.191748	-0.0955151	-0.142004	-0.149298	0.0770336	-0.297491	-0.0324875	-0.0711576	0.139703	0.0370564	0.00999008	0.349192	0.270444	-0.288412	-0.315466	-0.130396	-0.275133	0.371634	-0.0822935	0.116188	0.31733	0.419013	-0.357772	0.401283	-0.302496	-0.233938	-0.12089	0.146183	-0.414151	0.0944258	-0.192854	-0.25782	-0.0321603	-0.334282	-0.0944069	-0.92254	-0.571336	-0.191306	0.216941	-0.138274	-0.225117	-0.400783	0.536843	0.12819	0.686134	-0.411094	-0.0901107	0.0381451	0.00628985	0.653724
0.225575	0.0599221	0.157626	0.126753	0.308561	0.422546	0.159309	0.424249	0.416922	0.663485	0.300323	0.741537	0.180143	0.207396	0.212188	0.190879	0.411504	-0.499441	-0.114675	0.0117329	0.0923451	0.238024	-0.176811	0.00100946	-0.481833	-0.444169	-0.651112	-0.0767384	-0.433902	-0.539585	0.261488	-0.635023	-0.559774	-0.648036	-0.74423	-0.84591	-0.689231	-0.892014	-1.2014	-0.565959	-0.545485	-0.728063	-0.787605	-0.759367	-0.713121	-0.731152	-0.37479	-0.468729	-0.118963	-0.283447
-0.968197	-0.222494	-0.351894	-0.243803	-0.292875	0.582082	-0.67146	-0.040134	-0.228037	0.611111	-0.475083	-0.447008	0.0606066	0.0122626	-0.00202721	-0.328395	-0.52461	0.442207	0.48475	-0.0739521	-0.160961	-0.16542	0.151166	-0.756936	-0.516045	-0.34907	-0.305061	-0.553204	-0.167982	-0.829608	-0.382439	-1.15883	0.224257	-0.527786	-0.735997	-0.34956	-0.258334	-0.857095	-0.883242	0.0501707	-0.539283	-0.198142	-0.472944	-0.545262	-0.386819	-0.638488	-0.603796	-0.912824	-0.313717	-0.388095
0.0157084	-0.0731955	0.136702	0.110768	0.222403	0.101797	0.629136	0.56122	0.760357	0.348381	0.650513	0.381149	0.386861	0.204747	-0.0128289	-0.0562942	0.0759332	0.00891152	0.142908	-0.171459	-0.05878	0.202011	-0.130245	-0.0208016	0.103206	-0.155948	-0.481696	-0.193961	-0.554103	-0.384921	-0.816	-0.460751	-0.939102	-0.424471	-0.722425	-1.03418	-0.510995	-0.737804	-0.81431	-0.817552	-0.917307	-0.681043	-0.870999	-0.749983	-0.700525	-0.359473	-0.738455	-0.405971	-0.987747	-0.582033
-0.0376822	0.684458	-0.137986	-0.268543	0.169549	-0.0170237	-0.105957	0.212013	-0.0327862	-0.0107262	0.0492132	-0.120625	0.469192	-0.515695	-0.719175	0.107331	0.251037	-0.142609	-0.350007	0.134248	-0.46421	-0.346271	0.355206	-0.315664	-0.390609	-0.139101	-0.65295	-0.700286	-0.872646	-0.378468	-0.498387	-0.556962	-0.408888	-0.17798	-0.504874	-0.682549	-0.425778	-0.54117	-0.670931	-0.366449	-0.0939706	-0.0281225	-0.566952	-0.329084	-0.467207	-0.82003	-0.329132	-0.0504614	-0.479175	-0.221674
0.0701635	0.202261	0.700674	0.286483	0.447383	-0.106028	0.55578	1.19124	0.552584	0.291296	0.42764	-0.225875	0.286883	0.288522	-0.229764	-0.231405	0.129193	0.0573239	0.255921	-0.211033	-0.0183425	-0.203531	0.486899	0.0744448	0.130548	-0.0413108	0.338252	-0.19079	-0.675394	-0.361292	-0.325924	-0.2908	-0.634968	-0.231386	-1.34565	-0.641847	-0.708907	-0.386809	-0.948025	-0.447893	-0.883582	-0.840536	-0.68367	-1.10267	-1.0686	-0.312094	-0.328589	-0.569369	-0.0528822	-0.269579
-0.302897	-0.680678	-1.11829	-1.03752	-0.243351	-0.555929	-0.834042	0.176318	-0.231116	-0.54345	-0.581883	-0.374578	0.0865002	-0.0200959	-0.341199	-0.156881	0.299612	-0.230153	0.0292102	0.0582117	-0.170261	-0.29828	-0.321018	-0.522436	0.405167	-0.683751	0.573027	-0.994251	-0.330848	-0.246276	0.0115202	-0.683359	-0.948283	-0.559922	0.0435948	-0.34992	-1.06065	-0.204683	-0.923849	-0.501403	0.0216462	-0.499016	-0.45543	-0.49074	-0.504473	-0.372741	-0.805944	-1.08857	-0.584357	-0.662055
0.588835	0.301366	0.0627947	0.444376	-0.0470273	-0.0687243	0.334253	0.435687	0.387351	0.268866	0.555532	0.781276	0.253773	0.498205	-0.0109717	0.0845788	-0.146444	-0.262488	0.115006	0.209346	-0.193257	-0.0527303	0.396254	-0.274612	0.238051	0.486164	0.3663	0.0900669	0.217956	0.110089	0.244534	-0.0875558	0.0973321	0.166073	0.120739	-0.141555	0.498881	0.431925	-0.227323	0.612366	0.627343	0.181118	0.044642	-0.231066	-0.230877	-0.281521	0.375458	0.397067	0.62288	0.146309
0.0391451	-0.0827631	0.143251	0.0308351	-0.0528523	0.0217043	-0.673357	-0.0426094	0.220677	-0.0719972	-0.471012	-0.155821	0.104674	-0.444156	-0.334637	-0.478749	0.204958	0.434087	-0.510091	0.349795	-0.135643	0.158356	0.228523	0.238625	-0.783693	0.238632	-0.0253561	0.326776	-0.401035	0.161991	0.347996	-0.329005	0.556205	0.325882	0.0626222	-0.20848	0.387153	-0.0733022	0.334365	0.466316	-0.339891	-0.0730873	0.314372	0.393362	-0.0697793	-0.306264	-0.776713	0.0344193	0.0803399	0.231383
-0.244306	-0.35262	-0.271936	-0.180649	-0.338652	-0.153988	0.248308	0.26052	-0.282553	-0.29285	0.0533604	-0.0644355	-0.0828618	-0.151535	-0.48825	-0.210033	0.294511	0.177956	-0.0565054	-0.205929	-0.388877	-0.325392	0.042638	-0.241036	-0.202009	-0.54803	-0.20161	-0.521452	-0.680135	-0.608705	-0.739584	-0.367088	-0.83466	-0.662479	-0.769661	-0.637272	-0.961414	-0.734079	-0.757037	-0.759943	-0.988285	-0.808371	-0.970141	-0.938143	-0.985992	-1.03662	-0.772445	-0.925754	-0.911284	-0.690608
-0.047092	-0.277508	-0.424907	-0.793471	-0.245721	0.0440764	0.524756	0.0374656	0.293044	0.437321	0.111202	0.179066	-0.1299	-0.128671	0.0143895	0.324037	0.520525	-0.199142	-0.679134	0.0337144	-0.557299	0.177045	-0.594418	-0.474227	-1.25078	-1.0294	-0.500817	-1.463	-0.85497	-0.880155	-0.913226	-0.840426	-0.707883	-1.12597	-0.54771	-1.58982	-1.29229	-1.01763	-1.2861	-1.3146	-1.19348	-1.31786	-0.853627	-1.15764	-0.977419	-0.801739	-0.787734	-1.27399	-1.45416	-1.26728
0.900991	0.605746	0.859028	0.979899	0.729061	1.05055	0.484956	1.09481	1.13369	1.5668	1.27497	1.49491	0.285289	0.560009	0.171031	0.0723073	0.278048	0.541812	-0.557226	-0.334942	-0.298422	-0.23891	-0.101667	-0.340571	-0.750924	-0.0913388	-0.206073	-0.305875	-0.160043	-0.126828	-0.201049	-0.202546	-0.137548	0.0492446	-0.227511	-0.331415	-0.473695	-0.315026	-0.596072	-0.171438	-0.133107	-0.758625	-0.079668	-0.635835	-0.451675	-0.515476	-0.533531	-0.152987	-0.171059	-0.611848
0.214935	-0.605318	-0.152171	-0.265322	0.201797	-0.293081	-0.358286	-0.173624	-0.191867	-0.564522	-0.112719	0.17951	-0.196092	-0.307719	-0.261342	0.092068	0.184799	-0.168753	0.0572014	-0.165316	0.290072	0.1487	-0.09862	-0.0898409	0.0504626	-0.436052	0.0461073	0.153099	-0.346774	-0.483861	-0.218191	-0.426253	-0.423449	-0.0612161	-0.733138	0.228449	-0.0774383	-0.627527	0.162174	-0.0508991	-0.266988	-0.236286	0.169464	0.225865	0.0765157	-0.0286551	-0.694874	0.0158825	-0.484244	-0.328134
-0.0705414	-0.406978	-1.22708	-0.477513	-0.438234	-0.517446	-0.346876	-0.650323	0.0817776	-0.43453	-0.605815	0.476674	0.149012	-0.124527	-0.624258	-0.462393	0.0967982	-0.12402	0.564428	-0.0748138	-0.305349	-0.679377	-0.245084	-0.51569	-0.653925	-0.16443	-0.141181	-0.353115	-0.855112	-0.60472	-0.217851	-0.298627	-1.41831	-0.239041	-0.438117	-0.62107	0.148689	-1.26379	-0.948837	-0.893551	-0.763654	-0.38276	-0.622955	-0.6723	-0.43099	-0.24845	-0.0898348	-0.76831	0.278339	-1.15826
-0.000586195	-0.184261	-0.476896	-0.398154	-0.458355	-0.200306	-0.476162	-0.360596	-0.131016	-0.252067	-0.22681	-0.384668	-0.585916	0.134333	-0.0257772	-0.244078	-0.0617841	0.0135844	0.139772	0.152506	0.0495604	0.0140174	-0.0304135	0.103588	-0.242524	0.0503912	-0.0659396	-0.169164	-0.415645	-0.0279306	-0.4215	-0.32371	-0.0761212	-0.0886553	-0.790111	-0.610619	-0.420236	-0.586721	-0.499519	-0.264371	-0.446871	-0.665769	-0.6502	-0.366844	-0.133471	-0.370804	-0.235822	-0.451126	-0.411416	-0.5196
-0.36971	-0.120912	0.26388	-0.0443437	-0.508411	0.163592	0.206	0.0530701	0.281958	0.253992	0.179774	-0.0690039	0.313425	0.0373485	-0.355704	0.219252	0.291219	0.164453	-0.512334	-0.162589	0.217858	-0.685343	0.133766	-0.113851	0.0893872	-0.252485	-0.0452872	-0.755008	0.000452822	-0.357657	-0.412231	-0.798521	-0.117594	-0.460438	-0.658018	-0.959984	-0.6279	-0.724408	-0.426262	-0.0403215	-0.16329	-0.307703	-0.483886	-0.627123	-0.534369	-1.15276	-0.945118	-0.883165	-1.22088	-0.661868
0.314044	0.143465	-0.60563	0.0935039	-0.310325	-0.454475	-0.174024	0.428604	-0.172897	0.15549	0.0428831	0.0931361	-0.225487	-0.0767825	0.14937	-0.525133	-0.0850835	-0.198477	0.491676	0.317018	-0.391327	-0.0715745	-0.19292	-0.511856	0.00197204	-0.17679	-0.386295	0.0764232	-0.314139	-0.38196	-0.322215	-0.197126	-0.0583687	0.185191	-0.0223603	-0.178921	-0.280235	-0.502507	-0.143287	0.00814023	-0.214248	-0.220123	-0.364574	-0.207204	-0.449018	0.386138	0.85104	0.321317	0.442459	-0.120336
-0.76071	-0.75258	-0.745076	-0.706406	-0.748157	-0.83658	-0.722674	-0.74763	-0.683211	-0.629814	-0.674694	-0.527781	-0.460975	-0.394683	-0.196247	-0.0354308	-0.108923	-0.029987	0.147904	0.026436	0.111564	0.0813123	-0.0465757	-0.298185	-0.364396	-0.323716	-0.38518	-0.413155	-0.456186	-0.523207	-0.527909	-0.478971	-0.529833	-0.6248	-0.640309	-0.795575	-0.810313	-0.742089	-0.899458	-0.813213	-0.876335	-0.91	-0.959371	-0.97165	-1.03335	-1.03614	-1.06544	-1.01701	-1.06503	-1.0268
-0.300361	-0.367389	-0.138026	-0.261166	-0.0347289	-0.436381	-0.192774	-0.0451944	-0.302187	0.0839301	-0.239301	-0.0434853	-0.283492	-0.168009	-0.276163	0.0625604	-0.0958017	0.0256587	0.0603319	-0.0527493	-0.180062	0.153638	0.044469	-0.444011	-0.334361	-0.218803	0.162813	-0.332492	-0.205572	-0.212952	-0.323945	-0.288587	-0.496216	-0.316377	-0.0738631	-0.390027	-0.184369	-0.553218	-0.343404	-0.348619	-0.339202	-0.297157	-0.310106	-0.269903	-0.392864	-0.151125	-0.609044	0.0943207	-0.186339	-0.179551
-0.400112	-0.514471	-0.588826	-1.00706	-0.486187	-0.89865	-0.304299	-0.461549	-0.197541	-0.361173	0.114886	-0.141851	-0.31816	-0.483081	0.219169	-0.242663	-0.188983	-0.109079	0.102817	0.437909	-0.686663	-0.216335	-0.389586	-0.437281	-0.0665415	-0.384506	-0.154844	-0.611843	-0.185258	-0.323589	-0.356237	-0.416291	-0.00742278	-0.845899	-1.3258	-0.660388	-0.671725	-0.0832913	-0.0423748	-0.264652	-0.431388	-0.716246	-0.434463	-1.02968	-0.928007	-0.0174029	-0.0812016	-0.0553823	-0.189925	-0.13973
-0.885972	-0.731884	-0.811469	-0.832415	-0.847615	-0.87493	-0.947507	-0.959636	-1.12799	-0.937723	-0.97317	-0.804336	-0.850627	-0.595222	-0.594923	-0.193456	-0.114752	0.0232504	0.133185	0.151772	0.136616	0.10016	-0.206557	-0.140953	-0.264571	-0.33185	-0.147246	-0.299075	-0.315	-0.409196	-0.27832	-0.600579	-0.503536	-0.605509	-0.708995	-0.564728	-0.606171	-0.730719	-0.838442	-0.787203	-0.95043	-0.735998	-0.97559	-0.989518	-0.888183	-0.857706	-0.935268	-0.963357	-0.813604	-0.836109
0.885296	1.2052	0.714889	1.66078	0.985228	1.07237	0.993621	0.963193	0.89679	0.701952	1.09795	0.27318	0.74786	0.178143	-0.157946	0.217671	0.203371	-0.114379	-0.652399	0.345736	-0.0110624	-0.330858	-0.0563726	0.00849984	-0.374086	-0.163777	-0.546407	-0.49593	-0.350387	-0.255781	-0.125544	-0.0217054	-0.0707614	-0.213617	-0.36906	-0.412285	-0.265575	-0.30598	0.165487	-0.275273	0.198899	-0.106854	-0.542746	-0.103833	-0.0674589	0.0218422	-0.154543	0.568181	0.160639	0.230404
-0.159443	0.172151	-0.190038	0.0994318	-0.0835191	-0.155138	-0.0330292	0.00998995	-0.42618	-0.0677387	0.0381044	-0.0710817	-0.240507	0.0287743	0.045944	-0.0816778	0.284011	-0.217946	0.152709	-0.137097	-0.156634	-0.149943	-0.116607	-0.172199	-0.452878	-0.520609	-0.401999	-0.45895	-0.731293	-0.577466	-0.515641	-0.719965	-0.687723	-0.54862	-0.871198	-1.07561	-0.80974	-0.650756	-0.85019	-0.784467	-0.834881	-1.02053	-0.918955	-0.624604	-1.05498	-0.89331	-0.872778	-0.889507	-0.413495	-0.369757
-0.631711	-0.0210622	0.0979254	0.573568	-0.677743	-0.632813	-0.575376	-0.343984	-0.170307	0.12366	-0.699393	-0.146092	-0.0990575	-0.0523471	-0.433062	0.356912	-0.123051	0.0329341	0.21091	-0.477705	-0.192496	-0.330983	-0.469421	0.153591	-0.0108239	-0.599442	-0.403941	-0.187343	-0.54155	0.190139	-0.38034	-0.167216	-0.195918	-0.138946	-0.114851	-0.679087	-0.814656	0.0179976	-0.365932	0.52233	-0.140347	-0.10615	-0.254076	0.16737	0.214027	-0.303328	0.0150854	0.104315	-0.155134	0.217751
0.324226	0.513003	-0.29793	0.515889	0.11188	-0.150397	0.00270919	0.30874	-0.42505	0.512401	-0.0092432	-0.690571	-0.300597	0.338355	-0.0568382	-0.283311	-0.203894	0.381734	0.158192	-0.0527207	-0.262997	-0.283391	-0.39532	-0.430523	0.610697	-0.369776	-0.477976	-0.39952	-0.649623	-0.129049	-0.426083	1.01078	0.393818	-0.369768	-0.540168	-0.38725	-0.164517	-0.379577	-0.217383	0.520986	0.350069	-0.0713152	0.556494	-0.197237	-0.121905	-0.445319	-0.213806	0.154682	-0.0423337	0.679365
-0.11395	-0.0109789	0.405378	-0.123252	0.802798	0.288008	0.340633	-0.208433	-0.19339	0.335628	0.23215	0.424162	0.927363	-0.319614	0.475356	-0.0971917	-0.033706	-0.212196	-0.253713	0.596807	0.229837	0.104838	-0.00758475	-0.132111	-0.10831	0.0986652	-0.373306	-0.444943	0.0352814	-0.650605	-0.770266	-0.361166	-0.203145	-0.150494	-0.138303	-0.00271889	-0.367484	-0.158154	-0.0443521	-0.0285475	-0.0215092	0.0172557	-0.175666	-0.00839567	-0.238954	0.15054	0.307072	0.314498	0.287452	0.0991338
0.612582	0.000127813	-0.267728	-0.00554292	0.282306	0.367748	0.475909	0.064142	-0.262519	0.0305926	0.401795	0.123869	0.461652	0.0553238	0.256076	-0.375019	0.00963458	0.319406	-0.0162958	0.0622739	0.231469	-0.14238	0.00785006	0.0551657	0.263645	-0.1881	-0.345914	0.0431474	-0.236702	0.201949	-0.131038	-0.465291	-0.769182	-0.525683	-0.64859	-0.595714	-0.393399	-0.706039	-0.935192	-0.0664209	-0.32592	-0.84507	-0.731985	-0.731905	-0.263164	-0.448055	-0.272978	-0.0125605	-0.023812	0.259712
-0.174123	0.501997	0.221597	-0.0110296	-0.529363	0.543601	-0.136311	-0.100964	-0.122861	0.740606	-0.390375	-0.0466287	0.0348722	-0.369802	-0.72248	0.149075	-0.0614625	0.156487	-0.356992	0.112893	-0.2902	0.02645	-0.545421	-0.0490901	-0.294556	-0.180043	-0.556325	0.182296	-0.437625	-0.354597	0.121022	-0.114348	-0.403605	-0.276375	0.213055	-0.437056	-0.497694	0.128636	-0.556119	-0.355155	-0.592589	-0.143983	-0.0204176	0.344085	0.21006	0.0361636	0.167378	-0.00800777	-0.60034	-0.238932
0.24289	-0.290506	-0.113926	-0.298514	-0.208396	-0.69664	0.239415	-0.371959	0.0213591	0.0655997	1.16992	0.0321378	-0.382384	-0.189789	0.20985	-0.181382	0.0281869	-0.143056	-0.232819	0.52907	0.202761	-0.270902	-0.199721	-0.331506	-0.128733	0.355129	0.5576	-0.0430306	-0.909985	0.171721	-0.0855159	0.172468	-0.434832	-0.21862	-0.210519	-0.307966	0.311204	-0.499996	0.226404	0.0788432	0.0964281	0.161905	-0.012919	0.062878	-0.320375	-0.101578	0.449927	0.0351263	-0.27182	0.0355941
0.148524	0.350628	0.717671	0.275255	0.676384	0.35174	0.473995	0.250635	0.0555796	0.131789	0.094974	0.00132337	0.0373439	0.123285	0.0213881	-0.232329	-0.0703932	-0.0691857	0.246121	0.125786	-0.116056	0.0477489	-0.0674301	-0.0445139	0.00780414	-0.325005	-0.209128	-0.22303	-0.27412	-0.31154	-0.495127	-0.257452	-0.542009	-0.351698	-0.491026	-0.492915	-0.482026	-0.312159	-0.507242	-0.46076	-0.663171	-0.42383	-0.505475	-0.342637	-0.174496	-0.494998	-0.383707	-0.342859	-0.492901	-0.547361
-0.863912	-0.142514	-0.259804	-0.34365	-0.113846	-0.234718	-0.50395	-0.499378	-0.538903	-0.58441	-0.552918	-0.45035	-0.141921	0.102937	-0.0650191	-0.249757	-0.125685	0.063649	0.0181669	0.293626	-0.267123	-0.245096	-0.258074	-0.341642	-0.305436	-0.461384	-0.469293	-0.246096	0.0949748	-0.6942	0.151807	0.0577193	-0.111883	0.205744	-0.370958	0.0941098	-0.675816	-0.149068	-1.10247	0.143793	-0.306088	0.284084	-0.537454	-0.66849	-1.615	-0.734252	-0.385945	-0.373324	0.176181	-0.15159
-0.459354	0.290683	0.303286	-0.232308	-0.329069	0.542616	-0.208747	0.184298	0.449478	0.271649	0.018952	-0.22293	-0.0749098	-0.650593	0.219399	-0.250641	0.157884	0.40165	0.062612	-0.371505	0.186486	0.586941	-0.251452	0.19819	0.175462	-0.419725	0.177452	-0.161178	0.265705	-0.34952	-0.0415116	-0.262665	-0.268968	-0.367552	-0.47899	0.343195	0.329822	0.334546	-0.550689	0.0403925	0.160434	0.133059	-0.694146	0.349023	-0.354942	-0.293296	-0.0810597	0.208661	0.308948	0.574314
-0.359873	-0.502637	-1.08664	-0.405944	0.100636	-0.521439	-0.95752	-0.141915	-0.194635	-0.444316	-0.0450341	0.219234	-0.0528964	0.30284	0.468672	0.569921	-0.165644	0.0930085	-0.540545	0.0432598	-0.51715	-0.132551	-0.026511	0.243235	-0.192289	-0.357786	-0.725048	-0.744072	-0.504812	-0.357156	-0.714207	-0.488494	-0.680371	-0.458149	-0.475635	-0.349252	0.234738	-0.54569	-0.352664	-0.625976	-0.484412	-0.455863	-0.71347	-1.07081	-0.296696	-0.194417	-0.360794	-0.641777	-0.55511	-1.04716
-0.226657	-0.129364	0.205075	0.473115	0.540391	-0.429228	-0.213746	0.379402	0.435789	0.551125	0.0825105	0.259015	-0.0460545	-0.416035	-0.0541439	0.0657311	-0.0671192	-0.250765	-0.00513517	0.257288	-0.218425	0.0185063	-0.38751	-0.222397	0.11199	-0.085494	-0.864179	-0.186371	-0.229846	-0.429443	-0.255878	-0.375943	-0.229749	-0.389576	-0.616458	-0.692509	-0.518017	-0.843453	-0.51557	-0.842586	-0.427708	-0.171546	-0.26502	-0.142318	-0.191539	-0.361097	-0.29909	-0.36563	-0.061632	-0.382211
-0.150242	0.314944	-0.234441	0.562262	0.370469	0.237654	0.371298	-0.0537453	0.737035	0.377952	0.440313	0.479327	0.196808	0.846801	0.271758	-0.133309	-0.133549	0.15091	0.158127	-0.0421791	0.00699609	0.13887	-0.146051	0.195862	-0.0189672	-0.0841025	0.0621912	-0.202364	-0.154749	-0.00561249	-0.0200841	0.0160778	0.0512368	-0.18689	-0.385746	-0.209334	0.0640405	-0.408128	-0.0647618	-0.162771	-0.344565	0.0915279	0.222161	0.0595042	0.0572959	0.320905	0.0560584	-0.0271918	-0.125208	0.432663
0.275501	0.0489727	0.66724	0.213425	0.134378	0.47071	0.280541	0.557981	0.113409	0.200514	0.135069	0.0282282	0.0875351	-0.000530236	0.140554	0.183546	0.156219	0.247941	-0.166097	-0.421609	0.154885	-0.20098	-0.062449	-0.34823	-0.0341878	-0.289247	-0.640135	0.0488814	-0.31449	0.50257	-0.456748	0.0462996	0.00399214	-0.597662	-0.279571	0.143865	-0.335397	-0.161456	0.205711	-0.0763423	-0.341563	-0.671913	-0.00757155	0.127011	-0.0888579	0.295835	0.542453	0.852647	0.371709	0.417081
0.521221	0.119993	-0.032971	-0.255954	-0.146194	0.57179	0.523003	0.373502	0.470777	-0.284644	0.15231	0.786295	0.706337	-0.146854	0.150092	-0.438824	0.454641	-0.652238	0.0432712	0.593149	0.375249	-0.0947248	-0.0485698	-0.102185	0.0528464	-0.213731	-0.768371	-0.162948	0.0917173	0.63377	-0.0352414	0.0901443	-0.279906	-0.5415	0.191204	-0.256578	-0.329466	-0.248935	0.217847	0.448518	-0.615796	-0.214698	-0.198824	0.179925	-0.117122	0.128049	0.0788748	0.199573	-0.0779526	-0.133008
-0.00639216	0.356852	-0.213148	-0.160323	-0.275015	0.522025	-0.674261	0.238166	0.324272	-0.131029	0.0697141	0.119243	0.15449	0.209817	0.118432	0.0806425	0.360401	0.460568	-0.435541	-0.46607	-0.0116642	-0.250244	0.156803	-0.066537	-0.147467	0.0656442	0.066575	0.174079	-0.127876	0.646738	-0.0499229	0.305727	0.326158	0.278879	0.00500149	-0.0733933	0.514445	0.0348212	-0.0909895	0.274043	-0.0311106	-0.753276	-0.225915	0.0152833	-0.400407	0.156203	0.071772	0.390952	-0.263574	0.0327752
0.0466695	-0.0106559	0.418852	-0.134162	0.174089	0.129621	0.0942574	0.460162	0.473894	0.317015	-0.180441	0.299404	0.00227518	-0.102187	0.129749	0.170163	-0.584783	-3.98745e-05	0.0667572	0.347903	0.786117	0.453834	0.162045	0.427078	0.272025	0.513448	0.140335	0.62477	0.240509	-0.144727	0.800614	0.045878	-0.221686	-0.0799069	-0.223527	-0.0736677	0.0147722	0.0301644	0.1683	0.307057	0.111273	0.252058	0.262689	-0.544448	-0.0489923	-0.226478	0.536554	0.199012	-0.00368006	0.050877
-0.705208	-0.499065	-0.0339126	-0.571001	-0.0474697	0.0792449	-0.982001	0.23941	-0.314816	0.0611456	-0.0863779	-0.355283	-0.719242	-0.185545	-0.56895	-0.247826	0.285767	0.00844875	-0.155128	0.108738	-0.0132227	-0.318564	-0.456078	-0.908654	0.0965601	0.0799208	0.0526395	-0.22221	-0.301554	-0.688196	-0.7604	-0.498673	-0.70941	-0.646324	-0.563624	-0.939114	-0.887121	0.180345	-0.372048	-0.747839	-0.7323	-0.108691	-0.166849	-0.830674	-0.110985	-0.75812	-0.325141	0.597021	-0.284674	-0.249547
-0.441987	-0.0708891	-0.566355	-0.0532364	0.1693	-0.488877	0.410419	0.00364788	0.146783	-0.761139	0.38498	-0.38617	-0.550771	0.11994	-0.0919875	0.314269	0.377443	-0.372181	0.092805	-0.412336	0.416452	-0.194357	-0.677248	-0.229199	0.453066	0.256833	-0.493032	-0.0483783	-0.319529	-0.698166	-0.195754	-0.131125	-0.0723938	0.501448	-0.250339	-0.134956	-0.107606	-0.189204	0.544969	0.388117	-0.134699	0.330073	0.180349	-0.258234	0.337566	-0.117568	0.0790407	1.00925	0.331062	0.0669056
0.666151	-0.407248	-0.0792634	-0.591651	-0.280946	-0.191939	0.287522	0.149204	-0.451675	0.494464	-0.700667	0.243529	0.335736	-0.303042	0.207881	-0.0375797	0.288922	-0.139135	-0.165008	0.0528009	-0.0409695	0.174395	0.469854	-0.224348	-0.505598	-0.344318	0.44892	0.018346	0.439794	0.105995	-0.138099	-0.245862	-0.100261	-0.0560006	0.054111	0.0661216	0.146674	0.0581522	0.336977	0.0469689	-0.027213	0.463616	-0.298187	0.173162	0.109742	0.00659708	0.529851	0.366325	-0.125354	0.749727
0.108297	0.499677	0.351142	0.0825395	-0.0340338	0.0403297	0.430825	0.557267	0.129404	0.411772	0.453803	-0.0164872	0.331582	0.299134	0.105778	0.104185	0.290867	-0.266219	-0.160886	0.032053	-0.226092	0.0527309	0.124085	-0.0640688	-0.479864	0.0243669	-0.327133	0.0485276	-0.261761	-0.149398	-0.0248717	-0.295767	-0.587811	-0.476391	-0.3921	-0.733563	0.0161879	-0.106589	-0.326779	-0.422048	-0.195697	-0.203114	-0.446297	-0.333124	-0.0124752	-0.384782	-0.77365	-0.0567225	0.0830289	-0.198526
0.152136	0.0616223	-0.0914308	0.0920218	0.0612063	-0.449632	0.573507	0.224602	0.27888	-0.146882	-0.143689	-0.127902	0.0120884	-0.075482	-0.105744	0.325184	0.0408165	-0.0809694	-0.0838383	-0.201193	-0.536655	-0.251208	-0.0205918	0.119709	0.60113	0.0165999	-0.0905803	-0.137273	-0.231187	-0.45062	-0.454619	0.0650416	-0.286594	0.423055	-0.179357	-0.0837744	-0.27471	-0.11373	-0.00869187	-0.0482802	-0.310461	-0.246237	0.019133	0.122733	-0.338736	-0.389543	-0.523879	-0.175572	-0.204693	-0.135177
-0.382278	0.673738	0.0525894	0.257092	-0.0277806	0.0912941	-0.149871	0.403756	0.145912	0.630646	-0.0387718	0.690512	0.119037	-0.248006	0.367039	0.0189963	-0.0616787	0.113707	-0.412188	0.341163	0.324338	0.150153	-0.837017	-0.54479	-0.0872198	-0.491563	-0.0173381	-0.157658	-0.0629702	-0.388628	-0.295779	-0.478679	0.241049	-0.351934	-0.107408	-0.988022	-0.0359022	-0.392488	-0.407761	-0.226558	0.144787	-0.601558	-0.736716	-0.000609191	-0.0397976	0.154853	0.294877	0.544677	1.75028	1.80645
-0.226904	-0.284116	-0.383166	-0.33615	-0.21688	-0.217266	-0.0988714	0.091707	0.255609	0.363371	0.577154	0.75894	0.580243	0.550177	0.354132	-0.0044807	0.0718916	-0.0788886	0.00426743	0.00721031	-0.199953	-0.24646	-0.301155	-0.402556	-0.278223	-0.32488	-0.410349	-0.267463	-0.459171	-0.534573	-0.531238	-0.637844	-0.586171	-0.630448	-0.563853	-0.776482	-0.745144	-0.722954	-0.897673	-0.902897	-0.810841	-0.865096	-0.9276	-1.03205	-0.963174	-0.961691	-0.819192	-0.827883	-0.780919	-0.713275
-0.215655	0.329705	-0.203116	0.0110966	-0.216422	-0.0885966	-0.127366	0.10322	0.0493073	-0.0384837	-0.103155	-0.0965991	-0.160711	0.0782966	-0.0921164	0.25924	0.0782575	-0.180072	-0.0922273	-0.0651979	-0.126123	-0.150189	-0.233451	0.0846768	0.0239017	-0.0823531	-0.220948	-0.354677	-0.0503179	-0.380879	-0.0899888	-0.170689	-0.0204967	-0.292375	-0.215983	-0.195807	-0.420503	-0.136659	-0.269666	-0.131441	-0.0606671	-0.451844	0.0204894	-0.157826	-0.574506	-0.36727	-0.46607	-0.238739	-0.38353	-0.409114
-0.854345	-0.865717	-0.893249	-0.818361	-0.932066	-0.908297	-0.91154	-0.741146	-0.694887	-0.53474	-0.739336	-0.662849	-0.802338	-0.816618	-0.469788	-0.251097	-0.194262	0.0241987	0.125123	0.296038	0.379461	0.239948	0.181816	0.022377	-0.0734968	-0.0795869	-0.523293	-0.479211	-0.63472	-0.709849	-0.607021	-0.696601	-0.833576	-0.809822	-0.982545	-0.957048	-1.12378	-1.13224	-1.04387	-1.26137	-1.07855	-1.10187	-1.28313	-1.25475	-1.2384	-1.27921	-1.15937	-1.12826	-1.25239	-1.19153
0.173329	0.383535	0.13266	-0.262178	-0.232317	-0.388136	-0.0674449	0.229391	0.45441	0.76933	0.000299719	0.538211	0.471046	0.063378	0.715491	0.139209	0.271502	-0.00755544	-0.116351	-0.286804	-0.211548	0.770901	0.303793	0.179987	0.0333405	-0.123759	-0.278398	-0.372229	-0.176538	-0.435043	-0.576405	-0.325119	-0.657274	-0.728128	-0.757263	-0.769967	-0.960467	-0.45984	-1.4343	-0.948443	-0.806325	-1.0776	-0.993532	-1.08667	-1.06215	-1.4333	-0.856762	-1.10079	-0.978492	-0.522925
0.264922	0.261277	0.0940843	0.129813	0.0264492	0.221866	0.168702	0.398283	0.381557	0.0891895	0.590836	0.202988	0.406556	0.196969	0.215048	-0.0858823	0.171898	-0.544426	0.218773	0.239637	0.398747	-0.0770309	0.096109	-0.253242	0.130988	-0.27536	-0.186716	0.122194	0.161029	-0.191194	-0.205376	-0.327908	-0.495738	-0.278136	-0.388003	0.0315275	0.214015	0.161687	-0.258335	-0.191132	-0.192417	-0.147431	-0.144398	-0.233499	0.00371801	-0.295579	-0.126977	-0.0501645	-0.0545632	0.0348814
0.29044	-0.0986364	-0.0787277	-0.0683628	-0.0680727	0.406486	0.389271	0.23748	0.0619565	0.110272	-0.189303	-0.253919	0.0260544	-0.217037	0.00196069	0.289105	-0.0841274	0.120533	-0.0966211	-0.22889	-0.17935	-0.0618526	-0.109909	-0.0730934	-0.313228	-0.22515	-0.279507	-0.212464	-0.438522	-0.393543	-0.542399	-0.301931	-0.460846	-0.557206	-0.573205	-0.581419	-0.586994	-0.670036	-0.645014	-0.66346	-0.587714	-0.558286	-0.758002	-0.609792	-0.503182	-0.623011	-0.568742	-0.702081	-0.615834	-0.728923
-0.336219	-0.106077	0.16675	0.037597	-0.312343	0.777617	-0.191873	0.715477	0.191027	-0.0130434	0.277937	1.01556	-0.0742196	0.121814	0.210392	0.127134	0.524068	-0.0496269	-0.299967	-0.301608	0.0796351	-0.0706816	-0.521923	-0.103381	-0.332633	0.0519941	-0.308392	-0.178737	-0.370457	-0.224582	-0.0883332	0.351471	0.304613	-0.208125	-0.183289	-0.712069	-0.429507	-0.399445	-0.14887	-0.481247	-0.00236626	-0.384975	0.362405	0.00153696	-0.282889	0.148987	0.0284423	0.218301	0.146773	0.462812
-0.270739	-0.46558	0.698894	0.0519974	0.413117	-0.546141	-0.25658	-0.36014	-0.55526	0.690691	-0.624683	-0.208862	-0.050972	0.195661	-0.653491	-0.0861634	-0.27755	-0.0492073	0.259903	0.153018	0.25957	-0.378807	-0.320891	0.306863	-0.49619	-0.110873	-0.025112	0.504831	-0.0834631	0.595203	0.304559	-0.678255	0.230452	-0.255995	-0.362175	-0.447134	-0.108384	-0.308385	-0.502341	-0.567545	-0.715535	-0.574664	-0.0729792	0.151796	-0.0493135	-0.466435	-0.517221	-0.15823	0.0775922	-0.000298368
0.0370174	-0.099638	-0.106202	-0.149845	-0.353107	-0.293569	-0.312999	-0.201917	-0.235692	-0.315922	-0.245884	-0.070673	0.0717952	0.148106	0.394566	0.035152	-0.0381856	-0.071528	0.0205737	0.0539878	0.112076	-0.0632768	-0.0382481	-0.0795999	-0.0426448	-0.174218	-0.241068	-0.386262	-0.181696	-0.317896	-0.293773	-0.364782	-0.521411	-0.27701	-0.436498	-0.388913	-0.473831	-0.609808	-0.379824	-0.335898	-0.583814	-0.38107	-0.543468	-0.315267	-0.371822	-0.3321	-0.297801	-0.0490389	0.0733538	0.136949
0.758086	1.03382	1.13742	0.5784	1.10374	1.27562	0.981331	0.807397	0.649635	0.875693	0.722139	0.838069	0.492206	0.534405	0.411419	0.0959753	0.122349	-0.108056	0.116432	-0.2267	0.128834	-0.2984	-0.386232	0.158241	0.341536	0.236464	0.212997	0.101032	0.13561	0.353695	0.48346	0.39271	0.616713	0.596237	0.231093	0.784582	0.715887	0.313952	0.651434	0.166617	-0.0524734	0.0962567	0.206125	0.173984	0.370806	0.0994187	0.465219	0.104865	0.329529	0.205692
-0.0601505	-0.0519935	0.0486143	-0.0932239	-0.0796623	-0.0741411	-0.0873403	-0.178232	-0.0761375	-0.267299	-0.1642	-0.228212	-0.137592	-0.197419	-0.205514	-0.180729	-0.104603	-0.0321798	0.0367511	0.280761	0.346024	0.174311	0.0423581	-0.014419	0.010956	-0.0122241	-0.0762171	-0.0593455	-0.111267	-0.210351	-0.169224	-0.251099	-0.113283	-0.345622	-0.295198	-0.37324	-0.329015	-0.348825	-0.32638	-0.306046	-0.312126	-0.355246	-0.319847	-0.375284	-0.426027	-0.320295	-0.379718	-0.458327	-0.361006	-0.352089
-0.00457412	0.194033	0.0259528	0.516494	0.2776	0.290472	0.908012	0.548901	0.389704	0.118698	0.153944	0.365085	0.780635	0.256092	0.371447	0.23223	0.292416	-0.458039	-0.21763	0.151023	0.0450848	-0.181189	0.0329138	0.246394	-0.117832	-0.458961	0.0671972	0.242126	-0.0512826	0.0527369	-0.436521	-0.0878911	0.0495924	0.0907264	0.209704	0.178686	0.246182	0.319872	-0.206212	0.183202	-0.427343	0.359423	-0.0456212	-0.459433	0.0101098	-0.0124375	0.434283	0.255557	1.08744	0.738016
-0.0686283	0.393859	0.00522152	-0.0766513	0.684399	-0.243119	0.788582	0.223636	0.247862	-0.264562	0.144342	-0.356019	0.0961042	0.328454	-0.167454	0.0580667	-0.222419	0.270124	0.262016	-0.367788	-0.299015	-0.483373	-0.161267	-0.165072	-0.66372	0.111233	0.169234	0.17764	0.225256	-0.213059	-0.29917	-0.602642	-0.417465	0.36208	-0.121891	0.153396	0.419681	-0.473811	-0.289235	-0.135954	0.705937	0.0966094	0.452917	-0.556634	0.192347	0.532493	0.36361	-0.246111	-0.0431786	0.52498
0.435202	-0.355244	-0.343045	0.228762	0.162006	-0.128092	0.560993	0.25165	0.214865	0.266302	-0.121139	0.208338	-0.666757	0.304404	-0.00399253	-0.0911553	0.279587	-0.586319	0.302546	0.0953409	-0.136522	0.165789	-0.185559	-0.167161	-0.24323	-0.105418	0.0875966	0.230232	0.145134	-0.367496	-0.0303617	-0.525807	-0.664566	-0.459422	-0.157508	-0.426823	-0.0881614	-0.249515	-0.617353	-0.0181884	-0.677089	-0.660388	0.126776	-0.454671	-0.410608	-0.652666	-0.200126	-0.414209	-0.135357	-0.244076
0.0150921	-0.0824094	-0.672848	0.213724	0.283781	-0.610414	-0.174464	-0.0858675	-0.23716	-0.262178	0.016071	0.197689	-0.146745	0.166489	-0.114857	0.392019	0.0716098	-0.612607	0.0159573	0.133021	0.0764875	0.785598	0.86285	0.310751	-0.247148	-0.388366	-0.715787	0.0939496	-0.904591	-0.788037	-0.464745	-0.176091	0.792976	-0.191826	-0.391999	-0.707463	-0.765847	-0.206853	-0.386453	-0.677673	0.300255	-0.178322	0.0589693	-0.816291	-0.691959	-0.387296	-0.431726	-0.72825	-0.198503	0.0469386
0.531288	-0.163051	-0.261976	-0.0194124	-0.212295	-0.0463188	-0.725299	0.0230842	-0.523792	-0.549455	-0.0244114	-0.0738092	-0.0409137	0.264966	0.134975	-0.177639	-0.0777836	0.0133765	0.476578	-0.234532	-0.38916	0.240395	-0.154773	-0.221785	0.588734	-0.36744	-0.183349	0.305416	-0.557269	0.313485	0.24438	-0.31023	-0.0570483	-0.375079	-0.250412	0.367448	0.056468	0.322797	0.693539	0.0330737	-0.379275	-0.188805	0.219375	0.123456	-0.48363	0.0870667	-0.489015	-0.168526	0.355961	-0.698457
0.0319263	0.353862	-0.319306	-0.184861	0.0143426	0.33283	0.71563	-0.0579557	0.131735	0.490398	0.394337	-0.68227	0.775639	-0.053766	-0.0501077	-0.250929	-0.127466	0.49803	-0.232444	0.112809	0.777279	0.17662	-0.140126	-0.236699	-0.229199	-0.30884	0.272763	-0.127495	0.366293	-0.431707	0.557658	0.012108	0.500482	-0.165492	-0.0452786	-0.10414	-0.0868138	-0.32987	-0.126149	-0.0863838	0.163945	0.126087	-0.284669	0.22272	0.473457	-0.430191	0.0287909	0.0758607	-0.298701	0.318198
-0.169444	-0.705431	0.413893	0.0149744	0.294402	0.433414	0.0904347	0.288485	-0.131758	-0.639772	-0.440608	-0.466725	-0.262633	-0.242737	-0.376019	-0.412441	0.00487007	0.0924705	0.15951	0.15559	0.0244229	-0.077881	-0.230508	0.325306	-0.450412	-0.298627	0.0858738	-0.382191	-0.435759	0.0554299	-0.960306	0.196772	-0.019449	-0.271606	0.652131	0.141942	-0.254643	-0.682689	-0.286536	0.010287	-0.124465	-0.34136	-0.41742	-0.0783687	-0.140392	-0.200228	-0.113498	0.327799	-0.315376	0.279328
-0.198613	0.417295	-0.037487	0.0832987	0.241702	-0.138233	0.352039	0.461413	0.605711	0.578689	0.362544	0.997398	0.32021	-0.450128	-0.573848	-0.111677	0.273938	0.367667	-0.0728764	-0.457051	0.0442578	-0.00652925	0.423778	-0.0192715	-0.100896	-0.495256	-0.604905	-0.00687873	0.0553386	-0.654044	-1.02272	-0.784888	-0.688325	-0.18901	-0.1112	0.109673	0.322891	-0.0171663	0.196884	-0.59018	-0.0950584	-0.155145	0.0788483	0.197706	-0.247425	-0.396065	-0.175336	-0.792417	-0.304436	-0.236428
-0.15344	0.384953	-0.342807	0.07966	0.125486	0.0660105	-0.128175	-0.223128	0.32456	-0.156095	-0.467671	-0.070209	-0.219899	-0.0568461	0.360195	0.513417	-0.488625	0.203354	-0.232067	0.00392024	-0.191336	0.26051	-0.143182	-0.0838593	-0.0476849	0.234647	0.132692	-0.04322	-0.0312265	0.506611	0.335518	0.612975	-0.087162	-0.665518	-0.902509	0.0128062	-0.683265	-0.440637	-0.194356	-0.0924747	-0.398569	-0.14052	-0.188318	-0.188484	-0.153664	0.0915035	0.0382617	0.330812	-0.399775	-0.43542
1.06132	0.571153	0.650908	0.190271	0.542462	-0.14386	0.501281	0.191343	0.13203	0.0912139	0.613948	0.0911222	0.887161	0.204677	-0.344449	-0.525536	-0.140605	0.190713	0.384071	0.091358	-0.24381	-0.176518	0.044361	0.272076	0.0688668	0.0122539	0.499604	0.101536	-0.0658799	0.128854	0.337129	0.040907	-0.123038	-0.0747527	0.219116	0.297597	0.471413	-0.335361	-0.132331	0.43721	-0.780982	-0.450515	0.342228	-0.287211	0.175384	-0.370778	-0.169529	-0.0820289	-0.0530683	0.407592
-0.172024	-0.2451	-0.481384	-0.36985	-0.685959	-0.549195	-0.371549	0.0567723	-0.671463	-0.128449	0.061933	-0.256594	-0.165023	0.630634	-0.00204101	-0.00466345	0.0173884	-0.45995	0.67958	-0.232355	0.60468	0.172565	0.19743	0.110395	-0.0168071	-0.407319	0.0290919	-0.364827	-0.533702	0.266091	0.0655206	-0.54722	0.0912618	-0.386311	-0.17372	-0.438331	-0.436857	-0.650317	0.299252	0.0312073	-0.664489	-0.42378	-0.8373	-0.609836	-0.230389	-0.288306	-0.933796	-0.115739	-0.0592578	-0.34547
-0.160884	0.432814	0.204682	0.189016	-0.00991273	-0.307043	0.268531	0.315931	0.0520654	-0.299804	-0.217626	0.290755	0.0711428	-0.249825	0.217157	-0.186873	-0.294126	0.112844	0.330788	0.0373667	0.550453	0.58831	0.0404238	0.226335	-0.0200419	0.263135	0.164971	0.447931	-0.021231	-0.0180272	0.129365	-0.0650696	-0.417044	0.426184	-0.0446865	0.843056	0.0284078	0.64649	-0.0943446	-0.468176	0.459406	-0.366719	-0.538122	-0.225044	0.133015	-0.42053	0.568157	0.448796	0.00422637	0.345364
-0.049202	-0.35565	0.573243	-0.0196189	-0.210509	0.397338	0.0303496	0.57301	0.0900527	-0.180506	0.0599958	0.0447696	-0.442523	0.0952756	0.100862	0.205184	0.207717	-0.0895937	-0.71019	0.386883	-0.32752	-0.703508	0.135889	-0.32071	-0.331714	-0.475547	0.551159	-0.0240066	-0.127491	-0.00162059	0.0256551	-0.497886	0.157837	0.950614	0.456866	-0.0871037	0.0596581	0.163767	0.473773	-0.0927033	0.274862	0.05415	-0.392008	0.271802	0.502217	-0.396389	-0.233022	0.468131	-0.489475	0.0769808
0.337669	-0.357143	0.0423153	0.0956989	0.497147	0.0257121	0.247205	0.192433	-0.0423639	0.321634	0.0568535	-0.138433	0.321233	0.300056	0.115688	0.310005	0.123743	-0.276639	-0.0180712	-0.139038	0.0281697	-0.28357	-0.214393	-0.389159	-0.161975	0.0459978	-0.406535	0.215551	-0.0214286	-0.515224	0.104517	-0.112178	-0.124667	-0.262916	-0.407459	-0.531021	-0.28084	0.578745	0.0132535	-0.0873182	-0.147308	-0.429188	-0.382629	-0.623537	-0.305898	-0.24403	-0.152998	0.0444481	-0.430813	-0.383676
0.075657	0.321737	-0.078835	0.19576	0.161768	-0.142751	0.270577	0.492525	0.332253	-0.339201	-0.148382	0.215726	0.529094	-0.180734	-0.0434832	0.498733	0.106235	-0.388851	-0.143654	-0.0724629	0.136783	0.382045	0.450255	0.428561	0.00450482	0.328027	0.408978	0.281133	0.065619	0.32315	0.073648	0.306275	0.288908	-0.143121	0.0119769	-0.228451	-0.152564	0.0460831	-0.411533	-0.0767407	-0.363627	-0.392454	-0.397596	0.637823	-0.0665119	0.284995	0.739223	0.529928	0.560513	0.0940462
-0.0290422	-0.144503	-0.0992035	-0.495014	-0.507429	-0.564945	-0.405831	-0.427366	-0.294189	-0.512581	-0.76517	-0.317927	-0.187388	-0.486679	-0.212463	-0.0263779	-0.111008	-0.122961	0.0790069	0.18134	-0.0140256	-0.0126771	-0.275004	-0.269999	-0.451614	-0.594998	-0.771628	-0.697478	-0.69394	-0.807255	-0.668746	-1.00693	-0.918434	-0.965117	-1.09789	-1.29569	-1.14031	-1.02664	-1.28809	-1.27554	-1.03007	-1.05533	-1.07339	-1.00938	-1.18496	-1.27277	-0.971288	-1.20482	-0.88393	-1.13116
0.106162	0.0797113	0.0465831	0.0177807	0.0686997	0.0501247	0.0400296	0.0142922	0.0778968	0.0625663	0.08768	0.0848542	0.0584476	-0.012245	0.0112305	-0.0059323	-0.00800666	0.0072719	-0.024808	0.0314751	-0.0543087	-0.0244261	-0.0104174	0.0149065	-0.0338628	0.0340661	-0.0818018	-0.0195411	0.0593153	0.0154446	0.028334	0.00487397	0.0185879	0.0192136	0.0169888	0.0335795	0.0616325	0.051717	0.0402772	0.0527092	0.0955271	0.0312045	0.0454364	0.0773467	0.149637	0.0638565	0.0292499	0.0108045	0.0626895	0.0801208
0.574278	0.303871	0.244227	-0.20436	-0.199138	-0.183782	0.021416	0.42589	-0.168559	0.599846	0.502334	0.482416	0.404056	0.366035	0.306655	-0.293726	0.192334	0.310003	-0.417377	0.208765	0.0445521	-0.217817	-0.517588	0.512364	-0.110253	-0.155797	-0.0907025	0.63801	-0.547121	-0.190705	-0.428697	0.383095	0.294197	-0.276227	0.427921	0.376276	0.868186	0.136472	0.276635	0.535302	0.0639025	0.586672	0.384663	0.141486	0.0636888	0.367593	0.799904	-0.312716	0.0771684	0.592392
0.166994	0.272446	0.404117	-0.724232	-0.228665	-0.343426	0.240508	0.183394	-0.229737	0.462134	-0.0376797	-0.175574	0.248815	0.147985	-0.118896	-0.00666497	-0.083946	-0.125305	0.0821575	0.133759	0.462091	0.233443	-0.444483	0.3219	1.01696	0.275778	-0.152356	-0.124895	-0.406517	-0.446681	-0.28944	-0.316005	0.364405	-0.762606	0.392485	0.136933	-0.465644	0.634049	-0.123005	-0.568866	-0.43322	-0.140373	0.0160039	-0.166954	-0.171264	-0.0982004	-0.268785	0.0508212	-0.24345	0.302907
0.0455416	-0.165417	-0.0207346	0.230425	0.0832565	0.045102	-0.0928464	0.0263654	0.170028	0.0910431	0.160948	0.0430944	0.00193659	-0.0926466	0.079999	0.0729267	-0.162584	0.12376	0.0499545	-0.0840573	-0.0723905	-0.032717	0.116652	0.0102832	-0.071402	0.0395277	0.042682	-0.174495	-0.165047	0.0433082	-0.211618	-0.203406	0.187179	-0.1072	-0.100461	0.175563	-0.0361783	-0.00582952	-0.305849	0.147455	-0.103018	-0.102191	-0.0531197	-0.0197002	-0.0629439	-0.0279597	-0.138435	0.113309	-0.041008	-0.134754
0.440334	0.260073	0.751077	0.414135	-0.417474	-0.426266	0.324067	0.200626	0.315379	0.00690026	0.0580846	-0.146553	-0.332605	-0.169486	0.210609	-0.0777511	0.69103	-0.300854	0.0986231	-0.411048	0.0826447	0.203826	0.310071	0.131308	-0.0693077	0.268522	0.320256	0.260011	-0.425023	-0.656048	0.492631	-0.36498	0.252458	-0.147022	-0.28163	-0.240541	-0.519809	0.262601	0.110355	-0.355511	-0.656768	0.0393993	0.174874	-0.216683	0.322863	0.32571	0.0798794	-0.146214	-0.689902	-0.379443
0.355543	0.320166	0.377341	-0.0444361	0.400336	-0.124532	0.299575	0.945189	0.328502	0.188649	0.203436	0.300462	0.227347	0.585545	0.0592213	0.207327	-0.081534	0.0741053	-0.335094	0.135196	-0.532156	-0.441783	-0.577594	-0.567072	0.107632	-0.210961	0.0933353	-0.769452	-0.353119	-0.021495	0.00715775	-0.509261	-0.601548	-0.36585	-0.45308	-0.300228	-0.795568	-0.763918	-0.32757	-0.0179311	-0.569084	-0.213503	0.638376	-0.404221	-0.730926	-0.574959	-0.503901	-0.776116	-0.496113	0.298765
0.0413086	0.162001	0.209065	0.0756977	0.123571	0.427703	0.182339	0.395924	0.319177	0.549377	0.360745	0.493258	0.227127	0.225535	0.115849	0.00736653	0.1362	-0.134185	-0.0512727	0.0418916	0.225313	-0.30485	-0.0531985	0.234115	0.136531	-0.50495	-0.228794	0.0519755	-0.127977	-0.238205	0.0651638	-0.0489544	-0.211669	-0.23676	-0.119205	0.0554707	-0.303257	-0.295724	-0.65885	-0.325321	-0.399471	-0.0870536	-0.214861	-0.372516	-0.652785	-0.00244327	-0.231557	-0.392223	-0.175136	0.314953
-0.0324158	0.0828118	0.358442	0.226013	0.448186	-0.310546	0.355983	0.455968	-0.307809	-0.170275	0.0826437	0.280381	-0.177609	-0.263361	-0.273464	-0.21791	-0.0484784	0.000721855	0.259224	0.00644251	-0.103167	-0.0857736	-0.295016	0.413312	0.236984	0.527483	0.193094	0.0628887	0.34714	-0.0871589	0.624608	-0.621233	-0.27091	-0.0655303	0.0439056	-0.218983	-0.259769	0.00993585	0.0056166	-0.250536	0.161949	0.297583	0.0199017	0.351279	0.205942	-0.158729	-0.0494694	0.151082	-0.0277488	0.731094
0.302714	0.0299725	-0.0181757	0.0648335	-0.00474244	-0.0406774	0.262022	0.156519	0.26781	0.909992	0.291227	0.258151	0.229309	0.713246	-0.0181632	-0.00129049	0.122603	-0.0702477	-0.0429729	-0.00809187	-0.169683	-0.0925701	0.172204	0.0748843	0.134231	-0.17015	0.00655443	-0.106973	-0.00551901	-0.233704	0.143469	0.103644	0.195353	-0.311165	0.0824849	-0.182511	-0.0325967	-0.256721	-0.0424163	-0.293175	0.15295	-0.246823	-0.02098	-0.0806317	-0.081643	-0.108592	-0.14903	0.151255	0.207764	-0.133105
-0.311435	-0.242024	-0.195093	-0.271182	-0.193621	-0.238869	-0.24804	-0.250254	-0.0594979	-0.0211209	-0.0450925	0.0460171	-0.00129251	0.11593	0.21456	0.192635	0.112379	-0.0168123	-0.0651367	-0.223065	-0.233897	-0.254652	-0.271413	-0.328727	-0.412954	-0.462536	-0.509618	-0.50633	-0.537325	-0.582094	-0.590095	-0.655297	-0.617059	-0.673401	-0.68678	-0.713776	-0.650294	-0.698361	-0.653261	-0.680094	-0.722226	-0.740995	-0.758391	-0.699134	-0.700964	-0.732687	-0.760448	-0.771652	-0.793372	-0.746269
-0.126571	-0.192198	-0.20694	-0.233177	-0.176293	-0.187135	-0.204726	-0.174704	-0.235069	-0.23428	-0.257115	-0.215608	-0.144533	-0.090913	-0.127678	-0.0140529	-0.0369169	-0.00997186	0.00360734	0.0573343	0.0718463	0.116634	0.231764	0.143105	0.120266	0.106819	0.149798	0.062083	0.0593678	0.0507784	0.0578699	0.0616147	-0.0464863	-0.068884	-0.0313782	-0.0668535	-0.0962501	-0.120232	-0.195573	-0.154027	-0.174427	-0.14603	-0.18773	-0.214181	-0.22528	-0.212364	-0.191326	-0.224878	-0.241651	-0.211084
-0.438058	0.147562	-0.167307	-0.109446	-0.183868	-0.375228	-0.400898	-0.0946531	-0.253304	-0.247039	0.32298	0.0698252	0.24148	-0.548979	0.0291844	-0.127612	0.144034	0.172624	-0.179622	-0.00942465	-0.0949169	-0.05599	-0.493767	0.216776	-0.529351	-0.508488	-0.0193943	-0.406743	-0.302498	-0.472457	-0.212178	-0.597154	-0.363127	-0.742035	-0.685926	-0.599769	-0.584434	-0.577451	-1.03727	-0.661813	-0.541943	-0.685802	-0.646659	-0.973512	-0.816128	-0.257153	-0.289373	-0.192838	-0.281251	0.067976
0.826559	0.736137	0.632117	0.116609	0.632705	0.46689	0.743499	0.858203	0.69612	-0.421901	0.585328	0.296123	0.244662	0.174002	0.212827	-0.0960001	0.169206	-0.00503558	-0.338023	0.269853	0.185294	-0.666953	-0.0783531	-0.194795	-0.271256	0.625171	0.644212	-0.23849	0.525045	0.0245132	-0.205728	0.600277	0.17459	0.169471	0.37274	0.68843	-0.274969	0.433965	0.619819	0.393629	0.283719	0.715657	0.448159	0.155703	0.338871	0.0868558	0.0535647	0.531232	-0.12431	0.340072
0.270235	0.35747	0.844803	0.845591	1.04786	0.486787	1.35173	0.408108	0.4221	0.151762	0.559985	-0.0336262	0.200391	-0.122777	0.293612	0.306684	0.141087	0.111618	-0.501123	-0.058265	-0.334928	0.123205	-0.288635	-0.320221	-0.164089	-0.124105	0.067411	0.221554	-0.395762	0.365708	-0.139771	-0.0202372	-0.176069	-0.768743	-0.0412834	-0.509032	-0.526274	-0.65497	-0.683112	-0.224159	-0.935134	-0.285924	-0.464486	-0.846156	-0.631103	0.0480356	-0.583824	-0.553292	-0.603726	-0.380972
-0.204285	-0.30161	-0.129019	-0.119257	-0.271648	0.0551463	-0.35268	0.5485	-0.271931	0.102232	-0.0921194	0.296392	-0.55773	-0.025677	-0.224071	0.382701	0.0260103	-0.224821	0.0187393	-0.202629	0.18347	-0.19509	0.428752	0.186868	-0.0232541	0.120247	-0.608202	-0.0859694	0.0350649	-0.176319	0.271364	0.0874836	-0.0726611	0.11279	0.376488	0.0105316	-0.654026	0.100748	-0.262943	-0.319089	-0.315145	-0.204894	-0.74456	0.0359225	0.498146	-0.498782	0.00869397	0.20858	-0.176817	0.325642
-0.308543	-0.233807	0.304807	0.154305	0.0972736	0.0514948	0.0141224	0.426427	0.0139171	-0.242744	-0.371751	0.12935	0.413521	-0.214192	-0.362303	0.833043	-0.344821	-0.392503	-0.2323	0.136582	0.16836	0.063608	-0.143563	0.195672	0.0357981	-0.0809609	0.195715	-0.111219	0.136269	-0.135779	0.285463	0.0456862	0.0288122	0.128776	0.126641	-0.485602	-0.983625	-0.892528	-0.653531	-0.496504	-0.235673	0.000527413	-0.254007	-0.31149	-0.136556	-0.823058	-0.387827	-0.651309	-0.415003	-0.277402
-0.0206901	-0.301581	0.0459487	-0.0561427	-0.00519753	-0.0925562	-0.099947	0.252026	0.116601	-0.35741	-0.691048	-0.409574	-0.141772	-0.305237	-0.435007	0.176928	-0.32223	-0.181231	-0.0137645	0.340298	-0.886986	-0.116149	-0.123244	-0.155885	-0.458967	0.393691	0.283801	0.368696	-0.230819	-0.31231	-0.225192	-0.291565	-0.299828	0.0190706	-0.507615	-0.0266876	0.0949713	-0.27464	-0.130034	-0.533364	-0.425652	-0.165055	-0.303732	0.148498	-0.684286	0.578356	0.271789	-0.298213	-0.55976	0.0507365
0.294976	0.299956	0.202314	0.385103	0.0175755	0.212793	0.12199	0.185408	0.017368	-0.0502256	-0.104511	0.065915	-0.211423	0.119627	-0.201667	0.0828194	0.0834463	-0.110242	0.010614	-0.0666374	-0.154915	-0.0749136	0.00169369	-0.25247	-0.176433	0.103076	-0.102183	-0.16297	0.0231839	-0.300892	-0.216115	-0.101633	-0.111214	-0.366597	-0.223926	-0.26185	-0.337155	-0.264128	-0.290681	-0.187505	-0.247673	-0.123003	-0.18415	-0.257068	-0.230545	0.0459574	-0.143586	0.0516115	-0.0121463	-0.0521212
-0.241736	0.0490434	0.173471	0.466987	0.845952	0.650398	0.221622	0.57111	0.249095	0.182518	0.321707	0.251014	1.0522	-0.128755	-0.693056	-0.142457	0.0991281	1.28847e-05	-0.0761992	0.119516	0.327455	-0.398497	-0.28158	0.527079	0.350958	-0.337188	0.475949	0.254139	0.0312001	-0.0426403	-0.182229	0.617593	0.642486	0.0123012	0.265219	0.0468412	-0.276419	0.244058	-0.296147	-0.155379	0.722984	0.228652	-0.0637853	0.352435	-0.0409366	0.200781	0.769893	-0.0661672	-0.0332644	0.138913
-0.26984	-0.309402	-0.321277	-0.284526	-0.346829	-0.305772	-0.363604	-0.397056	-0.366714	-0.356708	-0.269059	-0.22311	-0.0992558	0.0342997	0.0411333	-0.0594572	-0.0115498	-0.0931529	0.126463	0.0376972	-0.0188854	-0.0274799	-0.0818634	-0.0537875	-0.101863	-0.154082	-0.208004	-0.0412053	-0.0776571	-0.159276	-0.242756	-0.302216	-0.200118	-0.219607	-0.176813	-0.226917	-0.238139	-0.261847	-0.283536	-0.329766	-0.285958	-0.28065	-0.276571	-0.282226	-0.331251	-0.233307	-0.306432	-0.280369	-0.328976	-0.278736
-0.0895578	0.144246	-0.0474976	0.467852	0.115892	0.343503	0.268465	0.28125	-0.109329	0.831799	0.1616	0.292103	0.244433	-0.0757734	0.164608	0.195289	0.441291	-0.314695	-0.373643	0.0517581	-0.116353	-0.233202	-0.256054	-0.259056	-0.721767	0.277962	-0.129648	-0.0814695	-0.113397	-0.0601628	-0.335495	-0.309356	0.084712	-0.0847537	-0.0600822	-0.0848698	-0.244467	-0.467335	-0.0535327	-0.255292	-0.251889	-0.410442	-0.55027	-0.019474	-0.105623	-0.631892	-0.403456	0.148072	-0.088291	-0.360844
0.196459	-0.284002	0.259854	0.479881	0.536012	-0.0250386	0.0862515	0.0589522	0.250708	0.411259	0.400833	-0.275371	-0.144253	0.395425	0.142111	0.25742	-0.386273	0.445139	0.0407025	-0.356988	-0.355142	-0.400901	0.0316281	0.220256	0.050667	0.08447	-0.062672	0.258344	-0.0531362	0.309117	0.596443	-0.54162	-0.483758	-0.162815	-0.0638617	-0.280382	0.503408	0.0368551	0.00880928	0.368694	0.067313	0.0732958	-0.287145	-0.128848	0.204693	0.443383	0.588041	-0.150298	0.113542	0.713574
0.00899623	-0.382214	-0.128104	0.204745	-0.0902104	0.181743	-0.310933	-0.150272	0.122648	0.0154772	-0.221129	-0.150052	-0.165129	-0.280281	0.241038	0.408759	0.0173846	-0.264126	-0.243393	0.0813763	0.206667	0.446499	0.396823	0.253247	0.138375	0.382926	0.0889326	0.132553	0.546322	0.247521	-0.0524961	-0.453246	-0.046073	-0.329366	-0.366695	-0.247936	-0.0697451	-0.00913252	-0.0248686	-0.53137	0.040957	-0.442345	-0.138853	-0.00459703	-0.0572022	-0.0948251	-0.0568539	-0.298907	0.165143	-0.300455
0.0295181	-0.222038	0.0324929	-0.133547	-0.0703111	-0.137305	0.0511036	-0.129839	0.119873	-0.00838131	-0.0750619	-0.111338	0.102801	-0.0249074	0.116442	-0.0184615	0.0408082	-0.0666386	-0.0375313	0.0818232	0.057667	0.0782683	0.018573	0.115555	0.0256884	-0.105579	-0.0784946	0.191944	0.0350501	0.0328325	0.241592	0.0443481	0.141164	0.256304	0.153585	0.1567	0.486651	0.309437	0.408065	0.638586	0.831043	0.830129	0.840337	0.993127	0.760897	0.721715	0.592988	0.706575	0.531294	0.359101
-0.0850649	-0.394125	0.209459	-0.148585	0.285898	0.0491676	0.217865	-0.341986	-0.0703224	0.135532	0.100818	0.0958802	0.702734	-0.0317389	-0.0970587	-0.199157	0.0391154	0.0709003	0.167645	-0.0785041	-0.177098	0.39249	-0.118502	0.315857	0.593457	-0.221265	-0.00160916	-0.739481	-0.133132	0.12279	0.486535	0.168354	-0.320398	0.261228	-0.0248461	0.0763303	0.205097	0.628695	-0.0995566	0.566563	0.653654	0.131459	-0.247586	0.0683828	-0.490549	0.937254	0.837252	-0.279449	0.0837582	0.334671
0.0323092	0.698275	0.299855	0.142234	-0.185422	0.24782	0.060705	0.230455	0.51863	0.624033	0.360584	0.7282	0.26122	-0.254097	-0.157222	-0.126065	0.0479016	-0.0020303	0.252418	-0.172225	-0.0976535	0.181983	-0.40367	0.116812	-0.3788	-0.179223	0.542602	-0.291329	-0.384658	0.099454	-0.335718	-0.180251	0.012134	0.31532	-0.237781	0.371021	-0.0727054	-0.0784846	0.0457581	0.299133	0.818695	0.0296062	0.0688173	0.209533	0.0132329	0.132715	0.793285	-0.576808	0.505517	0.0491121
-0.237506	-0.141065	0.353565	0.625211	1.03992	1.57991	1.8778	1.94874	1.82354	1.31599	1.15892	0.646953	0.658533	0.534349	-0.0206764	0.207772	0.113608	-0.118434	-0.10935	-0.0935962	-0.100169	-0.122065	-0.160595	-0.0977771	-0.0696017	-0.0178548	-0.167742	-0.254656	-0.225491	-0.376304	-0.502086	-0.315348	-0.389173	-0.0228564	0.350186	0.655494	0.702208	0.340917	0.371069	0.0359385	0.111063	0.0171359	-0.144289	-0.440914	-0.447262	-0.457361	-0.423347	-0.353352	-0.519257	-0.40819
-0.293669	-0.337084	0.257659	0.067123	0.0477946	-0.143184	0.178236	-0.00504387	0.0762428	0.257751	0.32024	0.288848	0.421962	0.143674	0.0693138	0.140295	-0.0798295	0.317987	-0.415527	0.0370744	0.677454	-0.137189	-0.0541772	0.327423	-0.101268	0.0817832	0.279314	0.780579	0.248787	-0.373481	-0.168166	0.102697	0.340342	-0.4111	0.0893478	-0.425646	0.206593	0.478585	-0.0719319	-0.285199	0.24452	0.156523	-0.401054	-0.193479	0.0982845	0.299513	-0.307537	-0.0160309	-0.40452	0.133557
-0.566685	-0.579306	-0.426937	-0.220806	-0.209912	-0.642523	-0.529296	-0.457838	-0.487055	-0.530883	-0.335247	-0.192647	-0.104962	-0.252982	-0.10884	-0.0830936	-0.0393536	0.0246901	-0.156035	0.253792	0.0429755	-0.0120092	-0.238958	-0.140683	-0.470584	-0.223448	-0.25739	-0.404263	-0.197166	-0.54111	-0.505532	-0.567519	-0.578646	-0.517359	-0.770643	-0.630077	-0.537424	-0.838426	-0.573413	-0.708989	-0.782729	-0.843736	-0.645747	-0.698508	-0.727284	-0.757627	-0.635536	-0.758712	-0.572172	-0.557828
-0.0618087	0.250461	0.719262	0.435653	0.366655	0.0595892	0.366047	0.478412	0.271468	0.595412	0.638422	-0.0600715	0.216242	0.307454	-0.00694119	0.153643	-0.303121	0.0899906	0.0469689	0.012518	0.484498	0.0491306	0.137029	0.354692	0.314805	0.0882811	-0.0348802	0.0415792	-0.269358	0.134621	-0.446892	-0.177983	-0.325329	-0.23225	-0.193039	-0.136696	0.590099	-0.34618	0.52289	0.315785	0.133962	-0.0183914	0.678597	-0.0878632	-0.684534	0.41275	-0.0990503	0.00964095	0.874776	0.446896
0.188601	0.276413	0.553838	0.291153	0.434814	0.79435	0.269042	0.124047	-0.229116	0.327287	0.127877	-0.00269647	-0.263364	-0.0337079	0.193589	0.101465	0.0126855	-0.0784944	0.0635183	-0.099174	0.0104444	0.431319	-0.0795246	-0.0531323	-0.130472	0.274457	-0.0198578	0.18929	0.0307034	0.845285	0.0772721	0.346447	0.237507	0.238109	-0.0829226	0.614545	0.318281	0.217997	-0.0216337	0.152459	0.051824	0.0696453	0.0805344	-0.0863089	0.176332	0.178865	0.176456	-0.135818	-0.213543	0.266245
0.0545486	0.162269	-0.37162	-0.245181	-0.0466442	-0.17761	0.107076	0.206072	0.484219	-0.385773	-0.504465	-0.268184	-0.0454326	0.0465691	0.275834	-0.125188	0.0382338	-0.234255	0.258561	0.0626482	0.144859	-0.188099	0.204273	0.272789	-0.0499824	-0.00822561	0.437846	0.136288	-0.0743182	0.0392839	0.505663	0.786479	0.17443	0.000961134	0.0855725	0.00703888	-0.338278	0.103456	-0.0714326	-0.131163	-0.353969	0.0419664	-0.133893	0.115918	0.232816	0.52832	0.256742	0.0842565	-0.510731	0.101891
-0.273761	0.365682	-0.0626907	0.555579	0.711227	0.0292471	0.847324	0.78406	0.814531	0.714077	0.179633	0.0463397	0.405871	0.754524	0.0989707	-0.169354	0.158479	-0.0442599	0.331342	-0.276207	0.12538	0.565002	0.0564323	0.457773	0.753627	0.183189	0.408387	0.107548	-0.596286	-0.468937	0.96068	0.309843	0.395738	-0.00979619	0.303139	0.0455433	-0.282531	-0.520419	-0.29882	0.55915	0.409781	0.560687	0.0687054	0.759573	-0.190814	0.0750294	-0.112213	1.11516	0.504288	0.652751
-0.085036	-0.329634	0.263694	-0.224945	-0.660189	-0.518217	0.271276	0.434531	-0.122772	-0.4519	-0.0304543	0.498243	-0.137358	0.439815	-0.0465652	0.157207	-0.209933	0.273283	-0.126291	-0.0942665	-0.769252	-0.0716785	0.16079	0.22158	-0.0702513	0.0206737	0.114261	-0.273709	-0.461865	-0.0982103	-0.24925	-0.0913491	0.0728696	-0.247202	-0.22117	0.136711	0.458538	-0.267133	-0.129967	-0.314109	0.348475	-0.369378	0.091255	0.277053	-0.726629	-0.0662235	0.255647	-0.204178	-0.0128491	0.28196
0.261376	0.121403	-0.0683025	0.223761	0.306998	0.274858	-0.0537255	0.00930543	-0.12365	0.0198552	0.334514	0.555952	0.307794	0.233652	-0.171713	0.0820805	0.0276531	0.0369416	-0.0319307	-0.114744	-0.181231	-0.47579	-0.448003	-0.400122	-0.517912	-0.353514	-0.454026	-0.549879	-0.611695	-0.618685	-0.441086	-0.82258	-0.774455	-0.764681	-0.653878	-0.752384	-0.712669	-0.779055	-0.732053	-0.885786	-0.851815	-0.866431	-0.929669	-0.759937	-0.948277	-0.608489	-0.483478	-0.755893	-0.535242	-0.56845
-0.931053	-0.948499	-0.981676	-0.972116	-0.840885	-0.63497	-0.507196	-0.382124	-0.0186649	0.530681	0.559732	0.467708	0.644344	0.364363	0.179782	-0.0458501	0.360749	0.0414833	-0.0652055	-0.291177	-0.210794	-0.0239657	-0.0561236	-0.192923	-0.22418	-0.603441	-0.522907	-0.56464	-0.456819	-0.425656	-0.496814	-0.507667	-0.546947	-0.731111	-0.744105	-0.741084	-0.635471	-0.902679	-0.742461	-0.86892	-1.02675	-0.939617	-1.17306	-0.889911	-1.09006	-1.07934	-1.0474	-1.08953	-1.0573	-1.16457
0.656806	0.514001	0.485621	0.452801	0.397519	0.248117	0.303987	0.263765	0.0732321	0.0659559	0.109391	0.106079	0.0720235	0.0197929	0.142854	0.0437281	0.0210095	0.0641593	-0.0675136	-0.0613833	-0.0446405	0.0586999	-0.00889386	-0.114961	-0.0101165	-0.156499	-0.0136331	-0.0574009	-0.197768	-0.0938034	-0.0916041	-0.261577	-0.00744604	-0.152967	-0.21206	-0.148649	-0.102756	-0.299741	-0.214288	-0.223906	-0.103496	-0.123989	-0.254233	-0.280491	-0.24277	0.0450545	-0.060214	-0.0249783	-0.122431	-0.130203
0.406698	0.601616	0.505382	0.436642	0.600317	0.760684	0.465622	1.08952	0.961624	1.07282	0.953898	0.806161	0.541477	0.133135	0.551537	0.119554	0.189877	-0.115097	-0.0117766	-0.182557	0.0118694	0.111419	-0.229409	-0.292271	0.00592768	-0.00858478	0.401512	0.612838	0.393111	0.111716	0.549073	0.0753939	0.432439	0.424162	0.861843	0.911225	0.844828	0.798355	0.94758	0.737743	0.198752	0.672131	0.707255	0.117781	0.517749	-0.143338	0.313488	-0.0154478	-0.100325	-0.0949014
-0.285931	-0.235911	0.270706	0.423745	-0.637608	0.335644	0.187583	-0.0365905	0.0871724	-0.0851591	0.446261	-0.188072	-0.887899	0.359179	-0.574263	0.396277	-0.44024	0.204548	-0.0662759	-0.0943087	-0.00975267	-0.426521	-0.244899	-0.0433611	-0.15834	0.765683	0.0198241	0.34052	0.212718	0.299193	0.803444	0.134796	0.0404853	-0.0176318	0.246271	0.125125	0.193036	0.358862	-0.197293	0.157525	0.291684	-0.00717767	-0.131451	0.460445	0.573129	0.0465168	0.607843	0.501307	0.0306208	-0.125219
-0.386603	-0.443645	-0.318463	0.0125225	-0.333369	0.396587	-0.228821	-0.073948	0.250962	-0.0143619	-0.0626368	0.140298	-0.0231898	0.36966	-0.0928346	-0.795133	0.114982	0.219003	0.0690692	0.392079	0.36288	0.0526905	0.215214	0.487919	0.578183	0.199891	0.685371	0.0490313	0.408996	0.297494	-0.0643338	0.491262	-0.485737	0.489036	0.165188	0.0208809	-0.241754	0.588995	0.239641	-0.129356	0.533354	0.0428779	0.459247	0.614921	0.470355	1.20631	0.512462	0.336735	0.101959	-0.0559506
-0.502661	-0.114498	0.622074	0.246872	-0.00201271	-0.193692	-0.36786	0.109741	0.828214	0.362271	0.199555	0.299858	0.254135	0.15678	-0.440972	-0.29779	0.235224	0.211343	-0.131013	-0.0177637	0.382327	-0.0499719	-0.293443	-0.741363	0.130851	0.102879	0.796334	0.0860617	1.29814	0.302525	0.355997	0.0756575	0.26611	-0.193833	-0.229871	0.213947	0.525136	-0.0264652	-0.13734	-0.133654	-0.0772377	0.370827	-0.236338	-0.00117571	-0.157016	0.164967	-0.204089	0.139875	0.00677263	0.34818
-0.10666	0.4509	0.439756	-0.178379	0.339371	0.441613	0.696329	0.44965	-0.269849	0.571179	0.480637	0.34373	0.21955	-0.0137351	0.567776	-0.212138	0.323132	0.357418	-0.429941	-0.038471	-0.391145	-0.0735074	-0.00390929	-0.210784	-0.067839	0.00671256	0.238659	0.560236	0.15438	0.118665	-0.341313	0.753066	0.0545803	0.0551086	0.322144	0.08626	-0.263315	-0.0981718	0.211491	-0.177958	-0.10657	0.358652	0.452662	-0.200815	-0.0934141	0.328223	0.551602	0.755728	0.169537	-0.0631288
-0.00551114	-0.000365399	0.0908444	-0.00258401	0.0239334	0.0395303	0.0019176	-0.0733736	-0.0983578	0.0239319	-0.0076512	0.132782	0.219643	0.0942921	0.124056	0.0157305	0.0122778	-0.014362	-0.00360576	-0.0100405	-0.0479535	-0.111422	-0.11564	-0.0992074	-0.137345	-0.116828	-0.151688	-0.153678	-0.0649341	-0.172126	-0.16513	-0.201823	-0.199654	-0.177082	-0.189755	-0.163545	-0.18925	-0.149125	-0.173156	-0.179122	-0.178396	-0.227994	-0.2393	-0.263894	-0.220687	-0.142092	-0.170943	-0.249327	-0.206809	-0.247118
0.805793	0.0833368	-0.294787	0.7159	0.317215	0.323258	0.145507	1.02979	0.278267	-0.172228	-0.171036	0.640994	0.434102	0.364142	-0.136485	-0.207984	0.161361	0.342465	-0.219708	-0.0761335	0.151425	0.138653	-0.0973444	0.0189236	0.270813	-0.21516	0.161112	-0.0576191	0.122834	0.190732	0.870232	0.0276511	0.724186	0.419331	0.471318	0.43131	0.681581	-0.0264637	0.541672	0.50696	0.456911	0.518786	0.271849	0.413116	0.300405	0.0424552	0.295569	0.44485	0.17313	0.237229
-0.290633	-0.0405676	0.226093	0.664107	0.565083	0.471115	0.407044	0.253124	0.0912618	0.0606882	0.168466	0.0231777	0.0909588	-0.020218	-0.405793	0.0175505	0.1195	0.2432	-0.126469	-0.253781	-0.192585	0.0227164	0.297362	0.268512	0.0158567	0.010847	-0.00377639	0.246951	0.0407052	0.0759238	0.312434	0.0297148	0.413019	0.342704	-0.0465742	0.170734	0.358485	0.185594	0.239895	0.41552	0.115755	0.20783	0.536881	0.322081	0.461772	0.434859	-0.120623	0.211386	0.415658	0.249809
0.371778	0.174413	-0.193869	-0.298107	-0.192017	0.711604	0.0914423	-0.0753443	0.0472605	-0.134228	0.223938	-0.142559	0.222815	0.492386	-0.240828	-0.0373286	0.0305587	-0.0264971	0.0951557	-0.0618887	-0.306504	0.153275	0.543572	-0.443602	0.222095	0.193435	0.199468	0.521538	0.29796	0.880458	0.151107	0.0601031	0.109179	0.513193	0.156565	0.567473	0.112243	0.287053	0.170965	0.632994	0.493831	0.268645	0.266453	0.219768	0.347654	-0.10139	0.0436835	-0.211924	0.478034	0.309634
0.844259	0.181951	-0.210135	0.190478	0.0503622	0.305252	0.348716	-0.243731	0.213087	1.15845	0.0857303	-0.14899	0.103126	0.417892	0.254102	0.409469	0.00919104	-0.0396229	-0.256423	-0.122614	-0.325339	0.627721	0.331765	-0.446714	0.472639	0.190552	0.394627	0.18388	0.166819	0.184731	0.823621	0.295026	0.0482029	0.014832	0.657986	0.453757	0.40058	0.563118	0.646594	0.611956	0.780571	0.951679	0.882915	0.925674	0.83016	0.556084	0.392331	0.232784	0.641037	0.374866
-0.583234	-0.0975594	0.0845542	-0.0128494	0.298944	-0.0395773	0.047845	0.42405	-0.0123785	-0.0629947	-0.342259	0.193214	0.0274746	0.229756	-0.188394	0.276186	-0.0866476	0.0789734	0.213854	-0.482366	-0.0934383	0.0369106	-0.46372	0.119026	0.0662205	0.230634	-0.0769905	0.0667568	0.550771	-0.0190476	0.48562	0.26888	-0.0171845	0.256263	0.327271	0.266964	0.464751	0.299483	0.182501	0.0679702	0.109916	0.61757	0.715258	0.427173	0.494825	0.420863	0.818772	0.326553	0.175083	0.435244
0.09486	0.329146	0.0970324	0.0770473	0.0492597	0.832559	0.819983	0.928405	1.01735	2.13182	1.49101	1.2404	1.26377	0.76667	1.33438	0.120539	0.264021	0.126035	-0.462346	-0.0482487	-0.556139	-0.645573	-0.978525	-0.428826	-0.215599	-0.16522	-0.640071	-0.723641	-0.389455	0.0464104	-0.524164	-0.289138	-0.41102	-0.717452	-0.719922	-0.848729	-0.836681	-0.162922	-0.695945	-0.899818	-0.665302	-0.920535	-0.532413	-0.166719	-0.399315	-0.596345	-0.00383594	-0.202473	-0.135713	0.0136754
0.960386	0.831463	0.125314	-0.178981	0.0611892	-0.0294199	0.0229471	0.481623	-0.221947	0.290272	-0.0694854	0.0619805	0.374528	0.43213	0.643781	0.131553	-0.104006	-0.0924538	-0.109114	0.174022	0.0192142	-0.332055	-0.311089	0.0510421	0.559943	-0.0626652	-0.112951	0.0851802	0.384441	0.191725	-0.15249	0.893466	0.382578	0.104573	0.25721	0.0129095	-0.291614	0.164136	0.714062	0.282434	0.0382403	0.604896	0.525547	0.108328	0.249811	-0.165757	0.0804978	-0.0662902	-0.336728	0.135096
0.2047	0.650169	-0.0734259	0.273663	0.716526	0.383123	-0.13572	0.164225	0.0214554	-0.309293	-0.307596	0.099093	-0.330286	-0.193103	0.338233	0.23477	-0.23136	0.109685	0.018869	-0.131965	0.457204	-0.269855	0.240443	0.84276	0.339729	0.228477	0.246986	0.418409	-0.0391042	0.108377	0.271122	-0.0875351	0.219897	0.0581429	0.0136623	-0.14276	-0.369867	-0.182032	-0.57643	0.671018	0.0156915	-0.0213161	0.201152	-0.194151	-0.320178	-0.202205	-0.124214	0.193188	0.343396	0.00409579
0.709051	0.539443	0.741	0.789507	0.138985	1.00695	0.549737	0.602956	0.50106	0.470408	0.309879	0.449639	-0.15141	0.0829679	0.703066	0.516001	-0.287359	-0.184432	-0.0614918	0.0172822	0.393255	-0.00677813	0.430609	0.387418	0.580425	0.328248	0.376877	0.492417	0.64349	0.0855196	0.337811	0.190337	0.130707	0.517116	0.680131	0.643185	0.38088	0.945381	0.182216	0.325111	0.307536	0.488226	0.189565	0.200041	0.437756	0.0488329	0.715706	0.0909602	0.546755	0.645648
0.973052	1.35833	1.35681	0.424914	1.03952	1.62653	0.548746	0.489944	0.810709	0.768193	-0.068831	0.18917	0.857821	0.744812	-0.01683	-0.232213	0.168426	0.249993	0.112338	-0.298544	0.289188	0.269914	0.300386	0.555732	0.700965	0.650892	0.679087	1.08417	1.3745	1.28663	0.753065	0.353214	1.34512	1.35737	1.43237	1.06271	0.463054	1.42001	0.738618	0.825338	0.563926	0.0895739	0.328892	-0.0341888	-0.0190147	0.114514	0.535789	0.104288	0.671126	-0.123382
[truncated: 130 more columns]

## Sheet: b recruited LEDon
0.114021	-0.517343	-0.779081	-0.0214855	-0.502683	-0.043525	0.237681	-0.831534	-0.472064	-0.749154	-0.703143	-0.454562	-1.01528	-0.226084	0.461006	-0.0903533	0.093138	0.568722	-0.28611	-0.285397	-0.39448	-0.571572	0.774864	0.155061	-0.504021	-0.288358	-0.365553	-0.248369	-0.00803249	-0.10079	-0.297865	0.163774	-0.331374	-0.556183	-0.293609	-0.753655	-0.286173	-0.323635	-0.983475	-1.10394	-0.87491	-1.21212	-0.88848	-0.66671	-0.477001	-0.752688	-0.891076	-0.497846	-0.915146	0.0655777
-0.089598	0.356094	-0.295616	0.226335	-0.490251	0.404332	-0.19587	0.123393	-0.277254	0.0278877	-0.425381	0.540294	0.15215	-0.290935	0.379848	-0.548031	-0.0450143	0.355988	-0.071015	0.308072	0.379368	0.167145	-0.511743	0.43012	-0.292285	-0.0879669	0.198007	0.272568	-0.680345	-0.388399	0.672714	0.207041	-0.0629086	0.477271	0.577044	0.0340596	0.350509	-0.900766	-0.469204	-0.142536	-0.365574	-0.79178	0.286435	-0.5983	0.382821	0.00364573	0.463002	0.00928519	-0.374724	-0.152225
-0.0371568	-0.436989	-0.295362	-0.119484	-0.116795	-0.483319	-0.816487	0.425415	-0.203526	0.126476	0.250404	0.409019	0.37025	-0.0759592	0.671753	0.0946103	0.136393	-0.358608	0.124785	0.00281918	0.31506	-0.312911	-0.266256	-0.0934299	0.172475	-0.106865	-0.404013	0.382952	0.0899207	-0.711379	-0.717313	-0.434228	-0.0973551	0.194973	-0.788726	-0.152526	-0.595005	-0.153131	0.0948386	-0.291389	0.304219	-0.369255	-0.262163	0.0910695	-0.00854989	-0.300185	-0.479034	-1.08316	-0.270475	0.563438
0.0978121	0.512729	0.308013	0.235775	0.335078	0.664845	0.16512	0.552943	0.381721	0.0395673	0.555842	0.0308052	0.3628	0.289189	0.221115	0.264431	-0.0644468	0.0972774	-0.0433041	-0.253958	-0.030932	0.0789633	-0.00886482	-0.252716	0.0533671	-0.186463	0.175719	-0.324744	-0.0933107	-0.189136	0.05362	-0.230804	-0.0247145	-0.0402466	-0.240354	-0.0919434	0.0816159	-0.0013827	-0.010402	0.0349327	0.0454976	0.150907	0.449941	-0.0187075	-0.0646307	0.0652743	0.06932	0.141063	0.300004	0.503643
0.171968	0.409643	-0.0900585	-0.492428	0.0278808	0.260231	0.19594	0.22591	-0.564506	-0.476546	-0.122464	0.158294	-0.011708	-0.407216	-0.0144219	0.475244	0.118464	-0.370331	-0.1887	-0.0346767	0.0951744	-0.262192	-0.0146373	-0.0898021	-0.287169	0.310778	-0.0238162	0.577466	0.216973	0.390332	0.391146	0.258098	-0.478522	0.198009	-0.273395	-0.159973	0.456855	0.565494	0.685929	0.497394	0.317269	0.58198	0.0818888	0.0714135	0.724421	-0.139025	0.32307	0.0459828	0.497323	0.272534
-0.305004	-0.187014	0.0352873	-0.186226	0.632498	-0.212451	-0.408776	0.255167	0.342556	0.699053	-0.0766087	-0.0724566	0.379237	-0.680268	0.0336713	-0.515025	0.489225	-0.100491	-0.00196781	0.128259	0.214967	0.324813	0.134568	0.19529	-0.355489	0.233032	-0.0812861	0.368196	0.475989	-0.132826	0.0932053	0.132818	0.482697	0.168648	0.0542564	-0.26422	-0.293242	-0.289418	-0.657548	-0.559673	-0.0166392	-0.0834	-0.314293	-0.17981	-0.270916	-0.458561	-0.504111	-0.701663	0.841321	0.769506
0.367117	0.35325	0.247509	0.51399	0.161527	0.271686	0.30318	0.217437	0.188496	0.201198	0.523801	0.00125664	0.112632	-0.0615066	0.294733	0.0108902	0.136932	0.122835	-0.101077	-0.16958	-0.231073	0.101799	0.120078	0.357705	0.326405	0.0421794	0.566085	0.426166	0.270783	0.51622	0.0819931	0.355436	0.457916	0.670974	0.655226	0.267415	0.650844	0.539022	0.506446	0.259203	0.589376	0.422439	0.284038	0.360864	0.359162	0.266717	0.407429	0.262803	0.132129	0.844534
0.835511	0.211337	0.865802	0.776174	-0.252247	0.694164	0.71343	0.132077	0.87765	0.299137	-0.103527	-0.0642213	0.473146	0.273977	0.523556	-0.584732	0.0443605	-0.152646	0.532668	0.16035	-0.121168	0.347169	0.493439	0.287872	0.425612	0.358902	0.58192	0.657116	0.659334	0.251004	0.429172	0.504194	0.587632	0.509264	0.280919	0.740179	0.33338	0.109784	1.01162	0.54368	-0.30466	1.67636	0.695407	0.0812949	0.302878	0.725959	-0.196005	0.487808	0.781036	0.765418
0.421907	-0.107351	0.444245	0.362616	0.128189	-0.032731	0.344448	0.41994	0.475821	0.302742	0.0813588	0.215041	-0.0277285	-0.0523886	0.163882	-0.109732	0.288171	-0.0839191	-0.118399	0.023879	0.399744	0.38172	0.519383	0.33613	0.581767	0.628921	0.512566	0.529253	0.469379	0.685838	0.598942	0.75546	0.485302	0.483983	0.814586	1.095	1.26379	1.2406	1.3429	1.00361	1.65919	1.92128	2.04314	2.85794	2.4447	1.87562	2.37017	1.83606	1.94191	2.15189
0.115575	0.802365	0.192468	-0.127649	0.165823	0.336672	-0.366555	0.425177	0.312662	-0.0775226	-0.216903	0.187773	0.40321	-0.389296	-0.16953	0.401679	-0.168226	0.201318	-0.315736	-0.119034	-0.126222	0.569367	0.793855	0.160172	0.137577	-0.278028	0.232234	0.129501	0.946796	0.175416	1.05744	0.698014	0.82292	0.969305	1.21575	1.34391	1.23972	2.08486	1.78036	1.73453	2.06734	1.29778	2.79621	2.85883	2.62553	2.0372	1.47479	1.61806	1.38283	1.54769
0.537399	0.718463	0.787149	0.537093	0.811449	0.331817	1.12196	1.31843	0.883127	0.740205	0.478399	0.351658	0.141516	0.035675	0.270699	-0.0292672	0.19966	-0.307658	0.0887563	0.0485094	-0.105644	-0.232855	-0.264221	-0.0881438	0.408055	-0.0920618	0.499953	0.469273	0.581493	0.226787	0.801758	1.23323	0.878273	0.441772	0.650243	1.16709	0.617881	0.0586502	0.185662	0.505829	-0.148539	-0.0178612	-0.214212	0.178504	-0.205249	0.0939668	0.111246	-0.19193	-0.0924927	-0.094336
0.2934	0.176736	0.0555071	0.143515	0.397488	0.351247	0.214757	0.305987	0.341394	0.431427	0.356058	0.170854	-0.0552401	-0.00351195	-0.0133781	0.0251885	-0.0411131	-0.00125975	0.0650207	-0.0478364	0.0607048	0.0091665	0.123971	0.127252	0.328501	0.600691	0.539195	0.445981	0.660098	0.42779	0.378126	0.592382	0.661478	0.796201	0.741954	0.924035	0.758228	1.02275	1.01861	0.994259	0.941675	0.900071	1.09571	1.08131	1.18693	1.14782	1.16144	1.00125	0.882193	0.742683
0.0874593	0.506401	0.350271	-0.126941	0.0720111	0.329491	0.61238	0.458229	0.382222	0.63689	0.242332	0.345167	0.628739	0.326713	0.081227	0.0130736	0.0396232	0.363906	-0.0700945	-0.346508	-0.046542	0.280429	0.524906	0.522257	0.995438	0.36747	0.539018	0.502428	0.484613	0.369644	0.619466	0.586912	0.508123	0.54686	1.08934	1.31355	0.975684	1.51766	1.95685	1.75148	1.91749	2.51894	3.29235	2.36098	3.2984	2.77641	2.52557	2.26489	2.67656	2.91105
0.481666	0.902187	0.396734	1.15468	0.51443	0.191792	-0.653698	0.872145	0.411024	0.585195	0.397392	0.300515	0.272453	0.11251	0.15829	0.172134	0.287705	-0.26754	-0.193213	0.000913716	0.198431	1.39363	0.801791	0.424625	0.331367	0.839241	0.784932	0.286571	0.67822	0.795384	1.13339	0.932638	1.38137	0.673931	1.00314	1.52307	2.33721	1.71801	1.80437	1.73256	1.44737	1.52709	2.459	1.92554	2.05218	1.11457	1.62504	1.44985	1.99556	1.15726
-0.186209	0.174155	0.0983862	0.127497	0.176289	0.195755	0.485732	0.0783876	0.190792	0.0118087	0.13805	0.265256	0.021468	-0.0937632	0.0863611	-0.0494005	0.106727	0.11049	-0.123537	-0.0442801	-0.166949	-0.0059427	-0.0179673	0.051536	-0.00729771	0.21352	0.494592	0.346993	0.470408	0.58003	0.616001	0.941834	0.700329	0.882069	0.74061	0.811086	1.21203	1.23646	1.52498	1.49248	1.5494	1.63969	1.57505	1.47401	1.65728	1.09633	0.844115	1.18436	1.17204	1.57632
0.0687305	0.0717896	-0.0061842	0.110979	0.228781	0.134818	0.141485	0.173445	0.202851	0.202685	0.0781925	-0.0030094	0.118255	0.150448	0.0769945	0.00462599	-0.075361	0.0477502	-0.0353355	0.0583203	-0.121048	0.0205616	0.127814	0.240005	0.134365	0.273432	0.219183	0.316217	0.344192	0.364192	0.693933	0.593055	0.863989	0.978555	1.07263	0.870457	0.902812	1.41072	1.23003	1.46022	1.3928	1.67565	1.70878	1.2817	1.31503	1.23072	1.14498	1.06947	1.28559	1.42148
0.769558	0.208913	0.462047	0.526375	0.678619	0.417911	0.514185	0.697766	0.100874	0.273447	0.213484	0.188694	0.416514	0.323324	0.00139057	0.0480631	0.0373486	0.0562783	-0.208014	0.0663243	-0.0141954	0.234866	0.27372	0.49711	0.927619	1.07699	0.816912	0.807757	0.629202	0.704951	1.11935	1.17719	0.542044	0.805075	1.27809	0.904863	1.12798	1.0785	1.15024	1.43901	1.26843	1.13246	1.61636	1.44215	1.23348	0.813417	1.2058	1.52317	1.56006	1.81836
0.506395	0.0680335	0.323508	0.285122	0.0231117	-0.0639364	-0.203969	0.255259	0.593233	-0.146576	0.442004	0.196459	0.379364	0.169546	0.248187	0.538787	0.0524268	-0.276892	-0.183983	-0.130338	-0.25295	0.129173	0.0861483	0.218009	0.956033	0.128421	0.683009	0.529465	0.77708	1.03975	0.620182	0.476188	0.996004	0.669132	0.787967	0.481425	1.16707	2.04048	1.04007	1.88392	1.59119	1.49702	1.89625	3.40124	2.08126	2.42654	1.83397	2.55442	2.65682	2.17865
0.126294	0.351621	0.429902	0.264795	0.644141	-0.101804	0.634527	0.524346	0.612643	0.450853	0.0809157	0.159181	0.590969	0.416058	-0.119596	0.161095	0.0495679	-0.339985	-0.259719	0.38904	-0.121134	0.00989769	-0.135948	0.582896	0.687206	0.974564	1.0383	0.887523	0.822329	0.864676	0.848439	1.04487	0.821937	1.38116	1.70973	1.46891	1.58943	1.85625	1.5921	1.94233	2.18953	2.09585	2.04698	2.467	2.53346	1.60895	1.67534	1.78567	1.98967	1.74897
0.404214	0.368248	0.0724771	0.442972	0.628572	0.212229	0.399062	0.434831	-0.0889691	0.330013	0.155942	0.464968	0.311283	0.473039	-0.248	-0.126394	0.0141759	0.126068	-0.0103888	-0.00346086	-0.075563	-0.0221415	-0.22841	0.297182	0.192638	0.509047	0.930707	1.49071	1.65983	1.47271	1.84119	1.45309	0.747083	1.07844	0.782088	0.874224	0.625202	0.670371	0.726968	0.476987	0.450529	0.339966	0.404705	0.241232	0.0780218	0.19137	-0.0408929	-0.084013	-0.154004	-0.00203807
0.516239	-0.698981	-0.0842789	0.00513731	0.12636	0.335167	0.351048	0.249461	-0.147834	-0.333868	0.0366068	0.0612948	-0.0386826	-0.00296283	0.300646	-0.178787	-0.0968846	0.664962	-0.096861	-0.292429	0.0495905	0.293638	0.384499	0.348098	0.750286	0.150509	0.627444	0.878902	0.820402	0.742737	1.72616	0.662885	1.27036	0.935865	1.2226	1.02932	1.30032	1.7242	1.73997	1.92852	1.69912	2.51853	2.99178	2.28306	1.70284	1.70573	1.91549	2.04061	1.29416	1.94218
0.0924499	0.244314	0.548488	0.248319	0.275958	0.931257	0.0097198	0.276626	0.735403	0.939644	0.955066	0.471605	0.543565	0.283267	0.28081	0.102305	0.272968	-0.182492	-0.0384516	-0.154329	-0.495351	-0.42853	-0.0183955	0.559323	0.649309	0.38166	0.98096	0.816676	1.69928	1.24755	1.12949	1.0729	1.4017	1.37086	1.64524	2.09319	2.07261	1.69993	2.21898	2.06082	2.66088	2.42387	2.47515	1.89206	3.06303	1.9646	1.52314	1.06071	2.01389	1.77347
0.358926	0.258801	0.721828	0.981143	0.287013	1.20901	0.619331	0.910341	0.162214	0.258759	0.348251	-0.0690827	0.0325688	0.179377	0.224941	0.10905	0.146231	-0.0484748	-0.0625329	-0.144274	-0.110418	-0.111677	0.235181	0.790819	0.508577	1.33641	0.595728	1.12102	1.11197	1.24714	1.17235	1.34677	0.803659	1.59829	0.69561	1.5379	1.81649	1.92156	2.4171	1.83617	1.8614	1.58945	2.3286	2.90812	2.43612	2.45262	2.1609	2.20145	2.44007	2.14636
0.160136	-0.0182036	-0.194117	-0.102407	0.0440022	-0.143191	-0.12978	-0.079659	-0.156813	0.0679875	-0.0240004	0.03914	-0.0919091	-0.0783964	-0.0588367	-0.013649	0.0429215	0.0758941	-0.0881157	-0.0170508	-0.0638408	0.0400445	0.0180067	0.132269	0.268357	0.434684	0.855628	1.32674	1.32567	1.11305	1.57355	1.64012	1.76658	1.85435	1.77232	2.59904	2.38106	2.65326	2.60925	3.03946	2.87291	2.6352	2.51302	2.9353	2.57534	2.36191	2.3644	2.64823	2.50309	2.63204
0.396445	0.308694	1.05774	0.800494	0.860294	1.45968	0.951956	0.815186	0.871006	1.25517	0.985759	1.0143	0.531038	0.330439	-0.0108501	0.0366473	0.196143	0.0993572	-0.0542973	-0.277851	0.499401	-0.427988	0.319117	0.850551	0.681405	0.890122	0.717036	0.812559	1.64475	0.973882	1.8761	1.62518	1.6103	1.53083	2.0495	1.95773	1.72198	2.38713	2.3783	1.85641	3.00346	3.55453	3.1163	2.95788	3.05051	2.03161	1.98985	2.3048	1.8721	1.70418
-0.0146059	0.0796314	-0.114579	-0.0109145	-0.273729	-0.269596	-0.293981	-0.198502	-0.380094	-0.264072	-0.367854	-0.252985	0.086333	-0.289414	-0.0359009	-0.249555	0.132115	0.0120145	0.0998588	0.00556676	0.100671	0.0252286	-0.109764	0.691338	1.26826	1.68816	1.76242	1.68489	1.86229	2.28887	2.85053	3.08725	2.93088	3.31412	3.57027	2.916	3.62578	3.4674	3.85082	4.17458	4.54748	4.22767	4.25696	4.55491	3.86606	4.1693	3.54966	3.51217	4.0196	3.81216
0.267646	0.435483	0.161764	0.7755	0.63746	0.376083	0.815124	1.15084	0.341343	0.516362	0.532479	0.375421	0.397433	0.571779	0.0436277	-0.0289238	-0.00853705	-0.032824	-0.197313	0.267598	-0.309912	0.0996425	0.0507789	0.757775	0.229305	0.923534	0.161031	0.920935	1.52261	1.967	1.29687	1.82362	2.23037	2.27187	3.02502	2.23406	2.81798	2.55893	3.50191	3.53405	3.85325	4.12409	3.59903	3.62875	2.62589	2.98392	1.92878	2.0733	1.4596	1.35221
0.398395	0.126511	0.659312	-0.340222	0.0728781	0.482503	0.338517	0.313681	0.440457	0.180564	0.504387	0.352194	0.0237671	0.0017138	-0.104888	0.307326	-0.089203	-0.360888	0.0211559	0.12161	-0.54551	0.522279	0.326379	0.384921	-0.128865	0.595734	1.09925	1.22576	1.71646	1.53404	1.64278	1.90914	2.4899	3.40502	2.72849	2.92144	2.88233	2.48758	3.3829	3.73194	3.74669	3.6007	3.70368	3.61212	2.80567	2.49697	2.0617	2.47931	1.38455	1.8395
1.03493	0.883764	0.511416	0.329589	0.478865	0.188656	0.387493	0.129143	0.214899	0.114199	0.162336	0.140669	-0.119257	-0.0508793	0.0159104	0.0234647	0.0314056	-0.215086	0.161482	-0.00126665	-0.0714279	0.28396	1.18454	1.31485	1.86103	1.25726	1.26937	1.80463	2.47384	2.49238	1.93743	2.65569	2.9445	2.76688	3.60403	3.67839	4.57119	3.75035	4.30326	4.33513	4.54519	5.23623	5.48614	6.01323	5.15551	3.82914	3.50901	3.08688	2.88449	2.97492
[truncated: 130 more columns]

## Sheet: d B4 other
LED on-off	Grating response
-0.165313	0.0188658
-0.337633	-0.0568833
0.0652701	0.00694711
-0.290418	-0.569811
-0.511683	0.0428792
-0.339689	0.209007
-0.277305	0.0851719
0.0451448	-0.190258
-0.224163	0.123737
-0.453226	0.192507
0.253727	-0.727314
-0.846901	0.175968
-0.0923352	-0.16575
-0.433113	0.332019
-0.173042	0.0889828
-0.423228	0.0197797
0.101355	-0.0135025
-0.274424	0.0405861
-0.850882	0.0775852
-0.0711431	-0.0523135
-0.335452	-0.063103
-0.30574	-0.0217089
0.15225	-0.258306
-0.771991	0.626813
-0.550343	-0.378538
0.108498	0.0355908
-0.167845	0.364526
0.118776	0.101327
0.285377	-0.0652717
-0.164624	0.158665
-0.276869	0.0999118
0.0236424	-0.122252
-0.309625	0.0736734
-0.581186	0.0675645
-0.230144	0.0194715
0.0483634	-0.20369
-0.210397	-0.211241
-0.762644	0.111524
-0.0087936	0.0471817
0.0518339	-0.209416
-0.845705	0.284026
-0.139707	-0.0144147
-0.293187	-0.19403
-0.285427	0.0494482
-0.0285386	0.0145449
-0.204754	-0.115312
-0.745163	0.42207
0.0899722	-0.00746748
0.13346	-0.703499
0.019885	-0.012866
-0.258771	-0.111336
-0.366086	-0.0963099
-0.0194242	-0.109046
0.0268533	0.058498
0.236782	-0.0987432
0.0421767	0.0122318
-0.128907	-0.172096
-0.275559	-0.156166
-0.695271	0.227908
0.221788	0.0334402
-0.11982	-0.224872
-1.3567	1.00994
0.00263151	-0.711788
-0.142108	-0.133271
0.0174998	-0.0631919
0.0460668	0.133417
0.0578673	-0.0437857
-0.162777	-0.0573908
-0.256952	-0.264214
-0.131399	-0.347488
0.0365514	-0.430116
-0.233653	-0.0129843
0.103298	-0.519706
-0.0252138	0.137601
-0.197914	0.0116846
-0.60636	0.440149
-0.0544075	-0.0244671
-0.310265	-0.0929355
-0.47777	0.300363
0.18515	-0.0310208
-0.0465286	-0.0868057
0.0958871	-0.19628
-0.0555435	-0.114308
0.104144	-0.150969
-0.25789	0.0244345
-0.0539769	0.055859
-0.277087	-0.0111809
-1.0424	0.633865
-0.0682667	-0.0547213
-0.0693891	0.056997
-0.221422	-0.0542915
-0.370174	0.233833
-0.980888	0.640199
-0.0393974	-0.283547
-0.476823	0.391849
0.0300345	-0.0234719
-0.418218	0.426575
0.202123	0.0598051
-0.228669	0.0213141
-0.204743	0.137112
-0.115544	-0.0238237
0.127492	-0.213863
-0.279934	-0.192773
-0.167643	-0.257434
-0.523748	0.193682
-0.21118	0.0738909
-0.491007	0.102076
-0.87609	0.156128
0.0427953	-0.16127
-0.355915	0.116593
-0.385327	-0.0998907
-0.565023	0.29847
-1.02342	0.632754
0.019969	-0.344685
-0.127869	-0.0330044
0.0327075	-0.558371
-0.171175	0.296852
0.165104	0.0194113
0.183487	-0.333094
0.11029	0.0828687
-0.662664	0.460197
-0.142871	0.094772
0.167064	-0.0165988
-0.015744	0.101301
0.0128702	-0.0568283
0.185047	0.0385696
0.15037	-0.617549
-0.302092	0.469122
-0.405572	0.13728
-0.141668	-0.314326
0.000463063	0.217069
0.259333	-0.0846433
0.16882	-0.0426889
-0.0675981	-0.120369
-0.0930161	0.0629357
-0.215765	0.00432456
0.0409588	0.00924529
-0.645322	0.271692
-0.288835	0.0732408
0.166123	0.104455
0.0387816	0.126403
-0.508444	-0.423878
0.0978262	-0.270849
-0.336686	-0.117739
0.157084	0.0996658
0.00680488	-0.00171967
0.039152	-0.176401
0.332227	0.581119
0.0355504	0.033428
0.00875799	-0.013489
-0.443077	0.162347
-0.295372	0.368308
-0.240279	0.0198131
-0.263555	-0.159914
-0.00510008	-0.167967
-0.0797986	0.346995
0.312865	0.0856816
0.0920999	-0.0621778
-0.236686	0.0695696

## Sheet: d B4 recruited
LED on-off	Grating response
2.09867	0.0218229
-0.0976529	-0.116135
-0.0501831	-0.050482
0.508929	-0.0148042
0.685295	0.134398
0.412092	0.051476
1.16914	-0.0859645
-0.0384406	0.128861
1.29157	0.776859
0.731472	-0.118596
1.24404	-0.0454746
0.513013	0.0759465
1.02215	-0.0557292
0.533565	-0.0710532
0.53349	0.240864
1.6694	-0.213323
0.976761	-0.167473
0.998549	-0.00343039
0.321867	0.0509924
0.448625	0.120722
0.875078	0.0116674
0.575945	-0.0973628
0.461694	0.081456
1.65922	-0.337631
-0.166429	0.0202403
-0.115009	0.177402
0.0782845	0.0578
0.935935	0.00454898
0.489758	-0.0477272

## Sheet: d unexpC4 other
LED on-off	Grating response
-0.41555	0.117008
-0.524049	-0.038125
0.364887	-0.248694
0.0364801	-0.623914
-1.00169	0.435143
-0.790428	0.786126
0.112279	-0.09289
-0.338871	-0.0943514
0.0447212	-0.0640241
-0.117047	0.00162539
-0.400794	-0.628451
-0.334669	-0.313499
-0.163854	-0.00808795
-0.160887	0.446416
-0.0555145	0.213096
-0.146994	0.0271942
-0.054021	0.235582
-0.0921238	-0.0498019
-1.39337	0.705013
0.102206	-0.0757614
-0.465887	-0.170273
0.525597	-0.190493
-0.199072	-0.105317
-0.0398315	0.155793
0.275465	-0.442616
-0.253876	0.448095
-0.228745	0.0829595
0.303254	-0.0675556
-0.603073	0.541667
-0.597771	0.394738
0.0431455	0.156486
-0.375228	0.104265
-0.518126	0.205445
-0.228318	-0.0640477
-0.308087	0.0151873
-0.0319817	-0.0690816
-1.22302	0.369111
-0.780264	0.201551
0.0150447	0.159231
-0.0589161	-0.0345795
-2.07277	1.55154
-0.355556	0.091542
-0.281058	-0.0567636
-0.212723	-0.125809
0.00491339	-0.139149
-0.525729	0.369381
-0.470071	0.172542
0.0851602	0.0617518
-0.0754889	-0.67318
-0.371559	0.0983611
0.0156435	-0.193024
0.223673	0.544506
-0.0601908	-0.0527044
-0.668742	0.615177
-1.11408	0.8106
-0.168082	-0.0487799
-1.16359	0.367172
-0.20071	-0.0954523
-0.845284	0.397567
-0.0307838	0.449733
-0.176699	-0.140383
-0.387224	0.168703
-0.270761	-0.784883
-0.170428	0.0674999
0.107281	-0.0950929
-0.289803	0.418217
-0.314158	0.293011
0.110773	-0.447479
-0.803054	0.19981
-0.0196809	-0.847005
-1.28547	0.754822
0.323087	-0.132349
-0.0415618	-0.295011
-0.290212	0.139339
0.0714965	0.148604
-0.118426	0.144162
0.301252	-0.130327
-0.987043	0.828865
-0.774389	0.682257
0.159001	0.0883825
-0.835409	0.26728
-0.0418013	0.0238804
-0.877726	0.406202
-0.272213	0.0583415
0.120629	-0.000687042
-0.28652	0.389936
-0.233947	0.216397
-0.601259	0.206336
0.0784142	-0.107295
0.127433	0.146809
-0.0880426	-0.116581
-0.711626	0.489009
-0.485781	0.151627
-0.165576	-0.352128
-0.722676	0.640933
0.0281639	-0.0138879
-0.109293	0.262342
-0.253628	0.411378
-0.0395165	-0.126079
-0.830539	0.650816
-0.159524	0.189977
-0.397692	0.217693
-0.816017	0.448018
0.029407	-0.00141207
0.0738853	-0.0937096
-0.121385	0.0581129
-0.563262	0.0385735
-0.0820276	-0.889045
-0.320793	0.308052
-0.109409	-0.173653
-0.155921	-0.359343
-0.309601	0.414008
-0.525641	0.129824
-0.150706	-0.121261
0.0764349	0.261977
-0.280457	-0.376579
-0.371663	0.172269
-0.0406667	0.0130524
-0.295767	-0.0347364
-0.178132	0.0895407
-1.04352	0.634105
0.128413	1.04385
0.031339	-0.102458
0.0192007	0.440498
0.138003	0.4314
-0.224207	0.443679
-0.751612	0.813601
-1.38759	3.65293
0.205171	-0.0520058
-0.887965	1.22685
0.216478	-0.20544
-0.111653	-0.484271
0.430427	-0.403107
-1.00083	0.0115114
0.0918401	0.0137958
0.0226858	0.488052
0.143324	-0.0147717
-0.525725	0.550135
0.230646	-0.417632
0.116029	-0.190752
-0.220557	0.383027
-0.0860144	-0.466935
-0.4094	-0.260273
0.0361326	-0.401288
-0.210859	1.7666
-0.0345001	0.00655392
-0.0851199	-0.0946704
0.0983903	0.323051
-0.097044	0.068279
0.429273	-0.589786
-0.143856	0.0759364
-0.327342	0.294323
-0.164143	0.327227
-0.262513	-0.184383
-0.2601	-0.166526
-0.145299	0.835044
-0.1406	0.243132
-0.0219812	-0.257342
-0.0477069	-0.0839761

## Sheet: d unexpC4 recruited
LED on-off	Grating response
2.1244	-0.0960985
0.361338	-0.381163
0.399012	-0.412269
0.55039	0.0477388
0.814188	0.0288721
-0.148754	0.130557
1.29817	0.0268004
1.08626	-0.371375
2.17375	-0.228079
0.623607	-0.0281458
1.1367	0.0638091
0.577293	-0.103135
1.5753	-0.317591
0.741219	-0.110292
0.0191751	0.36003
1.28523	-0.348934
1.134	-0.135669
1.38036	-0.545618
0.361469	-0.133128
0.755274	0.309306
1.1018	-0.102675
0.588378	-0.0817849
0.74181	-0.0429347
1.69259	-0.33697
0.600231	-0.311578
0.534568	-0.514565
0.61776	-0.482726
0.803609	-0.282952
0.257097	-0.182824

## Sheet: d expC4 other
LED on-off	Grating response
0.164957	-0.0580353
-0.441246	0.0126471
0.0246662	-0.0791364
0.150516	-0.759236
-0.663591	-0.0670367
0.133707	0.11027
-0.131706	0.158258
-0.193109	-0.0064824
-0.169534	0.107817
-0.579393	0.171394
-0.27296	-0.958466
-0.386925	-0.291227
0.213735	-0.275554
-0.144639	0.451064
-0.570671	0.24456
-0.440074	0.204935
0.294253	-0.411139
-0.244341	0.0654902
-0.509247	0.0136568
-0.0397356	-0.252846
-0.550366	-0.0603328
0.32228	0.0509461
-0.0877987	-0.106913
-0.449257	0.255725
-0.623568	-0.565474
-0.226287	0.0908973
-0.140388	-0.0966309
-0.174994	-0.174648
-0.668566	0.655659
-0.0188069	-0.283719
-0.265984	0.169934
-0.604127	0.13124
-0.413165	-0.290838
-0.308131	-0.0209908
-0.424184	0.134356
0.106998	-0.0876607
-0.625105	0.34553
-0.518813	-0.0832152
-0.165458	0.171776
-0.0205339	-0.282914
-1.65039	1.00035
-0.0248711	-0.0804609
-0.0732791	0.0348939
-0.213036	0.28269
-0.640791	0.383595
-0.000356521	0.00364664
-0.554385	0.361896
0.118308	0.0853371
-0.39104	-0.152084
-0.328385	0.216627
-0.109222	-0.225503
-0.740991	0.607268
-0.224433	-0.10006
-0.0729802	0.0863999
-0.554414	0.651985
-0.318232	0.26488
-0.684136	0.2676
-0.0940704	-0.186024
-1.45	0.744632
0.0226197	0.282675
-0.00487608	0.0142454
-1.10769	0.770466
-0.208566	-0.424885
-0.27828	0.0177155
0.125833	-0.0974845
-0.00763189	-0.018954
0.150803	0.0485955
-0.296499	0.00342991
-0.327684	-0.0318786
-0.163996	-0.0771329
-1.24233	0.558744
-0.176081	0.360005
0.0164393	-0.437217
-0.19037	0.152683
-0.277174	0.1722
-0.167752	0.162109
-0.34165	0.341831
-1.01382	0.548129
-0.317928	0.408796
-0.00538723	0.431215
-0.0388889	0.0019094
-0.160391	-0.170593
-0.282492	0.262231
0.217375	-0.32112
-0.772678	0.526483
-0.0596399	0.140782
-0.392677	0.0462023
-0.138226	-0.303086
-0.0601846	0.26623
-0.580017	0.19227
-0.0811788	-0.731187
-0.484799	0.198775
-0.65358	0.18375
-0.164517	-0.10596
-0.725242	0.490821
-0.0758122	0.0189625
-0.130548	0.316111
-0.25544	0.423517
-0.314376	0.149892
-2.13255	1.7453
-0.251358	0.150346
-0.196762	0.163113
-0.241127	0.0981164
-0.208027	0.183643
-0.489021	0.109698
0.109296	-0.242722
-0.460282	0.098501
-0.189304	-0.378441
-0.149343	0.123564
-0.689563	0.431469
0.00897433	-0.389468
-0.953694	0.631556
-0.643777	0.404956
-0.0211775	-0.36996
-0.0918916	0.172742
0.358504	-0.446796
0.314562	-0.134578
-0.357271	0.107453
-0.0375912	-0.193472
-0.0785682	-0.300733
-0.180464	-0.154344
-0.23736	0.408059
-0.148296	-0.291431
0.1232	0.0723026
-0.248976	0.224677
0.0575825	0.190726
0.32668	-0.225946
-0.36577	1.13705
-0.119077	-0.00320871
0.105475	-0.273582
0.320868	-0.0799576
-0.104017	-0.093161
0.428963	-0.0707429
-0.184578	0.13598
0.15876	-0.321543
-0.0798194	0.227704
0.123052	0.0797008
-0.708363	0.386748
-0.22333	-0.362633
0.0430343	-0.166287
-0.0622494	0.0421114
-0.388556	-0.409543
-0.322024	-1.33181
0.262259	-0.290103
-0.126439	1.22834
0.0239294	-0.0708488
-0.315001	0.111288
-0.0159893	0.0908544
-0.0993729	0.108129
0.243935	-0.107549
-0.851767	0.371106
0.265309	-0.0451776
0.0388793	0.213229
-0.308845	0.150978
0.292792	-0.48632
-0.513195	0.698107
-0.0681151	0.0535053
0.0992763	0.0865822
-0.00242406	0.227598

## Sheet: d expC4 recruited
LED on-off	Grating response
1.25219	0.0385332
-0.517798	0.247094
0.0888399	-0.114814
0.0083356	0.0654768
0.123326	0.0918751
-0.0604235	0.307143
0.0242003	0.0724352
-0.109185	0.51311
1.14447	0.107159
0.530691	-0.247757
1.18155	0.0461956
0.465219	0.0783336
0.802715	0.0683641
0.769531	-0.165624
0.488348	0.130802
1.15647	-0.165249
0.904373	-0.457431
0.531738	0.0672574
0.34358	0.0915204
0.646746	-0.172846
1.43665	-0.0460959
0.397182	0.10677
1.0969	0.119989
1.74313	-0.550863
0.33026	-0.341479
-0.196551	-0.0386127
0.263663	-0.175825
-0.0345672	-0.0268638
0.102655	0.105842

[truncated: 2 more sheets: e other , e recruited]
